# Supplementary material for: Acacia dealbata invasion in Chile: Surprises from climatic niche and species distribution models
Source: Ecol Evol. 2019 Jun 23;9(13):7562–73. doi: 10.1002/ece3.5295 (PMC6635919; doi:10.1002/ece3.5295)
Supplement: Supplementary file 1 [file ECE3-9-7562-s001.asc]

ncols         136
nrows         370
xllcorner     -75.677917
yllcorner     -49.226489
cellsize      0.041666666667
NODATA_value  -9999
-9999 -9999 -9999 -9999 -9999 -9999 -9999 -9999 -9999 -9999 -9999 -9999 -9999 -9999 -9999 -9999 -9999 -9999 -9999 -9999 -9999 -9999 -9999 -9999 -9999 -9999 -9999 -9999 -9999 -9999 -9999 -9999 -9999 -9999 -9999 -9999 -9999 -9999 -9999 -9999 -9999 -9999 -9999 -9999 -9999 -9999 -9999 -9999 -9999 -9999 -9999 -9999 -9999 -9999 -9999 -9999 -9999 -9999 -9999 -9999 -9999 -9999 -9999 -9999 -9999 -9999 -9999 -9999 -9999 -9999 -9999 -9999 -9999 -9999 -9999 -9999 -9999 -9999 -9999 -9999 -9999 -9999 -9999 -9999 -9999 -9999 -9999 -9999 -9999 -9999 -9999 -9999 -9999 -9999 -9999 -9999 -9999 -9999 -9999 -9999 -9999 -9999 -9999 -9999 -9999 -9999 -9999 -9999 -9999 -9999 -9999 -9999 -9999 -9999 -9999 -9999 -9999 -9999 -9999 -9999 -9999 3.89318E-1 4.06204E-1 -9999 -9999 -9999 -9999 -9999 -9999 -9999 -9999 -9999 -9999 -9999 -9999 -9999
-9999 -9999 -9999 -9999 -9999 -9999 -9999 -9999 -9999 -9999 -9999 -9999 -9999 -9999 -9999 -9999 -9999 -9999 -9999 -9999 -9999 -9999 -9999 -9999 -9999 -9999 -9999 -9999 -9999 -9999 -9999 -9999 -9999 -9999 -9999 -9999 -9999 -9999 -9999 -9999 -9999 -9999 -9999 -9999 -9999 -9999 -9999 -9999 -9999 -9999 -9999 -9999 -9999 -9999 -9999 -9999 -9999 -9999 -9999 -9999 -9999 -9999 -9999 -9999 -9999 -9999 -9999 -9999 -9999 -9999 -9999 -9999 -9999 -9999 -9999 -9999 -9999 -9999 -9999 -9999 -9999 -9999 -9999 -9999 -9999 -9999 -9999 -9999 -9999 -9999 -9999 -9999 -9999 -9999 -9999 -9999 -9999 -9999 -9999 -9999 -9999 -9999 -9999 -9999 -9999 -9999 -9999 -9999 -9999 -9999 -9999 -9999 -9999 -9999 -9999 -9999 -9999 -9999 -9999 -9999 3.29451E-1 3.71131E-1 3.80671E-1 2.29093E-1 -9999 -9999 -9999 -9999 -9999 -9999 -9999 -9999 -9999 -9999 -9999 -9999
-9999 -9999 -9999 -9999 -9999 -9999 -9999 -9999 -9999 -9999 -9999 -9999 -9999 -9999 -9999 -9999 -9999 -9999 -9999 -9999 -9999 -9999 -9999 -9999 -9999 -9999 -9999 -9999 -9999 -9999 -9999 -9999 -9999 -9999 -9999 -9999 -9999 -9999 -9999 -9999 -9999 -9999 -9999 -9999 -9999 -9999 -9999 -9999 -9999 -9999 -9999 -9999 -9999 -9999 -9999 -9999 -9999 -9999 -9999 -9999 -9999 -9999 -9999 -9999 -9999 -9999 -9999 -9999 -9999 -9999 -9999 -9999 -9999 -9999 -9999 -9999 -9999 -9999 -9999 -9999 -9999 -9999 -9999 -9999 -9999 -9999 -9999 -9999 -9999 -9999 -9999 -9999 3.90638E-1 -9999 -9999 -9999 -9999 -9999 -9999 -9999 -9999 -9999 -9999 -9999 -9999 -9999 -9999 -9999 -9999 -9999 -9999 -9999 -9999 -9999 -9999 -9999 -9999 -9999 -9999 3.74599E-1 3.52321E-1 4.05955E-1 3.80113E-1 3.02235E-1 -9999 -9999 -9999 -9999 -9999 -9999 -9999 -9999 -9999 -9999 -9999 -9999
-9999 -9999 -9999 -9999 -9999 -9999 -9999 -9999 -9999 -9999 -9999 -9999 -9999 -9999 -9999 -9999 -9999 -9999 -9999 -9999 -9999 -9999 -9999 -9999 -9999 -9999 -9999 -9999 -9999 -9999 -9999 -9999 -9999 -9999 -9999 -9999 -9999 -9999 -9999 -9999 -9999 -9999 -9999 -9999 -9999 -9999 -9999 -9999 -9999 -9999 -9999 -9999 -9999 -9999 -9999 -9999 -9999 -9999 -9999 -9999 -9999 -9999 -9999 -9999 -9999 -9999 -9999 -9999 -9999 -9999 -9999 -9999 -9999 -9999 -9999 -9999 -9999 -9999 -9999 -9999 -9999 -9999 -9999 -9999 -9999 -9999 -9999 -9999 -9999 -9999 -9999 3.93398E-1 3.9107E-1 3.74746E-1 3.68872E-1 -9999 -9999 -9999 -9999 -9999 -9999 -9999 -9999 -9999 -9999 -9999 -9999 -9999 -9999 -9999 -9999 -9999 -9999 -9999 4.41319E-1 3.86542E-1 3.8325E-1 4.30791E-1 3.71454E-1 3.76728E-1 3.82703E-1 4.11693E-1 3.50741E-1 2.56397E-1 1.53129E-1 -9999 -9999 -9999 -9999 -9999 -9999 -9999 -9999 -9999 -9999 -9999
-9999 -9999 -9999 -9999 -9999 -9999 -9999 -9999 -9999 -9999 -9999 -9999 -9999 -9999 -9999 -9999 -9999 -9999 -9999 -9999 -9999 -9999 -9999 -9999 -9999 -9999 -9999 -9999 -9999 -9999 -9999 -9999 -9999 -9999 -9999 -9999 -9999 -9999 -9999 -9999 -9999 -9999 -9999 -9999 -9999 -9999 -9999 -9999 -9999 -9999 -9999 -9999 -9999 -9999 -9999 -9999 -9999 -9999 -9999 -9999 -9999 -9999 -9999 -9999 -9999 -9999 -9999 -9999 -9999 -9999 -9999 -9999 -9999 -9999 -9999 -9999 -9999 -9999 -9999 -9999 -9999 -9999 -9999 -9999 -9999 -9999 -9999 -9999 -9999 -9999 -9999 4.23036E-1 4.21082E-1 4.31378E-1 4.03067E-1 4.02979E-1 -9999 -9999 -9999 -9999 -9999 -9999 -9999 -9999 -9999 -9999 -9999 -9999 -9999 -9999 -9999 -9999 2.97191E-1 -9999 3.34009E-1 2.97206E-1 2.96073E-1 4.33592E-1 3.79569E-1 3.75208E-1 3.79498E-1 4.11021E-1 3.18581E-1 2.10327E-1 1.79166E-1 -9999 -9999 -9999 -9999 -9999 -9999 -9999 -9999 -9999 -9999 -9999
-9999 -9999 -9999 -9999 -9999 -9999 -9999 -9999 -9999 -9999 -9999 -9999 -9999 -9999 -9999 -9999 -9999 -9999 -9999 -9999 -9999 -9999 -9999 -9999 -9999 -9999 -9999 -9999 -9999 -9999 -9999 -9999 -9999 -9999 -9999 -9999 -9999 -9999 -9999 -9999 -9999 -9999 -9999 -9999 -9999 -9999 -9999 -9999 -9999 -9999 -9999 -9999 -9999 -9999 -9999 -9999 -9999 -9999 -9999 -9999 -9999 -9999 -9999 -9999 -9999 -9999 -9999 -9999 -9999 -9999 -9999 -9999 -9999 -9999 -9999 -9999 -9999 -9999 -9999 -9999 -9999 -9999 -9999 -9999 -9999 -9999 -9999 -9999 -9999 -9999 4.78866E-1 4.53119E-1 4.5453E-1 4.67312E-1 4.35753E-1 4.35186E-1 4.5074E-1 -9999 3.88052E-1 3.90509E-1 4.42194E-1 -9999 -9999 -9999 -9999 -9999 -9999 -9999 -9999 -9999 -9999 -9999 4.53675E-1 4.4867E-1 4.26747E-1 3.97968E-1 3.32922E-1 4.3278E-1 3.92762E-1 3.87012E-1 3.92019E-1 4.10083E-1 4.01775E-1 3.47938E-1 3.23403E-1 2.22918E-1 -9999 -9999 -9999 -9999 -9999 -9999 -9999 -9999 -9999 -9999
-9999 -9999 -9999 -9999 -9999 -9999 -9999 -9999 -9999 -9999 -9999 -9999 -9999 -9999 -9999 -9999 -9999 -9999 -9999 -9999 -9999 -9999 -9999 -9999 -9999 -9999 -9999 -9999 -9999 -9999 -9999 -9999 -9999 -9999 -9999 -9999 -9999 -9999 -9999 -9999 -9999 -9999 -9999 -9999 -9999 -9999 -9999 -9999 -9999 -9999 -9999 -9999 -9999 -9999 -9999 -9999 -9999 -9999 -9999 -9999 -9999 -9999 -9999 -9999 -9999 -9999 -9999 -9999 -9999 -9999 -9999 -9999 -9999 -9999 -9999 -9999 -9999 -9999 -9999 -9999 -9999 -9999 -9999 -9999 -9999 -9999 -9999 -9999 -9999 4.84111E-1 5.36489E-1 5.17585E-1 4.97581E-1 4.85187E-1 4.54862E-1 4.65864E-1 4.8182E-1 4.39203E-1 4.00322E-1 3.81788E-1 4.07075E-1 4.59808E-1 -9999 -9999 3.86693E-1 -9999 -9999 -9999 -9999 -9999 -9999 -9999 4.58138E-1 4.41156E-1 3.89045E-1 4.42454E-1 4.33552E-1 3.93958E-1 3.86506E-1 3.87315E-1 3.92265E-1 4.09553E-1 3.97414E-1 3.34115E-1 2.71978E-1 1.67059E-1 3.09574E-2 1.38049E-2 8.64363E-4 -9999 -9999 -9999 -9999 -9999 -9999 -9999
-9999 -9999 -9999 -9999 -9999 -9999 -9999 -9999 -9999 -9999 -9999 -9999 -9999 -9999 -9999 -9999 -9999 -9999 -9999 -9999 -9999 -9999 -9999 -9999 -9999 -9999 -9999 -9999 -9999 -9999 -9999 -9999 -9999 -9999 -9999 -9999 -9999 -9999 -9999 -9999 -9999 -9999 -9999 -9999 -9999 -9999 -9999 -9999 -9999 -9999 -9999 -9999 -9999 -9999 -9999 -9999 -9999 -9999 -9999 -9999 -9999 -9999 -9999 -9999 -9999 -9999 -9999 -9999 -9999 -9999 -9999 -9999 -9999 -9999 -9999 -9999 -9999 -9999 -9999 -9999 -9999 -9999 -9999 -9999 -9999 -9999 -9999 -9999 -9999 4.62559E-1 5.14119E-1 5.25092E-1 5.08927E-1 4.92529E-1 4.68966E-1 4.77333E-1 4.70202E-1 4.24016E-1 3.91304E-1 3.69738E-1 3.9759E-1 3.89709E-1 3.40879E-1 3.53431E-1 4.25607E-1 -9999 -9999 -9999 -9999 -9999 -9999 4.17469E-1 3.18966E-1 2.96424E-1 4.43428E-1 4.15694E-1 4.09136E-1 4.00993E-1 3.96022E-1 3.93542E-1 3.94977E-1 4.18332E-1 3.48403E-1 3.16007E-1 3.10932E-1 2.42442E-1 7.32385E-2 3.40161E-3 2.18765E-3 4.12613E-3 -9999 -9999 -9999 -9999 -9999 -9999
-9999 -9999 -9999 -9999 -9999 -9999 -9999 -9999 -9999 -9999 -9999 -9999 -9999 -9999 -9999 -9999 -9999 -9999 -9999 -9999 -9999 -9999 -9999 -9999 -9999 -9999 -9999 -9999 -9999 -9999 -9999 -9999 -9999 -9999 -9999 -9999 -9999 -9999 -9999 -9999 -9999 -9999 -9999 -9999 -9999 -9999 -9999 -9999 -9999 -9999 -9999 -9999 -9999 -9999 -9999 -9999 -9999 -9999 -9999 -9999 -9999 -9999 -9999 -9999 -9999 -9999 -9999 -9999 -9999 -9999 -9999 -9999 -9999 -9999 -9999 -9999 -9999 -9999 -9999 -9999 -9999 -9999 -9999 -9999 -9999 -9999 -9999 -9999 4.91657E-1 4.86536E-1 5.08092E-1 5.26855E-1 5.08725E-1 4.9313E-1 4.90124E-1 4.93808E-1 4.75538E-1 4.48928E-1 4.09919E-1 3.75505E-1 3.59543E-1 3.4846E-1 3.35613E-1 3.64614E-1 4.19537E-1 4.78046E-1 -9999 -9999 -9999 -9999 4.70255E-1 4.66979E-1 4.54664E-1 3.92359E-1 4.2952E-1 4.20497E-1 4.14043E-1 4.07631E-1 4.10842E-1 4.03379E-1 4.04482E-1 3.99565E-1 3.44924E-1 3.8087E-1 3.27852E-1 1.64601E-1 2.24882E-2 7.98062E-3 5.35131E-3 5.34674E-2 1.90069E-3 -9999 -9999 -9999 -9999 -9999
-9999 -9999 -9999 -9999 -9999 -9999 -9999 -9999 -9999 -9999 -9999 -9999 -9999 -9999 -9999 -9999 -9999 -9999 -9999 -9999 -9999 -9999 -9999 -9999 -9999 -9999 -9999 -9999 -9999 -9999 -9999 -9999 -9999 -9999 -9999 -9999 -9999 -9999 -9999 -9999 -9999 -9999 -9999 -9999 -9999 -9999 -9999 -9999 -9999 -9999 -9999 -9999 -9999 -9999 -9999 -9999 -9999 -9999 -9999 -9999 -9999 -9999 -9999 -9999 -9999 -9999 -9999 -9999 -9999 -9999 -9999 -9999 -9999 -9999 -9999 -9999 -9999 -9999 -9999 -9999 -9999 -9999 -9999 -9999 -9999 -9999 -9999 -9999 5.30933E-1 5.37859E-1 5.27122E-1 5.17827E-1 5.11744E-1 5.06123E-1 5.03588E-1 4.83924E-1 4.55617E-1 4.41344E-1 4.17307E-1 3.91891E-1 3.589E-1 3.71311E-1 3.66854E-1 3.5612E-1 3.53903E-1 4.4905E-1 4.3071E-1 4.20537E-1 4.65502E-1 4.67887E-1 3.85263E-1 4.71719E-1 4.6583E-1 4.56387E-1 4.37902E-1 4.33726E-1 4.24272E-1 4.22514E-1 4.21713E-1 4.1455E-1 4.18247E-1 4.12784E-1 3.91651E-1 3.90926E-1 3.60693E-1 2.98364E-1 2.40022E-1 8.65555E-2 1.31884E-1 1.0806E-2 2.5996E-2 2.42725E-4 1.40289E-4 -9999 -9999 -9999
-9999 -9999 -9999 -9999 -9999 -9999 -9999 -9999 -9999 -9999 -9999 -9999 -9999 -9999 -9999 -9999 -9999 -9999 -9999 -9999 -9999 -9999 -9999 -9999 -9999 -9999 -9999 -9999 -9999 -9999 -9999 -9999 -9999 -9999 -9999 -9999 -9999 -9999 -9999 -9999 -9999 -9999 -9999 -9999 -9999 -9999 -9999 -9999 -9999 -9999 -9999 -9999 -9999 -9999 -9999 -9999 -9999 -9999 -9999 -9999 -9999 -9999 -9999 -9999 -9999 -9999 -9999 -9999 -9999 -9999 -9999 -9999 -9999 -9999 -9999 -9999 -9999 -9999 -9999 -9999 -9999 -9999 -9999 -9999 -9999 -9999 -9999 -9999 -9999 5.38029E-1 5.46246E-1 5.26099E-1 5.0982E-1 5.09503E-1 4.86331E-1 4.76267E-1 4.4918E-1 4.32553E-1 4.12612E-1 3.99649E-1 3.81471E-1 3.59725E-1 3.66304E-1 4.16476E-1 3.95857E-1 4.38246E-1 4.38326E-1 4.7556E-1 4.78204E-1 4.53299E-1 4.64038E-1 4.1437E-1 4.33179E-1 4.19444E-1 4.3068E-1 4.35333E-1 4.28265E-1 4.24627E-1 4.3921E-1 4.24127E-1 4.21276E-1 3.96065E-1 4.04871E-1 4.00672E-1 3.97035E-1 3.65151E-1 2.92299E-1 1.59075E-1 2.20374E-1 2.12133E-1 1.17045E-1 2.35554E-2 1.26527E-2 2.28565E-3 -9999 -9999
-9999 -9999 -9999 -9999 -9999 -9999 -9999 -9999 -9999 -9999 -9999 -9999 -9999 -9999 -9999 -9999 -9999 -9999 -9999 -9999 -9999 -9999 -9999 -9999 -9999 -9999 -9999 -9999 -9999 -9999 -9999 -9999 -9999 -9999 -9999 -9999 -9999 -9999 -9999 -9999 -9999 -9999 -9999 -9999 -9999 -9999 -9999 -9999 -9999 -9999 -9999 -9999 -9999 -9999 -9999 -9999 -9999 -9999 -9999 -9999 -9999 -9999 -9999 -9999 -9999 -9999 -9999 -9999 -9999 -9999 -9999 -9999 -9999 -9999 -9999 -9999 -9999 -9999 -9999 -9999 -9999 -9999 -9999 -9999 -9999 -9999 -9999 -9999 -9999 5.28087E-1 5.44007E-1 5.36734E-1 5.09476E-1 4.9484E-1 4.80287E-1 4.66298E-1 4.43711E-1 4.2873E-1 3.93683E-1 3.85874E-1 3.98356E-1 3.73517E-1 3.60437E-1 3.86425E-1 4.26444E-1 4.51743E-1 4.81413E-1 4.54075E-1 4.83478E-1 4.83281E-1 4.24452E-1 4.17047E-1 4.27046E-1 4.41071E-1 4.44291E-1 4.40375E-1 4.37701E-1 4.32601E-1 4.44791E-1 4.27228E-1 4.22584E-1 4.15387E-1 4.01324E-1 3.76096E-1 3.80211E-1 3.46223E-1 1.94902E-1 1.49813E-1 7.01817E-2 2.04072E-2 1.00389E-2 5.37639E-4 7.61744E-5 3.05534E-5 -9999 -9999
-9999 -9999 -9999 -9999 -9999 -9999 -9999 -9999 -9999 -9999 -9999 -9999 -9999 -9999 -9999 -9999 -9999 -9999 -9999 -9999 -9999 -9999 -9999 -9999 -9999 -9999 -9999 -9999 -9999 -9999 -9999 -9999 -9999 -9999 -9999 -9999 -9999 -9999 -9999 -9999 -9999 -9999 -9999 -9999 -9999 -9999 -9999 -9999 -9999 -9999 -9999 -9999 -9999 -9999 -9999 -9999 -9999 -9999 -9999 -9999 -9999 -9999 -9999 -9999 -9999 -9999 -9999 -9999 -9999 -9999 -9999 -9999 -9999 -9999 -9999 -9999 -9999 -9999 -9999 -9999 -9999 -9999 -9999 -9999 -9999 -9999 -9999 -9999 -9999 5.26592E-1 5.51388E-1 5.46029E-1 5.16264E-1 4.95091E-1 4.66901E-1 4.58363E-1 4.47994E-1 4.41846E-1 4.1526E-1 3.82913E-1 3.75753E-1 3.75675E-1 3.77322E-1 3.76311E-1 3.70454E-1 4.00922E-1 4.70184E-1 4.76506E-1 4.20382E-1 4.24551E-1 4.42727E-1 4.50458E-1 4.38371E-1 4.55385E-1 4.26758E-1 4.35036E-1 4.32558E-1 4.27498E-1 4.44034E-1 4.21361E-1 4.17062E-1 3.49111E-1 3.89071E-1 3.66934E-1 3.05397E-1 3.6327E-1 2.91014E-1 2.975E-2 1.55945E-2 2.82795E-2 7.16223E-3 5.68446E-3 8.53043E-3 6.9078E-4 2.13931E-5 -9999
-9999 -9999 -9999 -9999 -9999 -9999 -9999 -9999 -9999 -9999 -9999 -9999 -9999 -9999 -9999 -9999 -9999 -9999 -9999 -9999 -9999 -9999 -9999 -9999 -9999 -9999 -9999 -9999 -9999 -9999 -9999 -9999 -9999 -9999 -9999 -9999 -9999 -9999 -9999 -9999 -9999 -9999 -9999 -9999 -9999 -9999 -9999 -9999 -9999 -9999 -9999 -9999 -9999 -9999 -9999 -9999 -9999 -9999 -9999 -9999 -9999 -9999 -9999 -9999 -9999 -9999 -9999 -9999 -9999 -9999 -9999 -9999 -9999 -9999 -9999 -9999 -9999 -9999 -9999 -9999 -9999 -9999 -9999 -9999 -9999 -9999 -9999 -9999 -9999 5.32285E-1 5.53957E-1 5.44271E-1 5.25164E-1 5.05741E-1 4.64147E-1 4.5287E-1 4.38969E-1 4.32928E-1 4.36139E-1 4.02946E-1 3.80257E-1 3.82496E-1 4.06302E-1 4.32358E-1 4.24884E-1 3.99035E-1 3.9581E-1 4.6001E-1 4.34086E-1 4.19312E-1 4.28562E-1 4.31789E-1 4.26281E-1 4.26291E-1 4.334E-1 4.39033E-1 4.37448E-1 4.42363E-1 4.5479E-1 4.15993E-1 3.81391E-1 2.7203E-1 3.57636E-1 3.36353E-1 1.988E-1 1.75679E-1 3.31282E-1 2.8902E-1 2.59369E-1 1.85364E-1 1.29954E-1 1.07786E-1 8.22296E-2 3.81398E-3 1.01392E-2 7.78791E-5
-9999 -9999 -9999 -9999 -9999 -9999 -9999 -9999 -9999 -9999 -9999 -9999 -9999 -9999 -9999 -9999 -9999 -9999 -9999 -9999 -9999 -9999 -9999 -9999 -9999 -9999 -9999 -9999 -9999 -9999 -9999 -9999 -9999 -9999 -9999 -9999 -9999 -9999 -9999 -9999 -9999 -9999 -9999 -9999 -9999 -9999 -9999 -9999 -9999 -9999 -9999 -9999 -9999 -9999 -9999 -9999 -9999 -9999 -9999 -9999 -9999 -9999 -9999 -9999 -9999 -9999 -9999 -9999 -9999 -9999 -9999 -9999 -9999 -9999 -9999 -9999 -9999 -9999 -9999 -9999 -9999 -9999 -9999 -9999 -9999 -9999 -9999 -9999 4.71245E-1 5.04242E-1 5.37858E-1 5.45824E-1 5.29827E-1 5.03141E-1 4.65429E-1 4.42597E-1 4.35286E-1 4.23809E-1 4.12514E-1 4.11296E-1 3.9887E-1 3.97109E-1 3.95892E-1 4.29788E-1 4.56693E-1 4.67581E-1 4.09493E-1 4.033E-1 4.23305E-1 4.22464E-1 4.60445E-1 4.32175E-1 4.39546E-1 4.36349E-1 4.31616E-1 4.40161E-1 4.48605E-1 4.58137E-1 3.98275E-1 3.02403E-1 3.06502E-1 2.47586E-1 3.4882E-1 1.92018E-1 4.39706E-2 1.40341E-1 1.96582E-1 3.3292E-2 2.32182E-1 1.22366E-1 4.77809E-2 1.3741E-2 4.96761E-3 6.12508E-3 4.46333E-3 2.02366E-4
-9999 -9999 -9999 -9999 -9999 -9999 -9999 -9999 -9999 -9999 -9999 -9999 -9999 -9999 -9999 -9999 -9999 -9999 -9999 -9999 -9999 -9999 -9999 -9999 -9999 -9999 -9999 -9999 -9999 -9999 -9999 -9999 -9999 -9999 -9999 -9999 -9999 -9999 -9999 -9999 -9999 -9999 -9999 -9999 -9999 -9999 -9999 -9999 -9999 -9999 -9999 -9999 -9999 -9999 -9999 -9999 -9999 -9999 -9999 -9999 -9999 -9999 -9999 -9999 -9999 -9999 -9999 -9999 -9999 -9999 -9999 -9999 -9999 -9999 -9999 -9999 -9999 -9999 -9999 -9999 -9999 -9999 -9999 -9999 -9999 -9999 -9999 5.1122E-1 5.24483E-1 5.10602E-1 5.30809E-1 5.35015E-1 5.32896E-1 5.12503E-1 4.73539E-1 4.49363E-1 4.46756E-1 4.51978E-1 4.21547E-1 4.1491E-1 4.15726E-1 4.12248E-1 4.13739E-1 4.06371E-1 4.05601E-1 4.44977E-1 4.91235E-1 4.65764E-1 4.24907E-1 4.32155E-1 4.49232E-1 4.66214E-1 4.75116E-1 4.47059E-1 4.44051E-1 4.59853E-1 4.71209E-1 4.65974E-1 3.89785E-1 3.06258E-1 2.21594E-1 1.85824E-1 2.34526E-1 4.10309E-2 1.12435E-2 1.4789E-1 4.02027E-2 8.69954E-3 2.14336E-1 2.02663E-2 5.44021E-3 1.34323E-2 7.33409E-3 1.75453E-3 3.98308E-5 -9999
-9999 -9999 -9999 -9999 -9999 -9999 -9999 -9999 -9999 -9999 -9999 -9999 -9999 -9999 -9999 -9999 -9999 -9999 -9999 -9999 -9999 -9999 -9999 -9999 -9999 -9999 -9999 -9999 -9999 -9999 -9999 -9999 -9999 -9999 -9999 -9999 -9999 -9999 -9999 -9999 -9999 -9999 -9999 -9999 -9999 -9999 -9999 -9999 -9999 -9999 -9999 -9999 -9999 -9999 -9999 -9999 -9999 -9999 -9999 -9999 -9999 -9999 -9999 -9999 -9999 -9999 -9999 -9999 -9999 -9999 -9999 -9999 -9999 -9999 -9999 -9999 -9999 -9999 -9999 -9999 -9999 -9999 -9999 -9999 -9999 -9999 -9999 -9999 5.31846E-1 5.43588E-1 5.40481E-1 5.3309E-1 5.35568E-1 5.20952E-1 4.97021E-1 4.62415E-1 4.69065E-1 4.72628E-1 4.41725E-1 4.34818E-1 4.24061E-1 4.26526E-1 4.17548E-1 4.25729E-1 4.31081E-1 4.87582E-1 4.87092E-1 4.39536E-1 4.37206E-1 4.4149E-1 4.46068E-1 4.67492E-1 4.62203E-1 4.62303E-1 4.56155E-1 4.7512E-1 4.68909E-1 4.52056E-1 4.51872E-1 3.73595E-1 2.92645E-1 2.3259E-1 6.97823E-2 5.62367E-3 2.82144E-2 1.80114E-1 3.01347E-2 3.11051E-3 5.39876E-3 1.29989E-1 2.92897E-2 2.61784E-3 1.6775E-4 -9999 -9999 -9999
-9999 -9999 -9999 -9999 -9999 -9999 -9999 -9999 -9999 -9999 -9999 -9999 -9999 -9999 -9999 -9999 -9999 -9999 -9999 -9999 -9999 -9999 -9999 -9999 -9999 -9999 -9999 -9999 -9999 -9999 -9999 -9999 -9999 -9999 -9999 -9999 -9999 -9999 -9999 -9999 -9999 -9999 -9999 -9999 -9999 -9999 -9999 -9999 -9999 -9999 -9999 -9999 -9999 -9999 -9999 -9999 -9999 -9999 -9999 -9999 -9999 -9999 -9999 -9999 -9999 -9999 -9999 -9999 -9999 -9999 -9999 -9999 -9999 -9999 -9999 -9999 -9999 -9999 -9999 -9999 -9999 -9999 -9999 -9999 -9999 -9999 -9999 5.31145E-1 4.99051E-1 5.05136E-1 5.15584E-1 5.06471E-1 5.01791E-1 5.21387E-1 5.13178E-1 4.70845E-1 4.69806E-1 4.65246E-1 4.62728E-1 4.83284E-1 4.78799E-1 4.33503E-1 4.29224E-1 4.39546E-1 4.55946E-1 4.85533E-1 4.66684E-1 4.46174E-1 4.63952E-1 4.86059E-1 4.82191E-1 4.61348E-1 4.96515E-1 4.69473E-1 4.68419E-1 4.61585E-1 4.03002E-1 3.88379E-1 3.56927E-1 3.67958E-1 3.62004E-1 2.25385E-1 5.11736E-2 3.06307E-2 2.58942E-3 1.7432E-1 2.17168E-2 5.0339E-5 2.43021E-3 2.79429E-2 9.43933E-2 6.69282E-3 1.68083E-4 -9999 -9999 -9999
-9999 -9999 -9999 -9999 -9999 -9999 -9999 -9999 -9999 -9999 -9999 -9999 -9999 -9999 -9999 -9999 -9999 -9999 -9999 -9999 -9999 -9999 -9999 -9999 -9999 -9999 -9999 -9999 -9999 -9999 -9999 -9999 -9999 -9999 -9999 -9999 -9999 -9999 -9999 -9999 -9999 -9999 -9999 -9999 -9999 -9999 -9999 -9999 -9999 -9999 -9999 -9999 -9999 -9999 -9999 -9999 -9999 -9999 -9999 -9999 -9999 -9999 -9999 -9999 -9999 -9999 -9999 -9999 -9999 -9999 -9999 -9999 -9999 -9999 -9999 -9999 -9999 -9999 -9999 -9999 -9999 -9999 -9999 -9999 -9999 -9999 -9999 5.40341E-1 5.20164E-1 5.2109E-1 5.23365E-1 5.30456E-1 5.02872E-1 4.93629E-1 4.89264E-1 4.86453E-1 4.64504E-1 4.6832E-1 4.89721E-1 4.58799E-1 4.77315E-1 4.64368E-1 4.42596E-1 4.4712E-1 4.70394E-1 4.84617E-1 4.88477E-1 4.87735E-1 4.6332E-1 4.23209E-1 4.65263E-1 4.9012E-1 4.86699E-1 4.84654E-1 4.92855E-1 4.36287E-1 3.10269E-1 2.71874E-1 2.10848E-1 2.32688E-1 1.71945E-1 1.54654E-1 8.29869E-2 3.36872E-2 4.05093E-3 4.02943E-2 3.15831E-2 8.67493E-4 1.78445E-5 1.5985E-3 2.95593E-2 2.42158E-3 -9999 -9999 -9999 -9999
-9999 -9999 -9999 -9999 -9999 -9999 -9999 -9999 -9999 -9999 -9999 -9999 -9999 -9999 -9999 -9999 -9999 -9999 -9999 -9999 -9999 -9999 -9999 -9999 -9999 -9999 -9999 -9999 -9999 -9999 -9999 -9999 -9999 -9999 -9999 -9999 -9999 -9999 -9999 -9999 -9999 -9999 -9999 -9999 -9999 -9999 -9999 -9999 -9999 -9999 -9999 -9999 -9999 -9999 -9999 -9999 -9999 -9999 -9999 -9999 -9999 -9999 -9999 -9999 -9999 -9999 -9999 -9999 -9999 -9999 -9999 -9999 -9999 -9999 -9999 -9999 -9999 -9999 -9999 -9999 -9999 -9999 -9999 -9999 -9999 -9999 -9999 5.47764E-1 5.30826E-1 5.20697E-1 5.23708E-1 5.25506E-1 5.16308E-1 4.75606E-1 4.66137E-1 4.61447E-1 4.61164E-1 4.86853E-1 4.92438E-1 4.78734E-1 4.78907E-1 4.55289E-1 4.50348E-1 4.55446E-1 4.82642E-1 4.87775E-1 4.79346E-1 4.8448E-1 4.87611E-1 4.76657E-1 4.77535E-1 4.92151E-1 4.92105E-1 4.92068E-1 4.82626E-1 4.12509E-1 3.8399E-1 3.75391E-1 3.41212E-1 2.31071E-1 3.73179E-2 8.17731E-2 1.15364E-2 1.18445E-3 1.83817E-3 1.15974E-2 2.44934E-4 7.5587E-5 4.12332E-6 3.88177E-4 4.41062E-3 -9999 -9999 -9999 -9999 -9999
-9999 -9999 -9999 -9999 -9999 -9999 -9999 -9999 -9999 -9999 -9999 -9999 -9999 -9999 -9999 -9999 -9999 -9999 -9999 -9999 -9999 -9999 -9999 -9999 -9999 -9999 -9999 -9999 -9999 -9999 -9999 -9999 -9999 -9999 -9999 -9999 -9999 -9999 -9999 -9999 -9999 -9999 -9999 -9999 -9999 -9999 -9999 -9999 -9999 -9999 -9999 -9999 -9999 -9999 -9999 -9999 -9999 -9999 -9999 -9999 -9999 -9999 -9999 -9999 -9999 -9999 -9999 -9999 -9999 -9999 -9999 -9999 -9999 -9999 -9999 -9999 -9999 -9999 -9999 -9999 -9999 -9999 -9999 -9999 -9999 -9999 -9999 5.29837E-1 5.25319E-1 5.17128E-1 5.19196E-1 5.1963E-1 5.16482E-1 4.80546E-1 4.76848E-1 4.86701E-1 4.82954E-1 4.94196E-1 4.84951E-1 4.90188E-1 4.87272E-1 4.81818E-1 4.50634E-1 4.56566E-1 4.55174E-1 4.5933E-1 4.7564E-1 4.65957E-1 4.67493E-1 4.7271E-1 4.84377E-1 4.92136E-1 4.94347E-1 4.91753E-1 4.90713E-1 4.80806E-1 4.62973E-1 3.71749E-1 2.2099E-1 1.33956E-1 1.38804E-1 1.29588E-1 3.59353E-2 1.06822E-2 3.59704E-3 3.89477E-2 1.81598E-5 3.25134E-6 7.53512E-5 1.76315E-3 1.5804E-4 -9999 -9999 -9999 -9999 -9999
-9999 -9999 -9999 -9999 -9999 -9999 -9999 -9999 -9999 -9999 -9999 -9999 -9999 -9999 -9999 -9999 -9999 -9999 -9999 -9999 -9999 -9999 -9999 -9999 -9999 -9999 -9999 -9999 -9999 -9999 -9999 -9999 -9999 -9999 -9999 -9999 -9999 -9999 -9999 -9999 -9999 -9999 -9999 -9999 -9999 -9999 -9999 -9999 -9999 -9999 -9999 -9999 -9999 -9999 -9999 -9999 -9999 -9999 -9999 -9999 -9999 -9999 -9999 -9999 -9999 -9999 -9999 -9999 -9999 -9999 -9999 -9999 -9999 -9999 -9999 -9999 -9999 -9999 -9999 -9999 -9999 -9999 -9999 -9999 -9999 -9999 -9999 5.33356E-1 5.32232E-1 5.30048E-1 5.24742E-1 5.30727E-1 5.15463E-1 4.93214E-1 4.81072E-1 4.90624E-1 4.88535E-1 4.98736E-1 4.65242E-1 4.76859E-1 4.80267E-1 4.65165E-1 4.67342E-1 4.5329E-1 4.60282E-1 4.56916E-1 4.61322E-1 4.72732E-1 4.84292E-1 4.65191E-1 4.8537E-1 4.8395E-1 4.88095E-1 4.87768E-1 4.82759E-1 4.79551E-1 4.32923E-1 2.47716E-1 3.19285E-1 3.45165E-1 3.06814E-1 8.31082E-2 7.98473E-3 7.52362E-4 3.50501E-2 3.40974E-2 1.51079E-5 5.04196E-4 1.17876E-3 2.84189E-4 -9999 -9999 -9999 -9999 -9999 -9999
-9999 -9999 -9999 -9999 -9999 -9999 -9999 -9999 -9999 -9999 -9999 -9999 -9999 -9999 -9999 -9999 -9999 -9999 -9999 -9999 -9999 -9999 -9999 -9999 -9999 -9999 -9999 -9999 -9999 -9999 -9999 -9999 -9999 -9999 -9999 -9999 -9999 -9999 -9999 -9999 -9999 -9999 -9999 -9999 -9999 -9999 -9999 -9999 -9999 -9999 -9999 -9999 -9999 -9999 -9999 -9999 -9999 -9999 -9999 -9999 -9999 -9999 -9999 -9999 -9999 -9999 -9999 -9999 -9999 -9999 -9999 -9999 -9999 -9999 -9999 -9999 -9999 -9999 -9999 -9999 -9999 -9999 -9999 -9999 -9999 -9999 5.56021E-1 5.42301E-1 5.32235E-1 5.38965E-1 5.29289E-1 5.29396E-1 5.21701E-1 4.96094E-1 4.8182E-1 4.76417E-1 4.79775E-1 4.96504E-1 4.79089E-1 4.63479E-1 4.70972E-1 4.79706E-1 4.79312E-1 4.74114E-1 4.65455E-1 4.65065E-1 4.6755E-1 4.70138E-1 4.78865E-1 4.79692E-1 4.73802E-1 4.78332E-1 4.74453E-1 4.83089E-1 4.54348E-1 4.59145E-1 4.46421E-1 4.07399E-1 4.18532E-1 3.1956E-1 2.20249E-1 1.05573E-1 5.05918E-3 2.06335E-3 8.15041E-3 8.53803E-2 2.77769E-2 1.56781E-2 1.45797E-4 -9999 -9999 -9999 -9999 -9999 -9999 -9999
-9999 -9999 -9999 -9999 -9999 -9999 -9999 -9999 -9999 -9999 -9999 -9999 -9999 -9999 -9999 -9999 -9999 -9999 -9999 -9999 -9999 -9999 -9999 -9999 -9999 -9999 -9999 -9999 -9999 -9999 -9999 -9999 -9999 -9999 -9999 -9999 -9999 -9999 -9999 -9999 -9999 -9999 -9999 -9999 -9999 -9999 -9999 -9999 -9999 -9999 -9999 -9999 -9999 -9999 -9999 -9999 -9999 -9999 -9999 -9999 -9999 -9999 -9999 -9999 -9999 -9999 -9999 -9999 -9999 -9999 -9999 -9999 -9999 -9999 -9999 -9999 -9999 -9999 -9999 -9999 -9999 -9999 -9999 -9999 -9999 5.58651E-1 5.42558E-1 5.39243E-1 5.28073E-1 5.32312E-1 5.24755E-1 5.24884E-1 5.10624E-1 5.04396E-1 4.91168E-1 4.88745E-1 5.00076E-1 4.61196E-1 4.72408E-1 4.51507E-1 4.62712E-1 4.82185E-1 4.76467E-1 4.58366E-1 4.6629E-1 4.69061E-1 4.76057E-1 4.73751E-1 4.76865E-1 4.70774E-1 4.71115E-1 4.74507E-1 4.7692E-1 4.76093E-1 4.63158E-1 3.33983E-1 3.61785E-1 4.18071E-1 4.09691E-1 3.58334E-1 3.17877E-1 1.66239E-1 4.94447E-2 2.91627E-2 8.91277E-2 1.30823E-1 1.44911E-3 1.46061E-4 1.87485E-6 1.10014E-4 -9999 -9999 -9999 -9999 -9999 -9999
-9999 -9999 -9999 -9999 -9999 -9999 -9999 -9999 -9999 -9999 -9999 -9999 -9999 -9999 -9999 -9999 -9999 -9999 -9999 -9999 -9999 -9999 -9999 -9999 -9999 -9999 -9999 -9999 -9999 -9999 -9999 -9999 -9999 -9999 -9999 -9999 -9999 -9999 -9999 -9999 -9999 -9999 -9999 -9999 -9999 -9999 -9999 -9999 -9999 -9999 -9999 -9999 -9999 -9999 -9999 -9999 -9999 -9999 -9999 -9999 -9999 -9999 -9999 -9999 -9999 -9999 -9999 -9999 -9999 -9999 -9999 -9999 -9999 -9999 -9999 -9999 -9999 -9999 -9999 -9999 -9999 -9999 -9999 -9999 -9999 5.74186E-1 5.45592E-1 5.46686E-1 5.38724E-1 5.38533E-1 5.33893E-1 5.23708E-1 5.18576E-1 5.02453E-1 4.85784E-1 4.97677E-1 4.90379E-1 4.92638E-1 4.77453E-1 4.72641E-1 4.6386E-1 4.78294E-1 4.69271E-1 4.63955E-1 4.6616E-1 4.73603E-1 4.72547E-1 4.73536E-1 4.75486E-1 4.77668E-1 4.71152E-1 4.6876E-1 4.74513E-1 4.70966E-1 4.11758E-1 3.03691E-1 2.97004E-1 3.73002E-1 3.76079E-1 2.94848E-1 1.85872E-1 2.52255E-1 2.62791E-1 2.56581E-1 1.96257E-1 7.46555E-2 7.37108E-3 2.36745E-5 6.17893E-5 2.2153E-5 -9999 -9999 -9999 -9999 -9999 -9999
-9999 -9999 -9999 -9999 -9999 -9999 -9999 -9999 -9999 -9999 -9999 -9999 -9999 -9999 -9999 -9999 -9999 -9999 -9999 -9999 -9999 -9999 -9999 -9999 -9999 -9999 -9999 -9999 -9999 -9999 -9999 -9999 -9999 -9999 -9999 -9999 -9999 -9999 -9999 -9999 -9999 -9999 -9999 -9999 -9999 -9999 -9999 -9999 -9999 -9999 -9999 -9999 -9999 -9999 -9999 -9999 -9999 -9999 -9999 -9999 -9999 -9999 -9999 -9999 -9999 -9999 -9999 -9999 -9999 -9999 -9999 -9999 -9999 -9999 -9999 -9999 -9999 -9999 -9999 -9999 -9999 -9999 -9999 -9999 -9999 5.68056E-1 5.54E-1 5.42677E-1 5.3305E-1 5.29638E-1 5.25155E-1 5.10395E-1 5.12077E-1 5.07148E-1 4.94807E-1 4.92878E-1 4.90565E-1 4.89801E-1 4.8828E-1 4.84073E-1 4.83806E-1 4.77737E-1 4.54389E-1 4.71213E-1 4.66447E-1 4.68178E-1 4.76336E-1 4.76962E-1 4.75083E-1 4.75662E-1 4.71905E-1 4.74793E-1 4.6759E-1 4.7133E-1 4.44644E-1 3.79709E-1 2.42239E-1 1.71657E-1 1.22715E-1 2.52975E-1 1.51454E-1 3.98661E-2 2.28923E-1 9.05198E-2 9.11229E-3 1.03317E-2 2.40966E-3 2.13897E-4 1.49371E-3 -9999 -9999 -9999 -9999 -9999 -9999 -9999
-9999 -9999 -9999 -9999 -9999 -9999 -9999 -9999 -9999 -9999 -9999 -9999 -9999 -9999 -9999 -9999 -9999 -9999 -9999 -9999 -9999 -9999 -9999 -9999 -9999 -9999 -9999 -9999 -9999 -9999 -9999 -9999 -9999 -9999 -9999 -9999 -9999 -9999 -9999 -9999 -9999 -9999 -9999 -9999 -9999 -9999 -9999 -9999 -9999 -9999 -9999 -9999 -9999 -9999 -9999 -9999 -9999 -9999 -9999 -9999 -9999 -9999 -9999 -9999 -9999 -9999 -9999 -9999 -9999 -9999 -9999 -9999 -9999 -9999 -9999 -9999 -9999 -9999 -9999 -9999 -9999 -9999 -9999 -9999 5.70586E-1 5.68688E-1 5.62639E-1 5.55855E-1 5.47221E-1 5.34357E-1 5.18695E-1 5.19793E-1 5.12595E-1 5.0381E-1 5.0422E-1 4.9476E-1 4.93014E-1 4.90462E-1 4.83564E-1 4.77992E-1 4.70062E-1 4.63704E-1 4.5809E-1 4.59978E-1 4.71042E-1 4.6178E-1 4.68356E-1 4.73428E-1 4.6934E-1 4.69115E-1 4.72566E-1 4.69224E-1 4.63426E-1 4.62485E-1 3.48449E-1 2.97289E-1 2.90015E-1 1.21976E-1 1.01116E-1 1.62502E-1 1.90566E-1 6.18243E-2 4.83146E-2 2.15254E-1 3.13996E-2 8.925E-3 7.59936E-4 9.43135E-3 -9999 -9999 -9999 -9999 -9999 -9999 -9999 -9999
-9999 -9999 -9999 -9999 -9999 -9999 -9999 -9999 -9999 -9999 -9999 -9999 -9999 -9999 -9999 -9999 -9999 -9999 -9999 -9999 -9999 -9999 -9999 -9999 -9999 -9999 -9999 -9999 -9999 -9999 -9999 -9999 -9999 -9999 -9999 -9999 -9999 -9999 -9999 -9999 -9999 -9999 -9999 -9999 -9999 -9999 -9999 -9999 -9999 -9999 -9999 -9999 -9999 -9999 -9999 -9999 -9999 -9999 -9999 -9999 -9999 -9999 -9999 -9999 -9999 -9999 -9999 -9999 -9999 -9999 -9999 -9999 -9999 -9999 -9999 -9999 -9999 -9999 -9999 -9999 -9999 -9999 -9999 -9999 5.72222E-1 5.58532E-1 5.51193E-1 5.50785E-1 5.45412E-1 5.41263E-1 5.28977E-1 5.2015E-1 5.14942E-1 5.06495E-1 5.07369E-1 4.93996E-1 4.82598E-1 4.78916E-1 4.74847E-1 4.78818E-1 4.71978E-1 4.62457E-1 4.75241E-1 4.6472E-1 4.55025E-1 4.65128E-1 4.68049E-1 4.74877E-1 4.70118E-1 4.65634E-1 4.63266E-1 4.6138E-1 4.59905E-1 4.22632E-1 4.30912E-1 4.16924E-1 3.36623E-1 1.35904E-1 2.15563E-1 5.88468E-2 1.19918E-1 6.79288E-2 2.35937E-2 5.20988E-2 1.93845E-1 7.67865E-2 2.22138E-2 3.17174E-3 -9999 -9999 -9999 -9999 -9999 -9999 -9999 -9999
-9999 -9999 -9999 -9999 -9999 -9999 -9999 -9999 -9999 -9999 -9999 -9999 -9999 -9999 -9999 -9999 -9999 -9999 -9999 -9999 -9999 -9999 -9999 -9999 -9999 -9999 -9999 -9999 -9999 -9999 -9999 -9999 -9999 -9999 -9999 -9999 -9999 -9999 -9999 -9999 -9999 -9999 -9999 -9999 -9999 -9999 -9999 -9999 -9999 -9999 -9999 -9999 -9999 -9999 -9999 -9999 -9999 -9999 -9999 -9999 -9999 -9999 -9999 -9999 -9999 -9999 -9999 -9999 -9999 -9999 -9999 -9999 -9999 -9999 -9999 -9999 -9999 -9999 -9999 -9999 -9999 -9999 -9999 -9999 5.74007E-1 5.61565E-1 5.49998E-1 5.51843E-1 5.42707E-1 5.34708E-1 5.23395E-1 5.01504E-1 5.00473E-1 4.97336E-1 4.94217E-1 4.89174E-1 4.9554E-1 4.87248E-1 4.78622E-1 4.75067E-1 4.60724E-1 4.7573E-1 4.55876E-1 4.54104E-1 4.63033E-1 4.60623E-1 4.64601E-1 4.68532E-1 4.71396E-1 4.6032E-1 4.61251E-1 4.60486E-1 4.52946E-1 4.49566E-1 4.38875E-1 4.24075E-1 3.10905E-1 2.96218E-1 3.16395E-1 1.3584E-1 5.64036E-2 4.31558E-2 4.37395E-2 1.1099E-2 2.20119E-2 3.80052E-2 2.70401E-2 2.40394E-3 -9999 -9999 -9999 -9999 -9999 -9999 -9999 -9999
-9999 -9999 -9999 -9999 -9999 -9999 -9999 -9999 -9999 -9999 -9999 -9999 -9999 -9999 -9999 -9999 -9999 -9999 -9999 -9999 -9999 -9999 -9999 -9999 -9999 -9999 -9999 -9999 -9999 -9999 -9999 -9999 -9999 -9999 -9999 -9999 -9999 -9999 -9999 -9999 -9999 -9999 -9999 -9999 -9999 -9999 -9999 -9999 -9999 -9999 -9999 -9999 -9999 -9999 -9999 -9999 -9999 -9999 -9999 -9999 -9999 -9999 -9999 -9999 -9999 -9999 -9999 -9999 -9999 -9999 -9999 -9999 -9999 -9999 -9999 -9999 -9999 -9999 -9999 -9999 -9999 -9999 -9999 -9999 5.65537E-1 5.60885E-1 5.53492E-1 5.42196E-1 5.3923E-1 5.31386E-1 5.21972E-1 5.20419E-1 5.13996E-1 4.87515E-1 4.78717E-1 4.79675E-1 4.88921E-1 4.80793E-1 4.8059E-1 4.71287E-1 4.71287E-1 4.56265E-1 4.64328E-1 4.62298E-1 4.58653E-1 4.63466E-1 4.66107E-1 4.61524E-1 4.63797E-1 4.51293E-1 4.62079E-1 4.53752E-1 4.17726E-1 3.94146E-1 3.82193E-1 3.75333E-1 4.03769E-1 3.28501E-1 3.7096E-1 2.96191E-1 8.02294E-2 1.24482E-1 1.02602E-1 1.22775E-1 5.87079E-2 4.27109E-2 8.31128E-3 -9999 -9999 -9999 -9999 -9999 -9999 -9999 -9999 -9999
-9999 -9999 -9999 -9999 -9999 -9999 -9999 -9999 -9999 -9999 -9999 -9999 -9999 -9999 -9999 -9999 -9999 -9999 -9999 -9999 -9999 -9999 -9999 -9999 -9999 -9999 -9999 -9999 -9999 -9999 -9999 -9999 -9999 -9999 -9999 -9999 -9999 -9999 -9999 -9999 -9999 -9999 -9999 -9999 -9999 -9999 -9999 -9999 -9999 -9999 -9999 -9999 -9999 -9999 -9999 -9999 -9999 -9999 -9999 -9999 -9999 -9999 -9999 -9999 -9999 -9999 -9999 -9999 -9999 -9999 -9999 -9999 -9999 -9999 -9999 -9999 -9999 -9999 -9999 -9999 -9999 -9999 -9999 -9999 5.66865E-1 5.56353E-1 5.52983E-1 5.42301E-1 5.41944E-1 5.2688E-1 5.25275E-1 5.1034E-1 5.17825E-1 5.01916E-1 4.88326E-1 4.81252E-1 4.90665E-1 4.79506E-1 4.78547E-1 4.7973E-1 4.60961E-1 4.75437E-1 4.55979E-1 4.58766E-1 4.63318E-1 4.64564E-1 4.66143E-1 4.64586E-1 4.65641E-1 4.52209E-1 4.39456E-1 4.47737E-1 4.14136E-1 3.76215E-1 2.9902E-1 2.732E-1 3.74806E-1 1.95278E-1 2.00194E-1 1.39643E-1 1.47907E-1 1.92428E-1 1.60352E-1 2.12875E-1 1.63294E-1 1.19048E-2 7.71323E-3 1.56033E-3 -9999 -9999 -9999 -9999 -9999 -9999 -9999 -9999
-9999 -9999 -9999 -9999 -9999 -9999 -9999 -9999 -9999 -9999 -9999 -9999 -9999 -9999 -9999 -9999 -9999 -9999 -9999 -9999 -9999 -9999 -9999 -9999 -9999 -9999 -9999 -9999 -9999 -9999 -9999 -9999 -9999 -9999 -9999 -9999 -9999 -9999 -9999 -9999 -9999 -9999 -9999 -9999 -9999 -9999 -9999 -9999 -9999 -9999 -9999 -9999 -9999 -9999 -9999 -9999 -9999 -9999 -9999 -9999 -9999 -9999 -9999 -9999 -9999 -9999 -9999 -9999 -9999 -9999 -9999 -9999 -9999 -9999 -9999 -9999 -9999 -9999 -9999 -9999 -9999 -9999 -9999 5.72302E-1 5.6766E-1 5.50601E-1 5.49573E-1 5.45673E-1 5.2964E-1 5.25811E-1 5.26258E-1 5.1762E-1 5.02595E-1 5.08524E-1 4.82797E-1 4.72608E-1 4.72436E-1 4.7964E-1 4.83947E-1 4.73781E-1 4.65997E-1 4.75E-1 4.64765E-1 4.7123E-1 4.65974E-1 4.61499E-1 4.58226E-1 4.58199E-1 4.64315E-1 4.58234E-1 4.44308E-1 4.31389E-1 3.79573E-1 3.41984E-1 3.1488E-1 2.55558E-1 3.55575E-1 2.26946E-1 1.49138E-1 3.15987E-2 5.75955E-2 5.69396E-2 1.33259E-2 5.09345E-2 1.35616E-1 4.98661E-2 1.49214E-2 3.2196E-3 -9999 -9999 -9999 -9999 -9999 -9999 -9999 -9999
-9999 -9999 -9999 -9999 -9999 -9999 -9999 -9999 -9999 -9999 -9999 -9999 -9999 -9999 -9999 -9999 -9999 -9999 -9999 -9999 -9999 -9999 -9999 -9999 -9999 -9999 -9999 -9999 -9999 -9999 -9999 -9999 -9999 -9999 -9999 -9999 -9999 -9999 -9999 -9999 -9999 -9999 -9999 -9999 -9999 -9999 -9999 -9999 -9999 -9999 -9999 -9999 -9999 -9999 -9999 -9999 -9999 -9999 -9999 -9999 -9999 -9999 -9999 -9999 -9999 -9999 -9999 -9999 -9999 -9999 -9999 -9999 -9999 -9999 -9999 -9999 -9999 -9999 -9999 -9999 -9999 5.8342E-1 5.72972E-1 5.7487E-1 5.63229E-1 5.51616E-1 5.33206E-1 5.376E-1 5.32997E-1 5.2799E-1 5.23812E-1 5.17121E-1 5.14189E-1 5.01655E-1 4.94842E-1 4.88532E-1 4.80309E-1 4.6397E-1 4.71289E-1 4.67541E-1 4.70145E-1 4.56152E-1 4.67891E-1 4.62559E-1 4.62297E-1 4.57109E-1 4.6337E-1 4.58674E-1 4.61164E-1 4.3446E-1 4.35744E-1 3.39366E-1 3.16537E-1 3.41665E-1 3.28052E-1 2.20023E-1 2.40217E-1 2.65558E-1 2.47596E-1 1.70572E-1 3.42931E-2 1.27961E-2 5.68833E-3 2.9734E-2 7.46664E-2 4.31864E-2 2.80334E-2 -9999 -9999 -9999 -9999 -9999 -9999 -9999 -9999 -9999
-9999 -9999 -9999 -9999 -9999 -9999 -9999 -9999 -9999 -9999 -9999 -9999 -9999 -9999 -9999 -9999 -9999 -9999 -9999 -9999 -9999 -9999 -9999 -9999 -9999 -9999 -9999 -9999 -9999 -9999 -9999 -9999 -9999 -9999 -9999 -9999 -9999 -9999 -9999 -9999 -9999 -9999 -9999 -9999 -9999 -9999 -9999 -9999 -9999 -9999 -9999 -9999 -9999 -9999 -9999 -9999 -9999 -9999 -9999 -9999 -9999 -9999 -9999 -9999 -9999 -9999 -9999 -9999 -9999 -9999 -9999 -9999 -9999 -9999 -9999 -9999 -9999 -9999 -9999 -9999 5.90915E-1 5.84865E-1 5.77864E-1 5.67639E-1 5.63674E-1 5.49603E-1 5.35374E-1 5.38873E-1 5.29275E-1 5.22913E-1 5.06064E-1 5.13973E-1 5.06715E-1 5.03205E-1 4.95712E-1 4.96936E-1 4.86617E-1 4.77164E-1 4.763E-1 4.6249E-1 4.75595E-1 4.69006E-1 4.63544E-1 4.63621E-1 4.65529E-1 4.66974E-1 4.61072E-1 4.6489E-1 4.33977E-1 4.49286E-1 4.35911E-1 3.32667E-1 3.43606E-1 3.43224E-1 2.36481E-1 2.0555E-1 1.87948E-1 1.0782E-1 3.85028E-2 1.72283E-1 1.36173E-1 2.5746E-2 1.13259E-2 -9999 -9999 -9999 -9999 -9999 -9999 -9999 -9999 -9999 -9999 -9999 -9999 -9999
-9999 -9999 -9999 -9999 -9999 -9999 -9999 -9999 -9999 -9999 -9999 -9999 -9999 -9999 -9999 -9999 -9999 -9999 -9999 -9999 -9999 -9999 -9999 -9999 -9999 -9999 -9999 -9999 -9999 -9999 -9999 -9999 -9999 -9999 -9999 -9999 -9999 -9999 -9999 -9999 -9999 -9999 -9999 -9999 -9999 -9999 -9999 -9999 -9999 -9999 -9999 -9999 -9999 -9999 -9999 -9999 -9999 -9999 -9999 -9999 -9999 -9999 -9999 -9999 -9999 -9999 -9999 -9999 -9999 -9999 -9999 -9999 -9999 -9999 -9999 -9999 -9999 -9999 -9999 5.95185E-1 5.88872E-1 5.8511E-1 5.66016E-1 5.55543E-1 5.62814E-1 5.52552E-1 5.44604E-1 5.37064E-1 5.35618E-1 5.26979E-1 4.96705E-1 5.10212E-1 5.10799E-1 4.97547E-1 4.85497E-1 4.90015E-1 4.90537E-1 4.81921E-1 4.81881E-1 4.76343E-1 4.67448E-1 4.70231E-1 4.66539E-1 4.61039E-1 4.6304E-1 4.63924E-1 4.68858E-1 4.62499E-1 4.27633E-1 4.48857E-1 4.41027E-1 4.06812E-1 3.61386E-1 3.17914E-1 2.50001E-1 1.20789E-1 9.54949E-2 5.91232E-2 1.73403E-2 8.18013E-2 5.20052E-2 8.3839E-3 4.71667E-4 -9999 -9999 -9999 -9999 -9999 -9999 -9999 -9999 -9999 -9999 -9999 -9999 -9999
-9999 -9999 -9999 -9999 -9999 -9999 -9999 -9999 -9999 -9999 -9999 -9999 -9999 -9999 -9999 -9999 -9999 -9999 -9999 -9999 -9999 -9999 -9999 -9999 -9999 -9999 -9999 -9999 -9999 -9999 -9999 -9999 -9999 -9999 -9999 -9999 -9999 -9999 -9999 -9999 -9999 -9999 -9999 -9999 -9999 -9999 -9999 -9999 -9999 -9999 -9999 -9999 -9999 -9999 -9999 -9999 -9999 -9999 -9999 -9999 -9999 -9999 -9999 -9999 -9999 -9999 -9999 -9999 -9999 -9999 -9999 -9999 -9999 -9999 -9999 -9999 -9999 -9999 -9999 6.01747E-1 5.91432E-1 5.73992E-1 5.65313E-1 5.48779E-1 5.44394E-1 5.52079E-1 5.45443E-1 5.33685E-1 5.31079E-1 5.04236E-1 4.97082E-1 5.09776E-1 5.02749E-1 4.81113E-1 4.97767E-1 4.88018E-1 4.84591E-1 4.84965E-1 4.78647E-1 4.61585E-1 4.71785E-1 4.67484E-1 4.67362E-1 4.64104E-1 4.66383E-1 4.67993E-1 4.65408E-1 4.50904E-1 4.59078E-1 4.30467E-1 4.07558E-1 3.70925E-1 2.78443E-1 2.45262E-1 2.41133E-1 1.54216E-1 1.07323E-1 1.30517E-1 1.57602E-2 5.49729E-2 2.89979E-2 1.08283E-3 3.26103E-4 -9999 -9999 -9999 -9999 -9999 -9999 -9999 -9999 -9999 -9999 -9999 -9999 -9999
-9999 -9999 -9999 -9999 -9999 -9999 -9999 -9999 -9999 -9999 -9999 -9999 -9999 -9999 -9999 -9999 -9999 -9999 -9999 -9999 -9999 -9999 -9999 -9999 -9999 -9999 -9999 -9999 -9999 -9999 -9999 -9999 -9999 -9999 -9999 -9999 -9999 -9999 -9999 -9999 -9999 -9999 -9999 -9999 -9999 -9999 -9999 -9999 -9999 -9999 -9999 -9999 -9999 -9999 -9999 -9999 -9999 -9999 -9999 -9999 -9999 -9999 -9999 -9999 -9999 -9999 -9999 -9999 -9999 -9999 -9999 -9999 -9999 -9999 -9999 -9999 -9999 -9999 6.03266E-1 6.01326E-1 5.87124E-1 5.76582E-1 5.60934E-1 5.4965E-1 5.39272E-1 5.4259E-1 5.43422E-1 5.34451E-1 5.32639E-1 5.16651E-1 5.14726E-1 5.11369E-1 5.03194E-1 4.81819E-1 4.91992E-1 4.91151E-1 4.87425E-1 4.79035E-1 4.69101E-1 4.65475E-1 4.67004E-1 4.64319E-1 4.70399E-1 4.72745E-1 4.69117E-1 4.73078E-1 4.65615E-1 4.37976E-1 4.44551E-1 4.44542E-1 3.84468E-1 2.67959E-1 3.55537E-1 3.56833E-1 3.03476E-1 2.80817E-1 2.63516E-1 2.56839E-1 1.79289E-1 1.61579E-1 3.63855E-2 5.77066E-3 1.16961E-3 1.15849E-2 2.62281E-2 1.41353E-2 -9999 -9999 -9999 -9999 -9999 -9999 -9999 -9999 -9999 -9999
-9999 -9999 -9999 -9999 -9999 -9999 -9999 -9999 -9999 -9999 -9999 -9999 -9999 -9999 -9999 -9999 -9999 -9999 -9999 -9999 -9999 -9999 -9999 -9999 -9999 -9999 -9999 -9999 -9999 -9999 -9999 -9999 -9999 -9999 -9999 -9999 -9999 -9999 -9999 -9999 -9999 -9999 -9999 -9999 -9999 -9999 -9999 -9999 -9999 -9999 -9999 -9999 -9999 -9999 -9999 -9999 -9999 -9999 -9999 -9999 -9999 -9999 -9999 -9999 -9999 -9999 -9999 -9999 -9999 -9999 -9999 -9999 -9999 -9999 -9999 -9999 -9999 6.09487E-1 6.04491E-1 5.99866E-1 5.85789E-1 5.67204E-1 5.47486E-1 5.50153E-1 5.45308E-1 5.37915E-1 5.39982E-1 5.20199E-1 5.1893E-1 5.16084E-1 5.13531E-1 5.08728E-1 4.87015E-1 4.82146E-1 4.95315E-1 4.85168E-1 4.7988E-1 4.58646E-1 4.62043E-1 4.65787E-1 4.69451E-1 4.7291E-1 4.7571E-1 4.72878E-1 4.73782E-1 4.72886E-1 4.68941E-1 4.5858E-1 4.27414E-1 4.39462E-1 3.90749E-1 2.60812E-1 3.40458E-1 3.25746E-1 3.31945E-1 1.34877E-1 6.89185E-2 4.20249E-2 5.65273E-2 6.44863E-2 9.61022E-2 5.52883E-2 1.5178E-2 2.0634E-2 1.13736E-2 4.2972E-3 -9999 -9999 -9999 -9999 -9999 -9999 -9999 -9999 -9999 -9999
-9999 -9999 -9999 -9999 -9999 -9999 -9999 -9999 -9999 -9999 -9999 -9999 -9999 -9999 -9999 -9999 -9999 -9999 -9999 -9999 -9999 -9999 -9999 -9999 -9999 -9999 -9999 -9999 -9999 -9999 -9999 -9999 -9999 -9999 -9999 -9999 -9999 -9999 -9999 -9999 -9999 -9999 -9999 -9999 -9999 -9999 -9999 -9999 -9999 -9999 -9999 -9999 -9999 -9999 -9999 -9999 -9999 -9999 -9999 -9999 -9999 -9999 -9999 -9999 -9999 -9999 -9999 -9999 -9999 -9999 -9999 -9999 -9999 -9999 -9999 -9999 6.29833E-1 6.14179E-1 5.99229E-1 5.90111E-1 5.88901E-1 5.80224E-1 5.68869E-1 5.65021E-1 5.43871E-1 5.40949E-1 5.42145E-1 5.31527E-1 5.18375E-1 5.07083E-1 5.16463E-1 4.96873E-1 4.89252E-1 4.77393E-1 4.80432E-1 4.85509E-1 4.62145E-1 4.58709E-1 4.64199E-1 4.61098E-1 4.66999E-1 4.68659E-1 4.70252E-1 4.74841E-1 4.79278E-1 4.70741E-1 4.66771E-1 4.32316E-1 4.05581E-1 4.21061E-1 3.79014E-1 3.66581E-1 3.24308E-1 2.19888E-1 2.52804E-1 2.99616E-1 7.42336E-2 3.99139E-2 5.11547E-2 4.40138E-2 1.71275E-2 3.45432E-2 3.55353E-2 4.29631E-2 6.5889E-3 5.23781E-3 -9999 -9999 -9999 -9999 -9999 -9999 -9999 -9999 -9999 -9999
-9999 -9999 -9999 -9999 -9999 -9999 -9999 -9999 -9999 -9999 -9999 -9999 -9999 -9999 -9999 -9999 -9999 -9999 -9999 -9999 -9999 -9999 -9999 -9999 -9999 -9999 -9999 -9999 -9999 -9999 -9999 -9999 -9999 -9999 -9999 -9999 -9999 -9999 -9999 -9999 -9999 -9999 -9999 -9999 -9999 -9999 -9999 -9999 -9999 -9999 -9999 -9999 -9999 -9999 -9999 -9999 -9999 -9999 -9999 -9999 -9999 -9999 -9999 -9999 -9999 -9999 -9999 -9999 -9999 -9999 -9999 -9999 -9999 -9999 -9999 -9999 -9999 6.18793E-1 5.90255E-1 5.82883E-1 5.63653E-1 5.84561E-1 5.72068E-1 5.65618E-1 5.58759E-1 5.44304E-1 5.4624E-1 5.3965E-1 5.32594E-1 5.204E-1 5.15804E-1 4.9261E-1 4.89724E-1 4.77377E-1 4.77076E-1 4.61822E-1 4.64743E-1 4.71704E-1 4.67648E-1 4.69795E-1 4.73685E-1 4.79561E-1 4.75241E-1 4.86322E-1 4.79908E-1 4.78747E-1 4.741E-1 4.51123E-1 3.89186E-1 3.72336E-1 3.53321E-1 3.371E-1 1.75778E-1 1.59831E-1 1.21374E-1 1.22886E-1 2.13268E-1 1.79701E-1 1.27765E-1 7.79833E-2 4.58104E-2 2.13412E-2 7.78241E-3 2.27171E-2 1.00477E-2 4.65251E-3 -9999 -9999 -9999 -9999 -9999 -9999 -9999 -9999 -9999 -9999
-9999 -9999 -9999 -9999 -9999 -9999 -9999 -9999 -9999 -9999 -9999 -9999 -9999 -9999 -9999 -9999 -9999 -9999 -9999 -9999 -9999 -9999 -9999 -9999 -9999 -9999 -9999 -9999 -9999 -9999 -9999 -9999 -9999 -9999 -9999 -9999 -9999 -9999 -9999 -9999 -9999 -9999 -9999 -9999 -9999 -9999 -9999 -9999 -9999 -9999 -9999 -9999 -9999 -9999 -9999 -9999 -9999 -9999 -9999 -9999 -9999 -9999 -9999 -9999 -9999 -9999 -9999 -9999 -9999 -9999 -9999 -9999 -9999 -9999 -9999 -9999 6.33329E-1 6.11605E-1 5.77877E-1 5.64038E-1 5.56306E-1 5.72366E-1 5.73837E-1 5.55094E-1 5.43958E-1 5.47942E-1 5.38702E-1 5.32067E-1 5.24515E-1 5.1448E-1 5.0187E-1 4.94584E-1 4.92192E-1 4.80449E-1 4.68751E-1 4.67801E-1 4.62651E-1 4.63742E-1 4.69264E-1 4.73685E-1 4.739E-1 4.82141E-1 4.85783E-1 4.88029E-1 4.83605E-1 4.82479E-1 4.82662E-1 4.71035E-1 4.15343E-1 3.34158E-1 2.30379E-1 2.7061E-1 2.64646E-1 1.52071E-1 9.20073E-2 5.90349E-2 4.42589E-2 1.05996E-1 5.57433E-2 5.30998E-2 1.43678E-2 9.42475E-3 9.9364E-3 1.20889E-2 2.09833E-2 5.76711E-3 4.35683E-3 -9999 -9999 -9999 -9999 -9999 -9999 -9999 -9999 -9999
-9999 -9999 -9999 -9999 -9999 -9999 -9999 -9999 -9999 -9999 -9999 -9999 -9999 -9999 -9999 -9999 -9999 -9999 -9999 -9999 -9999 -9999 -9999 -9999 -9999 -9999 -9999 -9999 -9999 -9999 -9999 -9999 -9999 -9999 -9999 -9999 -9999 -9999 -9999 -9999 -9999 -9999 -9999 -9999 -9999 -9999 -9999 -9999 -9999 -9999 -9999 -9999 -9999 -9999 -9999 -9999 -9999 -9999 -9999 -9999 -9999 -9999 -9999 -9999 -9999 -9999 -9999 -9999 -9999 -9999 -9999 -9999 -9999 -9999 6.64699E-1 6.47196E-1 6.22196E-1 6.0328E-1 5.92928E-1 5.84598E-1 5.70109E-1 5.63415E-1 5.63126E-1 5.64013E-1 5.42535E-1 5.41375E-1 5.34808E-1 5.19727E-1 5.32725E-1 5.21838E-1 5.13442E-1 4.97401E-1 4.89977E-1 4.91341E-1 4.829E-1 4.74701E-1 4.73022E-1 4.72438E-1 4.77696E-1 4.78225E-1 4.84177E-1 4.88123E-1 4.89342E-1 4.90673E-1 4.88982E-1 4.79248E-1 4.76977E-1 4.59661E-1 3.98658E-1 3.2456E-1 2.31138E-1 1.09939E-1 1.19456E-1 1.31866E-1 1.25994E-1 4.77084E-2 1.64452E-2 1.39467E-2 9.83112E-3 1.46808E-2 1.08705E-2 6.22138E-3 1.76057E-2 1.43973E-2 1.00009E-2 1.3252E-2 5.95239E-3 -9999 -9999 -9999 -9999 -9999 -9999 -9999 -9999 -9999
-9999 -9999 -9999 -9999 -9999 -9999 -9999 -9999 -9999 -9999 -9999 -9999 -9999 -9999 -9999 -9999 -9999 -9999 -9999 -9999 -9999 -9999 -9999 -9999 -9999 -9999 -9999 -9999 -9999 -9999 -9999 -9999 -9999 -9999 -9999 -9999 -9999 -9999 -9999 -9999 -9999 -9999 -9999 -9999 -9999 -9999 -9999 -9999 -9999 -9999 -9999 -9999 -9999 -9999 -9999 -9999 -9999 -9999 -9999 -9999 -9999 -9999 -9999 -9999 -9999 -9999 -9999 -9999 -9999 -9999 -9999 -9999 -9999 6.79504E-1 6.63698E-1 6.47215E-1 6.35502E-1 6.20235E-1 5.92662E-1 5.81308E-1 5.68907E-1 5.57524E-1 5.44225E-1 5.4472E-1 5.61729E-1 5.52629E-1 5.46678E-1 5.36672E-1 5.30196E-1 5.18089E-1 5.21323E-1 4.9993E-1 4.96858E-1 4.88595E-1 4.79077E-1 4.656E-1 4.71465E-1 4.71125E-1 4.78819E-1 4.88124E-1 4.93987E-1 4.95498E-1 4.99632E-1 4.9207E-1 4.87366E-1 4.82311E-1 4.76397E-1 4.61242E-1 4.28813E-1 3.87726E-1 2.42424E-1 1.11502E-1 1.46544E-1 2.03502E-1 1.1288E-1 5.90145E-2 4.30297E-2 2.37132E-3 2.34463E-3 3.46137E-2 1.98656E-2 4.53874E-2 2.45086E-2 2.19917E-3 2.48158E-3 1.12728E-2 1.04162E-2 -9999 -9999 -9999 -9999 -9999 -9999 -9999 -9999 -9999
-9999 -9999 -9999 -9999 -9999 -9999 -9999 -9999 -9999 -9999 -9999 -9999 -9999 -9999 -9999 -9999 -9999 -9999 -9999 -9999 -9999 -9999 -9999 -9999 -9999 -9999 -9999 -9999 -9999 -9999 -9999 -9999 -9999 -9999 -9999 -9999 -9999 -9999 -9999 -9999 -9999 -9999 -9999 -9999 -9999 -9999 -9999 -9999 -9999 -9999 -9999 -9999 -9999 -9999 -9999 -9999 -9999 -9999 -9999 -9999 -9999 -9999 -9999 -9999 -9999 -9999 -9999 -9999 -9999 -9999 -9999 -9999 -9999 6.77873E-1 6.69455E-1 6.56036E-1 6.4542E-1 6.28209E-1 6.06986E-1 5.9046E-1 5.82311E-1 5.70206E-1 5.5713E-1 5.59839E-1 5.63585E-1 5.48355E-1 5.50181E-1 5.36267E-1 5.29516E-1 5.24855E-1 5.21941E-1 5.05916E-1 4.93768E-1 4.88666E-1 4.79605E-1 4.74981E-1 4.80272E-1 4.88168E-1 4.89273E-1 4.88389E-1 4.94637E-1 5.06047E-1 5.02121E-1 4.93126E-1 4.85812E-1 4.71479E-1 4.54372E-1 4.46496E-1 3.87739E-1 3.27543E-1 2.7161E-1 1.1156E-1 1.09765E-1 2.94302E-1 2.01484E-1 1.10183E-1 5.77957E-2 3.29379E-3 3.63105E-3 6.65182E-2 4.10931E-2 8.88502E-2 2.25495E-2 8.65119E-3 8.85489E-3 6.76471E-3 1.43671E-3 -9999 -9999 -9999 -9999 -9999 -9999 -9999 -9999 -9999
-9999 -9999 -9999 -9999 -9999 -9999 -9999 -9999 -9999 -9999 -9999 -9999 -9999 -9999 -9999 -9999 -9999 -9999 -9999 -9999 -9999 -9999 -9999 -9999 -9999 -9999 -9999 -9999 -9999 -9999 -9999 -9999 -9999 -9999 -9999 -9999 -9999 -9999 -9999 -9999 -9999 -9999 -9999 -9999 -9999 -9999 -9999 -9999 -9999 -9999 -9999 -9999 -9999 -9999 -9999 -9999 -9999 -9999 -9999 -9999 -9999 -9999 -9999 -9999 -9999 -9999 -9999 -9999 -9999 -9999 -9999 -9999 -9999 -9999 6.67867E-1 6.5897E-1 6.45248E-1 6.31953E-1 6.12457E-1 5.96733E-1 5.81806E-1 5.72797E-1 5.63724E-1 5.68855E-1 5.5355E-1 5.54258E-1 5.50128E-1 5.37752E-1 5.32824E-1 5.24554E-1 5.19206E-1 5.17409E-1 4.97415E-1 4.91359E-1 4.84161E-1 4.82932E-1 4.81033E-1 4.91015E-1 4.92666E-1 4.93409E-1 5.05753E-1 5.08784E-1 5.07137E-1 4.93231E-1 4.81172E-1 4.84167E-1 4.03964E-1 3.8541E-1 2.99939E-1 2.02929E-1 1.88176E-1 1.50761E-1 2.99717E-1 2.79862E-1 1.93091E-1 5.40849E-2 4.02369E-2 2.26835E-3 1.4529E-2 1.41282E-1 1.07947E-1 5.22056E-2 1.23053E-2 6.37463E-3 2.85527E-2 2.06319E-3 3.35811E-3 -9999 -9999 -9999 -9999 -9999 -9999 -9999 -9999 -9999
-9999 -9999 -9999 -9999 -9999 -9999 -9999 -9999 -9999 -9999 -9999 -9999 -9999 -9999 -9999 -9999 -9999 -9999 -9999 -9999 -9999 -9999 -9999 -9999 -9999 -9999 -9999 -9999 -9999 -9999 -9999 -9999 -9999 -9999 -9999 -9999 -9999 -9999 -9999 -9999 -9999 -9999 -9999 -9999 -9999 -9999 -9999 -9999 -9999 -9999 -9999 -9999 -9999 -9999 -9999 -9999 -9999 -9999 -9999 -9999 -9999 -9999 -9999 -9999 -9999 -9999 -9999 -9999 -9999 -9999 -9999 -9999 -9999 -9999 6.6433E-1 6.56039E-1 6.36381E-1 6.2876E-1 6.15707E-1 5.98205E-1 5.92251E-1 5.89572E-1 5.76129E-1 5.69373E-1 5.64169E-1 5.59256E-1 5.46218E-1 5.44711E-1 5.31745E-1 5.20445E-1 5.223E-1 5.11637E-1 5.02834E-1 4.99484E-1 4.87993E-1 4.81589E-1 4.92343E-1 4.9315E-1 5.00892E-1 5.01603E-1 5.10212E-1 5.13856E-1 5.10161E-1 4.94162E-1 4.84643E-1 4.849E-1 4.85909E-1 3.71606E-1 2.54069E-1 3.82323E-1 4.03602E-1 3.49033E-1 2.47318E-1 1.41548E-1 1.00615E-1 3.34961E-2 3.13509E-2 7.29514E-2 1.15652E-1 2.31544E-1 1.26636E-1 8.65639E-2 1.57187E-2 4.56369E-2 6.58693E-3 9.26473E-3 7.74789E-3 -9999 -9999 -9999 -9999 -9999 -9999 -9999 -9999 -9999
-9999 -9999 -9999 -9999 -9999 -9999 -9999 -9999 -9999 -9999 -9999 -9999 -9999 -9999 -9999 -9999 -9999 -9999 -9999 -9999 -9999 -9999 -9999 -9999 -9999 -9999 -9999 -9999 -9999 -9999 -9999 -9999 -9999 -9999 -9999 -9999 -9999 -9999 -9999 -9999 -9999 -9999 -9999 -9999 -9999 -9999 -9999 -9999 -9999 -9999 -9999 -9999 -9999 -9999 -9999 -9999 -9999 -9999 -9999 -9999 -9999 -9999 -9999 -9999 -9999 -9999 -9999 -9999 -9999 -9999 -9999 -9999 -9999 -9999 -9999 6.51071E-1 6.33283E-1 6.12746E-1 5.94979E-1 5.92252E-1 5.8268E-1 5.82609E-1 5.77093E-1 5.67578E-1 5.65869E-1 5.52678E-1 5.50793E-1 5.40119E-1 5.34389E-1 5.25498E-1 5.27004E-1 5.17252E-1 5.02101E-1 5.05088E-1 4.97526E-1 4.96088E-1 4.9869E-1 4.9792E-1 5.05098E-1 5.05246E-1 5.10153E-1 5.16921E-1 5.18099E-1 4.90405E-1 4.41633E-1 4.44499E-1 4.51172E-1 4.64947E-1 4.17503E-1 3.60563E-1 4.15391E-1 4.18633E-1 3.09154E-1 2.70951E-1 1.26811E-1 7.85311E-2 8.00735E-2 1.84999E-1 5.26649E-2 1.86903E-2 1.01806E-2 5.3023E-2 9.58413E-2 3.88401E-2 2.62193E-2 2.95273E-2 1.04694E-2 6.1862E-3 -9999 -9999 -9999 -9999 -9999 -9999 -9999 -9999
-9999 -9999 -9999 -9999 -9999 -9999 -9999 -9999 -9999 -9999 -9999 -9999 -9999 -9999 -9999 -9999 -9999 -9999 -9999 -9999 -9999 -9999 -9999 -9999 -9999 -9999 -9999 -9999 -9999 -9999 -9999 -9999 -9999 -9999 -9999 -9999 -9999 -9999 -9999 -9999 -9999 -9999 -9999 -9999 -9999 -9999 -9999 -9999 -9999 -9999 -9999 -9999 -9999 -9999 -9999 -9999 -9999 -9999 -9999 -9999 -9999 -9999 -9999 -9999 -9999 -9999 -9999 -9999 -9999 -9999 -9999 -9999 -9999 -9999 -9999 6.42962E-1 6.2824E-1 5.98386E-1 5.75414E-1 5.93179E-1 5.84589E-1 5.86651E-1 5.74752E-1 5.70242E-1 5.61105E-1 5.5225E-1 5.45451E-1 5.3849E-1 5.37733E-1 5.36716E-1 5.30478E-1 5.12596E-1 5.07029E-1 5.0012E-1 5.05759E-1 4.99235E-1 5.04708E-1 5.03848E-1 5.0399E-1 5.15527E-1 5.19751E-1 5.18132E-1 5.20074E-1 5.07924E-1 4.39259E-1 3.46956E-1 3.32611E-1 3.17982E-1 2.04096E-1 3.21109E-1 3.24594E-1 3.32515E-1 3.93978E-1 3.23325E-1 1.37802E-1 2.05538E-1 2.37325E-1 1.15889E-1 2.221E-2 3.16728E-2 1.39028E-2 1.07634E-2 1.04144E-2 1.82998E-2 1.91412E-2 1.56663E-2 9.74578E-3 6.9248E-3 -9999 -9999 -9999 -9999 -9999 -9999 -9999 -9999
-9999 -9999 -9999 -9999 -9999 -9999 -9999 -9999 -9999 -9999 -9999 -9999 -9999 -9999 -9999 -9999 -9999 -9999 -9999 -9999 -9999 -9999 -9999 -9999 -9999 -9999 -9999 -9999 -9999 -9999 -9999 -9999 -9999 -9999 -9999 -9999 -9999 -9999 -9999 -9999 -9999 -9999 -9999 -9999 -9999 -9999 -9999 -9999 -9999 -9999 -9999 -9999 -9999 -9999 -9999 -9999 -9999 -9999 -9999 -9999 -9999 -9999 -9999 -9999 -9999 -9999 -9999 -9999 -9999 -9999 -9999 -9999 -9999 6.48134E-1 6.43169E-1 6.32043E-1 5.91712E-1 5.79919E-1 5.79838E-1 5.90417E-1 5.84733E-1 5.75275E-1 5.74994E-1 5.62937E-1 5.54942E-1 5.51876E-1 5.45798E-1 5.36591E-1 5.35315E-1 5.27939E-1 5.23055E-1 5.27155E-1 5.15286E-1 5.10932E-1 5.07944E-1 5.11497E-1 5.11806E-1 5.12344E-1 5.15922E-1 5.14749E-1 5.23319E-1 5.21743E-1 4.88024E-1 4.7855E-1 4.29953E-1 3.30467E-1 2.43022E-1 1.64913E-1 1.68295E-1 3.04256E-1 3.19085E-1 2.04404E-1 3.90303E-1 3.93109E-1 3.49253E-1 3.60749E-1 3.35789E-1 2.55498E-1 1.79655E-1 1.07297E-1 6.90862E-2 6.17023E-2 3.16256E-2 1.25492E-2 2.38874E-2 7.77243E-3 2.38844E-2 8.18277E-3 -9999 -9999 -9999 -9999 -9999 -9999 -9999 -9999
-9999 -9999 -9999 -9999 -9999 -9999 -9999 -9999 -9999 -9999 -9999 -9999 -9999 -9999 -9999 -9999 -9999 -9999 -9999 -9999 -9999 -9999 -9999 -9999 -9999 -9999 -9999 -9999 -9999 -9999 -9999 -9999 -9999 -9999 -9999 -9999 -9999 -9999 -9999 -9999 -9999 -9999 -9999 -9999 -9999 -9999 -9999 -9999 -9999 -9999 -9999 -9999 -9999 -9999 -9999 -9999 -9999 -9999 -9999 -9999 -9999 -9999 -9999 -9999 -9999 -9999 -9999 -9999 -9999 -9999 -9999 -9999 6.54582E-1 6.47819E-1 6.34919E-1 5.9725E-1 6.0621E-1 5.97872E-1 5.99822E-1 5.91659E-1 5.74854E-1 5.71961E-1 5.63322E-1 5.56974E-1 5.50923E-1 5.51435E-1 5.38155E-1 5.38577E-1 5.40391E-1 5.28835E-1 5.291E-1 5.24021E-1 5.17286E-1 5.09428E-1 5.2128E-1 5.11926E-1 5.17641E-1 5.18008E-1 5.21044E-1 5.23577E-1 5.2077E-1 5.28808E-1 5.19359E-1 4.9284E-1 4.56963E-1 4.6281E-1 3.98043E-1 3.45319E-1 3.61136E-1 2.7947E-1 3.67021E-1 2.74823E-1 2.86285E-1 2.71358E-1 1.45693E-1 1.32004E-1 1.39881E-1 8.57569E-2 1.31229E-1 2.564E-1 1.24015E-1 5.31551E-2 4.26954E-2 6.51328E-2 4.60477E-2 1.96138E-2 1.23951E-2 -9999 -9999 -9999 -9999 -9999 -9999 -9999 -9999 -9999
-9999 -9999 -9999 -9999 -9999 -9999 -9999 -9999 -9999 -9999 -9999 -9999 -9999 -9999 -9999 -9999 -9999 -9999 -9999 -9999 -9999 -9999 -9999 -9999 -9999 -9999 -9999 -9999 -9999 -9999 -9999 -9999 -9999 -9999 -9999 -9999 -9999 -9999 -9999 -9999 -9999 -9999 -9999 -9999 -9999 -9999 -9999 -9999 -9999 -9999 -9999 -9999 -9999 -9999 -9999 -9999 -9999 -9999 -9999 -9999 -9999 -9999 -9999 -9999 -9999 -9999 -9999 -9999 -9999 -9999 -9999 -9999 6.49121E-1 6.22341E-1 5.9002E-1 5.70741E-1 5.95114E-1 6.02222E-1 5.89733E-1 5.77073E-1 5.63172E-1 5.61454E-1 5.64452E-1 5.52586E-1 5.52235E-1 5.45707E-1 5.39641E-1 5.40382E-1 5.28928E-1 5.36804E-1 5.28708E-1 5.20314E-1 5.24505E-1 5.20583E-1 5.16232E-1 5.20915E-1 5.22448E-1 5.24107E-1 5.25508E-1 5.19913E-1 5.25383E-1 5.19602E-1 4.89736E-1 4.59356E-1 4.62866E-1 4.36915E-1 2.82355E-1 1.16523E-1 2.24178E-1 2.28802E-1 1.50997E-1 3.522E-1 2.52549E-1 1.34709E-1 1.95399E-1 1.1185E-1 5.70388E-2 3.10555E-2 1.07421E-1 1.66648E-1 1.77165E-1 6.24609E-2 2.78536E-2 2.36195E-2 1.20945E-2 7.17012E-3 -9999 -9999 -9999 -9999 -9999 -9999 -9999 -9999 -9999 -9999
-9999 -9999 -9999 -9999 -9999 -9999 -9999 -9999 -9999 -9999 -9999 -9999 -9999 -9999 -9999 -9999 -9999 -9999 -9999 -9999 -9999 -9999 -9999 -9999 -9999 -9999 -9999 -9999 -9999 -9999 -9999 -9999 -9999 -9999 -9999 -9999 -9999 -9999 -9999 -9999 -9999 -9999 -9999 -9999 -9999 -9999 -9999 -9999 -9999 -9999 -9999 -9999 -9999 -9999 -9999 -9999 -9999 -9999 -9999 -9999 -9999 -9999 -9999 -9999 -9999 -9999 -9999 -9999 -9999 -9999 6.617E-1 6.53327E-1 6.50438E-1 6.32795E-1 5.80782E-1 5.92557E-1 5.89645E-1 5.98875E-1 5.82498E-1 5.56326E-1 5.48125E-1 5.52973E-1 5.44625E-1 5.48282E-1 5.44985E-1 5.45493E-1 5.34426E-1 5.40635E-1 5.38558E-1 5.34343E-1 5.33055E-1 5.25226E-1 5.27914E-1 5.24729E-1 5.26364E-1 5.24617E-1 5.22198E-1 5.27331E-1 5.28458E-1 5.24053E-1 5.20313E-1 5.14349E-1 5.01936E-1 4.93945E-1 4.37934E-1 3.25107E-1 3.12034E-1 1.68137E-1 8.46395E-2 1.7489E-1 9.90607E-2 2.93937E-1 3.14238E-1 8.8891E-2 6.50446E-2 1.00955E-1 6.2837E-2 3.05624E-2 7.507E-2 9.42588E-2 7.42771E-2 1.55403E-1 1.20639E-1 7.56655E-2 5.5161E-2 2.49618E-2 6.291E-3 -9999 -9999 -9999 -9999 -9999 -9999 -9999 -9999 -9999
-9999 -9999 -9999 -9999 -9999 -9999 -9999 -9999 -9999 -9999 -9999 -9999 -9999 -9999 -9999 -9999 -9999 -9999 -9999 -9999 -9999 -9999 -9999 -9999 -9999 -9999 -9999 -9999 -9999 -9999 -9999 -9999 -9999 -9999 -9999 -9999 -9999 -9999 -9999 -9999 -9999 -9999 -9999 -9999 -9999 -9999 -9999 -9999 -9999 -9999 -9999 -9999 -9999 -9999 -9999 -9999 -9999 -9999 -9999 -9999 -9999 -9999 -9999 -9999 -9999 -9999 -9999 -9999 -9999 -9999 6.60387E-1 6.22485E-1 6.33928E-1 6.22566E-1 6.14675E-1 6.1408E-1 6.0481E-1 5.95049E-1 5.70261E-1 5.55192E-1 5.4505E-1 5.43902E-1 5.42831E-1 5.46726E-1 5.43586E-1 5.37968E-1 5.417E-1 5.35797E-1 5.33943E-1 5.35105E-1 5.35943E-1 5.26589E-1 5.28626E-1 5.26452E-1 5.28665E-1 5.26493E-1 5.31309E-1 5.28146E-1 5.28807E-1 5.28353E-1 5.17475E-1 4.98701E-1 4.91536E-1 4.84458E-1 4.4536E-1 3.69607E-1 1.52672E-1 7.2434E-2 2.57324E-2 7.35976E-2 1.82898E-1 1.45719E-1 3.13946E-1 2.16445E-1 1.99023E-2 4.53945E-3 1.35201E-2 1.17448E-2 2.42058E-2 1.94324E-2 4.21897E-2 3.10626E-2 7.89786E-2 6.07105E-2 1.85768E-2 1.47969E-2 1.30937E-2 -9999 -9999 -9999 -9999 -9999 -9999 -9999 -9999 -9999
-9999 -9999 -9999 -9999 -9999 -9999 -9999 -9999 -9999 -9999 -9999 -9999 -9999 -9999 -9999 -9999 -9999 -9999 -9999 -9999 -9999 -9999 -9999 -9999 -9999 -9999 -9999 -9999 -9999 -9999 -9999 -9999 -9999 -9999 -9999 -9999 -9999 -9999 -9999 -9999 -9999 -9999 -9999 -9999 -9999 -9999 -9999 -9999 -9999 -9999 -9999 -9999 -9999 -9999 -9999 -9999 -9999 -9999 -9999 -9999 -9999 -9999 -9999 -9999 -9999 -9999 -9999 -9999 -9999 -9999 6.53835E-1 6.25819E-1 6.29865E-1 6.16133E-1 6.10398E-1 5.86588E-1 6.04237E-1 5.89557E-1 5.67357E-1 5.56027E-1 5.4848E-1 5.46723E-1 5.38851E-1 5.40572E-1 5.44463E-1 5.3973E-1 5.4341E-1 5.40275E-1 5.41427E-1 5.35663E-1 5.40697E-1 5.34242E-1 5.34136E-1 5.28299E-1 5.32537E-1 5.34044E-1 5.32954E-1 5.31989E-1 5.30537E-1 5.23105E-1 5.01908E-1 5.06151E-1 4.90888E-1 4.24182E-1 3.97131E-1 3.26468E-1 1.57682E-1 1.5937E-1 1.56471E-2 4.67629E-2 6.84486E-2 6.56091E-2 2.34937E-1 2.74986E-1 4.91911E-2 2.86702E-2 8.14063E-2 6.50488E-2 3.87269E-2 5.77205E-2 2.77984E-2 2.03015E-2 4.69079E-2 4.2246E-2 4.98006E-2 1.93913E-2 7.94347E-3 -9999 -9999 -9999 -9999 -9999 -9999 -9999 -9999 -9999
-9999 -9999 -9999 -9999 -9999 -9999 -9999 -9999 -9999 -9999 -9999 -9999 -9999 -9999 -9999 -9999 -9999 -9999 -9999 -9999 -9999 -9999 -9999 -9999 -9999 -9999 -9999 -9999 -9999 -9999 -9999 -9999 -9999 -9999 -9999 -9999 -9999 -9999 -9999 -9999 -9999 -9999 -9999 -9999 -9999 -9999 -9999 -9999 -9999 -9999 -9999 -9999 -9999 -9999 -9999 -9999 -9999 -9999 -9999 -9999 -9999 -9999 -9999 -9999 -9999 -9999 -9999 -9999 -9999 6.55681E-1 6.56567E-1 6.36865E-1 6.11264E-1 6.01419E-1 5.97467E-1 6.02521E-1 5.98747E-1 5.83827E-1 5.69344E-1 5.55883E-1 5.45528E-1 5.48167E-1 5.46966E-1 5.59627E-1 5.5759E-1 5.47466E-1 5.4297E-1 5.39569E-1 5.42713E-1 5.45577E-1 5.39405E-1 5.41418E-1 5.33362E-1 5.3346E-1 5.37256E-1 5.32927E-1 5.30929E-1 5.3437E-1 5.3411E-1 5.24688E-1 5.09906E-1 4.86483E-1 4.87883E-1 4.61136E-1 4.3945E-1 2.54614E-1 2.38936E-1 1.94363E-1 1.41074E-1 1.21651E-1 6.38833E-2 6.1271E-2 8.5592E-2 3.00034E-1 2.22846E-1 1.83872E-1 1.39656E-1 1.60421E-1 7.297E-2 2.6481E-2 3.11322E-2 1.68035E-2 4.82486E-2 6.99495E-2 6.76817E-2 1.60398E-2 -9999 -9999 -9999 -9999 -9999 -9999 -9999 -9999 -9999 -9999
-9999 -9999 -9999 -9999 -9999 -9999 -9999 -9999 -9999 -9999 -9999 -9999 -9999 -9999 -9999 -9999 -9999 -9999 -9999 -9999 -9999 -9999 -9999 -9999 -9999 -9999 -9999 -9999 -9999 -9999 -9999 -9999 -9999 -9999 -9999 -9999 -9999 -9999 -9999 -9999 -9999 -9999 -9999 -9999 -9999 -9999 -9999 -9999 -9999 -9999 -9999 -9999 -9999 -9999 -9999 -9999 -9999 -9999 -9999 -9999 -9999 -9999 -9999 -9999 -9999 -9999 -9999 -9999 -9999 6.63049E-1 6.48771E-1 6.33312E-1 6.19016E-1 5.90493E-1 6.01402E-1 6.08681E-1 6.00809E-1 5.85565E-1 5.76505E-1 5.70388E-1 5.62842E-1 5.56786E-1 5.45874E-1 5.46924E-1 5.47361E-1 5.4878E-1 5.51971E-1 5.41901E-1 5.50335E-1 5.44458E-1 5.41697E-1 5.40236E-1 5.36156E-1 5.39978E-1 5.36379E-1 5.39324E-1 5.36696E-1 5.30111E-1 5.31614E-1 5.27204E-1 5.14646E-1 4.61308E-1 4.82328E-1 4.5503E-1 3.93736E-1 3.36213E-1 3.11557E-1 3.06521E-1 2.70369E-1 1.65273E-1 1.08166E-1 4.05396E-2 7.71886E-2 2.55721E-1 2.67479E-1 4.35777E-2 3.05362E-2 3.49256E-2 5.04831E-2 5.93821E-2 1.87631E-2 1.5041E-2 3.28236E-2 3.91964E-2 5.76982E-2 1.34837E-2 -9999 -9999 -9999 -9999 -9999 -9999 -9999 -9999 -9999 -9999
-9999 -9999 -9999 -9999 -9999 -9999 -9999 -9999 -9999 -9999 -9999 -9999 -9999 -9999 -9999 -9999 -9999 -9999 -9999 -9999 -9999 -9999 -9999 -9999 -9999 -9999 -9999 -9999 -9999 -9999 -9999 -9999 -9999 -9999 -9999 -9999 -9999 -9999 -9999 -9999 -9999 -9999 -9999 -9999 -9999 -9999 -9999 -9999 -9999 -9999 -9999 -9999 -9999 -9999 -9999 -9999 -9999 -9999 -9999 -9999 -9999 -9999 -9999 -9999 -9999 -9999 -9999 -9999 -9999 6.60095E-1 6.40945E-1 6.31335E-1 6.21363E-1 6.24772E-1 6.08936E-1 6.07733E-1 5.98702E-1 5.90065E-1 5.84356E-1 5.73706E-1 5.58894E-1 5.60359E-1 5.57076E-1 5.52951E-1 5.49547E-1 5.50706E-1 5.53986E-1 5.43828E-1 5.51733E-1 5.45133E-1 5.40332E-1 5.41977E-1 5.4101E-1 5.38392E-1 5.37258E-1 5.40153E-1 5.34987E-1 5.32133E-1 5.27459E-1 5.25158E-1 4.898E-1 4.57859E-1 4.63016E-1 4.66324E-1 4.33285E-1 3.94457E-1 3.21558E-1 1.7965E-1 1.19657E-1 2.2734E-1 6.10426E-2 2.55688E-2 5.45636E-2 2.62255E-1 2.03221E-1 6.81817E-2 1.01786E-1 5.20529E-2 2.03652E-2 1.52041E-2 1.95308E-2 2.51992E-2 -9999 -9999 -9999 1.55791E-2 -9999 -9999 -9999 -9999 -9999 -9999 -9999 -9999 -9999 -9999
-9999 -9999 -9999 -9999 -9999 -9999 -9999 -9999 -9999 -9999 -9999 -9999 -9999 -9999 -9999 -9999 -9999 -9999 -9999 -9999 -9999 -9999 -9999 -9999 -9999 -9999 -9999 -9999 -9999 -9999 -9999 -9999 -9999 -9999 -9999 -9999 -9999 -9999 -9999 -9999 -9999 -9999 -9999 -9999 -9999 -9999 -9999 -9999 -9999 -9999 -9999 -9999 -9999 -9999 -9999 -9999 -9999 -9999 -9999 -9999 -9999 -9999 -9999 -9999 -9999 -9999 -9999 -9999 -9999 6.55447E-1 6.43261E-1 6.21816E-1 6.21917E-1 6.14269E-1 6.13138E-1 6.09246E-1 5.9671E-1 5.91879E-1 5.86636E-1 5.78739E-1 5.81044E-1 5.67443E-1 5.5807E-1 5.65896E-1 5.60647E-1 5.50204E-1 5.55189E-1 5.51507E-1 5.52666E-1 5.46944E-1 5.47867E-1 5.41536E-1 5.37198E-1 5.40524E-1 5.36236E-1 5.38484E-1 5.33632E-1 5.26579E-1 5.19891E-1 5.10047E-1 4.79283E-1 4.62215E-1 4.35957E-1 4.22683E-1 3.35455E-1 1.81139E-1 1.45356E-1 5.15347E-2 2.87614E-2 9.77464E-2 9.65967E-2 4.91085E-2 1.12598E-1 2.66336E-1 2.56315E-1 1.49807E-1 6.89314E-2 3.75104E-2 2.70627E-2 2.68869E-2 5.27442E-2 -9999 -9999 -9999 -9999 -9999 -9999 -9999 -9999 -9999 -9999 -9999 -9999 -9999 -9999 -9999
-9999 -9999 -9999 -9999 -9999 -9999 -9999 -9999 -9999 -9999 -9999 -9999 -9999 -9999 -9999 -9999 -9999 -9999 -9999 -9999 -9999 -9999 -9999 -9999 -9999 -9999 -9999 -9999 -9999 -9999 -9999 -9999 -9999 -9999 -9999 -9999 -9999 -9999 -9999 -9999 -9999 -9999 -9999 -9999 -9999 -9999 -9999 -9999 -9999 -9999 -9999 -9999 -9999 -9999 -9999 -9999 -9999 -9999 -9999 -9999 -9999 -9999 -9999 -9999 -9999 -9999 -9999 -9999 -9999 6.54642E-1 6.43968E-1 6.33085E-1 6.09767E-1 6.2035E-1 6.11069E-1 6.03731E-1 5.97975E-1 5.89418E-1 5.81901E-1 5.82223E-1 5.61242E-1 5.65131E-1 5.62765E-1 5.69797E-1 5.59009E-1 5.55296E-1 5.58129E-1 5.54407E-1 5.55958E-1 5.56355E-1 5.5194E-1 5.48769E-1 5.46669E-1 5.45639E-1 5.40491E-1 5.37679E-1 5.25511E-1 5.2709E-1 5.20316E-1 5.05321E-1 4.97708E-1 4.78001E-1 4.47661E-1 4.42258E-1 3.47366E-1 2.53987E-1 2.76963E-1 1.71705E-1 8.79669E-2 6.28321E-2 1.11127E-1 1.31972E-1 1.0027E-1 2.81814E-1 2.57988E-1 1.06003E-1 8.39418E-2 6.6671E-2 5.87345E-2 6.41745E-2 -9999 -9999 -9999 -9999 -9999 -9999 -9999 -9999 -9999 -9999 -9999 -9999 -9999 -9999 -9999 -9999
-9999 -9999 -9999 -9999 -9999 -9999 -9999 -9999 -9999 -9999 -9999 -9999 -9999 -9999 -9999 -9999 -9999 -9999 -9999 -9999 -9999 -9999 -9999 -9999 -9999 -9999 -9999 -9999 -9999 -9999 -9999 -9999 -9999 -9999 -9999 -9999 -9999 -9999 -9999 -9999 -9999 -9999 -9999 -9999 -9999 -9999 -9999 -9999 -9999 -9999 -9999 -9999 -9999 -9999 -9999 -9999 -9999 -9999 -9999 -9999 -9999 -9999 -9999 -9999 -9999 -9999 -9999 -9999 -9999 6.52529E-1 6.25771E-1 6.32247E-1 6.26866E-1 6.16053E-1 6.12427E-1 6.0539E-1 5.97468E-1 5.92149E-1 5.78923E-1 5.67523E-1 5.67881E-1 5.70537E-1 5.75152E-1 5.69849E-1 5.60172E-1 5.62853E-1 5.59748E-1 5.60494E-1 5.61919E-1 5.53092E-1 5.58149E-1 5.52939E-1 5.49091E-1 5.47198E-1 5.4802E-1 5.36455E-1 5.34827E-1 5.25496E-1 5.21066E-1 5.08685E-1 4.9819E-1 4.34275E-1 4.0737E-1 4.10731E-1 4.21772E-1 2.68618E-1 2.10835E-1 1.08857E-1 6.31139E-2 1.12631E-1 1.52959E-1 1.62864E-1 2.36977E-1 2.57109E-1 2.07304E-1 1.06103E-1 5.88608E-2 5.65296E-2 8.81934E-2 1.75859E-2 -9999 -9999 -9999 -9999 -9999 -9999 -9999 -9999 -9999 -9999 -9999 -9999 -9999 -9999 -9999 -9999
-9999 -9999 -9999 -9999 -9999 -9999 -9999 -9999 -9999 -9999 -9999 -9999 -9999 -9999 -9999 -9999 -9999 -9999 -9999 -9999 -9999 -9999 -9999 -9999 -9999 -9999 -9999 -9999 -9999 -9999 -9999 -9999 -9999 -9999 -9999 -9999 -9999 -9999 -9999 -9999 -9999 -9999 -9999 -9999 -9999 -9999 -9999 -9999 -9999 -9999 -9999 -9999 -9999 -9999 -9999 -9999 -9999 -9999 -9999 -9999 -9999 -9999 -9999 -9999 -9999 -9999 -9999 -9999 6.60502E-1 6.51622E-1 6.28047E-1 6.30436E-1 6.26892E-1 6.16715E-1 6.07863E-1 6.05129E-1 5.7344E-1 5.90202E-1 5.76329E-1 5.70614E-1 5.72881E-1 5.77757E-1 5.72297E-1 5.69808E-1 5.62578E-1 5.65742E-1 5.63803E-1 5.63634E-1 5.64581E-1 5.66629E-1 5.64233E-1 5.63235E-1 5.50996E-1 5.4927E-1 5.44211E-1 5.36315E-1 5.3491E-1 5.26477E-1 5.14004E-1 5.08014E-1 4.87832E-1 3.48985E-1 4.11164E-1 3.79877E-1 3.80742E-1 3.16923E-1 1.77651E-1 1.18494E-1 3.71354E-2 5.55341E-2 8.41774E-2 9.82757E-2 1.64587E-1 2.29114E-1 2.07223E-1 5.44029E-2 8.92272E-2 1.48759E-1 4.94973E-2 -9999 -9999 -9999 -9999 -9999 -9999 -9999 -9999 -9999 -9999 -9999 -9999 -9999 -9999 -9999 -9999 -9999
-9999 -9999 -9999 -9999 -9999 -9999 -9999 -9999 -9999 -9999 -9999 -9999 -9999 -9999 -9999 -9999 -9999 -9999 -9999 -9999 -9999 -9999 -9999 -9999 -9999 -9999 -9999 -9999 -9999 -9999 -9999 -9999 -9999 -9999 -9999 -9999 -9999 -9999 -9999 -9999 -9999 -9999 -9999 -9999 -9999 -9999 -9999 -9999 -9999 -9999 -9999 -9999 -9999 -9999 -9999 -9999 -9999 -9999 -9999 -9999 -9999 -9999 -9999 -9999 -9999 -9999 -9999 6.70545E-1 6.63229E-1 6.43691E-1 6.18787E-1 6.32946E-1 6.26774E-1 6.10091E-1 6.05662E-1 5.93415E-1 5.95636E-1 5.82247E-1 5.82456E-1 5.67696E-1 5.70301E-1 5.73215E-1 5.68807E-1 5.69705E-1 5.65433E-1 5.66676E-1 5.7141E-1 5.71986E-1 5.68932E-1 5.68935E-1 5.70509E-1 5.65655E-1 5.58598E-1 5.53074E-1 5.44743E-1 5.44105E-1 5.38939E-1 5.25651E-1 5.14913E-1 4.94959E-1 4.55189E-1 3.52106E-1 2.85999E-1 3.11847E-1 2.52535E-1 3.5059E-1 2.22999E-1 1.70875E-1 1.46754E-1 4.1322E-2 1.30646E-1 1.20632E-1 7.72162E-2 1.86879E-1 2.57983E-1 1.57888E-1 1.52128E-1 1.0191E-1 3.2087E-2 2.31482E-2 -9999 -9999 -9999 -9999 -9999 -9999 -9999 -9999 -9999 -9999 -9999 -9999 -9999 -9999 -9999 -9999
-9999 -9999 -9999 -9999 -9999 -9999 -9999 -9999 -9999 -9999 -9999 -9999 -9999 -9999 -9999 -9999 -9999 -9999 -9999 -9999 -9999 -9999 -9999 -9999 -9999 -9999 -9999 -9999 -9999 -9999 -9999 -9999 -9999 -9999 -9999 -9999 -9999 -9999 -9999 -9999 -9999 -9999 -9999 -9999 -9999 -9999 -9999 -9999 -9999 -9999 -9999 -9999 -9999 -9999 -9999 -9999 -9999 -9999 -9999 -9999 -9999 -9999 -9999 -9999 -9999 -9999 -9999 6.69724E-1 6.61355E-1 6.53657E-1 6.4391E-1 6.33245E-1 6.2077E-1 6.11333E-1 6.00313E-1 5.86297E-1 5.83697E-1 5.90639E-1 5.7395E-1 5.68596E-1 5.66477E-1 5.81522E-1 5.78147E-1 5.71609E-1 5.71272E-1 5.75397E-1 5.73325E-1 5.74062E-1 5.74636E-1 5.71163E-1 5.71973E-1 5.67286E-1 5.6496E-1 5.54047E-1 5.48809E-1 5.32668E-1 5.33233E-1 5.29647E-1 5.22006E-1 5.06921E-1 4.56283E-1 4.04287E-1 2.6097E-1 1.63844E-1 2.46349E-1 2.20828E-1 2.41323E-1 1.98265E-1 1.57417E-1 1.05969E-1 6.11334E-2 6.61562E-2 9.91692E-2 1.62278E-1 1.16733E-1 -9999 -9999 -9999 -9999 -9999 -9999 -9999 -9999 -9999 -9999 -9999 -9999 -9999 -9999 -9999 -9999 -9999 -9999 -9999 -9999 -9999
-9999 -9999 -9999 -9999 -9999 -9999 -9999 -9999 -9999 -9999 -9999 -9999 -9999 -9999 -9999 -9999 -9999 -9999 -9999 -9999 -9999 -9999 -9999 -9999 -9999 -9999 -9999 -9999 -9999 -9999 -9999 -9999 -9999 -9999 -9999 -9999 -9999 -9999 -9999 -9999 -9999 -9999 -9999 -9999 -9999 -9999 -9999 -9999 -9999 -9999 -9999 -9999 -9999 -9999 -9999 -9999 -9999 -9999 -9999 -9999 -9999 -9999 -9999 -9999 -9999 -9999 -9999 6.7593E-1 6.52578E-1 6.4168E-1 6.39172E-1 6.27289E-1 6.16482E-1 6.07076E-1 5.92517E-1 5.83953E-1 5.84277E-1 5.73351E-1 5.69236E-1 5.59459E-1 5.67308E-1 5.63718E-1 5.75397E-1 5.69603E-1 5.73605E-1 5.78156E-1 5.81307E-1 5.7717E-1 5.79921E-1 5.78061E-1 5.729E-1 5.75209E-1 5.65359E-1 5.53777E-1 5.47127E-1 5.32237E-1 5.23209E-1 5.17845E-1 4.81174E-1 4.53152E-1 3.87569E-1 4.57689E-1 2.9948E-1 1.45062E-1 1.62565E-1 1.6629E-1 1.76123E-1 1.78597E-1 2.00018E-1 1.93384E-1 6.02284E-2 9.14459E-2 1.14057E-1 1.77834E-1 6.08955E-2 -9999 -9999 -9999 -9999 -9999 -9999 -9999 -9999 -9999 -9999 -9999 -9999 -9999 -9999 -9999 -9999 -9999 -9999 -9999 -9999 -9999
-9999 -9999 -9999 -9999 -9999 -9999 -9999 -9999 -9999 -9999 -9999 -9999 -9999 -9999 -9999 -9999 -9999 -9999 -9999 -9999 -9999 -9999 -9999 -9999 -9999 -9999 -9999 -9999 -9999 -9999 -9999 -9999 -9999 -9999 -9999 -9999 -9999 -9999 -9999 -9999 -9999 -9999 -9999 -9999 -9999 -9999 -9999 -9999 -9999 -9999 -9999 -9999 -9999 -9999 -9999 -9999 -9999 -9999 -9999 -9999 -9999 -9999 -9999 -9999 -9999 -9999 6.85879E-1 6.7158E-1 6.53507E-1 6.50436E-1 6.37918E-1 6.21465E-1 6.1594E-1 5.97583E-1 5.9656E-1 5.85414E-1 5.76719E-1 5.70373E-1 5.61749E-1 5.59688E-1 5.6252E-1 5.66006E-1 5.6822E-1 5.71656E-1 5.7486E-1 5.7796E-1 5.77265E-1 5.84856E-1 5.81829E-1 5.80289E-1 5.7494E-1 5.73174E-1 5.66848E-1 5.64604E-1 5.5296E-1 5.36919E-1 5.16685E-1 5.02937E-1 4.41671E-1 3.0443E-1 2.56063E-1 4.10873E-1 3.20683E-1 1.97041E-1 2.18421E-1 1.49741E-1 1.07354E-1 2.64804E-1 2.24257E-1 1.58812E-1 1.03345E-1 -9999 -9999 -9999 -9999 -9999 -9999 -9999 -9999 -9999 -9999 -9999 -9999 -9999 -9999 -9999 -9999 -9999 -9999 -9999 -9999 -9999 -9999 -9999 -9999 -9999
-9999 -9999 -9999 -9999 -9999 -9999 -9999 -9999 -9999 -9999 -9999 -9999 -9999 -9999 -9999 -9999 -9999 -9999 -9999 -9999 -9999 -9999 -9999 -9999 -9999 -9999 -9999 -9999 -9999 -9999 -9999 -9999 -9999 -9999 -9999 -9999 -9999 -9999 -9999 -9999 -9999 -9999 -9999 -9999 -9999 -9999 -9999 -9999 -9999 -9999 -9999 -9999 -9999 -9999 -9999 -9999 -9999 -9999 -9999 -9999 -9999 -9999 -9999 -9999 -9999 -9999 6.88058E-1 6.6107E-1 6.51167E-1 6.46908E-1 6.3235E-1 6.20344E-1 6.09089E-1 5.96457E-1 5.87746E-1 5.76396E-1 5.75244E-1 5.76166E-1 5.72059E-1 5.63946E-1 5.6103E-1 5.65371E-1 5.68957E-1 5.72319E-1 5.7536E-1 5.82093E-1 5.82418E-1 5.79812E-1 5.81479E-1 5.81983E-1 5.80342E-1 5.68552E-1 5.68395E-1 5.59139E-1 5.35146E-1 5.3765E-1 5.21807E-1 5.22883E-1 5.09411E-1 3.61091E-1 1.90415E-1 3.17034E-1 3.3595E-1 3.21829E-1 2.76279E-1 1.57571E-1 1.51174E-1 2.7514E-1 1.34062E-1 2.37527E-1 8.48338E-2 -9999 -9999 -9999 -9999 -9999 -9999 -9999 -9999 -9999 -9999 -9999 -9999 -9999 -9999 -9999 -9999 -9999 -9999 -9999 -9999 -9999 -9999 -9999 -9999 -9999
-9999 -9999 -9999 -9999 -9999 -9999 -9999 -9999 -9999 -9999 -9999 -9999 -9999 -9999 -9999 -9999 -9999 -9999 -9999 -9999 -9999 -9999 -9999 -9999 -9999 -9999 -9999 -9999 -9999 -9999 -9999 -9999 -9999 -9999 -9999 -9999 -9999 -9999 -9999 -9999 -9999 -9999 -9999 -9999 -9999 -9999 -9999 -9999 -9999 -9999 -9999 -9999 -9999 -9999 -9999 -9999 -9999 -9999 -9999 -9999 -9999 -9999 -9999 -9999 7.00043E-1 6.953E-1 6.75983E-1 6.73434E-1 6.48328E-1 6.44936E-1 6.30756E-1 6.20624E-1 6.12152E-1 5.90537E-1 5.8166E-1 5.71749E-1 5.69749E-1 5.86606E-1 5.78387E-1 5.63557E-1 5.62636E-1 5.64454E-1 5.70337E-1 5.7136E-1 5.7658E-1 5.78085E-1 5.84486E-1 5.8627E-1 5.81672E-1 5.81464E-1 5.77721E-1 5.7157E-1 5.6889E-1 5.66196E-1 5.31767E-1 5.12327E-1 4.93018E-1 4.87993E-1 5.17975E-1 4.36785E-1 2.86889E-1 2.49801E-1 1.76299E-1 1.96671E-1 2.45348E-1 2.0411E-1 3.11163E-1 2.91777E-1 1.76984E-1 2.28651E-1 1.29864E-1 -9999 -9999 -9999 -9999 -9999 -9999 -9999 -9999 -9999 -9999 -9999 -9999 -9999 -9999 -9999 -9999 -9999 -9999 -9999 -9999 -9999 -9999 -9999 -9999 -9999
-9999 -9999 -9999 -9999 -9999 -9999 -9999 -9999 -9999 -9999 -9999 -9999 -9999 -9999 -9999 -9999 -9999 -9999 -9999 -9999 -9999 -9999 -9999 -9999 -9999 -9999 -9999 -9999 -9999 -9999 -9999 -9999 -9999 -9999 -9999 -9999 -9999 -9999 -9999 -9999 -9999 -9999 -9999 -9999 -9999 -9999 -9999 -9999 -9999 -9999 -9999 -9999 -9999 -9999 -9999 -9999 -9999 -9999 -9999 -9999 -9999 7.06042E-1 -9999 -9999 -9999 6.92329E-1 6.65715E-1 6.58484E-1 6.51774E-1 6.42028E-1 6.33143E-1 6.18365E-1 6.10639E-1 5.93055E-1 5.86949E-1 5.70969E-1 5.6683E-1 5.72017E-1 5.62367E-1 5.60236E-1 5.62419E-1 5.64579E-1 5.67577E-1 5.72843E-1 5.6936E-1 5.82245E-1 5.87168E-1 5.84337E-1 5.79567E-1 5.75856E-1 5.7484E-1 5.67926E-1 5.68632E-1 5.65314E-1 5.46398E-1 5.08576E-1 4.78207E-1 4.67837E-1 4.80653E-1 4.92055E-1 4.8533E-1 3.85045E-1 2.63766E-1 1.78434E-1 2.08697E-1 3.51399E-1 1.59752E-1 8.46313E-2 1.47055E-1 1.57062E-1 1.51993E-1 -9999 -9999 -9999 -9999 -9999 -9999 -9999 -9999 -9999 -9999 -9999 -9999 -9999 -9999 -9999 -9999 -9999 -9999 -9999 -9999 -9999 -9999 -9999 -9999 -9999
-9999 -9999 -9999 -9999 -9999 -9999 -9999 -9999 -9999 -9999 -9999 -9999 -9999 -9999 -9999 -9999 -9999 -9999 -9999 -9999 -9999 -9999 -9999 -9999 -9999 -9999 -9999 -9999 -9999 -9999 -9999 -9999 -9999 -9999 -9999 -9999 -9999 -9999 -9999 -9999 -9999 -9999 -9999 -9999 -9999 -9999 -9999 -9999 -9999 -9999 -9999 -9999 -9999 -9999 -9999 -9999 -9999 -9999 -9999 -9999 -9999 7.14708E-1 -9999 -9999 -9999 6.88345E-1 6.64626E-1 6.51167E-1 6.47124E-1 6.3785E-1 6.3177E-1 6.18787E-1 6.0835E-1 6.00719E-1 5.93133E-1 5.81318E-1 5.68269E-1 5.56834E-1 5.5302E-1 5.60506E-1 5.6446E-1 5.67164E-1 5.73052E-1 5.75454E-1 5.84033E-1 5.79524E-1 5.827E-1 5.84378E-1 5.78386E-1 5.78638E-1 5.79088E-1 5.70046E-1 5.62823E-1 5.58771E-1 5.32694E-1 5.09787E-1 4.9423E-1 4.67054E-1 4.5336E-1 3.319E-1 3.45882E-1 3.7874E-1 4.25031E-1 3.72488E-1 2.97585E-1 3.6403E-1 4.52734E-2 5.14503E-2 6.19836E-2 1.34482E-1 1.58112E-1 1.0179E-1 -9999 -9999 -9999 -9999 -9999 -9999 -9999 -9999 -9999 -9999 -9999 -9999 -9999 -9999 -9999 -9999 -9999 -9999 -9999 -9999 -9999 -9999 -9999 -9999
-9999 -9999 -9999 -9999 -9999 -9999 -9999 -9999 -9999 -9999 -9999 -9999 -9999 -9999 -9999 -9999 -9999 -9999 -9999 -9999 -9999 -9999 -9999 -9999 -9999 -9999 -9999 -9999 -9999 -9999 -9999 -9999 -9999 -9999 -9999 -9999 -9999 -9999 -9999 -9999 -9999 -9999 -9999 -9999 -9999 -9999 -9999 -9999 -9999 -9999 -9999 -9999 -9999 -9999 -9999 -9999 -9999 -9999 -9999 -9999 -9999 7.08242E-1 -9999 -9999 -9999 6.73039E-1 6.54807E-1 6.42294E-1 6.38322E-1 6.28441E-1 6.22115E-1 6.19398E-1 6.08083E-1 5.99669E-1 5.95027E-1 5.95011E-1 5.82492E-1 5.59223E-1 5.65312E-1 5.64701E-1 5.65128E-1 5.66786E-1 5.78064E-1 5.81318E-1 5.84855E-1 5.85581E-1 5.89464E-1 5.85592E-1 5.79933E-1 5.76774E-1 5.68314E-1 5.67051E-1 5.59668E-1 5.42048E-1 5.25041E-1 4.74983E-1 4.61353E-1 4.06003E-1 3.34794E-1 3.15771E-1 1.9857E-1 2.92176E-1 2.42543E-1 4.1417E-1 4.28805E-1 3.95325E-1 9.50891E-2 1.89476E-1 5.67281E-2 -9999 -9999 -9999 -9999 -9999 -9999 -9999 -9999 -9999 -9999 -9999 -9999 -9999 -9999 -9999 -9999 -9999 -9999 -9999 -9999 -9999 -9999 -9999 -9999 -9999 -9999 -9999
-9999 -9999 -9999 -9999 -9999 -9999 -9999 -9999 -9999 -9999 -9999 -9999 -9999 -9999 -9999 -9999 -9999 -9999 -9999 -9999 -9999 -9999 -9999 -9999 -9999 -9999 -9999 -9999 -9999 -9999 -9999 -9999 -9999 -9999 -9999 -9999 -9999 -9999 -9999 -9999 -9999 -9999 -9999 -9999 -9999 -9999 -9999 -9999 -9999 -9999 -9999 -9999 -9999 -9999 -9999 -9999 -9999 -9999 -9999 -9999 -9999 6.82779E-1 6.79427E-1 6.82144E-1 6.85615E-1 6.53762E-1 6.49089E-1 6.34982E-1 6.39349E-1 6.29331E-1 6.19405E-1 6.1774E-1 6.09087E-1 6.03139E-1 5.97715E-1 5.99675E-1 5.75323E-1 5.69282E-1 5.68862E-1 5.67887E-1 5.69465E-1 5.78463E-1 5.82327E-1 5.85081E-1 5.87727E-1 5.89085E-1 5.87288E-1 5.84553E-1 5.79306E-1 5.76663E-1 5.71517E-1 5.63958E-1 5.55851E-1 5.39602E-1 5.03113E-1 4.62683E-1 4.40597E-1 3.98625E-1 3.64169E-1 2.9695E-1 2.11634E-1 1.84251E-1 2.82852E-1 2.74424E-1 2.60123E-1 4.29729E-1 2.16167E-1 2.55257E-1 1.17322E-1 -9999 -9999 -9999 -9999 -9999 -9999 -9999 -9999 -9999 -9999 -9999 -9999 -9999 -9999 -9999 -9999 -9999 -9999 -9999 -9999 -9999 -9999 -9999 -9999 -9999 -9999 -9999
-9999 -9999 -9999 -9999 -9999 -9999 -9999 -9999 -9999 -9999 -9999 -9999 -9999 -9999 -9999 -9999 -9999 -9999 -9999 -9999 -9999 -9999 -9999 -9999 -9999 -9999 -9999 -9999 -9999 -9999 -9999 -9999 -9999 -9999 -9999 -9999 -9999 -9999 -9999 -9999 -9999 -9999 -9999 -9999 -9999 -9999 -9999 -9999 -9999 -9999 -9999 -9999 -9999 -9999 -9999 -9999 -9999 -9999 -9999 -9999 6.79534E-1 6.79162E-1 6.74653E-1 6.74747E-1 6.70952E-1 6.52181E-1 6.41352E-1 6.39132E-1 6.36818E-1 6.28116E-1 6.19642E-1 6.17732E-1 6.08258E-1 6.0421E-1 5.96461E-1 5.95437E-1 5.86761E-1 5.80268E-1 5.72794E-1 5.76947E-1 5.83454E-1 5.90571E-1 5.82111E-1 5.89967E-1 5.90836E-1 5.92113E-1 5.89723E-1 5.88684E-1 5.809E-1 5.71919E-1 5.70131E-1 5.62838E-1 5.48657E-1 5.29395E-1 4.91033E-1 4.48846E-1 3.79527E-1 2.99221E-1 2.32147E-1 2.13147E-1 1.64185E-1 1.40992E-1 1.40656E-1 2.07276E-1 2.67722E-1 3.99759E-1 3.43102E-1 2.75635E-1 9.80629E-2 -9999 -9999 -9999 -9999 -9999 -9999 -9999 -9999 -9999 -9999 -9999 -9999 -9999 -9999 -9999 -9999 -9999 -9999 -9999 -9999 -9999 -9999 -9999 -9999 -9999 -9999 -9999
-9999 -9999 -9999 -9999 -9999 -9999 -9999 -9999 -9999 -9999 -9999 -9999 -9999 -9999 -9999 -9999 -9999 -9999 -9999 -9999 -9999 -9999 -9999 -9999 -9999 -9999 -9999 -9999 -9999 -9999 -9999 -9999 -9999 -9999 -9999 -9999 -9999 -9999 -9999 -9999 -9999 -9999 -9999 -9999 -9999 -9999 -9999 -9999 -9999 -9999 -9999 -9999 -9999 -9999 -9999 -9999 -9999 -9999 -9999 -9999 -9999 6.7284E-1 6.71906E-1 6.65033E-1 6.67538E-1 6.58472E-1 6.49644E-1 6.35697E-1 6.31528E-1 6.25302E-1 6.15479E-1 6.10775E-1 6.05665E-1 6.07531E-1 6.01781E-1 6.00828E-1 5.88523E-1 5.84213E-1 5.84238E-1 5.88729E-1 5.92987E-1 5.95125E-1 5.93429E-1 5.93211E-1 5.92323E-1 5.98928E-1 5.91272E-1 5.87263E-1 5.76763E-1 5.68827E-1 5.63035E-1 5.51101E-1 5.43564E-1 5.04463E-1 4.9497E-1 4.65599E-1 4.27019E-1 4.01154E-1 2.83218E-1 2.65514E-1 1.92751E-1 3.12356E-2 1.94533E-2 1.1304E-1 1.48306E-1 3.42887E-1 2.135E-1 1.77118E-1 -9999 -9999 -9999 -9999 -9999 -9999 -9999 -9999 -9999 -9999 -9999 -9999 -9999 -9999 -9999 -9999 -9999 -9999 -9999 -9999 -9999 -9999 -9999 -9999 -9999 -9999 -9999 -9999
-9999 -9999 -9999 -9999 -9999 -9999 -9999 -9999 -9999 -9999 -9999 -9999 -9999 -9999 -9999 -9999 -9999 -9999 -9999 -9999 -9999 -9999 -9999 -9999 -9999 -9999 -9999 -9999 -9999 -9999 -9999 -9999 -9999 -9999 -9999 -9999 -9999 -9999 -9999 -9999 -9999 -9999 -9999 -9999 -9999 -9999 -9999 -9999 -9999 -9999 -9999 -9999 -9999 -9999 -9999 -9999 -9999 -9999 -9999 -9999 -9999 6.68667E-1 6.67859E-1 6.64737E-1 6.40579E-1 6.31803E-1 6.33797E-1 6.23478E-1 6.20315E-1 6.18477E-1 6.1378E-1 6.07732E-1 6.02535E-1 6.05487E-1 6.01839E-1 6.01685E-1 5.90339E-1 5.88239E-1 5.92079E-1 5.9478E-1 5.97544E-1 5.97502E-1 6.00302E-1 5.99985E-1 6.00937E-1 5.94165E-1 5.89787E-1 5.85272E-1 5.81691E-1 5.75185E-1 5.65039E-1 5.58452E-1 5.44581E-1 5.13974E-1 4.96281E-1 4.83712E-1 4.45019E-1 3.82179E-1 3.34578E-1 2.53966E-1 1.63501E-1 4.42024E-2 6.13143E-3 2.25366E-2 1.42368E-1 1.8684E-1 2.95589E-1 1.15666E-1 1.09547E-1 -9999 -9999 -9999 -9999 -9999 -9999 -9999 -9999 -9999 -9999 -9999 -9999 -9999 -9999 -9999 -9999 -9999 -9999 -9999 -9999 -9999 -9999 -9999 -9999 -9999 -9999 -9999
-9999 -9999 -9999 -9999 -9999 -9999 -9999 -9999 -9999 -9999 -9999 -9999 -9999 -9999 -9999 -9999 -9999 -9999 -9999 -9999 -9999 -9999 -9999 -9999 -9999 -9999 -9999 -9999 -9999 -9999 -9999 -9999 -9999 -9999 -9999 -9999 -9999 -9999 -9999 -9999 -9999 -9999 -9999 -9999 -9999 -9999 -9999 -9999 -9999 -9999 -9999 -9999 -9999 -9999 -9999 -9999 -9999 -9999 -9999 -9999 -9999 6.73271E-1 6.6112E-1 6.52608E-1 6.27364E-1 6.14157E-1 6.1784E-1 6.18888E-1 6.20498E-1 6.15696E-1 6.1503E-1 6.05821E-1 5.93386E-1 6.09609E-1 6.0859E-1 6.05337E-1 5.99623E-1 5.9391E-1 6.01851E-1 6.00206E-1 5.99946E-1 5.98551E-1 6.01836E-1 6.02649E-1 5.95335E-1 5.94963E-1 5.90063E-1 5.82696E-1 5.80556E-1 5.73326E-1 5.65632E-1 5.55306E-1 5.3668E-1 5.0394E-1 4.60436E-1 3.58701E-1 4.20108E-1 4.30425E-1 3.65111E-1 2.9234E-1 2.35844E-1 1.39413E-1 3.04405E-2 1.58175E-2 3.40803E-2 3.53062E-2 1.49456E-1 2.86663E-1 1.30696E-1 -9999 -9999 -9999 -9999 -9999 -9999 -9999 -9999 -9999 -9999 -9999 -9999 -9999 -9999 -9999 -9999 -9999 -9999 -9999 -9999 -9999 -9999 -9999 -9999 -9999 -9999 -9999
-9999 -9999 -9999 -9999 -9999 -9999 -9999 -9999 -9999 -9999 -9999 -9999 -9999 -9999 -9999 -9999 -9999 -9999 -9999 -9999 -9999 -9999 -9999 -9999 -9999 -9999 -9999 -9999 -9999 -9999 -9999 -9999 -9999 -9999 -9999 -9999 -9999 -9999 -9999 -9999 -9999 -9999 -9999 -9999 -9999 -9999 -9999 -9999 -9999 -9999 -9999 -9999 -9999 -9999 -9999 -9999 -9999 -9999 -9999 -9999 6.70882E-1 6.51118E-1 6.53513E-1 6.52129E-1 6.1941E-1 6.24329E-1 6.2241E-1 6.16624E-1 6.13814E-1 6.06468E-1 6.03825E-1 6.04869E-1 5.99474E-1 6.13279E-1 6.09502E-1 6.07234E-1 6.01676E-1 6.01842E-1 6.03585E-1 6.02938E-1 6.01254E-1 6.05287E-1 6.00542E-1 5.95416E-1 5.9655E-1 5.93549E-1 5.88957E-1 5.83505E-1 5.71252E-1 5.69447E-1 5.59622E-1 5.44693E-1 5.28012E-1 4.81404E-1 4.43088E-1 3.67607E-1 2.55592E-1 2.99889E-1 4.12058E-1 2.37736E-1 1.9122E-1 2.30781E-1 1.60567E-1 5.07235E-2 2.66684E-2 3.83182E-2 7.63857E-2 1.3097E-1 1.7277E-1 7.575E-2 -9999 -9999 -9999 -9999 -9999 -9999 -9999 -9999 -9999 -9999 -9999 -9999 -9999 -9999 -9999 -9999 -9999 -9999 -9999 -9999 -9999 -9999 -9999 -9999 -9999 -9999
-9999 -9999 -9999 -9999 -9999 -9999 -9999 -9999 -9999 -9999 -9999 -9999 -9999 -9999 -9999 -9999 -9999 -9999 -9999 -9999 -9999 -9999 -9999 -9999 -9999 -9999 -9999 -9999 -9999 -9999 -9999 -9999 -9999 -9999 -9999 -9999 -9999 -9999 -9999 -9999 -9999 -9999 -9999 -9999 -9999 -9999 -9999 -9999 -9999 -9999 -9999 6.98606E-1 -9999 -9999 -9999 -9999 -9999 -9999 -9999 -9999 6.62483E-1 6.59653E-1 6.46546E-1 6.44156E-1 6.40193E-1 6.3316E-1 6.32653E-1 6.12822E-1 6.18364E-1 6.16316E-1 6.13088E-1 6.17432E-1 6.18748E-1 6.17534E-1 6.14925E-1 6.10982E-1 6.06029E-1 6.10005E-1 6.05453E-1 6.073E-1 6.09584E-1 6.0202E-1 6.02659E-1 6.03181E-1 5.99756E-1 5.96796E-1 5.90783E-1 5.81538E-1 5.7254E-1 5.63926E-1 5.5238E-1 5.2598E-1 5.04251E-1 4.67606E-1 4.04791E-1 3.65472E-1 3.0738E-1 2.18131E-1 2.96074E-1 3.24927E-1 2.96531E-1 1.82403E-1 1.19062E-1 1.18623E-1 1.31131E-1 6.05638E-2 1.24224E-2 3.1751E-2 -9999 -9999 -9999 -9999 -9999 -9999 -9999 -9999 -9999 -9999 -9999 -9999 -9999 -9999 -9999 -9999 -9999 -9999 -9999 -9999 -9999 -9999 -9999 -9999 -9999 -9999 -9999 -9999
-9999 -9999 -9999 -9999 -9999 -9999 -9999 -9999 -9999 -9999 -9999 -9999 -9999 -9999 -9999 -9999 -9999 -9999 -9999 -9999 -9999 -9999 -9999 -9999 -9999 -9999 -9999 -9999 -9999 -9999 -9999 -9999 -9999 -9999 -9999 -9999 -9999 -9999 -9999 -9999 -9999 -9999 -9999 -9999 -9999 -9999 -9999 -9999 -9999 -9999 -9999 7.00708E-1 6.93611E-1 -9999 -9999 -9999 -9999 -9999 -9999 -9999 -9999 6.61357E-1 6.44291E-1 6.45499E-1 6.43768E-1 6.33765E-1 6.27297E-1 6.22307E-1 6.26572E-1 6.20338E-1 6.16714E-1 6.15449E-1 6.16691E-1 6.13937E-1 6.10859E-1 6.12557E-1 6.12834E-1 6.11371E-1 6.17081E-1 6.1291E-1 6.09416E-1 6.09186E-1 6.03127E-1 5.97188E-1 6.00118E-1 5.89463E-1 5.88656E-1 5.77559E-1 5.72335E-1 5.60279E-1 5.49386E-1 5.28758E-1 4.97378E-1 4.69488E-1 4.37007E-1 3.89167E-1 2.87161E-1 2.23236E-1 2.09193E-1 2.42892E-1 2.56059E-1 1.8304E-1 1.73975E-1 1.96549E-1 1.77444E-1 8.62839E-2 4.90676E-2 2.97721E-2 4.01437E-2 -9999 -9999 -9999 -9999 -9999 -9999 -9999 -9999 -9999 -9999 -9999 -9999 -9999 -9999 -9999 -9999 -9999 -9999 -9999 -9999 -9999 -9999 -9999 -9999 -9999 -9999 -9999
-9999 -9999 -9999 -9999 -9999 -9999 -9999 -9999 -9999 -9999 -9999 -9999 -9999 -9999 -9999 -9999 -9999 -9999 -9999 -9999 -9999 -9999 -9999 -9999 -9999 -9999 -9999 -9999 -9999 -9999 -9999 -9999 -9999 -9999 -9999 -9999 -9999 -9999 -9999 -9999 -9999 -9999 -9999 -9999 -9999 -9999 -9999 -9999 -9999 -9999 -9999 -9999 -9999 -9999 -9999 -9999 -9999 -9999 -9999 -9999 6.60959E-1 6.45457E-1 6.37381E-1 6.27929E-1 6.46326E-1 6.37325E-1 6.35108E-1 6.32435E-1 6.21029E-1 6.21694E-1 6.16505E-1 6.18577E-1 6.14595E-1 6.15469E-1 6.21068E-1 6.167E-1 6.1498E-1 6.16039E-1 6.20179E-1 6.15467E-1 6.09518E-1 6.09224E-1 6.02431E-1 6.00644E-1 5.93298E-1 5.87744E-1 5.84656E-1 5.71205E-1 5.72289E-1 5.60921E-1 5.50028E-1 5.30844E-1 5.01534E-1 4.70644E-1 4.3696E-1 3.89805E-1 2.8415E-1 2.25931E-1 2.02859E-1 1.73554E-1 2.55632E-1 2.68997E-1 2.85751E-1 2.97048E-1 2.2852E-1 7.43112E-2 1.19028E-1 9.43619E-2 3.71192E-2 -9999 -9999 -9999 -9999 -9999 -9999 -9999 -9999 -9999 -9999 -9999 -9999 -9999 -9999 -9999 -9999 -9999 -9999 -9999 -9999 -9999 -9999 -9999 -9999 -9999 -9999 -9999
-9999 -9999 -9999 -9999 -9999 -9999 -9999 -9999 -9999 -9999 -9999 -9999 -9999 -9999 -9999 -9999 -9999 -9999 -9999 -9999 -9999 -9999 -9999 -9999 -9999 -9999 -9999 -9999 -9999 -9999 -9999 -9999 -9999 -9999 -9999 -9999 -9999 -9999 -9999 -9999 -9999 -9999 -9999 -9999 -9999 -9999 -9999 -9999 -9999 -9999 -9999 -9999 -9999 -9999 -9999 -9999 -9999 -9999 -9999 -9999 6.61178E-1 6.4564E-1 6.00278E-1 6.11213E-1 6.4269E-1 6.37444E-1 6.32163E-1 6.26303E-1 6.23275E-1 6.21439E-1 6.19123E-1 6.18495E-1 6.17842E-1 6.1587E-1 6.16403E-1 6.16797E-1 6.14476E-1 6.19063E-1 6.14062E-1 6.16333E-1 6.1665E-1 6.10221E-1 6.02577E-1 5.98235E-1 5.92798E-1 5.87059E-1 5.797E-1 5.76812E-1 5.67194E-1 5.61846E-1 5.54911E-1 5.3056E-1 5.15627E-1 4.90431E-1 4.6449E-1 4.00675E-1 3.58574E-1 2.54398E-1 2.48878E-1 1.62967E-1 1.77471E-1 3.11479E-1 2.31466E-1 1.28241E-1 2.06289E-1 1.94319E-1 2.43718E-1 1.42422E-1 8.24204E-2 -9999 -9999 -9999 -9999 -9999 -9999 -9999 -9999 -9999 -9999 -9999 -9999 -9999 -9999 -9999 -9999 -9999 -9999 -9999 -9999 -9999 -9999 -9999 -9999 -9999 -9999 -9999
-9999 -9999 -9999 -9999 -9999 -9999 -9999 -9999 -9999 -9999 -9999 -9999 -9999 -9999 -9999 -9999 -9999 -9999 -9999 -9999 -9999 -9999 -9999 -9999 -9999 -9999 -9999 -9999 -9999 -9999 -9999 -9999 -9999 -9999 -9999 -9999 -9999 -9999 -9999 -9999 -9999 -9999 -9999 -9999 -9999 -9999 -9999 -9999 -9999 -9999 7.06487E-1 -9999 -9999 -9999 -9999 -9999 -9999 -9999 -9999 -9999 6.5498E-1 5.96009E-1 6.02742E-1 6.15605E-1 6.41719E-1 6.3719E-1 6.34165E-1 6.20278E-1 6.18225E-1 6.25648E-1 6.22646E-1 6.20051E-1 6.17251E-1 6.11718E-1 6.1467E-1 6.15438E-1 6.1451E-1 6.17032E-1 6.13615E-1 6.1577E-1 6.14107E-1 6.05507E-1 6.00855E-1 5.9243E-1 5.87059E-1 5.85352E-1 5.74321E-1 5.75453E-1 5.69753E-1 5.62199E-1 5.52853E-1 5.41401E-1 5.01899E-1 4.53847E-1 4.37571E-1 4.48073E-1 4.09802E-1 2.8954E-1 2.78243E-1 1.24688E-1 1.96155E-1 2.66731E-1 2.50463E-1 9.00229E-2 1.51155E-1 1.3817E-1 1.84698E-1 1.20214E-1 5.91578E-2 -9999 -9999 -9999 -9999 -9999 -9999 -9999 -9999 -9999 -9999 -9999 -9999 -9999 -9999 -9999 -9999 -9999 -9999 -9999 -9999 -9999 -9999 -9999 -9999 -9999 -9999 -9999
-9999 -9999 -9999 -9999 -9999 -9999 -9999 -9999 -9999 -9999 -9999 -9999 -9999 -9999 -9999 -9999 -9999 -9999 -9999 -9999 -9999 -9999 -9999 -9999 -9999 -9999 -9999 -9999 -9999 -9999 -9999 -9999 -9999 -9999 -9999 -9999 -9999 -9999 -9999 -9999 -9999 -9999 -9999 -9999 -9999 -9999 -9999 -9999 -9999 7.13885E-1 7.0994E-1 -9999 6.96705E-1 -9999 -9999 -9999 -9999 -9999 -9999 6.62537E-1 6.47428E-1 5.77479E-1 5.68606E-1 6.15491E-1 6.3659E-1 6.3917E-1 6.33963E-1 6.27487E-1 6.2775E-1 6.23115E-1 6.19304E-1 6.14006E-1 6.17677E-1 6.10437E-1 6.13559E-1 6.13822E-1 6.11053E-1 6.15379E-1 6.1127E-1 6.1061E-1 6.05652E-1 6.04031E-1 6.01431E-1 5.93247E-1 5.8734E-1 5.85072E-1 5.77068E-1 5.73456E-1 5.71935E-1 5.68323E-1 5.60913E-1 5.37141E-1 4.88529E-1 4.02959E-1 3.39558E-1 3.77486E-1 2.94593E-1 2.06015E-1 2.03937E-1 2.00647E-1 2.7247E-1 3.90946E-1 1.74419E-1 1.07619E-1 2.2345E-1 1.52953E-1 1.34899E-1 1.74778E-1 1.0106E-1 -9999 -9999 -9999 -9999 -9999 -9999 -9999 -9999 -9999 -9999 -9999 -9999 -9999 -9999 -9999 -9999 -9999 -9999 -9999 -9999 -9999 -9999 -9999 -9999 -9999 -9999 -9999
-9999 -9999 -9999 -9999 -9999 -9999 -9999 -9999 -9999 -9999 -9999 -9999 -9999 -9999 -9999 -9999 -9999 -9999 -9999 -9999 -9999 -9999 -9999 -9999 -9999 -9999 -9999 -9999 -9999 -9999 -9999 -9999 -9999 -9999 -9999 -9999 -9999 -9999 -9999 -9999 -9999 -9999 -9999 -9999 -9999 -9999 -9999 -9999 7.15558E-1 7.08147E-1 7.0569E-1 6.96917E-1 6.95272E-1 6.93198E-1 6.89188E-1 6.85162E-1 6.73266E-1 6.67739E-1 6.62578E-1 6.60441E-1 6.17893E-1 6.2196E-1 6.23097E-1 6.26145E-1 6.34404E-1 6.31191E-1 6.19503E-1 6.23713E-1 6.27532E-1 6.20598E-1 6.22712E-1 6.16417E-1 6.10893E-1 6.0752E-1 6.03282E-1 6.09912E-1 6.07957E-1 6.13616E-1 6.13077E-1 6.12935E-1 6.05438E-1 6.01786E-1 6.00302E-1 5.89429E-1 5.89769E-1 5.79878E-1 5.78439E-1 5.76504E-1 5.76121E-1 5.71094E-1 5.69087E-1 5.33258E-1 4.97433E-1 4.40662E-1 4.05127E-1 3.74634E-1 2.90479E-1 2.40154E-1 2.47824E-1 1.9708E-1 2.85057E-1 4.2069E-1 1.62705E-1 1.37455E-1 2.57494E-1 2.11757E-1 1.84074E-1 1.20636E-1 -9999 -9999 -9999 -9999 -9999 -9999 -9999 -9999 -9999 -9999 -9999 -9999 -9999 -9999 -9999 -9999 -9999 -9999 -9999 -9999 -9999 -9999 -9999 -9999 -9999 -9999 -9999 -9999
-9999 -9999 -9999 -9999 -9999 -9999 -9999 -9999 -9999 -9999 -9999 -9999 -9999 -9999 -9999 -9999 -9999 -9999 -9999 -9999 -9999 -9999 -9999 -9999 -9999 -9999 -9999 -9999 -9999 -9999 -9999 -9999 -9999 -9999 -9999 -9999 -9999 -9999 -9999 -9999 -9999 -9999 -9999 -9999 -9999 -9999 -9999 -9999 -9999 7.0549E-1 7.05891E-1 7.05769E-1 6.9524E-1 6.95031E-1 6.89204E-1 6.82093E-1 6.7761E-1 6.62677E-1 6.57524E-1 6.59932E-1 6.43017E-1 5.85395E-1 6.19743E-1 5.90749E-1 6.07105E-1 6.32012E-1 6.29615E-1 6.29149E-1 6.33002E-1 6.2471E-1 6.19821E-1 6.14537E-1 6.11018E-1 6.13696E-1 6.07759E-1 6.13303E-1 6.12345E-1 6.08608E-1 6.04877E-1 6.04503E-1 5.97325E-1 6.0046E-1 5.9277E-1 5.87736E-1 5.83843E-1 5.74604E-1 5.73827E-1 5.77298E-1 5.70492E-1 5.65813E-1 5.52413E-1 5.34783E-1 5.26146E-1 4.84171E-1 4.57609E-1 4.1843E-1 2.87497E-1 2.10559E-1 3.37455E-1 2.01085E-1 3.89807E-1 3.49755E-1 1.31351E-1 2.21313E-1 3.09883E-1 2.27304E-1 1.26536E-1 -9999 -9999 -9999 -9999 -9999 -9999 -9999 -9999 -9999 -9999 -9999 -9999 -9999 -9999 -9999 -9999 -9999 -9999 -9999 -9999 -9999 -9999 -9999 -9999 -9999 -9999 -9999 -9999 -9999
-9999 -9999 -9999 -9999 -9999 -9999 -9999 -9999 -9999 -9999 -9999 -9999 -9999 -9999 -9999 -9999 -9999 -9999 -9999 -9999 -9999 -9999 -9999 -9999 -9999 -9999 -9999 -9999 -9999 -9999 -9999 -9999 -9999 -9999 -9999 -9999 -9999 -9999 -9999 -9999 -9999 -9999 -9999 -9999 -9999 -9999 -9999 -9999 7.10856E-1 7.06766E-1 7.03609E-1 7.02189E-1 6.93795E-1 6.9288E-1 6.84445E-1 6.80803E-1 6.71547E-1 6.61888E-1 6.56528E-1 6.40236E-1 5.85393E-1 4.6839E-1 5.37245E-1 5.63618E-1 5.88465E-1 6.32855E-1 6.29122E-1 6.32389E-1 6.24642E-1 6.21659E-1 6.21329E-1 6.16052E-1 6.16219E-1 6.12313E-1 6.09668E-1 6.12195E-1 6.07783E-1 6.04964E-1 6.03574E-1 5.97805E-1 5.95105E-1 5.92459E-1 5.92046E-1 5.88606E-1 5.80102E-1 5.72137E-1 5.71114E-1 5.74959E-1 5.74024E-1 5.6777E-1 5.38036E-1 5.33121E-1 5.41498E-1 5.36236E-1 5.29154E-1 5.24491E-1 4.95832E-1 4.42381E-1 4.38653E-1 3.84443E-1 2.94064E-1 2.1728E-1 1.27583E-1 1.66016E-1 2.45538E-1 2.34236E-1 1.19578E-1 1.22756E-1 -9999 -9999 -9999 -9999 -9999 -9999 -9999 -9999 -9999 -9999 -9999 -9999 -9999 -9999 -9999 -9999 -9999 -9999 -9999 -9999 -9999 -9999 -9999 -9999 -9999 -9999 -9999 -9999
-9999 -9999 -9999 -9999 -9999 -9999 -9999 -9999 -9999 -9999 -9999 -9999 -9999 -9999 -9999 -9999 -9999 -9999 -9999 -9999 -9999 -9999 -9999 -9999 -9999 -9999 -9999 -9999 -9999 -9999 -9999 -9999 -9999 -9999 -9999 -9999 -9999 -9999 -9999 -9999 -9999 -9999 -9999 -9999 -9999 -9999 -9999 -9999 -9999 7.0714E-1 7.05093E-1 6.9755E-1 6.93703E-1 6.836E-1 6.81871E-1 6.72136E-1 6.68859E-1 6.6113E-1 6.40621E-1 5.89751E-1 4.88551E-1 5.06589E-1 5.26612E-1 5.51567E-1 5.68086E-1 6.29311E-1 6.30534E-1 6.30102E-1 6.28286E-1 6.27611E-1 6.22407E-1 6.11919E-1 6.13939E-1 6.11382E-1 6.0629E-1 6.05792E-1 6.02553E-1 6.02144E-1 5.96406E-1 5.94617E-1 5.87416E-1 5.92012E-1 5.84745E-1 5.81329E-1 5.79662E-1 5.79995E-1 5.76369E-1 5.77059E-1 5.72981E-1 5.6466E-1 5.58335E-1 5.4568E-1 5.25064E-1 5.1309E-1 4.8079E-1 4.43679E-1 3.44116E-1 4.01083E-1 4.58763E-1 4.48757E-1 4.02501E-1 2.87257E-1 1.72295E-1 2.73216E-1 3.05626E-1 2.47238E-1 2.02248E-1 1.3361E-1 -9999 -9999 -9999 -9999 -9999 -9999 -9999 -9999 -9999 -9999 -9999 -9999 -9999 -9999 -9999 -9999 -9999 -9999 -9999 -9999 -9999 -9999 -9999 -9999 -9999 -9999 -9999 -9999
-9999 -9999 -9999 -9999 -9999 -9999 -9999 -9999 -9999 -9999 -9999 -9999 -9999 -9999 -9999 -9999 -9999 -9999 -9999 -9999 -9999 -9999 -9999 -9999 -9999 -9999 -9999 -9999 -9999 -9999 -9999 -9999 -9999 -9999 -9999 -9999 -9999 -9999 -9999 -9999 -9999 -9999 -9999 -9999 -9999 -9999 -9999 -9999 -9999 -9999 7.03164E-1 6.94565E-1 6.85984E-1 6.80352E-1 6.75409E-1 6.64753E-1 6.61288E-1 6.52824E-1 6.45982E-1 6.30954E-1 6.09353E-1 6.21056E-1 6.16351E-1 6.02731E-1 6.23696E-1 6.30391E-1 6.27432E-1 6.28546E-1 6.29952E-1 6.2771E-1 6.20487E-1 6.16451E-1 6.14998E-1 6.09898E-1 6.00559E-1 6.03285E-1 5.98168E-1 5.94454E-1 5.93621E-1 5.87982E-1 5.86407E-1 5.86503E-1 5.89153E-1 5.81681E-1 5.84648E-1 5.80214E-1 5.76565E-1 5.74339E-1 5.73115E-1 5.66848E-1 5.53905E-1 5.286E-1 4.93245E-1 4.86641E-1 4.50302E-1 4.2141E-1 3.8609E-1 2.73118E-1 2.74006E-1 1.76734E-1 3.54428E-1 3.74062E-1 2.58673E-1 6.3735E-2 2.09069E-1 2.76334E-1 2.21971E-1 1.22372E-1 1.31379E-1 -9999 -9999 -9999 -9999 -9999 -9999 -9999 -9999 -9999 -9999 -9999 -9999 -9999 -9999 -9999 -9999 -9999 -9999 -9999 -9999 -9999 -9999 -9999 -9999 -9999 -9999 -9999
-9999 -9999 -9999 -9999 -9999 -9999 -9999 -9999 -9999 -9999 -9999 -9999 -9999 -9999 -9999 -9999 -9999 -9999 -9999 -9999 -9999 -9999 -9999 -9999 -9999 -9999 -9999 -9999 -9999 -9999 -9999 -9999 -9999 -9999 -9999 -9999 -9999 -9999 -9999 -9999 -9999 -9999 -9999 -9999 -9999 -9999 -9999 -9999 -9999 -9999 6.94272E-1 6.93416E-1 6.84944E-1 6.77828E-1 6.71767E-1 6.6403E-1 6.57355E-1 6.36405E-1 6.06583E-1 6.3659E-1 6.09553E-1 5.95562E-1 5.89841E-1 5.55671E-1 5.47705E-1 5.8035E-1 6.13012E-1 6.31191E-1 6.33072E-1 6.22392E-1 6.1648E-1 6.13836E-1 6.03223E-1 6.02941E-1 5.99197E-1 5.9405E-1 5.89818E-1 5.87591E-1 5.8662E-1 5.80327E-1 5.77998E-1 5.84313E-1 5.84343E-1 5.81667E-1 5.80389E-1 5.80634E-1 5.74986E-1 5.74748E-1 5.75195E-1 5.66211E-1 5.57942E-1 5.34797E-1 5.16914E-1 4.72451E-1 3.68212E-1 2.74074E-1 3.31691E-1 3.92081E-1 2.6403E-1 1.89754E-1 1.28809E-1 9.26382E-2 7.42317E-2 7.91747E-2 1.77476E-1 3.16007E-1 1.41477E-1 1.53647E-1 1.69402E-1 -9999 -9999 -9999 -9999 -9999 -9999 -9999 -9999 -9999 -9999 -9999 -9999 -9999 -9999 -9999 -9999 -9999 -9999 -9999 -9999 -9999 -9999 -9999 -9999 -9999 -9999 -9999
-9999 -9999 -9999 -9999 -9999 -9999 -9999 -9999 -9999 -9999 -9999 -9999 -9999 -9999 -9999 -9999 -9999 -9999 -9999 -9999 -9999 -9999 -9999 -9999 -9999 -9999 -9999 -9999 -9999 -9999 -9999 -9999 -9999 -9999 -9999 -9999 -9999 -9999 -9999 -9999 -9999 -9999 -9999 -9999 -9999 -9999 -9999 -9999 -9999 -9999 6.93604E-1 6.88902E-1 6.80171E-1 6.71951E-1 6.66744E-1 6.56214E-1 6.49883E-1 6.28206E-1 5.79739E-1 6.22458E-1 6.09851E-1 5.71548E-1 5.3604E-1 5.0037E-1 5.14437E-1 5.77851E-1 6.01282E-1 6.24635E-1 6.28948E-1 6.22223E-1 6.22594E-1 6.11945E-1 6.07889E-1 6.02188E-1 5.91455E-1 5.9114E-1 5.8664E-1 5.83836E-1 5.8692E-1 5.7806E-1 5.77111E-1 5.84932E-1 5.83327E-1 5.88192E-1 5.80318E-1 5.81338E-1 5.77452E-1 5.78204E-1 5.75257E-1 5.64538E-1 5.50398E-1 5.39304E-1 5.35223E-1 4.77871E-1 4.29944E-1 3.83007E-1 2.62713E-1 2.77028E-1 3.52442E-1 1.97737E-1 1.21861E-1 1.23776E-2 1.19105E-2 1.38271E-1 2.72564E-1 2.77141E-1 1.15194E-1 1.39529E-1 2.1808E-1 -9999 -9999 -9999 -9999 -9999 -9999 -9999 -9999 -9999 -9999 -9999 -9999 -9999 -9999 -9999 -9999 -9999 -9999 -9999 -9999 -9999 -9999 -9999 -9999 -9999 -9999 -9999
-9999 -9999 -9999 -9999 -9999 -9999 -9999 -9999 -9999 -9999 -9999 -9999 -9999 -9999 -9999 -9999 -9999 -9999 -9999 -9999 -9999 -9999 -9999 -9999 -9999 -9999 -9999 -9999 -9999 -9999 -9999 -9999 -9999 -9999 -9999 -9999 -9999 -9999 -9999 -9999 -9999 -9999 -9999 -9999 -9999 -9999 -9999 -9999 -9999 -9999 6.91452E-1 6.80181E-1 6.76094E-1 6.67639E-1 6.57097E-1 6.47588E-1 6.39717E-1 6.06121E-1 5.90315E-1 5.44387E-1 5.97845E-1 4.70756E-1 4.6364E-1 4.76327E-1 4.73966E-1 5.08387E-1 5.67426E-1 6.24596E-1 6.28597E-1 6.24694E-1 6.01146E-1 6.09958E-1 6.03376E-1 6.01218E-1 5.93788E-1 5.88887E-1 5.89101E-1 5.80795E-1 5.8392E-1 5.83388E-1 5.78183E-1 5.85025E-1 5.8986E-1 5.84423E-1 5.88014E-1 5.85371E-1 5.80625E-1 5.8106E-1 5.80746E-1 5.7734E-1 5.5736E-1 5.62721E-1 5.30831E-1 4.83538E-1 4.90273E-1 4.43533E-1 3.85217E-1 4.0491E-1 3.3153E-1 2.09611E-1 2.8046E-1 2.53723E-1 5.42271E-2 1.25638E-1 1.12544E-1 2.11488E-1 2.5431E-1 2.4311E-1 1.62169E-1 -9999 -9999 -9999 -9999 -9999 -9999 -9999 -9999 -9999 -9999 -9999 -9999 -9999 -9999 -9999 -9999 -9999 -9999 -9999 -9999 -9999 -9999 -9999 -9999 -9999 -9999 -9999
-9999 -9999 -9999 -9999 -9999 -9999 -9999 -9999 -9999 -9999 -9999 -9999 -9999 -9999 -9999 -9999 -9999 -9999 -9999 -9999 -9999 -9999 -9999 -9999 -9999 -9999 -9999 -9999 -9999 -9999 -9999 -9999 -9999 -9999 -9999 -9999 -9999 -9999 -9999 -9999 -9999 -9999 -9999 -9999 -9999 -9999 -9999 -9999 -9999 6.91065E-1 6.85494E-1 6.80209E-1 6.73533E-1 6.66912E-1 6.5687E-1 6.50344E-1 6.28268E-1 5.71479E-1 4.69581E-1 4.59294E-1 5.59115E-1 5.37054E-1 4.4188E-1 4.20275E-1 4.89142E-1 5.45101E-1 6.02949E-1 6.24941E-1 6.22171E-1 6.08908E-1 6.08024E-1 6.06814E-1 6.06213E-1 6.02003E-1 5.94309E-1 5.9336E-1 5.85164E-1 5.82602E-1 5.88927E-1 5.85058E-1 5.85533E-1 5.88682E-1 5.87741E-1 5.86269E-1 5.90689E-1 5.83723E-1 5.81118E-1 5.80173E-1 5.75868E-1 5.64257E-1 5.58467E-1 5.42961E-1 5.05251E-1 4.37287E-1 4.0919E-1 4.39225E-1 3.78723E-1 3.2388E-1 3.48359E-1 3.6981E-1 3.93243E-1 2.56554E-1 1.67741E-1 6.2696E-2 9.66713E-2 1.23222E-1 2.20552E-1 2.23553E-1 1.43865E-1 -9999 -9999 -9999 -9999 -9999 -9999 -9999 -9999 -9999 -9999 -9999 -9999 -9999 -9999 -9999 -9999 -9999 -9999 -9999 -9999 -9999 -9999 -9999 -9999 -9999 -9999 -9999
-9999 -9999 -9999 -9999 -9999 -9999 -9999 -9999 -9999 -9999 -9999 -9999 -9999 -9999 -9999 -9999 -9999 -9999 -9999 -9999 -9999 -9999 -9999 -9999 -9999 -9999 -9999 -9999 -9999 -9999 -9999 -9999 -9999 -9999 -9999 -9999 -9999 -9999 -9999 -9999 -9999 -9999 -9999 -9999 -9999 -9999 -9999 -9999 6.86375E-1 6.87089E-1 6.7853E-1 6.739E-1 6.70316E-1 6.6372E-1 6.542E-1 6.40607E-1 6.23624E-1 5.78627E-1 5.75497E-1 4.69618E-1 4.71838E-1 4.6189E-1 3.83463E-1 4.17296E-1 4.31373E-1 5.46662E-1 6.02209E-1 6.16709E-1 6.17442E-1 5.81382E-1 6.07999E-1 6.06462E-1 6.04434E-1 5.96319E-1 5.98484E-1 5.92597E-1 5.94384E-1 5.94224E-1 5.91593E-1 5.911E-1 5.86842E-1 5.85123E-1 5.92774E-1 5.91521E-1 5.91635E-1 5.89215E-1 5.80085E-1 5.77035E-1 5.73649E-1 5.58479E-1 5.54003E-1 5.32954E-1 4.98028E-1 4.6214E-1 3.73639E-1 3.88503E-1 4.12386E-1 3.58107E-1 2.22754E-1 1.87323E-1 3.3572E-1 2.54542E-1 2.08535E-1 1.43692E-1 2.07762E-1 8.51267E-2 1.20558E-1 7.20294E-2 -9999 -9999 -9999 -9999 -9999 -9999 -9999 -9999 -9999 -9999 -9999 -9999 -9999 -9999 -9999 -9999 -9999 -9999 -9999 -9999 -9999 -9999 -9999 -9999 -9999 -9999 -9999 -9999
-9999 -9999 -9999 -9999 -9999 -9999 -9999 -9999 -9999 -9999 -9999 -9999 -9999 -9999 -9999 -9999 -9999 -9999 -9999 -9999 -9999 -9999 -9999 -9999 -9999 -9999 -9999 -9999 -9999 -9999 -9999 -9999 -9999 -9999 -9999 -9999 -9999 -9999 -9999 -9999 -9999 -9999 -9999 -9999 -9999 -9999 -9999 -9999 6.90738E-1 6.87792E-1 6.83056E-1 6.78187E-1 6.67594E-1 6.61157E-1 6.54798E-1 6.38089E-1 6.19182E-1 5.74982E-1 5.10636E-1 3.73191E-1 3.72241E-1 3.57369E-1 3.23082E-1 4.03534E-1 4.68483E-1 5.67283E-1 5.96152E-1 6.00689E-1 6.01015E-1 5.73202E-1 6.04575E-1 6.05814E-1 6.0471E-1 6.03944E-1 5.9825E-1 5.99873E-1 5.98744E-1 5.99799E-1 5.93703E-1 5.93512E-1 5.95062E-1 5.95304E-1 5.94005E-1 5.95069E-1 5.94125E-1 5.89828E-1 5.8639E-1 5.73085E-1 5.59036E-1 5.70579E-1 5.70573E-1 5.64391E-1 5.41164E-1 5.39009E-1 4.99276E-1 4.77322E-1 4.1411E-1 3.58978E-1 3.26295E-1 1.89682E-1 2.50147E-1 2.81444E-1 2.16764E-1 1.93673E-1 2.94999E-1 2.00257E-1 1.00832E-1 -9999 -9999 -9999 -9999 -9999 -9999 -9999 -9999 -9999 -9999 -9999 -9999 -9999 -9999 -9999 -9999 -9999 -9999 -9999 -9999 -9999 -9999 -9999 -9999 -9999 -9999 -9999 -9999 -9999
-9999 -9999 -9999 -9999 -9999 -9999 -9999 -9999 -9999 -9999 -9999 -9999 -9999 -9999 -9999 -9999 -9999 -9999 -9999 -9999 -9999 -9999 -9999 -9999 -9999 -9999 -9999 -9999 -9999 -9999 -9999 -9999 -9999 -9999 -9999 -9999 -9999 -9999 -9999 -9999 -9999 -9999 -9999 -9999 -9999 -9999 -9999 -9999 -9999 6.84452E-1 6.79907E-1 6.72761E-1 6.68218E-1 6.58605E-1 6.47473E-1 6.45515E-1 6.2594E-1 6.0586E-1 5.21301E-1 3.82951E-1 3.01549E-1 2.38731E-1 3.54044E-1 4.56127E-1 5.3688E-1 5.38819E-1 4.55557E-1 4.95563E-1 5.68679E-1 5.27266E-1 5.69646E-1 5.6977E-1 6.07718E-1 6.07276E-1 6.04816E-1 6.04706E-1 6.05644E-1 6.00318E-1 6.00068E-1 6.00206E-1 5.99422E-1 5.97157E-1 5.93984E-1 5.96644E-1 5.94312E-1 5.86853E-1 5.78163E-1 5.81901E-1 5.82566E-1 5.81379E-1 5.79176E-1 5.72947E-1 5.63011E-1 5.48367E-1 5.15594E-1 4.54297E-1 2.57724E-1 3.10902E-1 2.2935E-1 2.81351E-1 4.37429E-1 4.47304E-1 3.63555E-1 3.03006E-1 4.09463E-1 3.27361E-1 2.13444E-1 1.13878E-1 -9999 -9999 -9999 -9999 -9999 -9999 -9999 -9999 -9999 -9999 -9999 -9999 -9999 -9999 -9999 -9999 -9999 -9999 -9999 -9999 -9999 -9999 -9999 -9999 -9999 -9999 -9999 -9999
-9999 -9999 -9999 -9999 -9999 -9999 -9999 -9999 -9999 -9999 -9999 -9999 -9999 -9999 -9999 -9999 -9999 -9999 -9999 -9999 -9999 -9999 -9999 -9999 -9999 -9999 -9999 -9999 -9999 -9999 -9999 -9999 -9999 -9999 -9999 -9999 -9999 -9999 -9999 -9999 -9999 -9999 -9999 -9999 -9999 -9999 -9999 -9999 -9999 6.83531E-1 6.81377E-1 6.7465E-1 6.67543E-1 6.59347E-1 6.55724E-1 6.38704E-1 6.1133E-1 6.06475E-1 4.84377E-1 4.43273E-1 4.03455E-1 3.34814E-1 4.07437E-1 3.51593E-1 3.16861E-1 3.52637E-1 3.63281E-1 4.49709E-1 5.01056E-1 4.29698E-1 5.74723E-1 5.95216E-1 6.11419E-1 6.03986E-1 6.00105E-1 6.06095E-1 6.06971E-1 6.10335E-1 6.08618E-1 6.03738E-1 6.01577E-1 5.96043E-1 6.0116E-1 5.98667E-1 5.9352E-1 5.9081E-1 5.82144E-1 5.74342E-1 5.741E-1 5.72944E-1 5.7832E-1 5.72618E-1 5.67944E-1 5.49791E-1 5.25152E-1 3.96603E-1 3.03033E-1 2.65063E-1 3.2832E-1 4.41027E-1 4.29289E-1 4.21284E-1 4.33262E-1 4.33975E-1 3.03066E-1 4.04031E-1 3.90581E-1 1.77348E-1 -9999 -9999 -9999 -9999 -9999 -9999 -9999 -9999 -9999 -9999 -9999 -9999 -9999 -9999 -9999 -9999 -9999 -9999 -9999 -9999 -9999 -9999 -9999 -9999 -9999 -9999 -9999 -9999
-9999 -9999 -9999 -9999 -9999 -9999 -9999 -9999 -9999 -9999 -9999 -9999 -9999 -9999 -9999 -9999 -9999 -9999 -9999 -9999 -9999 -9999 -9999 -9999 -9999 -9999 -9999 -9999 -9999 -9999 -9999 -9999 -9999 -9999 -9999 -9999 -9999 -9999 -9999 -9999 -9999 -9999 -9999 -9999 -9999 -9999 -9999 -9999 -9999 -9999 6.81349E-1 6.74922E-1 6.64791E-1 6.55604E-1 6.48266E-1 6.42167E-1 6.25833E-1 5.50024E-1 5.16849E-1 5.73236E-1 5.25991E-1 4.32899E-1 2.86822E-1 2.31298E-1 3.06314E-1 4.15059E-1 4.26458E-1 4.1685E-1 4.53727E-1 5.01796E-1 6.08445E-1 6.10765E-1 6.0575E-1 6.0104E-1 6.01751E-1 6.10017E-1 6.11164E-1 6.11646E-1 6.07779E-1 6.05359E-1 6.0028E-1 6.01394E-1 6.03867E-1 6.04376E-1 6.01273E-1 5.94937E-1 5.80002E-1 5.77553E-1 5.57375E-1 5.58882E-1 5.60722E-1 5.58717E-1 5.4882E-1 5.52358E-1 5.23521E-1 4.60632E-1 3.02482E-1 2.45148E-1 3.64601E-1 4.42447E-1 3.95872E-1 2.822E-1 2.83097E-1 3.74059E-1 2.64113E-1 3.16797E-1 3.22472E-1 1.8839E-1 8.37574E-2 -9999 -9999 -9999 -9999 -9999 -9999 -9999 -9999 -9999 -9999 -9999 -9999 -9999 -9999 -9999 -9999 -9999 -9999 -9999 -9999 -9999 -9999 -9999 -9999 -9999 -9999 -9999
-9999 -9999 -9999 -9999 -9999 -9999 -9999 -9999 -9999 -9999 -9999 -9999 -9999 -9999 -9999 -9999 -9999 -9999 -9999 -9999 -9999 -9999 -9999 -9999 -9999 -9999 -9999 -9999 -9999 -9999 -9999 -9999 -9999 -9999 -9999 -9999 -9999 -9999 -9999 -9999 -9999 -9999 -9999 -9999 -9999 -9999 -9999 -9999 -9999 -9999 -9999 6.75075E-1 6.69363E-1 6.54203E-1 6.5034E-1 6.41549E-1 6.40962E-1 6.38901E-1 6.27251E-1 5.75658E-1 5.05512E-1 3.89775E-1 2.64837E-1 2.11134E-1 2.69239E-1 3.5626E-1 4.47968E-1 4.85599E-1 4.88608E-1 5.76104E-1 6.17314E-1 6.06979E-1 6.05102E-1 5.99674E-1 6.00614E-1 6.05243E-1 6.08945E-1 6.1054E-1 6.07969E-1 6.05885E-1 6.04045E-1 6.04721E-1 6.01985E-1 6.07144E-1 5.95615E-1 5.80808E-1 5.66924E-1 5.60437E-1 5.46409E-1 5.12796E-1 5.16589E-1 5.14761E-1 4.90838E-1 4.79361E-1 4.65518E-1 5.14788E-1 3.91657E-1 3.06546E-1 4.48373E-1 3.50845E-1 3.55779E-1 2.99842E-1 2.27065E-1 3.31876E-1 3.31815E-1 3.20948E-1 1.50093E-1 1.39662E-1 8.37037E-2 -9999 -9999 -9999 -9999 -9999 -9999 -9999 -9999 -9999 -9999 -9999 -9999 -9999 -9999 -9999 -9999 -9999 -9999 -9999 -9999 -9999 -9999 -9999 -9999 -9999 -9999 -9999
-9999 -9999 -9999 -9999 -9999 -9999 -9999 -9999 -9999 -9999 -9999 -9999 -9999 -9999 -9999 -9999 -9999 -9999 -9999 -9999 -9999 -9999 -9999 -9999 -9999 -9999 -9999 -9999 -9999 -9999 -9999 -9999 -9999 -9999 -9999 -9999 -9999 -9999 -9999 -9999 -9999 -9999 -9999 -9999 -9999 -9999 -9999 -9999 -9999 -9999 -9999 6.75158E-1 6.69213E-1 6.58551E-1 6.52001E-1 6.46414E-1 6.324E-1 6.17939E-1 5.65831E-1 5.11559E-1 5.10971E-1 4.58259E-1 3.13743E-1 4.16097E-1 3.91802E-1 3.84212E-1 4.28066E-1 4.54851E-1 5.08942E-1 5.88274E-1 6.15985E-1 6.12646E-1 6.11084E-1 6.03026E-1 6.06811E-1 6.03431E-1 6.08341E-1 6.04913E-1 6.14113E-1 6.12229E-1 6.11799E-1 6.03477E-1 5.98219E-1 6.03258E-1 5.96877E-1 5.72966E-1 5.63393E-1 5.5085E-1 5.24953E-1 4.80273E-1 4.57319E-1 4.1372E-1 3.78444E-1 4.11003E-1 3.84984E-1 5.00015E-1 4.98568E-1 4.6327E-1 3.55779E-1 2.70625E-1 3.53233E-1 2.66522E-1 1.62487E-1 2.20933E-1 2.86579E-1 1.64452E-1 8.47279E-2 8.89317E-3 2.43352E-2 1.12265E-1 -9999 -9999 -9999 -9999 -9999 -9999 -9999 -9999 -9999 -9999 -9999 -9999 -9999 -9999 -9999 -9999 -9999 -9999 -9999 -9999 -9999 -9999 -9999 -9999 -9999 -9999
-9999 -9999 -9999 -9999 -9999 -9999 -9999 -9999 -9999 -9999 -9999 -9999 -9999 -9999 -9999 -9999 -9999 -9999 -9999 -9999 -9999 -9999 -9999 -9999 -9999 -9999 -9999 -9999 -9999 -9999 -9999 -9999 -9999 -9999 -9999 -9999 -9999 -9999 -9999 -9999 -9999 -9999 -9999 -9999 -9999 -9999 -9999 -9999 -9999 -9999 -9999 -9999 6.64675E-1 6.58887E-1 6.53712E-1 6.47398E-1 6.43964E-1 6.32524E-1 6.00536E-1 5.5361E-1 4.62436E-1 4.90488E-1 5.21003E-1 5.68572E-1 5.30903E-1 4.95258E-1 5.99096E-1 6.14278E-1 6.18951E-1 6.23288E-1 6.18235E-1 6.194E-1 6.18412E-1 6.14182E-1 6.09212E-1 6.08958E-1 6.08071E-1 6.09121E-1 6.09657E-1 6.15617E-1 6.09992E-1 6.12562E-1 6.07574E-1 5.95257E-1 5.8375E-1 5.77171E-1 5.62222E-1 5.32934E-1 4.98529E-1 4.82249E-1 4.46331E-1 3.59405E-1 3.36443E-1 3.22908E-1 3.62785E-1 3.82693E-1 4.62071E-1 4.54578E-1 4.00291E-1 3.80196E-1 2.44506E-1 8.58462E-2 1.27656E-1 3.07686E-1 1.89899E-1 2.38927E-1 1.20076E-1 1.10761E-1 7.9695E-2 6.59392E-2 -9999 -9999 -9999 -9999 -9999 -9999 -9999 -9999 -9999 -9999 -9999 -9999 -9999 -9999 -9999 -9999 -9999 -9999 -9999 -9999 -9999 -9999 -9999 -9999 -9999 -9999
-9999 -9999 -9999 -9999 -9999 -9999 -9999 -9999 -9999 -9999 -9999 -9999 -9999 -9999 -9999 -9999 -9999 -9999 -9999 -9999 -9999 -9999 -9999 -9999 -9999 -9999 -9999 -9999 -9999 -9999 -9999 -9999 -9999 -9999 -9999 -9999 -9999 -9999 -9999 -9999 -9999 -9999 -9999 -9999 -9999 -9999 -9999 -9999 -9999 -9999 -9999 -9999 6.66287E-1 6.64925E-1 6.6025E-1 6.39952E-1 6.47544E-1 6.45081E-1 6.39318E-1 5.9481E-1 5.40008E-1 5.22285E-1 5.84113E-1 5.5318E-1 5.46011E-1 5.66918E-1 6.20802E-1 6.06863E-1 6.20179E-1 6.19899E-1 6.18308E-1 6.17152E-1 6.13791E-1 6.15998E-1 6.16192E-1 6.08832E-1 6.11356E-1 6.09851E-1 6.09923E-1 6.11528E-1 6.1022E-1 6.05685E-1 5.96868E-1 5.95921E-1 5.83216E-1 5.64491E-1 5.59817E-1 5.29733E-1 4.89281E-1 4.43505E-1 4.26787E-1 4.03053E-1 3.65423E-1 3.35232E-1 3.29058E-1 3.18186E-1 3.65556E-1 4.32775E-1 4.35575E-1 2.4189E-1 6.4838E-2 2.68704E-2 1.48226E-1 3.7281E-1 3.20107E-1 3.73979E-1 3.24433E-1 2.45087E-1 1.03117E-1 6.23968E-2 -9999 -9999 -9999 -9999 -9999 -9999 -9999 -9999 -9999 -9999 -9999 -9999 -9999 -9999 -9999 -9999 -9999 -9999 -9999 -9999 -9999 -9999 -9999 -9999 -9999 -9999
-9999 -9999 -9999 -9999 -9999 -9999 -9999 -9999 -9999 -9999 -9999 -9999 -9999 -9999 -9999 -9999 -9999 -9999 -9999 -9999 -9999 -9999 -9999 -9999 -9999 -9999 -9999 -9999 -9999 -9999 -9999 -9999 -9999 -9999 -9999 -9999 -9999 -9999 -9999 -9999 -9999 -9999 -9999 -9999 -9999 -9999 -9999 -9999 -9999 -9999 -9999 -9999 -9999 6.68672E-1 6.63322E-1 6.54159E-1 6.41162E-1 6.44486E-1 6.39956E-1 6.02845E-1 5.64483E-1 5.979E-1 5.9296E-1 6.15027E-1 6.35942E-1 6.51498E-1 6.44847E-1 6.37973E-1 6.30713E-1 6.20335E-1 6.01136E-1 6.13919E-1 6.13474E-1 6.17436E-1 6.17558E-1 6.15224E-1 6.0225E-1 6.20623E-1 6.15702E-1 6.14179E-1 6.0956E-1 6.00296E-1 5.99698E-1 5.89028E-1 5.83136E-1 5.69034E-1 5.3915E-1 4.98653E-1 4.91949E-1 4.33195E-1 3.66142E-1 3.08265E-1 3.56984E-1 3.39453E-1 2.99492E-1 3.26198E-1 3.04131E-1 3.66295E-1 4.288E-1 4.01185E-1 3.83463E-1 3.50268E-1 1.9103E-1 3.06143E-1 4.27122E-1 4.32971E-1 2.20726E-1 1.82193E-1 1.99321E-1 1.30592E-1 1.49454E-1 -9999 -9999 -9999 -9999 -9999 -9999 -9999 -9999 -9999 -9999 -9999 -9999 -9999 -9999 -9999 -9999 -9999 -9999 -9999 -9999 -9999 -9999 -9999 -9999 -9999
-9999 -9999 -9999 -9999 -9999 -9999 -9999 -9999 -9999 -9999 -9999 -9999 -9999 -9999 -9999 -9999 -9999 -9999 -9999 -9999 -9999 -9999 -9999 -9999 -9999 -9999 -9999 -9999 -9999 -9999 -9999 -9999 -9999 -9999 -9999 -9999 -9999 -9999 -9999 -9999 -9999 -9999 -9999 -9999 -9999 -9999 -9999 -9999 -9999 -9999 -9999 -9999 -9999 6.69956E-1 6.62941E-1 6.5736E-1 6.49093E-1 6.31227E-1 6.45147E-1 6.15763E-1 6.19598E-1 6.30365E-1 6.49474E-1 6.57817E-1 6.55243E-1 6.51183E-1 6.44477E-1 6.39034E-1 6.34161E-1 6.32749E-1 6.31476E-1 6.26647E-1 6.2233E-1 6.17132E-1 6.23018E-1 6.21572E-1 6.19989E-1 6.19689E-1 6.21859E-1 6.13351E-1 6.00881E-1 5.99361E-1 5.92086E-1 5.85709E-1 5.66058E-1 5.46652E-1 5.37537E-1 5.2806E-1 4.80844E-1 5.35709E-1 3.81061E-1 3.1619E-1 3.71637E-1 3.72232E-1 3.58532E-1 3.44748E-1 2.61321E-1 3.64269E-1 3.50927E-1 3.85977E-1 4.46861E-1 3.22104E-1 3.6541E-1 2.95402E-1 4.56657E-1 4.4954E-1 3.40182E-1 4.03127E-1 3.88745E-1 2.9148E-1 1.47162E-1 -9999 -9999 -9999 -9999 -9999 -9999 -9999 -9999 -9999 -9999 -9999 -9999 -9999 -9999 -9999 -9999 -9999 -9999 -9999 -9999 -9999 -9999 -9999 -9999 -9999
-9999 -9999 -9999 -9999 -9999 -9999 -9999 -9999 -9999 -9999 -9999 -9999 -9999 -9999 -9999 -9999 -9999 -9999 -9999 -9999 -9999 -9999 -9999 -9999 -9999 -9999 -9999 -9999 -9999 -9999 -9999 -9999 -9999 -9999 -9999 -9999 -9999 -9999 -9999 -9999 -9999 -9999 -9999 -9999 -9999 -9999 -9999 -9999 -9999 -9999 -9999 -9999 -9999 6.73878E-1 6.68159E-1 6.49888E-1 6.5275E-1 6.13204E-1 5.79102E-1 6.03553E-1 5.91268E-1 6.157E-1 6.22857E-1 6.54813E-1 6.55677E-1 6.51926E-1 6.48824E-1 6.42172E-1 6.37565E-1 6.37067E-1 6.35468E-1 6.33672E-1 6.26821E-1 6.12995E-1 6.1616E-1 6.06862E-1 6.09035E-1 6.2147E-1 6.2148E-1 6.12E-1 6.04945E-1 6.01647E-1 5.87706E-1 5.76047E-1 5.5909E-1 5.34349E-1 5.11813E-1 4.78639E-1 4.14254E-1 4.68172E-1 5.01739E-1 4.39676E-1 3.86544E-1 3.47844E-1 3.61493E-1 3.27193E-1 2.78233E-1 3.21564E-1 2.8888E-1 2.93845E-1 3.97048E-1 4.65835E-1 4.32866E-1 4.60631E-1 4.54345E-1 4.18988E-1 3.89565E-1 2.5751E-1 1.66394E-1 1.92197E-1 2.10043E-1 9.9345E-2 -9999 -9999 -9999 -9999 -9999 -9999 -9999 -9999 -9999 -9999 -9999 -9999 -9999 -9999 -9999 -9999 -9999 -9999 -9999 -9999 -9999 -9999 -9999 -9999
-9999 -9999 -9999 -9999 -9999 -9999 -9999 -9999 -9999 -9999 -9999 -9999 -9999 -9999 -9999 -9999 -9999 -9999 -9999 -9999 -9999 -9999 -9999 -9999 -9999 -9999 -9999 -9999 -9999 -9999 -9999 -9999 -9999 -9999 -9999 -9999 -9999 -9999 -9999 -9999 -9999 -9999 -9999 -9999 -9999 -9999 -9999 -9999 -9999 -9999 -9999 -9999 -9999 -9999 6.70427E-1 6.6816E-1 6.64905E-1 6.61616E-1 5.95733E-1 6.32194E-1 6.24443E-1 5.86057E-1 5.85262E-1 6.26597E-1 6.48319E-1 6.52518E-1 6.53624E-1 6.45541E-1 6.37591E-1 6.39927E-1 6.37279E-1 6.3326E-1 6.36939E-1 6.3756E-1 6.32712E-1 6.20001E-1 6.04531E-1 6.1426E-1 6.20716E-1 6.04402E-1 6.03414E-1 5.95577E-1 5.90487E-1 5.76579E-1 5.60777E-1 5.31492E-1 5.08186E-1 4.58024E-1 4.41837E-1 4.18135E-1 4.05024E-1 3.86752E-1 3.41305E-1 3.29026E-1 2.73438E-1 3.47869E-1 3.13806E-1 2.57675E-1 2.48789E-1 3.19779E-1 3.93145E-1 4.5001E-1 4.74057E-1 4.74464E-1 3.89773E-1 1.73455E-1 1.42903E-1 1.26912E-1 1.15548E-1 1.4058E-1 8.54614E-2 -9999 -9999 -9999 -9999 -9999 -9999 -9999 -9999 -9999 -9999 -9999 -9999 -9999 -9999 -9999 -9999 -9999 -9999 -9999 -9999 -9999 -9999 -9999 -9999 -9999
-9999 -9999 -9999 -9999 -9999 -9999 -9999 -9999 -9999 -9999 -9999 -9999 -9999 -9999 -9999 -9999 -9999 -9999 -9999 -9999 -9999 -9999 -9999 -9999 -9999 -9999 -9999 -9999 -9999 -9999 -9999 -9999 -9999 -9999 -9999 -9999 -9999 -9999 -9999 -9999 -9999 -9999 -9999 -9999 -9999 -9999 -9999 -9999 -9999 -9999 -9999 -9999 -9999 6.78725E-1 6.72153E-1 6.68144E-1 6.70872E-1 6.44485E-1 6.51558E-1 6.39065E-1 6.13175E-1 5.75897E-1 5.92571E-1 6.20005E-1 6.37978E-1 6.53013E-1 6.53655E-1 6.41253E-1 6.38275E-1 6.42111E-1 6.40917E-1 6.40586E-1 6.36701E-1 6.37266E-1 6.33515E-1 6.20251E-1 6.02653E-1 6.00275E-1 6.08675E-1 6.11729E-1 6.10453E-1 5.97602E-1 5.83577E-1 5.72577E-1 5.45293E-1 5.28843E-1 5.11689E-1 4.68766E-1 4.28435E-1 4.17166E-1 3.89756E-1 3.56871E-1 3.38756E-1 3.3266E-1 3.26092E-1 3.06731E-1 3.15173E-1 3.56282E-1 3.69049E-1 3.42123E-1 3.66286E-1 4.74711E-1 4.59029E-1 4.44649E-1 4.70648E-1 3.93771E-1 3.90066E-1 2.40368E-1 1.29662E-1 3.42276E-1 1.17101E-1 8.25432E-2 -9999 -9999 -9999 -9999 -9999 -9999 -9999 -9999 -9999 -9999 -9999 -9999 -9999 -9999 -9999 -9999 -9999 -9999 -9999 -9999 -9999 -9999 -9999 -9999
-9999 -9999 -9999 -9999 -9999 -9999 -9999 -9999 -9999 -9999 -9999 -9999 -9999 -9999 -9999 -9999 -9999 -9999 -9999 -9999 -9999 -9999 -9999 -9999 -9999 -9999 -9999 -9999 -9999 -9999 -9999 -9999 -9999 -9999 -9999 -9999 -9999 -9999 -9999 -9999 -9999 -9999 -9999 -9999 -9999 -9999 -9999 -9999 -9999 -9999 -9999 -9999 -9999 6.84281E-1 6.82159E-1 6.754E-1 6.74266E-1 6.62563E-1 6.32483E-1 6.36824E-1 5.62153E-1 5.43232E-1 5.69194E-1 6.14358E-1 6.40764E-1 6.45664E-1 6.47753E-1 6.38118E-1 6.37296E-1 6.35445E-1 6.44412E-1 6.41738E-1 6.39712E-1 6.41114E-1 6.33941E-1 6.06562E-1 6.30565E-1 6.31731E-1 6.30874E-1 6.21693E-1 6.12353E-1 6.033E-1 5.93962E-1 5.74453E-1 5.56772E-1 5.27819E-1 4.89905E-1 4.68159E-1 4.37884E-1 4.10142E-1 3.36699E-1 2.97174E-1 2.93204E-1 2.74022E-1 2.72827E-1 3.23242E-1 3.78979E-1 3.48099E-1 3.90181E-1 3.91509E-1 3.96154E-1 4.43571E-1 3.46215E-1 3.18771E-1 4.76552E-1 4.01262E-1 2.29789E-1 2.83067E-1 3.80137E-1 2.9896E-1 2.68226E-1 1.43437E-1 -9999 -9999 -9999 -9999 -9999 -9999 -9999 -9999 -9999 -9999 -9999 -9999 -9999 -9999 -9999 -9999 -9999 -9999 -9999 -9999 -9999 -9999 -9999 -9999
-9999 -9999 -9999 -9999 -9999 -9999 -9999 -9999 -9999 -9999 -9999 -9999 -9999 -9999 -9999 -9999 -9999 -9999 -9999 -9999 -9999 -9999 -9999 -9999 -9999 -9999 -9999 -9999 -9999 -9999 -9999 -9999 -9999 -9999 -9999 -9999 -9999 -9999 -9999 -9999 -9999 -9999 -9999 -9999 -9999 -9999 -9999 -9999 -9999 -9999 -9999 -9999 6.863E-1 6.88761E-1 6.81965E-1 6.76636E-1 6.61277E-1 6.61734E-1 6.68381E-1 6.20965E-1 6.00962E-1 6.15035E-1 5.69481E-1 5.84301E-1 6.30669E-1 6.3878E-1 6.44714E-1 6.34244E-1 6.37632E-1 6.44172E-1 6.48951E-1 6.46785E-1 6.41273E-1 6.45972E-1 6.37712E-1 6.29547E-1 6.39592E-1 6.34699E-1 6.29071E-1 6.23789E-1 6.13007E-1 6.06306E-1 5.98188E-1 5.84241E-1 5.68423E-1 5.36274E-1 5.04536E-1 4.63626E-1 4.12913E-1 3.67938E-1 3.65289E-1 3.34581E-1 3.26759E-1 3.13958E-1 2.74699E-1 2.60273E-1 3.73243E-1 2.8332E-1 2.9106E-1 2.44209E-1 4.13862E-1 4.08411E-1 2.59767E-1 2.39205E-1 4.84446E-1 3.82445E-1 4.42462E-1 3.62719E-1 1.9437E-1 3.11507E-1 2.08921E-1 -9999 -9999 -9999 -9999 -9999 -9999 -9999 -9999 -9999 -9999 -9999 -9999 -9999 -9999 -9999 -9999 -9999 -9999 -9999 -9999 -9999 -9999 -9999 -9999 -9999
-9999 -9999 -9999 -9999 -9999 -9999 -9999 -9999 -9999 -9999 -9999 -9999 -9999 -9999 -9999 -9999 -9999 -9999 -9999 -9999 -9999 -9999 -9999 -9999 -9999 -9999 -9999 -9999 -9999 -9999 -9999 -9999 -9999 -9999 -9999 -9999 -9999 -9999 -9999 -9999 -9999 -9999 -9999 -9999 -9999 -9999 -9999 -9999 -9999 -9999 -9999 -9999 6.93738E-1 6.87839E-1 6.6403E-1 6.35692E-1 6.51527E-1 6.3891E-1 6.56665E-1 6.56739E-1 6.46395E-1 5.81804E-1 5.75789E-1 5.92253E-1 6.272E-1 6.49564E-1 6.46861E-1 6.3644E-1 6.2539E-1 6.35615E-1 6.49815E-1 6.4613E-1 6.48288E-1 6.45443E-1 6.41865E-1 6.42204E-1 6.44212E-1 6.4015E-1 6.31599E-1 6.23627E-1 6.19991E-1 6.1182E-1 6.05137E-1 5.96212E-1 5.82567E-1 5.59076E-1 5.20385E-1 4.8096E-1 4.23857E-1 3.83043E-1 3.47621E-1 3.00692E-1 2.75576E-1 3.45427E-1 2.59963E-1 1.66284E-1 2.19962E-1 2.89845E-1 3.68865E-1 3.83884E-1 4.24552E-1 3.4052E-1 2.15564E-1 3.983E-1 5.01069E-1 4.85743E-1 4.24708E-1 1.78655E-1 3.18838E-1 2.78954E-1 1.03792E-1 1.61466E-1 -9999 -9999 -9999 -9999 -9999 -9999 -9999 -9999 -9999 -9999 -9999 -9999 -9999 -9999 -9999 -9999 -9999 -9999 -9999 -9999 -9999 -9999 -9999 -9999
-9999 -9999 -9999 -9999 -9999 -9999 -9999 -9999 -9999 -9999 -9999 -9999 -9999 -9999 -9999 -9999 -9999 -9999 -9999 -9999 -9999 -9999 -9999 -9999 -9999 -9999 -9999 -9999 -9999 -9999 -9999 -9999 -9999 -9999 -9999 -9999 -9999 -9999 -9999 -9999 -9999 -9999 -9999 -9999 -9999 -9999 -9999 -9999 -9999 -9999 -9999 -9999 6.95805E-1 6.90294E-1 6.75349E-1 6.59514E-1 6.19077E-1 6.5569E-1 6.69952E-1 6.51221E-1 6.52151E-1 6.46963E-1 6.39117E-1 6.25571E-1 6.30616E-1 6.38882E-1 6.50728E-1 6.50808E-1 6.45748E-1 6.49449E-1 6.49617E-1 6.52196E-1 6.50558E-1 6.4649E-1 6.4767E-1 6.45031E-1 6.43778E-1 6.40551E-1 6.35547E-1 6.26482E-1 6.25762E-1 6.16333E-1 6.06021E-1 5.97645E-1 5.82671E-1 5.64943E-1 5.26444E-1 4.94702E-1 4.5873E-1 4.1078E-1 3.8205E-1 3.53037E-1 3.70276E-1 3.0823E-1 2.57764E-1 1.37023E-1 2.50251E-2 1.87434E-1 2.30678E-1 3.25191E-1 2.42206E-1 2.9831E-1 1.46445E-1 4.14585E-1 4.77788E-1 4.12618E-1 2.35726E-1 2.73108E-1 4.34294E-1 1.31147E-1 2.6817E-1 1.32176E-1 -9999 -9999 -9999 -9999 -9999 -9999 -9999 -9999 -9999 -9999 -9999 -9999 -9999 -9999 -9999 -9999 -9999 -9999 -9999 -9999 -9999 -9999 -9999 -9999
-9999 -9999 -9999 -9999 -9999 -9999 -9999 -9999 -9999 -9999 -9999 -9999 -9999 -9999 -9999 -9999 -9999 -9999 -9999 -9999 -9999 -9999 -9999 -9999 -9999 -9999 -9999 -9999 -9999 -9999 -9999 -9999 -9999 -9999 -9999 -9999 -9999 -9999 -9999 -9999 -9999 7.20439E-1 7.15602E-1 -9999 -9999 -9999 -9999 -9999 -9999 -9999 -9999 -9999 6.94805E-1 6.9281E-1 6.84896E-1 6.68053E-1 6.67829E-1 6.70556E-1 6.67129E-1 5.87453E-1 6.07571E-1 6.24237E-1 6.53105E-1 6.11994E-1 6.47537E-1 6.50604E-1 6.48212E-1 6.49009E-1 6.44157E-1 6.48084E-1 6.49039E-1 6.55996E-1 6.50834E-1 6.47973E-1 6.434E-1 6.44069E-1 6.43186E-1 6.42128E-1 6.36136E-1 6.32958E-1 6.22077E-1 6.19343E-1 6.14651E-1 6.06398E-1 5.90481E-1 5.75187E-1 5.51631E-1 5.25722E-1 4.96333E-1 4.72733E-1 4.47604E-1 3.96466E-1 3.59207E-1 2.48982E-1 3.24905E-1 2.89931E-1 2.14098E-1 1.45843E-1 2.07374E-1 2.06134E-1 2.4092E-1 2.32294E-1 2.08006E-1 4.00325E-1 4.63836E-1 4.9684E-1 4.51448E-1 4.39551E-1 4.25421E-1 2.47491E-1 1.45772E-1 1.10514E-1 -9999 -9999 -9999 -9999 -9999 -9999 -9999 -9999 -9999 -9999 -9999 -9999 -9999 -9999 -9999 -9999 -9999 -9999 -9999 -9999 -9999 -9999 -9999 -9999
-9999 -9999 -9999 -9999 -9999 -9999 -9999 -9999 -9999 -9999 -9999 -9999 -9999 -9999 -9999 -9999 -9999 -9999 -9999 -9999 -9999 -9999 -9999 -9999 -9999 -9999 -9999 -9999 -9999 -9999 -9999 -9999 -9999 -9999 -9999 -9999 -9999 -9999 -9999 -9999 -9999 -9999 -9999 -9999 -9999 -9999 -9999 -9999 -9999 -9999 -9999 -9999 6.85257E-1 6.69493E-1 6.899E-1 6.74531E-1 6.20636E-1 6.43699E-1 6.73356E-1 6.58454E-1 6.63665E-1 6.51686E-1 6.52598E-1 6.57021E-1 6.5027E-1 6.53745E-1 6.44559E-1 6.45814E-1 6.51782E-1 6.543E-1 6.5729E-1 6.53453E-1 6.51515E-1 6.52235E-1 6.49452E-1 6.46942E-1 6.41663E-1 6.40445E-1 6.37369E-1 6.32295E-1 6.24883E-1 6.19429E-1 6.20311E-1 6.08656E-1 5.98861E-1 5.90333E-1 5.63546E-1 5.53027E-1 5.26499E-1 5.20775E-1 4.92008E-1 4.43948E-1 3.9702E-1 3.65411E-1 3.461E-1 3.64729E-1 2.30243E-1 8.02284E-2 1.22451E-1 2.30459E-1 2.26437E-1 3.35669E-1 2.7708E-1 3.34929E-1 4.11103E-1 4.99629E-1 5.1357E-1 5.06858E-1 2.4214E-1 1.80789E-1 1.5541E-1 2.482E-1 -9999 -9999 -9999 -9999 -9999 -9999 -9999 -9999 -9999 -9999 -9999 -9999 -9999 -9999 -9999 -9999 -9999 -9999 -9999 -9999 -9999 -9999 -9999 -9999
-9999 -9999 -9999 -9999 -9999 -9999 -9999 -9999 -9999 -9999 -9999 -9999 -9999 -9999 -9999 -9999 -9999 -9999 -9999 -9999 -9999 -9999 -9999 -9999 -9999 -9999 -9999 -9999 -9999 -9999 -9999 -9999 -9999 -9999 -9999 -9999 -9999 -9999 -9999 -9999 -9999 -9999 -9999 -9999 -9999 -9999 -9999 -9999 -9999 -9999 -9999 -9999 6.66644E-1 6.88555E-1 6.74417E-1 6.39353E-1 6.49553E-1 5.94868E-1 6.48934E-1 5.50854E-1 5.93789E-1 6.00421E-1 5.63109E-1 6.36063E-1 6.57979E-1 6.54484E-1 6.5315E-1 6.52812E-1 6.49908E-1 6.49536E-1 6.56363E-1 6.52932E-1 6.55014E-1 6.55581E-1 6.5016E-1 6.46799E-1 6.41221E-1 6.39536E-1 6.3579E-1 6.33913E-1 6.28056E-1 6.29149E-1 6.24188E-1 6.18344E-1 6.13056E-1 6.00406E-1 5.87955E-1 5.73535E-1 5.62463E-1 5.48108E-1 5.27062E-1 5.00838E-1 4.56685E-1 4.35881E-1 4.08285E-1 3.28831E-1 3.58163E-1 3.32985E-1 2.34603E-1 3.3409E-1 2.18646E-1 2.77273E-1 4.52159E-1 4.79027E-1 4.97264E-1 5.0527E-1 5.22886E-1 4.87317E-1 3.78309E-1 3.16757E-1 2.55763E-1 1.25938E-1 1.23384E-1 1.80884E-1 -9999 -9999 -9999 -9999 -9999 -9999 -9999 -9999 -9999 -9999 -9999 -9999 -9999 -9999 -9999 -9999 -9999 -9999 -9999 -9999 -9999 -9999
-9999 -9999 -9999 -9999 -9999 -9999 -9999 -9999 -9999 -9999 -9999 -9999 -9999 -9999 -9999 -9999 -9999 -9999 -9999 -9999 -9999 -9999 -9999 -9999 -9999 -9999 -9999 -9999 -9999 -9999 -9999 -9999 -9999 -9999 -9999 -9999 -9999 -9999 -9999 -9999 -9999 -9999 -9999 -9999 -9999 -9999 -9999 -9999 -9999 -9999 -9999 -9999 6.79103E-1 6.72104E-1 5.93787E-1 5.77038E-1 6.35904E-1 5.7195E-1 5.60939E-1 5.32091E-1 5.00125E-1 5.69497E-1 6.55561E-1 6.53818E-1 6.57004E-1 6.59623E-1 6.55893E-1 6.51877E-1 6.52645E-1 6.54047E-1 6.59211E-1 6.59365E-1 6.35231E-1 6.52058E-1 6.54247E-1 6.44266E-1 6.3794E-1 6.333E-1 6.37154E-1 6.34145E-1 6.30385E-1 6.33789E-1 6.24804E-1 6.20651E-1 6.08997E-1 5.97922E-1 5.7679E-1 5.53378E-1 5.30475E-1 5.24862E-1 5.16117E-1 5.11759E-1 4.96771E-1 4.6316E-1 4.44849E-1 4.188E-1 4.1275E-1 4.21946E-1 4.30637E-1 4.0584E-1 2.54014E-1 3.00163E-1 4.80319E-1 4.36436E-1 3.60389E-1 4.58133E-1 5.22816E-1 5.10319E-1 2.62321E-1 2.23424E-1 1.5289E-1 2.37854E-1 1.82005E-1 1.00903E-1 -9999 -9999 -9999 -9999 -9999 -9999 -9999 -9999 -9999 -9999 -9999 -9999 -9999 -9999 -9999 -9999 -9999 -9999 -9999 -9999 -9999 -9999
-9999 -9999 -9999 -9999 -9999 -9999 -9999 -9999 -9999 -9999 -9999 -9999 -9999 -9999 -9999 -9999 -9999 -9999 -9999 -9999 -9999 -9999 -9999 -9999 -9999 -9999 -9999 -9999 -9999 -9999 -9999 -9999 -9999 -9999 -9999 -9999 -9999 -9999 -9999 -9999 -9999 -9999 -9999 -9999 -9999 -9999 -9999 -9999 -9999 -9999 -9999 -9999 6.93327E-1 6.39715E-1 5.94322E-1 5.53288E-1 5.41041E-1 5.22326E-1 5.564E-1 5.41919E-1 5.35309E-1 5.45783E-1 6.02766E-1 6.02182E-1 6.28487E-1 6.59299E-1 6.57336E-1 6.57396E-1 6.58691E-1 6.58039E-1 6.57929E-1 6.60782E-1 6.41158E-1 6.36548E-1 6.51392E-1 6.46166E-1 6.4185E-1 6.36999E-1 6.35766E-1 6.35667E-1 6.34434E-1 6.31175E-1 6.21822E-1 6.17061E-1 6.11313E-1 5.96544E-1 5.75918E-1 5.48515E-1 5.08668E-1 4.34867E-1 3.72732E-1 4.61128E-1 4.99701E-1 4.04783E-1 3.59182E-1 3.99877E-1 3.5418E-1 3.4494E-1 3.76587E-1 3.80832E-1 3.26156E-1 4.16922E-1 4.81964E-1 2.29644E-1 2.71539E-1 4.50993E-1 5.11114E-1 5.15767E-1 4.07783E-1 3.05608E-1 2.5267E-1 2.75484E-1 1.64432E-1 9.92843E-2 9.24066E-2 2.43756E-2 -9999 -9999 -9999 -9999 -9999 -9999 -9999 -9999 -9999 -9999 -9999 -9999 -9999 -9999 -9999 -9999 -9999 -9999 -9999 -9999
-9999 -9999 -9999 -9999 -9999 -9999 -9999 -9999 -9999 -9999 -9999 -9999 -9999 -9999 -9999 -9999 -9999 -9999 -9999 -9999 -9999 -9999 -9999 -9999 -9999 -9999 -9999 -9999 -9999 -9999 -9999 -9999 -9999 -9999 -9999 -9999 -9999 -9999 -9999 -9999 -9999 -9999 -9999 -9999 -9999 -9999 -9999 -9999 -9999 -9999 -9999 -9999 6.97751E-1 6.55598E-1 6.5927E-1 6.51156E-1 6.42313E-1 6.25598E-1 5.8039E-1 5.97288E-1 5.89587E-1 5.83647E-1 5.96719E-1 6.06103E-1 6.59732E-1 6.62187E-1 6.57829E-1 6.5651E-1 6.62715E-1 6.60467E-1 6.65471E-1 6.59586E-1 6.14484E-1 6.0728E-1 6.49444E-1 6.46301E-1 6.42517E-1 6.4243E-1 6.37072E-1 6.40631E-1 6.35576E-1 6.36611E-1 6.32575E-1 6.19224E-1 6.02763E-1 5.94021E-1 5.7393E-1 5.27119E-1 4.66382E-1 3.97389E-1 3.60074E-1 3.81111E-1 4.87195E-1 4.53297E-1 4.27313E-1 3.97825E-1 3.72123E-1 1.55675E-1 1.75267E-1 3.59468E-1 4.29827E-1 4.77759E-1 3.25809E-1 2.18823E-1 2.84564E-1 4.24461E-1 4.89956E-1 5.25829E-1 5.11794E-1 3.34519E-1 3.37465E-1 2.78413E-1 2.05071E-1 1.30264E-1 1.5784E-1 7.07367E-2 -9999 -9999 -9999 -9999 -9999 -9999 -9999 -9999 -9999 -9999 -9999 -9999 -9999 -9999 -9999 -9999 -9999 -9999 -9999 -9999
-9999 -9999 -9999 -9999 -9999 -9999 -9999 -9999 -9999 -9999 -9999 -9999 -9999 -9999 -9999 -9999 -9999 -9999 -9999 -9999 -9999 -9999 -9999 -9999 -9999 -9999 -9999 -9999 -9999 -9999 -9999 -9999 -9999 -9999 -9999 -9999 -9999 -9999 -9999 -9999 -9999 -9999 -9999 -9999 -9999 -9999 -9999 -9999 -9999 -9999 -9999 -9999 -9999 6.9082E-1 6.68109E-1 6.9013E-1 6.78174E-1 6.8006E-1 6.47969E-1 6.67773E-1 6.43488E-1 6.63899E-1 6.51749E-1 6.41451E-1 6.6976E-1 6.68652E-1 6.6339E-1 6.61051E-1 6.58885E-1 6.66488E-1 6.65444E-1 6.69673E-1 6.53824E-1 6.20384E-1 6.48543E-1 6.55954E-1 6.5072E-1 6.49559E-1 6.45338E-1 6.40223E-1 6.3619E-1 6.26475E-1 6.17828E-1 6.12339E-1 6.03131E-1 5.95132E-1 5.64128E-1 5.39017E-1 4.89445E-1 4.49212E-1 4.1256E-1 3.9173E-1 4.19032E-1 4.2577E-1 3.38903E-1 2.46284E-1 2.48609E-1 1.17223E-1 1.36871E-1 3.12499E-1 3.5696E-1 3.88414E-1 3.04928E-1 2.62594E-1 2.32043E-1 3.61168E-1 4.39069E-1 4.51567E-1 5.18407E-1 4.64672E-1 4.08431E-1 4.0676E-1 3.16219E-1 2.76706E-1 1.98996E-1 -9999 -9999 -9999 -9999 -9999 -9999 -9999 -9999 -9999 -9999 -9999 -9999 -9999 -9999 -9999 -9999 -9999 -9999 -9999 -9999 -9999
-9999 -9999 -9999 -9999 -9999 -9999 -9999 -9999 -9999 -9999 -9999 -9999 -9999 -9999 -9999 -9999 -9999 -9999 -9999 -9999 -9999 -9999 -9999 -9999 -9999 -9999 -9999 -9999 -9999 -9999 -9999 -9999 -9999 -9999 -9999 -9999 -9999 -9999 -9999 -9999 -9999 -9999 -9999 -9999 -9999 -9999 -9999 -9999 -9999 -9999 -9999 -9999 -9999 6.95468E-1 6.93375E-1 6.91174E-1 6.85171E-1 6.87181E-1 6.76977E-1 6.83482E-1 6.72363E-1 6.74813E-1 6.77768E-1 6.73831E-1 6.70248E-1 6.71709E-1 6.71711E-1 6.65894E-1 6.69858E-1 6.66804E-1 6.67716E-1 6.67868E-1 6.68025E-1 6.3778E-1 6.40889E-1 6.60795E-1 6.59157E-1 6.54665E-1 6.4764E-1 6.41499E-1 6.34247E-1 6.26436E-1 6.15767E-1 6.07508E-1 6.01177E-1 5.90963E-1 5.73669E-1 5.61814E-1 5.01988E-1 4.2691E-1 3.89581E-1 3.76751E-1 3.62022E-1 3.23736E-1 3.07026E-1 2.78262E-1 3.85747E-1 3.32577E-1 2.74095E-1 3.34641E-1 3.6028E-1 2.79423E-1 3.79577E-1 3.1374E-1 2.63783E-1 3.577E-1 4.09118E-1 4.69629E-1 4.78102E-1 5.12488E-1 4.72548E-1 4.36709E-1 3.15866E-1 2.34769E-1 1.28098E-1 -9999 -9999 -9999 -9999 -9999 -9999 -9999 -9999 -9999 -9999 -9999 -9999 -9999 -9999 -9999 -9999 -9999 -9999 -9999 -9999 -9999
-9999 -9999 -9999 -9999 -9999 -9999 -9999 -9999 -9999 -9999 -9999 -9999 -9999 -9999 -9999 -9999 -9999 -9999 -9999 -9999 -9999 -9999 -9999 -9999 -9999 -9999 -9999 -9999 -9999 -9999 -9999 -9999 -9999 -9999 -9999 -9999 -9999 -9999 -9999 -9999 -9999 -9999 -9999 -9999 -9999 -9999 -9999 -9999 -9999 -9999 -9999 -9999 -9999 6.94548E-1 6.89995E-1 6.8988E-1 6.85932E-1 6.80456E-1 6.81679E-1 6.7547E-1 6.7264E-1 6.69586E-1 6.72709E-1 6.67713E-1 6.70309E-1 6.72089E-1 6.72286E-1 6.70164E-1 6.67852E-1 6.70437E-1 6.71716E-1 6.69636E-1 6.72402E-1 6.70118E-1 6.66935E-1 6.68051E-1 6.63748E-1 6.54293E-1 6.51929E-1 6.4362E-1 6.37917E-1 6.24962E-1 6.16116E-1 6.08267E-1 5.96416E-1 5.82033E-1 5.62976E-1 5.51063E-1 5.29669E-1 5.01026E-1 4.08985E-1 3.44261E-1 2.68181E-1 8.73167E-2 1.82336E-2 1.38772E-1 3.78922E-1 3.83013E-1 3.18492E-1 2.56839E-1 3.41844E-1 2.94971E-1 3.95095E-1 4.54138E-1 4.63986E-1 4.62918E-1 4.6841E-1 4.51975E-1 4.05396E-1 4.88362E-1 4.07445E-1 3.95091E-1 3.10796E-1 2.21015E-1 -9999 -9999 -9999 -9999 -9999 -9999 -9999 -9999 -9999 -9999 -9999 -9999 -9999 -9999 -9999 -9999 -9999 -9999 -9999 -9999 -9999 -9999
-9999 -9999 -9999 -9999 -9999 -9999 -9999 -9999 -9999 -9999 -9999 -9999 -9999 -9999 -9999 -9999 -9999 -9999 -9999 -9999 -9999 -9999 -9999 -9999 -9999 -9999 -9999 -9999 -9999 -9999 -9999 -9999 -9999 -9999 -9999 -9999 -9999 -9999 -9999 -9999 -9999 -9999 -9999 -9999 -9999 -9999 -9999 -9999 -9999 -9999 -9999 -9999 -9999 -9999 6.91505E-1 6.88368E-1 6.87754E-1 6.86903E-1 6.84803E-1 6.82716E-1 6.76162E-1 6.68735E-1 6.68425E-1 6.73186E-1 6.69721E-1 6.69126E-1 6.74757E-1 6.73284E-1 6.74866E-1 6.7684E-1 6.77672E-1 6.75075E-1 6.75352E-1 6.75055E-1 6.78539E-1 6.7131E-1 6.66607E-1 6.59287E-1 6.54144E-1 6.47428E-1 6.4129E-1 6.25171E-1 6.11362E-1 5.95369E-1 5.79632E-1 5.63784E-1 5.3742E-1 4.92493E-1 4.88007E-1 4.84703E-1 4.22518E-1 3.5704E-1 2.29127E-1 8.73764E-2 4.11879E-2 2.33352E-1 4.46577E-1 3.35855E-1 2.9479E-1 2.85895E-1 2.41493E-1 2.82613E-1 3.30056E-1 2.93343E-1 3.01395E-1 3.99425E-1 4.68029E-1 4.81358E-1 4.81948E-1 4.61842E-1 -9999 -9999 2.52033E-1 -9999 -9999 -9999 -9999 -9999 -9999 -9999 -9999 -9999 -9999 -9999 -9999 -9999 -9999 -9999 -9999 -9999 -9999 -9999 -9999 -9999 -9999 -9999
-9999 -9999 -9999 -9999 -9999 -9999 -9999 -9999 -9999 -9999 -9999 -9999 -9999 -9999 -9999 -9999 -9999 -9999 -9999 -9999 -9999 -9999 -9999 -9999 -9999 -9999 -9999 -9999 -9999 -9999 -9999 -9999 -9999 -9999 -9999 -9999 -9999 -9999 -9999 -9999 -9999 -9999 -9999 -9999 -9999 -9999 -9999 -9999 -9999 -9999 -9999 -9999 -9999 -9999 -9999 6.91602E-1 6.86661E-1 6.86906E-1 6.87973E-1 6.82056E-1 6.8486E-1 6.81273E-1 6.79768E-1 6.77086E-1 6.77247E-1 6.73561E-1 6.77395E-1 6.7722E-1 6.78444E-1 6.80359E-1 6.81479E-1 6.79308E-1 6.79953E-1 6.81921E-1 6.76641E-1 6.70988E-1 6.70443E-1 6.63115E-1 6.53349E-1 6.46186E-1 6.33519E-1 6.15529E-1 6.00364E-1 5.93296E-1 5.72292E-1 5.52328E-1 5.1131E-1 4.71134E-1 3.98776E-1 4.01574E-1 4.10146E-1 3.75951E-1 2.87974E-1 2.72524E-1 2.88504E-1 3.18637E-1 4.81857E-1 4.2453E-1 3.35901E-1 2.90763E-1 2.13861E-1 1.96312E-1 1.64147E-1 1.93269E-1 2.75183E-1 3.9153E-1 4.50289E-1 3.53609E-1 3.63877E-1 -9999 -9999 -9999 -9999 -9999 -9999 -9999 -9999 -9999 -9999 -9999 -9999 -9999 -9999 -9999 -9999 -9999 -9999 -9999 -9999 -9999 -9999 -9999 -9999 -9999 -9999 -9999
-9999 -9999 -9999 -9999 -9999 -9999 -9999 -9999 -9999 -9999 -9999 -9999 -9999 -9999 -9999 -9999 -9999 -9999 -9999 -9999 -9999 -9999 -9999 -9999 -9999 -9999 -9999 -9999 -9999 -9999 -9999 -9999 -9999 -9999 -9999 -9999 -9999 -9999 -9999 -9999 -9999 -9999 -9999 -9999 -9999 -9999 -9999 -9999 -9999 -9999 -9999 -9999 -9999 -9999 -9999 6.91979E-1 6.89465E-1 6.85666E-1 6.86153E-1 6.89805E-1 6.86129E-1 6.87138E-1 6.80041E-1 6.82634E-1 6.86409E-1 6.85389E-1 6.81864E-1 6.84587E-1 6.84807E-1 6.86161E-1 6.83267E-1 6.83776E-1 6.86057E-1 6.84241E-1 6.85261E-1 6.72434E-1 6.6589E-1 6.64645E-1 6.53326E-1 6.40535E-1 6.18426E-1 6.07276E-1 5.97771E-1 5.7812E-1 5.60579E-1 5.37819E-1 5.02638E-1 4.58648E-1 4.23757E-1 4.0569E-1 3.91289E-1 4.34766E-1 4.24732E-1 4.16647E-1 4.7916E-1 5.10987E-1 5.29991E-1 3.53902E-1 2.88288E-1 2.51587E-1 2.61519E-1 3.20474E-1 2.77895E-1 3.63772E-1 4.27146E-1 3.92963E-1 -9999 -9999 -9999 -9999 -9999 -9999 -9999 -9999 -9999 -9999 -9999 -9999 -9999 -9999 -9999 -9999 -9999 -9999 -9999 -9999 -9999 -9999 -9999 -9999 -9999 -9999 -9999 -9999 -9999 -9999
-9999 -9999 -9999 -9999 -9999 -9999 -9999 -9999 -9999 -9999 -9999 -9999 -9999 -9999 -9999 -9999 -9999 -9999 -9999 -9999 -9999 -9999 -9999 -9999 -9999 -9999 -9999 -9999 -9999 -9999 -9999 -9999 -9999 -9999 -9999 -9999 -9999 -9999 -9999 -9999 -9999 -9999 -9999 -9999 -9999 -9999 -9999 -9999 -9999 -9999 -9999 -9999 -9999 -9999 -9999 6.93654E-1 6.85761E-1 6.85503E-1 6.82129E-1 6.82408E-1 6.90415E-1 6.89098E-1 6.8958E-1 6.83462E-1 6.8709E-1 6.87913E-1 6.85314E-1 6.86291E-1 6.8531E-1 6.85095E-1 6.85431E-1 6.87541E-1 6.87492E-1 6.87873E-1 6.86542E-1 6.79388E-1 6.71094E-1 6.62075E-1 6.521E-1 6.35742E-1 6.22717E-1 6.0404E-1 5.88651E-1 5.73204E-1 5.51403E-1 5.08312E-1 4.91896E-1 4.77377E-1 3.98282E-1 3.87069E-1 5.09876E-1 5.52636E-1 5.58065E-1 5.62075E-1 5.55088E-1 5.57761E-1 5.49926E-1 5.47654E-1 5.56399E-1 5.2346E-1 4.71413E-1 4.00732E-1 3.31815E-1 3.22143E-1 2.8298E-1 -9999 -9999 -9999 -9999 -9999 -9999 -9999 -9999 -9999 -9999 -9999 -9999 -9999 -9999 -9999 -9999 -9999 -9999 -9999 -9999 -9999 -9999 -9999 -9999 -9999 -9999 -9999 -9999 -9999 -9999 -9999
-9999 -9999 -9999 -9999 -9999 -9999 -9999 -9999 -9999 -9999 -9999 -9999 -9999 -9999 -9999 -9999 -9999 -9999 -9999 -9999 -9999 -9999 -9999 -9999 -9999 -9999 -9999 -9999 -9999 -9999 -9999 -9999 -9999 -9999 -9999 -9999 -9999 -9999 -9999 -9999 -9999 -9999 -9999 -9999 -9999 -9999 -9999 -9999 -9999 -9999 -9999 -9999 -9999 -9999 -9999 -9999 6.88361E-1 6.88532E-1 6.86275E-1 6.84882E-1 6.82092E-1 6.74802E-1 6.83159E-1 6.90099E-1 6.90801E-1 6.8886E-1 6.89177E-1 6.90357E-1 6.86382E-1 6.90213E-1 6.89874E-1 6.89463E-1 6.8731E-1 6.90191E-1 6.86211E-1 6.69464E-1 6.72878E-1 6.56849E-1 6.36873E-1 6.17484E-1 6.03548E-1 5.89449E-1 5.77885E-1 5.56566E-1 5.46648E-1 5.4026E-1 5.25433E-1 4.97351E-1 5.25449E-1 5.46358E-1 5.52886E-1 4.95476E-1 5.05328E-1 5.18853E-1 5.06839E-1 3.74226E-1 3.81561E-1 4.33965E-1 3.31228E-1 5.17673E-1 3.89228E-1 3.37883E-1 2.34155E-1 -9999 -9999 -9999 -9999 -9999 -9999 -9999 -9999 -9999 -9999 -9999 -9999 -9999 -9999 -9999 -9999 -9999 -9999 -9999 -9999 -9999 -9999 -9999 -9999 -9999 -9999 -9999 -9999 -9999 -9999 -9999 -9999 -9999
-9999 -9999 -9999 -9999 -9999 -9999 -9999 -9999 -9999 -9999 -9999 -9999 -9999 -9999 -9999 -9999 -9999 -9999 -9999 -9999 -9999 -9999 -9999 -9999 -9999 -9999 -9999 -9999 -9999 -9999 -9999 -9999 -9999 -9999 -9999 -9999 -9999 -9999 -9999 -9999 -9999 -9999 -9999 -9999 -9999 -9999 -9999 -9999 -9999 -9999 -9999 -9999 -9999 -9999 -9999 -9999 6.87167E-1 6.87758E-1 6.90764E-1 6.85046E-1 6.82069E-1 6.87983E-1 6.90079E-1 6.88736E-1 6.91184E-1 6.92134E-1 6.93103E-1 6.89403E-1 6.93728E-1 6.88739E-1 6.89625E-1 6.88559E-1 6.89824E-1 6.84405E-1 6.83553E-1 6.68816E-1 6.68116E-1 6.48761E-1 6.26004E-1 6.09247E-1 5.84033E-1 5.63683E-1 5.52094E-1 5.54761E-1 5.4675E-1 5.41486E-1 5.39719E-1 5.38061E-1 5.40545E-1 5.44837E-1 4.95429E-1 4.53045E-1 4.4023E-1 3.96479E-1 4.5638E-1 4.37297E-1 3.43795E-1 4.43697E-1 2.80175E-1 2.0248E-1 2.52297E-1 2.47499E-1 -9999 -9999 -9999 -9999 -9999 -9999 -9999 -9999 -9999 -9999 -9999 -9999 -9999 -9999 -9999 -9999 -9999 -9999 -9999 -9999 -9999 -9999 -9999 -9999 -9999 -9999 -9999 -9999 -9999 -9999 -9999 -9999 -9999 -9999
-9999 -9999 -9999 -9999 -9999 -9999 -9999 -9999 -9999 -9999 -9999 -9999 -9999 -9999 -9999 -9999 -9999 -9999 -9999 -9999 -9999 -9999 -9999 -9999 -9999 -9999 -9999 -9999 -9999 -9999 -9999 -9999 -9999 -9999 -9999 -9999 -9999 -9999 -9999 -9999 -9999 -9999 -9999 -9999 -9999 -9999 -9999 -9999 -9999 -9999 -9999 -9999 -9999 -9999 -9999 -9999 -9999 6.88447E-1 6.88292E-1 6.90574E-1 6.87384E-1 6.85524E-1 6.88584E-1 6.87866E-1 6.90239E-1 6.88874E-1 6.8838E-1 6.90978E-1 6.88117E-1 6.89525E-1 6.88268E-1 6.88732E-1 6.84196E-1 6.8215E-1 6.77393E-1 6.72161E-1 6.59235E-1 6.41502E-1 6.16622E-1 5.99865E-1 5.71887E-1 5.56476E-1 5.46814E-1 5.37066E-1 5.27994E-1 5.26315E-1 5.25009E-1 5.25751E-1 5.16195E-1 3.94765E-1 3.32809E-1 3.59579E-1 3.66232E-1 3.26146E-1 3.23181E-1 3.48837E-1 2.02654E-1 2.36734E-1 1.13229E-1 3.8506E-2 1.27456E-1 2.64201E-1 -9999 -9999 -9999 -9999 -9999 -9999 -9999 -9999 -9999 -9999 -9999 -9999 -9999 -9999 -9999 -9999 -9999 -9999 -9999 -9999 -9999 -9999 -9999 -9999 -9999 -9999 -9999 -9999 -9999 -9999 -9999 -9999 -9999 -9999
-9999 -9999 -9999 -9999 -9999 -9999 -9999 -9999 -9999 -9999 -9999 -9999 -9999 -9999 -9999 -9999 -9999 -9999 -9999 -9999 -9999 -9999 -9999 -9999 -9999 -9999 -9999 -9999 -9999 -9999 -9999 -9999 -9999 -9999 -9999 -9999 -9999 -9999 -9999 -9999 -9999 -9999 -9999 -9999 -9999 -9999 -9999 -9999 -9999 -9999 -9999 -9999 -9999 -9999 -9999 -9999 -9999 6.86789E-1 6.8755E-1 6.88087E-1 6.86996E-1 6.85475E-1 6.86372E-1 6.89818E-1 6.89995E-1 6.89085E-1 6.88113E-1 6.88476E-1 6.87547E-1 6.8622E-1 6.85854E-1 6.84458E-1 6.80097E-1 6.77581E-1 6.68579E-1 6.6685E-1 6.49355E-1 6.2923E-1 6.05734E-1 5.87849E-1 5.7275E-1 5.57739E-1 5.35164E-1 5.17337E-1 5.07764E-1 5.01686E-1 5.07041E-1 5.1644E-1 4.8276E-1 4.09852E-1 3.6898E-1 4.08569E-1 4.35218E-1 3.62636E-1 3.05549E-1 3.28561E-1 2.62907E-1 1.79603E-1 1.23243E-1 1.64445E-1 3.20098E-1 2.66978E-1 -9999 -9999 -9999 -9999 -9999 -9999 -9999 -9999 -9999 -9999 -9999 -9999 -9999 -9999 -9999 -9999 -9999 -9999 -9999 -9999 -9999 -9999 -9999 -9999 -9999 -9999 -9999 -9999 -9999 -9999 -9999 -9999 -9999 -9999
-9999 -9999 -9999 -9999 -9999 -9999 -9999 -9999 -9999 -9999 -9999 -9999 -9999 -9999 -9999 -9999 -9999 -9999 -9999 -9999 -9999 -9999 -9999 -9999 -9999 -9999 -9999 -9999 -9999 -9999 -9999 -9999 -9999 -9999 -9999 -9999 -9999 -9999 -9999 -9999 -9999 -9999 -9999 -9999 -9999 -9999 -9999 -9999 -9999 -9999 -9999 -9999 -9999 -9999 -9999 -9999 -9999 6.83704E-1 6.8005E-1 6.82836E-1 6.83481E-1 6.86024E-1 6.89104E-1 6.84765E-1 6.87693E-1 6.88449E-1 6.91947E-1 6.85554E-1 6.83779E-1 6.78952E-1 6.62192E-1 6.77044E-1 6.73462E-1 6.6268E-1 6.60621E-1 6.55509E-1 6.43914E-1 6.20124E-1 5.87355E-1 5.56059E-1 5.47069E-1 5.32548E-1 5.13886E-1 5.07321E-1 4.92901E-1 4.95867E-1 4.99416E-1 5.1182E-1 5.11904E-1 4.614E-1 3.54704E-1 4.97938E-1 5.25148E-1 5.25229E-1 5.29618E-1 4.90221E-1 4.90838E-1 4.24933E-1 3.75293E-1 4.18684E-1 4.16167E-1 2.16989E-1 -9999 -9999 -9999 -9999 -9999 -9999 -9999 -9999 -9999 -9999 -9999 -9999 -9999 -9999 -9999 -9999 -9999 -9999 -9999 -9999 -9999 -9999 -9999 -9999 -9999 -9999 -9999 -9999 -9999 -9999 -9999 -9999 -9999 -9999
-9999 -9999 -9999 -9999 -9999 -9999 -9999 -9999 -9999 -9999 -9999 -9999 -9999 -9999 -9999 -9999 -9999 -9999 -9999 -9999 -9999 -9999 -9999 -9999 -9999 -9999 -9999 -9999 -9999 -9999 -9999 -9999 -9999 -9999 -9999 -9999 -9999 -9999 -9999 -9999 -9999 -9999 -9999 -9999 -9999 -9999 -9999 -9999 -9999 -9999 -9999 -9999 -9999 -9999 -9999 -9999 -9999 -9999 6.81891E-1 6.78294E-1 6.80916E-1 6.81289E-1 6.85169E-1 6.78752E-1 6.8435E-1 6.80754E-1 6.85058E-1 6.87169E-1 6.86019E-1 6.80327E-1 6.51977E-1 6.70132E-1 6.70589E-1 6.6506E-1 6.59003E-1 6.46158E-1 6.3147E-1 6.16799E-1 5.95163E-1 5.69628E-1 5.42454E-1 5.1354E-1 4.97657E-1 4.87883E-1 4.72771E-1 4.59073E-1 4.79268E-1 4.67992E-1 4.91206E-1 5.17763E-1 5.32336E-1 4.68377E-1 3.80691E-1 5.51981E-1 4.54161E-1 2.67208E-1 3.53702E-1 3.69314E-1 2.87136E-1 2.07042E-1 4.55494E-1 3.20763E-1 -9999 -9999 -9999 -9999 -9999 -9999 -9999 -9999 -9999 -9999 -9999 -9999 -9999 -9999 -9999 -9999 -9999 -9999 -9999 -9999 -9999 -9999 -9999 -9999 -9999 -9999 -9999 -9999 -9999 -9999 -9999 -9999 -9999 -9999
-9999 -9999 -9999 -9999 -9999 -9999 -9999 -9999 -9999 -9999 -9999 -9999 -9999 -9999 -9999 -9999 -9999 -9999 -9999 -9999 -9999 -9999 -9999 -9999 -9999 -9999 -9999 -9999 -9999 -9999 -9999 -9999 -9999 -9999 -9999 -9999 -9999 -9999 -9999 -9999 -9999 -9999 -9999 -9999 -9999 -9999 -9999 -9999 -9999 -9999 -9999 -9999 -9999 -9999 -9999 -9999 -9999 -9999 6.73385E-1 6.73598E-1 6.76898E-1 6.77799E-1 6.83112E-1 6.7028E-1 6.57452E-1 6.15488E-1 6.70574E-1 6.73553E-1 6.81791E-1 6.75871E-1 6.599E-1 6.46864E-1 6.57314E-1 6.54734E-1 6.41357E-1 6.2507E-1 6.13139E-1 6.00613E-1 5.7726E-1 5.61301E-1 5.46432E-1 5.06691E-1 4.71031E-1 4.65992E-1 4.64507E-1 4.64992E-1 4.54529E-1 4.03094E-1 3.80339E-1 3.894E-1 4.53264E-1 3.73745E-1 4.43482E-1 5.4478E-1 3.57093E-1 2.2706E-1 2.70262E-1 2.53202E-1 2.5894E-1 3.14325E-1 3.86007E-1 2.1748E-1 -9999 -9999 -9999 -9999 -9999 -9999 -9999 -9999 -9999 -9999 -9999 -9999 -9999 -9999 -9999 -9999 -9999 -9999 -9999 -9999 -9999 -9999 -9999 -9999 -9999 -9999 -9999 -9999 -9999 -9999 -9999 -9999 -9999 -9999
-9999 -9999 -9999 -9999 -9999 -9999 -9999 -9999 -9999 -9999 -9999 -9999 -9999 -9999 -9999 -9999 -9999 -9999 -9999 -9999 -9999 -9999 -9999 -9999 -9999 -9999 -9999 -9999 -9999 -9999 -9999 -9999 -9999 -9999 -9999 -9999 -9999 -9999 -9999 -9999 -9999 -9999 -9999 -9999 -9999 -9999 -9999 -9999 -9999 -9999 -9999 -9999 -9999 -9999 -9999 -9999 -9999 -9999 6.74653E-1 6.74142E-1 6.71888E-1 6.69386E-1 6.79407E-1 6.78683E-1 6.77437E-1 6.81731E-1 6.59116E-1 6.79216E-1 6.66514E-1 6.57144E-1 6.35162E-1 6.31436E-1 6.36901E-1 6.27037E-1 6.27543E-1 6.02702E-1 5.87122E-1 5.67793E-1 5.5479E-1 5.24605E-1 5.24104E-1 5.00226E-1 4.83047E-1 4.64732E-1 4.55769E-1 4.57182E-1 4.6902E-1 4.10739E-1 3.54143E-1 3.86628E-1 3.88519E-1 4.3011E-1 5.14921E-1 5.2195E-1 4.56217E-1 4.73045E-1 3.32882E-1 3.81569E-1 3.00003E-1 2.60289E-1 4.13485E-1 3.52008E-1 2.15095E-1 -9999 -9999 -9999 -9999 -9999 -9999 -9999 -9999 -9999 -9999 -9999 -9999 -9999 -9999 -9999 -9999 -9999 -9999 -9999 -9999 -9999 -9999 -9999 -9999 -9999 -9999 -9999 -9999 -9999 -9999 -9999 -9999 -9999
-9999 -9999 -9999 -9999 -9999 -9999 -9999 -9999 -9999 -9999 -9999 -9999 -9999 -9999 -9999 -9999 -9999 -9999 -9999 -9999 -9999 -9999 -9999 -9999 -9999 -9999 -9999 -9999 -9999 -9999 -9999 -9999 -9999 -9999 -9999 -9999 -9999 -9999 -9999 -9999 -9999 -9999 -9999 -9999 -9999 -9999 -9999 -9999 -9999 -9999 -9999 -9999 -9999 -9999 -9999 -9999 -9999 -9999 -9999 6.67961E-1 6.72667E-1 6.61741E-1 6.54197E-1 5.94776E-1 6.08919E-1 6.68159E-1 6.73268E-1 6.62626E-1 6.50258E-1 6.42225E-1 6.02638E-1 6.41056E-1 6.03264E-1 5.7761E-1 6.04695E-1 5.75036E-1 5.64123E-1 5.40066E-1 5.25561E-1 5.06121E-1 5.0565E-1 4.84616E-1 4.625E-1 4.73751E-1 4.86224E-1 4.87689E-1 4.99026E-1 5.07666E-1 5.1845E-1 4.50253E-1 3.71462E-1 5.12863E-1 5.35475E-1 5.15361E-1 5.21492E-1 4.83065E-1 4.70421E-1 4.31183E-1 3.52804E-1 2.7507E-1 3.07679E-1 4.79488E-1 2.24438E-1 -9999 -9999 -9999 -9999 -9999 -9999 -9999 -9999 -9999 -9999 -9999 -9999 -9999 -9999 -9999 -9999 -9999 -9999 -9999 -9999 -9999 -9999 -9999 -9999 -9999 -9999 -9999 -9999 -9999 -9999 -9999 -9999 -9999
-9999 -9999 -9999 -9999 -9999 -9999 -9999 -9999 -9999 -9999 -9999 -9999 -9999 -9999 -9999 -9999 -9999 -9999 -9999 -9999 -9999 -9999 -9999 -9999 -9999 -9999 -9999 -9999 -9999 -9999 -9999 -9999 -9999 -9999 -9999 -9999 -9999 -9999 -9999 -9999 -9999 -9999 -9999 -9999 -9999 -9999 -9999 -9999 -9999 -9999 -9999 -9999 -9999 -9999 -9999 -9999 -9999 -9999 -9999 6.65117E-1 6.65273E-1 6.71393E-1 6.67498E-1 6.31602E-1 6.49164E-1 6.48885E-1 6.12297E-1 6.16737E-1 6.54779E-1 6.29172E-1 6.13599E-1 6.08925E-1 5.98206E-1 5.6137E-1 5.77075E-1 5.70693E-1 5.53552E-1 5.36799E-1 5.19874E-1 5.01306E-1 4.86586E-1 4.75182E-1 4.60214E-1 4.67881E-1 4.80735E-1 4.85305E-1 4.96919E-1 5.14811E-1 5.35103E-1 5.51473E-1 5.37797E-1 5.54786E-1 5.51909E-1 5.34636E-1 3.27712E-1 3.32152E-1 2.70515E-1 3.74336E-1 3.99888E-1 4.21956E-1 2.77718E-1 4.95055E-1 2.05676E-1 -9999 -9999 -9999 -9999 -9999 -9999 -9999 -9999 -9999 -9999 -9999 -9999 -9999 -9999 -9999 -9999 -9999 -9999 -9999 -9999 -9999 -9999 -9999 -9999 -9999 -9999 -9999 -9999 -9999 -9999 -9999 -9999 -9999
-9999 -9999 -9999 -9999 -9999 -9999 -9999 -9999 -9999 -9999 -9999 -9999 -9999 -9999 -9999 -9999 -9999 -9999 -9999 -9999 -9999 -9999 -9999 -9999 -9999 -9999 -9999 -9999 -9999 -9999 -9999 -9999 -9999 -9999 -9999 -9999 -9999 -9999 -9999 -9999 -9999 -9999 -9999 -9999 -9999 -9999 -9999 -9999 -9999 -9999 -9999 -9999 -9999 -9999 -9999 -9999 -9999 -9999 -9999 6.60738E-1 6.37056E-1 6.62761E-1 6.73894E-1 6.20387E-1 5.60147E-1 5.1109E-1 6.10895E-1 6.00995E-1 6.31203E-1 6.06335E-1 5.74049E-1 5.56381E-1 5.60005E-1 5.71965E-1 5.54011E-1 5.47476E-1 5.37124E-1 5.24193E-1 4.96219E-1 4.74584E-1 4.43282E-1 4.59112E-1 4.54067E-1 4.58229E-1 4.63808E-1 4.72226E-1 4.86741E-1 4.9854E-1 4.88857E-1 5.11329E-1 5.16756E-1 5.39306E-1 5.25486E-1 5.52223E-1 5.34682E-1 4.71904E-1 4.10249E-1 5.19169E-1 5.27649E-1 4.53584E-1 4.95711E-1 4.91236E-1 3.64927E-1 -9999 -9999 -9999 -9999 -9999 -9999 -9999 -9999 -9999 -9999 -9999 -9999 -9999 -9999 -9999 -9999 -9999 -9999 -9999 -9999 -9999 -9999 -9999 -9999 -9999 -9999 -9999 -9999 -9999 -9999 -9999 -9999 -9999
-9999 -9999 -9999 -9999 -9999 -9999 -9999 -9999 -9999 -9999 -9999 -9999 -9999 -9999 -9999 -9999 -9999 -9999 -9999 -9999 -9999 -9999 -9999 -9999 -9999 -9999 -9999 -9999 -9999 -9999 -9999 -9999 -9999 -9999 -9999 -9999 -9999 -9999 -9999 -9999 -9999 -9999 -9999 -9999 -9999 -9999 -9999 -9999 -9999 -9999 -9999 -9999 -9999 -9999 -9999 -9999 -9999 -9999 -9999 6.60262E-1 6.44658E-1 5.94983E-1 5.68865E-1 6.36517E-1 6.40234E-1 5.99025E-1 6.32092E-1 6.13446E-1 5.97786E-1 6.11789E-1 6.01476E-1 5.69267E-1 5.82831E-1 5.73038E-1 5.57234E-1 5.42235E-1 5.28627E-1 5.15086E-1 4.92958E-1 4.8565E-1 4.66816E-1 4.65431E-1 4.60222E-1 4.59377E-1 4.64508E-1 4.6109E-1 4.67291E-1 4.41578E-1 4.11913E-1 3.55204E-1 4.19021E-1 4.74496E-1 5.07187E-1 5.45138E-1 5.68564E-1 5.68855E-1 5.62113E-1 5.59907E-1 5.39484E-1 4.91492E-1 3.97513E-1 -9999 -9999 -9999 -9999 -9999 -9999 -9999 -9999 -9999 -9999 -9999 -9999 -9999 -9999 -9999 -9999 -9999 -9999 -9999 -9999 -9999 -9999 -9999 -9999 -9999 -9999 -9999 -9999 -9999 -9999 -9999 -9999 -9999 -9999 -9999
-9999 -9999 -9999 -9999 -9999 -9999 -9999 -9999 -9999 -9999 -9999 -9999 -9999 -9999 -9999 -9999 -9999 -9999 -9999 -9999 -9999 -9999 -9999 -9999 -9999 -9999 -9999 -9999 -9999 -9999 -9999 -9999 -9999 -9999 -9999 -9999 -9999 -9999 -9999 -9999 -9999 -9999 -9999 -9999 -9999 -9999 -9999 -9999 -9999 -9999 -9999 -9999 -9999 -9999 -9999 -9999 -9999 -9999 -9999 6.53865E-1 6.37051E-1 6.04992E-1 5.44753E-1 6.48999E-1 6.52092E-1 6.58939E-1 5.85458E-1 6.31685E-1 6.29504E-1 6.16487E-1 6.03398E-1 5.93441E-1 5.76001E-1 5.56881E-1 5.38947E-1 5.19927E-1 5.1896E-1 5.05728E-1 4.85651E-1 4.80617E-1 4.73287E-1 4.65303E-1 4.57146E-1 4.24978E-1 4.07501E-1 4.35243E-1 4.36263E-1 3.8137E-1 2.30843E-1 9.84374E-2 2.16533E-1 2.36471E-1 3.35002E-1 4.31454E-1 3.91187E-1 5.44093E-1 5.19841E-1 4.76743E-1 5.47315E-1 4.33037E-1 3.69731E-1 -9999 -9999 -9999 -9999 -9999 -9999 -9999 -9999 -9999 -9999 -9999 -9999 -9999 -9999 -9999 -9999 -9999 -9999 -9999 -9999 -9999 -9999 -9999 -9999 -9999 -9999 -9999 -9999 -9999 -9999 -9999 -9999 -9999 -9999 -9999
-9999 -9999 -9999 -9999 -9999 -9999 -9999 -9999 -9999 -9999 -9999 -9999 -9999 -9999 -9999 -9999 -9999 -9999 -9999 -9999 -9999 -9999 -9999 -9999 -9999 -9999 -9999 -9999 -9999 -9999 -9999 -9999 -9999 -9999 -9999 -9999 -9999 -9999 -9999 -9999 -9999 -9999 -9999 -9999 -9999 -9999 -9999 -9999 -9999 -9999 -9999 -9999 -9999 -9999 -9999 -9999 -9999 -9999 6.51349E-1 6.44109E-1 6.46967E-1 6.44255E-1 6.38517E-1 6.63396E-1 6.52344E-1 6.46613E-1 5.87524E-1 6.1173E-1 6.19699E-1 6.232E-1 6.05543E-1 5.49317E-1 5.00065E-1 4.81212E-1 4.90293E-1 4.43683E-1 4.95322E-1 5.01556E-1 4.93107E-1 4.25716E-1 4.33671E-1 4.4925E-1 4.64091E-1 4.61004E-1 4.42371E-1 4.43241E-1 4.14923E-1 3.58175E-1 1.57577E-1 1.642E-2 5.1273E-2 1.3243E-1 3.23007E-1 3.73763E-1 3.02117E-1 3.92788E-1 4.98301E-1 4.16755E-1 5.26542E-1 4.42878E-1 3.58183E-1 -9999 -9999 -9999 -9999 -9999 -9999 -9999 -9999 -9999 -9999 -9999 -9999 -9999 -9999 -9999 -9999 -9999 -9999 -9999 -9999 -9999 -9999 -9999 -9999 -9999 -9999 -9999 -9999 -9999 -9999 -9999 -9999 -9999 -9999 -9999
-9999 -9999 -9999 -9999 -9999 -9999 -9999 -9999 -9999 -9999 -9999 -9999 -9999 -9999 -9999 -9999 -9999 -9999 -9999 -9999 -9999 -9999 -9999 -9999 -9999 -9999 -9999 -9999 -9999 -9999 -9999 -9999 -9999 -9999 -9999 -9999 -9999 -9999 -9999 -9999 -9999 -9999 -9999 -9999 -9999 -9999 -9999 -9999 -9999 -9999 -9999 -9999 -9999 -9999 -9999 -9999 -9999 -9999 6.33265E-1 6.27026E-1 5.99026E-1 6.45275E-1 6.52806E-1 6.59775E-1 6.70837E-1 6.57582E-1 6.32664E-1 6.11331E-1 6.30495E-1 6.07859E-1 6.00135E-1 5.74064E-1 5.40572E-1 5.28251E-1 5.17494E-1 4.70169E-1 4.99023E-1 4.49783E-1 4.61308E-1 4.68997E-1 4.27344E-1 4.59273E-1 4.62929E-1 4.76881E-1 4.94346E-1 4.84885E-1 4.7309E-1 3.59003E-1 2.32316E-1 1.65933E-1 1.69497E-1 2.64448E-1 2.02083E-1 2.43678E-1 8.06573E-2 1.32924E-1 3.69194E-1 2.49963E-1 4.85347E-1 4.47404E-1 -9999 -9999 -9999 -9999 -9999 -9999 -9999 -9999 -9999 -9999 -9999 -9999 -9999 -9999 -9999 -9999 -9999 -9999 -9999 -9999 -9999 -9999 -9999 -9999 -9999 -9999 -9999 -9999 -9999 -9999 -9999 -9999 -9999 -9999 -9999 -9999
-9999 -9999 -9999 -9999 -9999 -9999 -9999 -9999 -9999 -9999 -9999 -9999 -9999 -9999 -9999 -9999 -9999 -9999 -9999 -9999 -9999 -9999 -9999 -9999 -9999 -9999 -9999 -9999 -9999 -9999 -9999 -9999 -9999 -9999 -9999 -9999 -9999 -9999 -9999 -9999 -9999 -9999 -9999 -9999 -9999 -9999 -9999 -9999 -9999 -9999 -9999 -9999 -9999 -9999 -9999 -9999 -9999 -9999 6.25023E-1 5.58713E-1 5.61828E-1 6.22878E-1 6.44048E-1 6.63047E-1 6.62984E-1 6.5694E-1 6.46898E-1 6.33821E-1 6.23775E-1 5.91492E-1 5.66955E-1 5.30592E-1 5.23582E-1 5.29211E-1 5.26444E-1 5.23075E-1 5.12987E-1 4.99674E-1 4.9455E-1 4.89881E-1 4.83595E-1 4.96571E-1 5.02251E-1 5.04E-1 5.12483E-1 5.16918E-1 5.20361E-1 4.63532E-1 4.04939E-1 3.9491E-1 3.89932E-1 3.52328E-1 3.09211E-1 1.50118E-1 5.33119E-2 7.44535E-2 1.58115E-1 1.53618E-1 4.23871E-1 2.70882E-1 -9999 -9999 -9999 -9999 -9999 -9999 -9999 -9999 -9999 -9999 -9999 -9999 -9999 -9999 -9999 -9999 -9999 -9999 -9999 -9999 -9999 -9999 -9999 -9999 -9999 -9999 -9999 -9999 -9999 -9999 -9999 -9999 -9999 -9999 -9999 -9999
-9999 -9999 -9999 -9999 -9999 -9999 -9999 -9999 -9999 -9999 -9999 -9999 -9999 -9999 -9999 -9999 -9999 -9999 -9999 -9999 -9999 -9999 -9999 -9999 -9999 -9999 -9999 -9999 -9999 -9999 -9999 -9999 -9999 -9999 -9999 -9999 -9999 -9999 -9999 -9999 -9999 -9999 -9999 -9999 -9999 -9999 -9999 -9999 -9999 -9999 -9999 -9999 -9999 -9999 -9999 -9999 -9999 -9999 5.82428E-1 5.67099E-1 6.23681E-1 6.37204E-1 6.47373E-1 6.51848E-1 6.56152E-1 6.48303E-1 6.37262E-1 6.14177E-1 6.15458E-1 5.60411E-1 5.0969E-1 4.16811E-1 4.80877E-1 4.98492E-1 4.93854E-1 5.02475E-1 5.10763E-1 5.03419E-1 5.02652E-1 5.02991E-1 5.00214E-1 4.98975E-1 5.02218E-1 5.08789E-1 5.15194E-1 5.07109E-1 5.24009E-1 5.33502E-1 5.10013E-1 4.80691E-1 3.91321E-1 3.26463E-1 2.88317E-1 1.96315E-1 1.30447E-1 8.48784E-2 -9999 2.34539E-1 3.35354E-1 3.02504E-1 2.79388E-1 -9999 -9999 -9999 -9999 -9999 -9999 -9999 -9999 -9999 -9999 -9999 -9999 -9999 -9999 -9999 -9999 -9999 -9999 -9999 -9999 -9999 -9999 -9999 -9999 -9999 -9999 -9999 -9999 -9999 -9999 -9999 -9999 -9999 -9999 -9999
-9999 -9999 -9999 -9999 -9999 -9999 -9999 -9999 -9999 -9999 -9999 -9999 -9999 -9999 -9999 -9999 -9999 -9999 -9999 -9999 -9999 -9999 -9999 -9999 -9999 -9999 -9999 -9999 -9999 -9999 -9999 -9999 -9999 -9999 -9999 -9999 -9999 -9999 -9999 -9999 -9999 -9999 -9999 -9999 -9999 -9999 -9999 -9999 -9999 -9999 -9999 -9999 -9999 -9999 -9999 -9999 -9999 5.62206E-1 5.67262E-1 5.98072E-1 6.18442E-1 6.23167E-1 6.33971E-1 6.36593E-1 6.44897E-1 6.3131E-1 6.07941E-1 5.79764E-1 5.65986E-1 5.67418E-1 5.37387E-1 4.94397E-1 4.80331E-1 4.29301E-1 4.44803E-1 4.8527E-1 4.97345E-1 4.99428E-1 4.99276E-1 5.05096E-1 5.09396E-1 5.11044E-1 5.16541E-1 5.12536E-1 4.61092E-1 4.18611E-1 3.711E-1 4.06342E-1 5.16639E-1 5.41139E-1 4.34638E-1 3.90813E-1 4.05244E-1 2.92149E-1 3.03298E-1 -9999 -9999 -9999 -9999 -9999 -9999 -9999 -9999 -9999 -9999 -9999 -9999 -9999 -9999 -9999 -9999 -9999 -9999 -9999 -9999 -9999 -9999 -9999 -9999 -9999 -9999 -9999 -9999 -9999 -9999 -9999 -9999 -9999 -9999 -9999 -9999 -9999 -9999 -9999 -9999 -9999
-9999 -9999 -9999 -9999 -9999 -9999 -9999 -9999 -9999 -9999 -9999 -9999 -9999 -9999 -9999 -9999 -9999 -9999 -9999 -9999 -9999 -9999 -9999 -9999 -9999 -9999 -9999 -9999 -9999 -9999 -9999 -9999 -9999 -9999 -9999 -9999 -9999 -9999 -9999 -9999 -9999 -9999 -9999 -9999 -9999 -9999 -9999 -9999 -9999 -9999 -9999 -9999 -9999 -9999 -9999 -9999 5.67351E-1 5.46688E-1 5.93737E-1 6.01497E-1 5.99038E-1 6.00967E-1 6.19909E-1 6.29861E-1 6.28656E-1 6.27411E-1 6.08186E-1 5.9326E-1 5.8338E-1 5.58754E-1 5.50064E-1 5.06448E-1 4.92625E-1 5.04071E-1 4.93688E-1 4.98798E-1 4.99298E-1 5.00282E-1 5.08677E-1 5.16201E-1 5.1453E-1 5.11802E-1 5.24214E-1 4.73309E-1 4.39884E-1 4.38591E-1 3.93014E-1 3.14627E-1 3.01346E-1 5.02657E-1 4.44369E-1 4.94653E-1 3.98338E-1 3.83027E-1 2.57236E-1 2.74095E-1 -9999 -9999 -9999 -9999 -9999 -9999 -9999 -9999 -9999 -9999 -9999 -9999 -9999 -9999 -9999 -9999 -9999 -9999 -9999 -9999 -9999 -9999 -9999 -9999 -9999 -9999 -9999 -9999 -9999 -9999 -9999 -9999 -9999 -9999 -9999 -9999 -9999 -9999 -9999 -9999
-9999 -9999 -9999 -9999 -9999 -9999 -9999 -9999 -9999 -9999 -9999 -9999 -9999 -9999 -9999 -9999 -9999 -9999 -9999 -9999 -9999 -9999 -9999 -9999 -9999 -9999 -9999 -9999 -9999 -9999 -9999 -9999 -9999 -9999 -9999 -9999 -9999 -9999 -9999 -9999 -9999 -9999 -9999 -9999 -9999 -9999 -9999 -9999 -9999 -9999 -9999 -9999 -9999 -9999 -9999 5.7826E-1 5.13583E-1 5.76385E-1 5.89335E-1 5.91003E-1 5.88797E-1 6.01332E-1 6.12797E-1 6.20493E-1 6.18837E-1 6.23545E-1 6.18685E-1 6.0044E-1 5.88662E-1 5.64382E-1 5.40095E-1 5.31204E-1 5.29724E-1 5.08836E-1 4.81575E-1 4.86974E-1 4.88681E-1 4.9745E-1 5.05678E-1 5.18377E-1 5.15194E-1 5.14473E-1 5.24612E-1 3.79647E-1 3.20773E-1 3.87495E-1 3.36171E-1 2.87803E-1 4.3524E-1 4.71166E-1 5.58761E-1 5.16858E-1 2.50467E-1 4.16362E-1 3.15849E-1 -9999 -9999 -9999 -9999 -9999 -9999 -9999 -9999 -9999 -9999 -9999 -9999 -9999 -9999 -9999 -9999 -9999 -9999 -9999 -9999 -9999 -9999 -9999 -9999 -9999 -9999 -9999 -9999 -9999 -9999 -9999 -9999 -9999 -9999 -9999 -9999 -9999 -9999 -9999 -9999 -9999
-9999 -9999 -9999 -9999 -9999 -9999 -9999 -9999 -9999 -9999 -9999 -9999 -9999 -9999 -9999 -9999 -9999 -9999 -9999 -9999 -9999 -9999 -9999 -9999 -9999 -9999 -9999 -9999 -9999 -9999 -9999 -9999 -9999 -9999 -9999 -9999 -9999 -9999 -9999 -9999 -9999 -9999 -9999 -9999 -9999 -9999 -9999 -9999 -9999 -9999 -9999 -9999 -9999 -9999 -9999 5.58801E-1 5.73834E-1 5.80119E-1 5.76566E-1 5.75275E-1 5.83913E-1 6.05162E-1 6.18467E-1 6.09765E-1 6.04655E-1 6.12238E-1 6.07446E-1 5.98523E-1 5.87657E-1 5.67247E-1 5.46081E-1 5.3934E-1 5.27389E-1 5.15085E-1 5.04299E-1 5.15242E-1 5.15024E-1 5.09975E-1 4.98994E-1 5.10664E-1 4.98086E-1 5.17843E-1 5.34306E-1 5.12592E-1 3.36758E-1 3.73264E-1 4.36434E-1 3.55368E-1 4.77679E-1 5.48402E-1 4.32604E-1 5.53948E-1 4.02783E-1 4.34118E-1 2.17744E-1 2.0282E-1 -9999 -9999 -9999 -9999 -9999 -9999 -9999 -9999 -9999 -9999 -9999 -9999 -9999 -9999 -9999 -9999 -9999 -9999 -9999 -9999 -9999 -9999 -9999 -9999 -9999 -9999 -9999 -9999 -9999 -9999 -9999 -9999 -9999 -9999 -9999 -9999 -9999 -9999 -9999 -9999
-9999 -9999 -9999 -9999 -9999 -9999 -9999 -9999 -9999 -9999 -9999 -9999 -9999 -9999 -9999 -9999 -9999 -9999 -9999 -9999 -9999 -9999 -9999 -9999 -9999 -9999 -9999 -9999 -9999 -9999 -9999 -9999 -9999 -9999 -9999 -9999 -9999 -9999 -9999 -9999 -9999 -9999 -9999 -9999 -9999 -9999 -9999 -9999 -9999 -9999 -9999 -9999 -9999 -9999 -9999 5.53583E-1 5.70841E-1 5.74528E-1 5.62624E-1 5.65796E-1 5.68136E-1 5.8315E-1 6.1174E-1 6.16457E-1 6.18003E-1 6.07732E-1 5.85404E-1 5.81607E-1 5.67981E-1 5.58932E-1 5.39486E-1 5.43358E-1 5.20182E-1 5.10398E-1 4.90046E-1 5.02467E-1 4.9999E-1 5.26214E-1 4.58079E-1 3.83008E-1 3.49642E-1 3.5231E-1 3.4802E-1 5.17843E-1 5.53843E-1 5.21885E-1 4.13309E-1 4.60021E-1 5.50929E-1 4.18721E-1 3.26994E-1 4.4261E-1 4.7827E-1 4.23323E-1 3.08624E-1 2.54956E-1 -9999 -9999 -9999 -9999 -9999 -9999 -9999 -9999 -9999 -9999 -9999 -9999 -9999 -9999 -9999 -9999 -9999 -9999 -9999 -9999 -9999 -9999 -9999 -9999 -9999 -9999 -9999 -9999 -9999 -9999 -9999 -9999 -9999 -9999 -9999 -9999 -9999 -9999 -9999 -9999
-9999 -9999 -9999 -9999 -9999 -9999 -9999 -9999 -9999 -9999 -9999 -9999 -9999 -9999 -9999 -9999 -9999 -9999 -9999 -9999 -9999 -9999 -9999 -9999 -9999 -9999 -9999 -9999 -9999 -9999 -9999 -9999 -9999 -9999 -9999 -9999 -9999 -9999 -9999 -9999 -9999 -9999 -9999 -9999 -9999 -9999 -9999 -9999 -9999 -9999 -9999 -9999 -9999 -9999 6.01267E-1 5.93154E-1 5.8941E-1 5.76275E-1 5.61616E-1 5.6885E-1 5.77099E-1 5.74799E-1 6.05787E-1 6.17788E-1 6.09099E-1 6.01758E-1 5.9074E-1 5.76023E-1 5.5821E-1 5.48775E-1 5.49439E-1 5.36139E-1 5.23471E-1 4.99562E-1 4.97731E-1 5.07749E-1 4.73009E-1 5.22632E-1 5.39456E-1 5.41958E-1 5.24014E-1 4.04857E-1 2.66985E-1 3.97178E-1 5.54086E-1 5.58173E-1 5.29738E-1 5.21104E-1 5.62578E-1 4.60061E-1 3.74697E-1 3.16497E-1 2.46579E-1 4.13401E-1 3.17221E-1 2.34109E-1 -9999 -9999 -9999 -9999 -9999 -9999 -9999 -9999 -9999 -9999 -9999 -9999 -9999 -9999 -9999 -9999 -9999 -9999 -9999 -9999 -9999 -9999 -9999 -9999 -9999 -9999 -9999 -9999 -9999 -9999 -9999 -9999 -9999 -9999 -9999 -9999 -9999 -9999 -9999 -9999
-9999 -9999 -9999 -9999 -9999 -9999 -9999 -9999 -9999 -9999 -9999 -9999 -9999 -9999 -9999 -9999 -9999 -9999 -9999 -9999 -9999 -9999 -9999 -9999 -9999 -9999 -9999 -9999 -9999 -9999 -9999 -9999 -9999 -9999 -9999 -9999 -9999 -9999 -9999 -9999 -9999 -9999 -9999 -9999 -9999 -9999 -9999 -9999 -9999 -9999 -9999 -9999 -9999 6.23975E-1 -9999 5.94507E-1 6.02434E-1 5.85128E-1 5.70067E-1 5.80582E-1 5.68754E-1 5.61321E-1 5.60438E-1 5.8632E-1 5.86187E-1 5.78394E-1 5.51128E-1 5.63961E-1 5.66022E-1 5.5346E-1 5.48971E-1 5.3719E-1 5.18015E-1 5.18434E-1 5.19007E-1 5.13928E-1 5.18512E-1 5.12103E-1 4.57325E-1 4.34338E-1 5.36482E-1 5.54909E-1 4.50042E-1 3.24713E-1 4.8934E-1 5.46586E-1 4.97273E-1 4.74099E-1 5.02741E-1 4.84154E-1 3.81137E-1 3.19793E-1 2.17377E-1 3.60301E-1 2.12726E-1 2.48282E-1 1.94058E-1 -9999 -9999 -9999 -9999 -9999 -9999 -9999 -9999 -9999 -9999 -9999 -9999 -9999 -9999 -9999 -9999 -9999 -9999 -9999 -9999 -9999 -9999 -9999 -9999 -9999 -9999 -9999 -9999 -9999 -9999 -9999 -9999 -9999 -9999 -9999 -9999 -9999 -9999 -9999
-9999 -9999 -9999 -9999 -9999 -9999 -9999 -9999 -9999 -9999 -9999 -9999 -9999 -9999 -9999 -9999 -9999 -9999 -9999 -9999 -9999 -9999 -9999 -9999 -9999 -9999 -9999 -9999 -9999 -9999 -9999 -9999 -9999 -9999 -9999 -9999 -9999 -9999 -9999 -9999 -9999 -9999 -9999 -9999 -9999 -9999 -9999 -9999 -9999 -9999 -9999 -9999 6.13851E-1 5.8583E-1 6.31824E-1 6.15921E-1 5.95844E-1 6.03799E-1 5.98357E-1 5.94965E-1 6.0128E-1 5.91402E-1 5.67054E-1 5.37896E-1 5.49198E-1 5.56401E-1 4.87289E-1 5.18452E-1 5.5452E-1 5.41938E-1 5.43453E-1 5.42915E-1 5.35923E-1 5.27227E-1 5.21437E-1 5.10831E-1 4.93215E-1 4.66734E-1 3.65351E-1 3.28064E-1 3.11422E-1 4.62245E-1 5.61146E-1 5.64682E-1 5.64352E-1 4.87976E-1 2.14837E-1 1.59496E-1 2.90777E-1 4.05395E-1 4.39157E-1 4.37318E-1 3.72328E-1 3.54747E-1 2.14954E-1 2.81205E-1 1.88497E-1 1.24414E-1 -9999 -9999 -9999 -9999 -9999 -9999 -9999 -9999 -9999 -9999 -9999 -9999 -9999 -9999 -9999 -9999 -9999 -9999 -9999 -9999 -9999 -9999 -9999 -9999 -9999 -9999 -9999 -9999 -9999 -9999 -9999 -9999 -9999 -9999 -9999 -9999 -9999 -9999
-9999 -9999 -9999 -9999 -9999 -9999 -9999 -9999 -9999 -9999 -9999 -9999 -9999 -9999 -9999 -9999 -9999 -9999 -9999 -9999 -9999 -9999 -9999 -9999 -9999 -9999 -9999 -9999 -9999 -9999 -9999 -9999 -9999 -9999 -9999 -9999 -9999 -9999 -9999 -9999 -9999 -9999 -9999 -9999 -9999 -9999 -9999 -9999 -9999 -9999 6.28608E-1 5.95851E-1 5.41277E-1 5.72122E-1 6.36149E-1 6.02218E-1 6.1791E-1 5.94496E-1 6.00702E-1 5.8942E-1 6.11672E-1 6.03095E-1 5.82462E-1 5.58808E-1 5.50835E-1 5.02031E-1 5.02979E-1 5.45314E-1 5.51167E-1 5.36311E-1 5.3338E-1 5.35978E-1 5.31457E-1 5.20578E-1 5.28781E-1 5.02736E-1 4.54611E-1 4.08421E-1 3.25191E-1 3.18891E-1 3.03953E-1 2.98057E-1 3.01589E-1 4.20295E-1 4.5532E-1 2.95582E-1 1.22349E-1 2.44031E-2 1.76076E-1 3.44229E-1 4.3941E-1 3.78528E-1 3.62784E-1 4.30863E-1 2.51875E-1 3.76926E-1 1.80063E-1 1.36062E-1 -9999 -9999 -9999 -9999 -9999 -9999 -9999 -9999 -9999 -9999 -9999 -9999 -9999 -9999 -9999 -9999 -9999 -9999 -9999 -9999 -9999 -9999 -9999 -9999 -9999 -9999 -9999 -9999 -9999 -9999 -9999 -9999 -9999 -9999 -9999 -9999 -9999 -9999
-9999 -9999 -9999 -9999 -9999 -9999 -9999 -9999 -9999 -9999 -9999 -9999 -9999 -9999 -9999 -9999 -9999 -9999 -9999 -9999 -9999 -9999 -9999 -9999 -9999 -9999 -9999 -9999 -9999 -9999 -9999 -9999 -9999 -9999 -9999 -9999 -9999 -9999 -9999 -9999 -9999 -9999 -9999 -9999 -9999 -9999 -9999 6.12684E-1 6.03963E-1 5.88782E-1 6.14199E-1 6.28557E-1 5.51474E-1 5.16148E-1 5.81991E-1 5.68937E-1 6.01292E-1 6.01269E-1 5.4319E-1 5.57698E-1 6.0831E-1 6.02508E-1 5.86376E-1 5.60625E-1 5.75774E-1 5.14081E-1 5.46793E-1 5.62021E-1 5.491E-1 5.40976E-1 5.4513E-1 5.42142E-1 5.38128E-1 5.30574E-1 5.3394E-1 5.28074E-1 4.97912E-1 4.5515E-1 4.42652E-1 3.24711E-1 3.04627E-1 2.7167E-1 2.48457E-1 2.61242E-1 2.75401E-1 2.93144E-1 1.53713E-1 1.67531E-1 2.85516E-1 3.65287E-1 3.37373E-1 2.9516E-1 2.12579E-1 2.85868E-1 4.46263E-1 3.57563E-1 1.724E-1 -9999 -9999 -9999 -9999 -9999 -9999 -9999 -9999 -9999 -9999 -9999 -9999 -9999 -9999 -9999 -9999 -9999 -9999 -9999 -9999 -9999 -9999 -9999 -9999 -9999 -9999 -9999 -9999 -9999 -9999 -9999 -9999 -9999 -9999 -9999 -9999 -9999 -9999 -9999
-9999 -9999 -9999 -9999 -9999 -9999 -9999 -9999 -9999 -9999 -9999 -9999 -9999 -9999 -9999 -9999 -9999 -9999 -9999 -9999 -9999 -9999 -9999 -9999 -9999 -9999 -9999 -9999 -9999 -9999 -9999 -9999 -9999 -9999 -9999 -9999 -9999 -9999 -9999 -9999 -9999 -9999 -9999 -9999 -9999 -9999 -9999 -9999 6.16253E-1 6.19176E-1 5.8294E-1 5.59004E-1 5.73918E-1 5.50979E-1 5.1595E-1 5.35711E-1 5.56768E-1 5.8621E-1 5.57109E-1 6.03747E-1 6.17524E-1 6.18898E-1 6.0757E-1 6.03402E-1 5.92136E-1 5.99259E-1 5.87393E-1 5.72717E-1 5.66971E-1 5.59456E-1 5.57476E-1 5.54119E-1 5.49143E-1 5.44487E-1 5.36779E-1 5.22578E-1 4.89693E-1 4.55882E-1 3.91185E-1 3.4302E-1 2.95044E-1 2.50542E-1 2.61711E-1 3.48721E-1 4.15658E-1 2.35837E-1 2.63451E-1 2.88267E-1 3.5072E-1 4.10649E-1 2.80044E-1 3.27478E-1 1.66656E-1 2.83881E-1 4.98662E-1 2.78715E-1 -9999 -9999 -9999 -9999 -9999 -9999 -9999 -9999 -9999 -9999 -9999 -9999 -9999 -9999 -9999 -9999 -9999 -9999 -9999 -9999 -9999 -9999 -9999 -9999 -9999 -9999 -9999 -9999 -9999 -9999 -9999 -9999 -9999 -9999 -9999 -9999 -9999 -9999 -9999 -9999
-9999 -9999 -9999 -9999 -9999 -9999 -9999 -9999 -9999 -9999 -9999 -9999 -9999 -9999 -9999 -9999 -9999 -9999 -9999 -9999 -9999 -9999 -9999 -9999 -9999 -9999 -9999 -9999 -9999 -9999 -9999 -9999 -9999 -9999 -9999 -9999 -9999 -9999 -9999 -9999 -9999 -9999 -9999 -9999 -9999 -9999 -9999 -9999 -9999 6.00153E-1 5.56165E-1 5.22927E-1 5.05359E-1 4.93289E-1 5.73532E-1 5.53174E-1 5.13196E-1 5.53399E-1 5.41607E-1 5.68392E-1 6.1202E-1 6.0775E-1 6.17021E-1 6.16662E-1 6.15126E-1 6.15003E-1 6.05575E-1 5.9388E-1 5.76984E-1 5.74914E-1 5.71792E-1 5.68598E-1 5.6323E-1 5.53814E-1 5.40289E-1 5.37679E-1 5.14524E-1 4.9437E-1 4.55465E-1 3.29264E-1 2.84845E-1 2.20293E-1 3.01725E-1 4.25725E-1 3.54384E-1 2.37337E-1 2.92122E-1 1.99222E-1 4.72281E-1 1.92529E-1 3.14804E-1 2.7954E-1 1.51466E-1 2.63081E-1 4.16144E-1 2.62383E-1 -9999 -9999 -9999 -9999 -9999 -9999 -9999 -9999 -9999 -9999 -9999 -9999 -9999 -9999 -9999 -9999 -9999 -9999 -9999 -9999 -9999 -9999 -9999 -9999 -9999 -9999 -9999 -9999 -9999 -9999 -9999 -9999 -9999 -9999 -9999 -9999 -9999 -9999 -9999 -9999
-9999 -9999 -9999 -9999 -9999 -9999 -9999 -9999 -9999 -9999 -9999 -9999 -9999 -9999 -9999 -9999 -9999 -9999 -9999 -9999 -9999 -9999 -9999 -9999 -9999 -9999 -9999 -9999 -9999 -9999 -9999 -9999 -9999 -9999 -9999 -9999 -9999 -9999 -9999 -9999 -9999 -9999 -9999 -9999 -9999 -9999 -9999 -9999 -9999 5.77744E-1 4.7006E-1 4.05364E-1 4.17697E-1 4.85512E-1 5.40522E-1 5.75495E-1 5.43819E-1 5.62475E-1 5.82653E-1 6.08935E-1 6.23812E-1 6.1345E-1 6.27671E-1 6.17355E-1 6.30323E-1 6.24907E-1 6.10504E-1 6.10472E-1 6.01615E-1 5.99399E-1 5.89181E-1 5.83972E-1 5.7631E-1 5.63821E-1 5.61574E-1 5.59617E-1 5.71525E-1 5.76357E-1 5.78015E-1 5.74906E-1 4.34877E-1 2.41613E-1 3.86167E-1 5.52616E-1 4.38603E-1 3.35643E-1 2.42749E-1 2.30865E-1 4.85033E-1 1.96669E-1 3.91953E-1 1.68255E-1 1.08175E-1 -9999 -9999 -9999 -9999 -9999 -9999 -9999 -9999 -9999 -9999 -9999 -9999 -9999 -9999 -9999 -9999 -9999 -9999 -9999 -9999 -9999 -9999 -9999 -9999 -9999 -9999 -9999 -9999 -9999 -9999 -9999 -9999 -9999 -9999 -9999 -9999 -9999 -9999 -9999 -9999 -9999 -9999 -9999
-9999 -9999 -9999 -9999 -9999 -9999 -9999 -9999 -9999 -9999 -9999 -9999 -9999 -9999 -9999 -9999 -9999 -9999 -9999 -9999 -9999 -9999 -9999 -9999 -9999 -9999 -9999 -9999 -9999 -9999 -9999 -9999 -9999 -9999 -9999 -9999 -9999 -9999 -9999 -9999 -9999 -9999 -9999 -9999 -9999 -9999 -9999 -9999 6.47156E-1 6.15467E-1 5.69967E-1 3.99132E-1 4.33871E-1 4.77603E-1 4.94075E-1 5.56565E-1 6.11056E-1 6.14534E-1 6.07762E-1 6.35988E-1 6.44527E-1 6.33801E-1 6.28753E-1 5.68431E-1 6.04851E-1 6.28219E-1 6.34986E-1 6.28443E-1 6.22635E-1 6.13313E-1 6.04642E-1 5.91626E-1 5.83977E-1 5.74402E-1 5.74078E-1 5.74593E-1 5.90107E-1 5.97592E-1 5.98373E-1 5.99415E-1 5.75471E-1 5.78386E-1 5.27981E-1 2.92936E-1 1.99248E-1 2.89785E-1 3.27941E-1 4.34258E-1 4.82069E-1 2.94922E-1 4.39521E-1 2.29337E-1 1.60964E-1 -9999 -9999 -9999 -9999 -9999 -9999 -9999 -9999 -9999 -9999 -9999 -9999 -9999 -9999 -9999 -9999 -9999 -9999 -9999 -9999 -9999 -9999 -9999 -9999 -9999 -9999 -9999 -9999 -9999 -9999 -9999 -9999 -9999 -9999 -9999 -9999 -9999 -9999 -9999 -9999 -9999 -9999 -9999
-9999 -9999 -9999 -9999 -9999 -9999 -9999 -9999 -9999 -9999 -9999 -9999 -9999 -9999 -9999 -9999 -9999 -9999 -9999 -9999 -9999 -9999 -9999 -9999 -9999 -9999 -9999 -9999 -9999 -9999 -9999 -9999 -9999 -9999 -9999 -9999 -9999 -9999 -9999 -9999 -9999 -9999 -9999 -9999 -9999 -9999 -9999 6.4367E-1 6.15538E-1 6.09003E-1 5.59833E-1 4.14615E-1 3.60456E-1 4.08413E-1 4.8896E-1 5.70527E-1 6.34979E-1 6.43845E-1 6.40961E-1 6.3647E-1 6.42426E-1 6.49809E-1 6.49949E-1 6.37651E-1 6.58107E-1 6.53793E-1 6.49651E-1 6.43945E-1 6.32657E-1 6.27471E-1 6.15035E-1 6.10139E-1 6.09872E-1 6.05286E-1 6.02058E-1 6.08888E-1 6.09609E-1 6.09964E-1 6.07944E-1 6.06556E-1 6.07063E-1 6.09219E-1 4.87364E-1 4.5311E-1 4.45773E-1 5.77875E-1 5.74479E-1 5.78465E-1 5.15345E-1 4.92555E-1 1.90896E-1 1.12947E-1 1.32E-1 -9999 -9999 -9999 -9999 -9999 -9999 -9999 -9999 -9999 -9999 -9999 -9999 -9999 -9999 -9999 -9999 -9999 -9999 -9999 -9999 -9999 -9999 -9999 -9999 -9999 -9999 -9999 -9999 -9999 -9999 -9999 -9999 -9999 -9999 -9999 -9999 -9999 -9999 -9999 -9999 -9999 -9999 -9999
-9999 -9999 -9999 -9999 -9999 -9999 -9999 -9999 -9999 -9999 -9999 -9999 -9999 -9999 -9999 -9999 -9999 -9999 -9999 -9999 -9999 -9999 -9999 -9999 -9999 -9999 -9999 -9999 -9999 -9999 -9999 -9999 -9999 -9999 -9999 -9999 -9999 -9999 -9999 -9999 -9999 -9999 -9999 -9999 -9999 -9999 -9999 6.5589E-1 6.33242E-1 5.96489E-1 4.40879E-1 4.44037E-1 5.30578E-1 5.32157E-1 4.95225E-1 5.33199E-1 6.62664E-1 6.46103E-1 6.27625E-1 6.52728E-1 6.56643E-1 6.63214E-1 6.67144E-1 6.6565E-1 6.68775E-1 6.65741E-1 6.60446E-1 6.52091E-1 6.48762E-1 6.36189E-1 6.25946E-1 6.29747E-1 6.2379E-1 6.25221E-1 6.24694E-1 6.17479E-1 6.12828E-1 6.14411E-1 6.18676E-1 6.17511E-1 6.18497E-1 6.08459E-1 5.93352E-1 5.45688E-1 5.86776E-1 5.58122E-1 5.31506E-1 5.94106E-1 5.32426E-1 4.49499E-1 2.29594E-1 2.18403E-1 1.00075E-1 -9999 -9999 -9999 -9999 -9999 -9999 -9999 -9999 -9999 -9999 -9999 -9999 -9999 -9999 -9999 -9999 -9999 -9999 -9999 -9999 -9999 -9999 -9999 -9999 -9999 -9999 -9999 -9999 -9999 -9999 -9999 -9999 -9999 -9999 -9999 -9999 -9999 -9999 -9999 -9999 -9999 -9999 -9999
-9999 -9999 -9999 -9999 -9999 -9999 -9999 -9999 -9999 -9999 -9999 -9999 -9999 -9999 -9999 -9999 -9999 -9999 -9999 -9999 -9999 -9999 -9999 -9999 -9999 -9999 -9999 -9999 -9999 -9999 -9999 -9999 -9999 -9999 -9999 -9999 -9999 -9999 -9999 -9999 -9999 -9999 -9999 -9999 -9999 -9999 6.4892E-1 6.30016E-1 6.26989E-1 5.81323E-1 5.99507E-1 6.0737E-1 6.48629E-1 6.48612E-1 5.52569E-1 6.12809E-1 6.76344E-1 6.84103E-1 6.71422E-1 6.68468E-1 6.77878E-1 6.76618E-1 6.76409E-1 6.75766E-1 6.73472E-1 6.73351E-1 6.67108E-1 6.66006E-1 6.57917E-1 6.48611E-1 6.40408E-1 6.36419E-1 6.28909E-1 6.31212E-1 6.32871E-1 6.20553E-1 6.15975E-1 6.15057E-1 6.17892E-1 6.1629E-1 6.13083E-1 6.07803E-1 5.81155E-1 6.00461E-1 5.41677E-1 5.89667E-1 5.9818E-1 6.03427E-1 4.65147E-1 2.15053E-1 3.35179E-1 3.20416E-1 1.8384E-1 1.68772E-1 -9999 -9999 -9999 -9999 -9999 -9999 -9999 -9999 -9999 -9999 -9999 -9999 -9999 -9999 -9999 -9999 -9999 -9999 -9999 -9999 -9999 -9999 -9999 -9999 -9999 -9999 -9999 -9999 -9999 -9999 -9999 -9999 -9999 -9999 -9999 -9999 -9999 -9999 -9999 -9999 -9999 -9999
-9999 -9999 -9999 -9999 -9999 -9999 -9999 -9999 -9999 -9999 -9999 -9999 -9999 -9999 -9999 -9999 -9999 -9999 -9999 -9999 -9999 -9999 -9999 -9999 -9999 -9999 -9999 -9999 -9999 -9999 -9999 -9999 -9999 -9999 -9999 -9999 -9999 -9999 -9999 -9999 -9999 -9999 -9999 -9999 -9999 -9999 5.81113E-1 4.22356E-1 5.14066E-1 6.09094E-1 5.90643E-1 5.38775E-1 6.11268E-1 6.95651E-1 6.61668E-1 6.73821E-1 6.90501E-1 6.84467E-1 6.83374E-1 6.79336E-1 6.80175E-1 6.85598E-1 6.81043E-1 6.80061E-1 6.82428E-1 6.76607E-1 6.7621E-1 6.68992E-1 6.63334E-1 6.57669E-1 6.44516E-1 6.40779E-1 6.28224E-1 6.23306E-1 6.29479E-1 6.25702E-1 6.16479E-1 6.16827E-1 6.16483E-1 6.16754E-1 6.1351E-1 6.09623E-1 6.02599E-1 6.01915E-1 5.84692E-1 5.31926E-1 4.70317E-1 5.88012E-1 5.76312E-1 5.56432E-1 4.73155E-1 4.24329E-1 3.7021E-1 1.617E-1 1.61085E-1 1.56481E-1 -9999 -9999 -9999 -9999 -9999 -9999 -9999 -9999 -9999 -9999 -9999 -9999 -9999 -9999 -9999 -9999 -9999 -9999 -9999 -9999 -9999 -9999 -9999 -9999 -9999 -9999 -9999 -9999 -9999 -9999 -9999 -9999 -9999 -9999 -9999 -9999 -9999 -9999 -9999 -9999
-9999 -9999 -9999 -9999 -9999 -9999 -9999 -9999 -9999 -9999 -9999 -9999 -9999 -9999 -9999 -9999 -9999 -9999 -9999 -9999 -9999 -9999 -9999 -9999 -9999 -9999 -9999 -9999 -9999 -9999 -9999 -9999 -9999 -9999 -9999 -9999 -9999 -9999 -9999 -9999 -9999 -9999 -9999 -9999 -9999 -9999 6.45521E-1 5.55299E-1 4.32468E-1 4.28896E-1 5.44854E-1 6.34022E-1 6.74123E-1 6.99467E-1 6.70035E-1 6.93517E-1 6.9944E-1 6.95165E-1 6.94048E-1 6.90199E-1 6.89636E-1 6.87016E-1 6.85669E-1 6.79187E-1 6.79998E-1 6.78827E-1 6.78225E-1 6.71459E-1 6.66294E-1 6.61754E-1 6.52106E-1 6.46389E-1 6.37908E-1 6.24686E-1 6.14501E-1 6.06562E-1 5.65335E-1 4.88684E-1 4.44959E-1 4.17973E-1 3.54524E-1 4.64627E-1 4.70684E-1 5.85543E-1 5.37889E-1 5.62419E-1 5.2235E-1 5.37481E-1 5.08883E-1 4.30168E-1 2.35242E-1 3.41565E-1 3.96803E-1 4.20622E-1 3.21072E-1 1.76314E-1 1.83326E-1 -9999 -9999 -9999 -9999 -9999 -9999 -9999 -9999 -9999 -9999 -9999 -9999 -9999 -9999 -9999 -9999 -9999 -9999 -9999 -9999 -9999 -9999 -9999 -9999 -9999 -9999 -9999 -9999 -9999 -9999 -9999 -9999 -9999 -9999 -9999 -9999 -9999 -9999 -9999
-9999 -9999 -9999 -9999 -9999 -9999 -9999 -9999 -9999 -9999 -9999 -9999 -9999 -9999 -9999 -9999 -9999 -9999 -9999 -9999 -9999 -9999 -9999 -9999 -9999 -9999 -9999 -9999 -9999 -9999 -9999 -9999 -9999 -9999 -9999 -9999 -9999 -9999 -9999 -9999 -9999 -9999 -9999 -9999 -9999 -9999 6.51231E-1 5.50506E-1 4.46395E-1 4.32763E-1 4.60263E-1 5.28893E-1 6.1753E-1 6.95818E-1 6.83834E-1 6.95943E-1 6.9903E-1 7.01316E-1 6.89501E-1 6.94078E-1 6.93035E-1 6.8848E-1 6.8546E-1 6.84401E-1 6.79057E-1 6.75944E-1 6.79378E-1 6.76071E-1 6.67401E-1 6.64996E-1 6.57896E-1 6.51017E-1 6.3793E-1 6.289E-1 6.08772E-1 5.77433E-1 5.39482E-1 4.88906E-1 4.20432E-1 3.35037E-1 3.50851E-1 3.17604E-1 4.67968E-1 4.77411E-1 4.0116E-1 5.00699E-1 4.56969E-1 4.54075E-1 4.4682E-1 2.99769E-1 2.96723E-1 1.65495E-1 1.79578E-1 -9999 2.5992E-1 -9999 -9999 -9999 -9999 -9999 -9999 -9999 -9999 -9999 -9999 -9999 -9999 -9999 -9999 -9999 -9999 -9999 -9999 -9999 -9999 -9999 -9999 -9999 -9999 -9999 -9999 -9999 -9999 -9999 -9999 -9999 -9999 -9999 -9999 -9999 -9999 -9999 -9999 -9999 -9999 -9999
-9999 -9999 -9999 -9999 -9999 -9999 -9999 -9999 -9999 -9999 -9999 -9999 -9999 -9999 -9999 -9999 -9999 -9999 -9999 -9999 -9999 -9999 -9999 -9999 -9999 -9999 -9999 -9999 -9999 -9999 -9999 -9999 -9999 -9999 -9999 -9999 -9999 -9999 -9999 -9999 -9999 -9999 -9999 -9999 -9999 -9999 6.56787E-1 5.90655E-1 5.51784E-1 6.30902E-1 4.99712E-1 5.64662E-1 6.90617E-1 6.9161E-1 6.97012E-1 7.02578E-1 6.94933E-1 7.04152E-1 6.92671E-1 6.92433E-1 6.98839E-1 6.94133E-1 6.90049E-1 6.83855E-1 6.82387E-1 6.79565E-1 6.76166E-1 6.70976E-1 6.70526E-1 6.66292E-1 6.566E-1 6.52029E-1 6.43469E-1 6.32238E-1 6.14844E-1 5.86403E-1 5.24479E-1 4.38261E-1 4.00921E-1 3.42014E-1 1.77131E-1 2.89503E-1 2.04624E-1 2.55904E-1 3.93416E-1 4.58962E-1 3.94273E-1 4.32868E-1 4.59687E-1 3.2011E-1 2.06344E-1 2.49846E-1 -9999 -9999 -9999 -9999 -9999 -9999 -9999 -9999 -9999 -9999 -9999 -9999 -9999 -9999 -9999 -9999 -9999 -9999 -9999 -9999 -9999 -9999 -9999 -9999 -9999 -9999 -9999 -9999 -9999 -9999 -9999 -9999 -9999 -9999 -9999 -9999 -9999 -9999 -9999 -9999 -9999 -9999 -9999 -9999
-9999 -9999 -9999 -9999 -9999 -9999 -9999 -9999 -9999 -9999 -9999 -9999 -9999 -9999 -9999 -9999 -9999 -9999 -9999 -9999 -9999 -9999 -9999 -9999 -9999 -9999 -9999 -9999 -9999 -9999 -9999 -9999 -9999 -9999 -9999 -9999 -9999 -9999 -9999 -9999 -9999 -9999 -9999 -9999 -9999 -9999 6.67477E-1 6.43859E-1 6.50034E-1 6.72098E-1 6.56117E-1 6.57715E-1 6.95859E-1 6.99096E-1 6.97414E-1 6.95066E-1 7.06452E-1 7.07491E-1 7.05233E-1 6.92466E-1 6.99413E-1 6.99274E-1 6.94395E-1 6.86414E-1 6.84236E-1 6.80561E-1 6.75027E-1 6.71993E-1 6.71294E-1 6.65894E-1 6.58313E-1 6.48078E-1 6.36769E-1 6.28446E-1 6.08845E-1 5.80236E-1 5.24507E-1 4.36606E-1 3.7315E-1 3.29947E-1 1.33533E-1 1.42683E-1 1.07959E-1 1.07709E-1 2.03381E-1 3.75931E-1 2.218E-1 3.09096E-1 3.51668E-1 2.91109E-1 2.71579E-1 1.54323E-1 -9999 -9999 -9999 -9999 -9999 -9999 -9999 -9999 -9999 -9999 -9999 -9999 -9999 -9999 -9999 -9999 -9999 -9999 -9999 -9999 -9999 -9999 -9999 -9999 -9999 -9999 -9999 -9999 -9999 -9999 -9999 -9999 -9999 -9999 -9999 -9999 -9999 -9999 -9999 -9999 -9999 -9999 -9999 -9999
-9999 -9999 -9999 -9999 -9999 -9999 -9999 -9999 -9999 -9999 -9999 -9999 -9999 -9999 -9999 -9999 -9999 -9999 -9999 -9999 -9999 -9999 -9999 -9999 -9999 -9999 -9999 -9999 -9999 -9999 -9999 -9999 -9999 -9999 -9999 -9999 -9999 -9999 -9999 -9999 -9999 -9999 -9999 -9999 -9999 -9999 -9999 6.80366E-1 6.82132E-1 6.59255E-1 6.24759E-1 6.79854E-1 6.94859E-1 6.99497E-1 7.08323E-1 7.05492E-1 7.0367E-1 7.10502E-1 7.08277E-1 7.08893E-1 7.05031E-1 7.02179E-1 6.96516E-1 6.88917E-1 6.83727E-1 6.8033E-1 6.79774E-1 6.74595E-1 6.67233E-1 6.60721E-1 6.51995E-1 6.44546E-1 6.34733E-1 6.18849E-1 6.09636E-1 5.84619E-1 5.48991E-1 4.8068E-1 4.26446E-1 3.6471E-1 3.11589E-1 1.59157E-1 1.04833E-1 7.91376E-2 1.32294E-1 2.0556E-1 1.23668E-1 1.58958E-1 2.16283E-1 2.41436E-1 2.47364E-1 1.82798E-1 -9999 -9999 -9999 -9999 -9999 -9999 -9999 -9999 -9999 -9999 -9999 -9999 -9999 -9999 -9999 -9999 -9999 -9999 -9999 -9999 -9999 -9999 -9999 -9999 -9999 -9999 -9999 -9999 -9999 -9999 -9999 -9999 -9999 -9999 -9999 -9999 -9999 -9999 -9999 -9999 -9999 -9999 -9999 -9999
-9999 -9999 -9999 -9999 -9999 -9999 -9999 -9999 -9999 -9999 -9999 -9999 -9999 -9999 -9999 -9999 -9999 -9999 -9999 -9999 -9999 -9999 -9999 -9999 -9999 -9999 -9999 -9999 -9999 -9999 -9999 -9999 -9999 -9999 -9999 -9999 -9999 -9999 -9999 -9999 -9999 -9999 -9999 -9999 -9999 -9999 7.05682E-1 6.85926E-1 6.54715E-1 6.53373E-1 6.94977E-1 6.96117E-1 6.93584E-1 7.03318E-1 7.04517E-1 6.91704E-1 6.93428E-1 7.08617E-1 7.09041E-1 7.07345E-1 7.06894E-1 7.02247E-1 6.95501E-1 6.90274E-1 6.82935E-1 6.82323E-1 6.78282E-1 6.73266E-1 6.65953E-1 6.56529E-1 6.49589E-1 6.39953E-1 6.2534E-1 6.16E-1 6.05976E-1 5.88306E-1 5.71911E-1 5.14893E-1 4.14797E-1 3.44126E-1 3.46404E-1 3.80771E-1 2.06615E-1 1.25407E-1 6.91172E-2 5.15107E-2 1.35864E-1 2.33843E-1 2.43605E-1 1.92198E-1 1.77919E-1 2.11104E-1 -9999 -9999 -9999 -9999 -9999 -9999 -9999 -9999 -9999 -9999 -9999 -9999 -9999 -9999 -9999 -9999 -9999 -9999 -9999 -9999 -9999 -9999 -9999 -9999 -9999 -9999 -9999 -9999 -9999 -9999 -9999 -9999 -9999 -9999 -9999 -9999 -9999 -9999 -9999 -9999 -9999 -9999 -9999 -9999
-9999 -9999 -9999 -9999 -9999 -9999 -9999 -9999 -9999 -9999 -9999 -9999 -9999 -9999 -9999 -9999 -9999 -9999 -9999 -9999 -9999 -9999 -9999 -9999 -9999 -9999 -9999 -9999 -9999 -9999 -9999 -9999 -9999 -9999 -9999 -9999 -9999 -9999 -9999 -9999 -9999 -9999 -9999 -9999 -9999 -9999 7.00517E-1 6.4607E-1 6.39334E-1 6.09024E-1 6.72629E-1 7.06109E-1 7.01371E-1 6.87478E-1 6.89518E-1 6.93765E-1 7.03522E-1 7.04307E-1 7.05341E-1 7.10645E-1 7.09561E-1 7.05621E-1 6.96378E-1 6.93666E-1 6.89787E-1 6.81708E-1 6.77311E-1 6.74289E-1 6.63083E-1 6.54626E-1 6.41539E-1 6.31358E-1 6.18735E-1 6.06762E-1 5.98094E-1 5.87117E-1 5.85258E-1 5.58257E-1 5.0105E-1 4.42272E-1 3.62198E-1 2.31741E-1 2.7006E-1 2.63598E-1 1.18974E-1 6.25368E-2 2.40356E-1 3.55298E-1 2.43038E-1 2.73608E-1 1.61827E-1 1.15216E-1 -9999 -9999 -9999 -9999 -9999 -9999 -9999 -9999 -9999 -9999 -9999 -9999 -9999 -9999 -9999 -9999 -9999 -9999 -9999 -9999 -9999 -9999 -9999 -9999 -9999 -9999 -9999 -9999 -9999 -9999 -9999 -9999 -9999 -9999 -9999 -9999 -9999 -9999 -9999 -9999 -9999 -9999 -9999 -9999
-9999 -9999 -9999 -9999 -9999 -9999 -9999 -9999 -9999 -9999 -9999 -9999 -9999 -9999 -9999 -9999 -9999 -9999 -9999 -9999 -9999 -9999 -9999 -9999 -9999 -9999 -9999 -9999 -9999 -9999 -9999 -9999 -9999 -9999 -9999 -9999 -9999 -9999 -9999 -9999 -9999 -9999 -9999 -9999 7.08626E-1 6.69684E-1 6.29998E-1 5.44658E-1 5.1037E-1 6.12694E-1 6.74671E-1 7.05392E-1 7.06966E-1 6.9194E-1 6.79128E-1 6.97636E-1 7.00171E-1 7.01644E-1 7.10385E-1 7.09813E-1 7.07816E-1 7.06451E-1 7.00024E-1 6.91729E-1 6.90761E-1 6.86336E-1 6.76399E-1 6.67113E-1 6.58254E-1 6.49658E-1 6.38249E-1 6.22707E-1 6.15832E-1 6.13095E-1 6.07365E-1 5.98234E-1 5.9864E-1 5.91419E-1 5.7993E-1 5.61664E-1 5.24982E-1 5.27819E-1 4.91829E-1 4.53843E-1 4.22457E-1 4.09517E-1 4.12497E-1 3.60811E-1 3.67498E-1 2.26179E-1 1.65864E-1 1.83435E-1 -9999 -9999 -9999 -9999 -9999 -9999 -9999 -9999 -9999 -9999 -9999 -9999 -9999 -9999 -9999 -9999 -9999 -9999 -9999 -9999 -9999 -9999 -9999 -9999 -9999 -9999 -9999 -9999 -9999 -9999 -9999 -9999 -9999 -9999 -9999 -9999 -9999 -9999 -9999 -9999 -9999 -9999 -9999 -9999
-9999 -9999 -9999 -9999 -9999 -9999 -9999 -9999 -9999 -9999 -9999 -9999 -9999 -9999 -9999 -9999 -9999 -9999 -9999 -9999 -9999 -9999 -9999 -9999 -9999 -9999 -9999 -9999 -9999 -9999 -9999 -9999 -9999 -9999 -9999 -9999 -9999 -9999 -9999 -9999 -9999 -9999 -9999 -9999 -9999 6.88484E-1 6.27031E-1 6.1695E-1 5.21145E-1 4.95959E-1 6.26192E-1 6.96146E-1 7.00109E-1 6.81447E-1 6.76203E-1 6.9036E-1 6.95821E-1 7.00681E-1 7.06634E-1 7.08305E-1 7.04201E-1 7.01051E-1 7.02378E-1 6.94981E-1 6.88901E-1 6.84345E-1 6.78713E-1 6.64862E-1 6.58667E-1 6.47716E-1 6.34085E-1 6.1993E-1 6.06411E-1 6.08914E-1 5.99555E-1 5.98655E-1 5.93655E-1 5.8504E-1 5.78139E-1 5.64247E-1 5.34678E-1 3.91709E-1 3.03445E-1 3.28031E-1 4.12027E-1 3.79541E-1 3.81728E-1 2.59605E-1 2.6309E-1 1.41456E-1 -9999 -9999 -9999 -9999 -9999 -9999 -9999 -9999 -9999 -9999 -9999 -9999 -9999 -9999 -9999 -9999 -9999 -9999 -9999 -9999 -9999 -9999 -9999 -9999 -9999 -9999 -9999 -9999 -9999 -9999 -9999 -9999 -9999 -9999 -9999 -9999 -9999 -9999 -9999 -9999 -9999 -9999 -9999 -9999 -9999 -9999
-9999 -9999 -9999 -9999 -9999 -9999 -9999 -9999 -9999 -9999 -9999 -9999 -9999 -9999 -9999 -9999 -9999 -9999 -9999 -9999 -9999 -9999 -9999 -9999 -9999 -9999 -9999 -9999 -9999 -9999 -9999 -9999 -9999 -9999 -9999 -9999 -9999 -9999 -9999 -9999 -9999 -9999 -9999 -9999 6.91121E-1 6.88553E-1 6.94812E-1 6.62445E-1 6.64488E-1 6.0557E-1 6.27398E-1 6.77579E-1 6.91104E-1 6.77478E-1 6.61124E-1 6.59297E-1 6.91591E-1 7.0568E-1 7.06808E-1 7.05719E-1 7.01767E-1 6.99738E-1 6.94724E-1 6.9194E-1 6.87526E-1 6.81539E-1 6.75432E-1 6.69416E-1 6.5657E-1 6.44537E-1 6.28422E-1 6.10773E-1 5.96356E-1 5.85675E-1 5.78915E-1 5.73105E-1 5.86096E-1 5.74941E-1 5.30674E-1 4.70325E-1 4.35086E-1 3.39363E-1 2.74148E-1 1.98383E-1 2.65611E-1 2.54515E-1 1.87143E-1 2.06108E-1 1.7306E-1 1.61038E-1 -9999 -9999 -9999 -9999 -9999 -9999 -9999 -9999 -9999 -9999 -9999 -9999 -9999 -9999 -9999 -9999 -9999 -9999 -9999 -9999 -9999 -9999 -9999 -9999 -9999 -9999 -9999 -9999 -9999 -9999 -9999 -9999 -9999 -9999 -9999 -9999 -9999 -9999 -9999 -9999 -9999 -9999 -9999 -9999 -9999 -9999
-9999 -9999 -9999 -9999 -9999 -9999 -9999 -9999 -9999 -9999 -9999 -9999 -9999 -9999 -9999 -9999 -9999 -9999 -9999 -9999 -9999 -9999 -9999 -9999 -9999 -9999 -9999 -9999 -9999 -9999 -9999 -9999 -9999 -9999 -9999 -9999 -9999 -9999 -9999 -9999 -9999 -9999 -9999 -9999 6.85101E-1 6.88056E-1 5.76301E-1 4.64447E-1 5.39072E-1 5.26679E-1 5.88812E-1 6.79058E-1 6.81743E-1 6.79862E-1 6.841E-1 6.80903E-1 6.93423E-1 7.05551E-1 7.02832E-1 7.02656E-1 6.98983E-1 6.95378E-1 6.90264E-1 6.90401E-1 6.84714E-1 6.82503E-1 6.78726E-1 6.71107E-1 6.56765E-1 6.41951E-1 6.26115E-1 6.24378E-1 6.17582E-1 6.10848E-1 6.06775E-1 5.87752E-1 5.9173E-1 5.67853E-1 4.69592E-1 3.54492E-1 3.58356E-1 3.36941E-1 2.4909E-1 1.33317E-1 9.45315E-2 1.36828E-1 1.78657E-1 1.88844E-1 1.33051E-1 6.85032E-2 -9999 -9999 -9999 -9999 -9999 -9999 -9999 -9999 -9999 -9999 -9999 -9999 -9999 -9999 -9999 -9999 -9999 -9999 -9999 -9999 -9999 -9999 -9999 -9999 -9999 -9999 -9999 -9999 -9999 -9999 -9999 -9999 -9999 -9999 -9999 -9999 -9999 -9999 -9999 -9999 -9999 -9999 -9999 -9999 -9999 -9999
-9999 -9999 -9999 -9999 -9999 -9999 -9999 -9999 -9999 -9999 -9999 -9999 -9999 -9999 -9999 -9999 -9999 -9999 -9999 -9999 -9999 -9999 -9999 -9999 -9999 -9999 -9999 -9999 -9999 -9999 -9999 -9999 -9999 -9999 -9999 -9999 -9999 -9999 -9999 -9999 -9999 -9999 -9999 6.86302E-1 6.042E-1 6.22173E-1 6.20828E-1 4.42349E-1 4.3327E-1 4.51946E-1 6.02592E-1 6.61375E-1 6.89371E-1 6.87194E-1 6.9614E-1 7.02914E-1 7.0333E-1 7.04527E-1 7.03176E-1 6.99044E-1 6.93985E-1 6.91523E-1 6.86617E-1 6.84427E-1 6.84396E-1 6.84415E-1 6.78874E-1 6.71646E-1 6.59318E-1 6.46455E-1 6.26924E-1 6.16226E-1 6.22032E-1 6.21647E-1 6.12463E-1 6.07497E-1 5.98311E-1 5.81922E-1 5.28044E-1 4.16528E-1 3.20931E-1 2.43143E-1 2.31417E-1 2.38344E-1 2.87727E-1 1.75812E-1 2.55101E-1 2.17764E-1 1.56746E-1 9.39949E-2 1.31597E-1 -9999 -9999 -9999 -9999 -9999 -9999 -9999 -9999 -9999 -9999 -9999 -9999 -9999 -9999 -9999 -9999 -9999 -9999 -9999 -9999 -9999 -9999 -9999 -9999 -9999 -9999 -9999 -9999 -9999 -9999 -9999 -9999 -9999 -9999 -9999 -9999 -9999 -9999 -9999 -9999 -9999 -9999 -9999 -9999 -9999
-9999 -9999 -9999 -9999 -9999 -9999 -9999 -9999 -9999 -9999 -9999 -9999 -9999 -9999 -9999 -9999 -9999 -9999 -9999 -9999 -9999 -9999 -9999 -9999 -9999 -9999 -9999 -9999 -9999 -9999 -9999 -9999 -9999 -9999 -9999 -9999 -9999 -9999 -9999 -9999 -9999 -9999 -9999 6.60097E-1 5.81663E-1 5.14871E-1 5.18371E-1 5.7941E-1 5.31745E-1 4.39756E-1 5.70503E-1 6.42539E-1 6.97319E-1 7.05453E-1 7.05956E-1 7.02303E-1 7.02586E-1 7.0036E-1 6.99359E-1 6.97271E-1 6.90197E-1 6.89539E-1 6.88784E-1 6.84796E-1 6.85119E-1 6.85622E-1 6.84881E-1 6.75484E-1 6.63278E-1 6.47574E-1 6.30167E-1 6.1129E-1 5.95493E-1 5.8069E-1 5.75724E-1 6.00144E-1 5.7529E-1 5.74623E-1 5.64413E-1 5.25949E-1 4.17844E-1 3.91301E-1 4.36476E-1 4.06667E-1 3.62129E-1 1.91235E-1 2.1933E-1 3.18637E-1 1.64907E-1 1.53584E-1 9.7809E-2 -9999 -9999 -9999 -9999 -9999 -9999 -9999 -9999 -9999 -9999 -9999 -9999 -9999 -9999 -9999 -9999 -9999 -9999 -9999 -9999 -9999 -9999 -9999 -9999 -9999 -9999 -9999 -9999 -9999 -9999 -9999 -9999 -9999 -9999 -9999 -9999 -9999 -9999 -9999 -9999 -9999 -9999 -9999 -9999 -9999
-9999 -9999 -9999 -9999 -9999 -9999 -9999 -9999 -9999 -9999 -9999 -9999 -9999 -9999 -9999 -9999 -9999 -9999 -9999 -9999 -9999 -9999 -9999 -9999 -9999 -9999 -9999 -9999 -9999 -9999 -9999 -9999 -9999 -9999 -9999 -9999 -9999 -9999 -9999 -9999 -9999 -9999 -9999 -9999 6.75427E-1 6.06957E-1 4.75537E-1 4.24385E-1 4.53861E-1 5.44775E-1 6.30674E-1 6.80001E-1 6.73946E-1 6.88365E-1 6.86768E-1 6.94607E-1 6.9963E-1 6.99466E-1 6.9749E-1 6.94469E-1 6.88314E-1 6.86507E-1 6.86781E-1 6.87537E-1 6.84652E-1 6.84182E-1 6.83794E-1 6.72542E-1 6.61285E-1 6.5511E-1 6.41604E-1 6.21428E-1 5.98902E-1 5.70529E-1 5.43029E-1 5.02068E-1 5.15855E-1 5.36671E-1 5.15851E-1 4.85982E-1 4.46045E-1 4.27654E-1 4.25342E-1 3.95853E-1 3.52171E-1 2.94095E-1 2.19645E-1 3.06371E-1 3.33743E-1 1.68907E-1 1.31733E-1 1.28453E-1 -9999 -9999 -9999 -9999 -9999 -9999 -9999 -9999 -9999 -9999 -9999 -9999 -9999 -9999 -9999 -9999 -9999 -9999 -9999 -9999 -9999 -9999 -9999 -9999 -9999 -9999 -9999 -9999 -9999 -9999 -9999 -9999 -9999 -9999 -9999 -9999 -9999 -9999 -9999 -9999 -9999 -9999 -9999 -9999
-9999 -9999 -9999 -9999 -9999 -9999 -9999 -9999 -9999 -9999 -9999 -9999 -9999 -9999 -9999 -9999 -9999 -9999 -9999 -9999 -9999 -9999 -9999 -9999 -9999 -9999 -9999 -9999 -9999 -9999 -9999 -9999 -9999 -9999 -9999 -9999 -9999 -9999 -9999 -9999 -9999 -9999 7.03212E-1 6.93351E-1 6.02782E-1 4.86509E-1 4.53141E-1 5.50495E-1 6.05528E-1 6.50188E-1 7.00932E-1 6.89555E-1 6.75802E-1 6.86469E-1 6.9353E-1 6.99257E-1 6.93412E-1 6.97802E-1 6.97222E-1 6.92073E-1 6.88085E-1 6.86678E-1 6.89494E-1 6.8943E-1 6.86635E-1 6.81386E-1 6.80041E-1 6.71767E-1 6.59066E-1 6.47104E-1 6.37166E-1 6.25765E-1 6.07509E-1 5.79968E-1 5.33682E-1 4.56798E-1 4.1796E-1 3.86087E-1 4.02309E-1 3.45251E-1 3.36228E-1 2.88072E-1 1.90117E-1 2.22826E-1 3.08542E-1 2.58724E-1 1.92087E-1 3.5216E-1 3.23657E-1 3.04582E-1 2.72112E-1 1.46205E-1 -9999 -9999 -9999 -9999 -9999 -9999 -9999 -9999 -9999 -9999 -9999 -9999 -9999 -9999 -9999 -9999 -9999 -9999 -9999 -9999 -9999 -9999 -9999 -9999 -9999 -9999 -9999 -9999 -9999 -9999 -9999 -9999 -9999 -9999 -9999 -9999 -9999 -9999 -9999 -9999 -9999 -9999 -9999 -9999
-9999 -9999 -9999 -9999 -9999 -9999 -9999 -9999 -9999 -9999 -9999 -9999 -9999 -9999 -9999 -9999 -9999 -9999 -9999 -9999 -9999 -9999 -9999 -9999 -9999 -9999 -9999 -9999 -9999 -9999 -9999 -9999 -9999 -9999 -9999 -9999 -9999 -9999 -9999 -9999 -9999 -9999 6.45249E-1 6.10478E-1 5.34337E-1 4.77515E-1 4.53141E-1 5.75119E-1 6.61475E-1 7.05921E-1 7.00543E-1 6.67042E-1 6.74977E-1 6.86352E-1 6.9863E-1 6.99524E-1 6.93552E-1 6.96048E-1 6.99703E-1 6.938E-1 6.93938E-1 6.91047E-1 6.88476E-1 6.86322E-1 6.86026E-1 6.78847E-1 6.92244E-1 6.96438E-1 6.83051E-1 6.50756E-1 6.4166E-1 6.26136E-1 6.02784E-1 5.65019E-1 5.14573E-1 4.35592E-1 3.61194E-1 3.98077E-1 3.22367E-1 2.65082E-1 2.07396E-1 8.94369E-2 2.62782E-1 3.09497E-1 2.95938E-1 2.16303E-1 2.5129E-1 3.34023E-1 1.82809E-1 1.49942E-1 1.17893E-1 -9999 -9999 -9999 -9999 -9999 -9999 -9999 -9999 -9999 -9999 -9999 -9999 -9999 -9999 -9999 -9999 -9999 -9999 -9999 -9999 -9999 -9999 -9999 -9999 -9999 -9999 -9999 -9999 -9999 -9999 -9999 -9999 -9999 -9999 -9999 -9999 -9999 -9999 -9999 -9999 -9999 -9999 -9999 -9999 -9999
-9999 -9999 -9999 -9999 -9999 -9999 -9999 -9999 -9999 -9999 -9999 -9999 -9999 -9999 -9999 -9999 -9999 -9999 -9999 -9999 -9999 -9999 -9999 -9999 -9999 -9999 -9999 -9999 -9999 -9999 -9999 -9999 -9999 -9999 -9999 -9999 -9999 -9999 -9999 -9999 -9999 -9999 6.24819E-1 5.47381E-1 4.78893E-1 4.98601E-1 5.95237E-1 6.67707E-1 6.90739E-1 7.06273E-1 6.8625E-1 6.74436E-1 6.91312E-1 6.96775E-1 7.04656E-1 7.03651E-1 7.02333E-1 7.00303E-1 6.99486E-1 6.98061E-1 6.97545E-1 6.94961E-1 6.92331E-1 6.88837E-1 6.83914E-1 6.88192E-1 7.05258E-1 6.96671E-1 6.92396E-1 6.86201E-1 6.79219E-1 6.67246E-1 6.31875E-1 5.40874E-1 4.64547E-1 3.9482E-1 3.41087E-1 3.38727E-1 2.69773E-1 2.6481E-1 2.373E-1 3.00204E-1 2.85098E-1 2.9741E-1 2.92261E-1 2.54088E-1 1.9697E-1 3.24922E-1 2.75539E-1 3.18193E-1 2.59106E-1 1.54563E-1 -9999 -9999 -9999 -9999 -9999 -9999 -9999 -9999 -9999 -9999 -9999 -9999 -9999 -9999 -9999 -9999 -9999 -9999 -9999 -9999 -9999 -9999 -9999 -9999 -9999 -9999 -9999 -9999 -9999 -9999 -9999 -9999 -9999 -9999 -9999 -9999 -9999 -9999 -9999 -9999 -9999 -9999 -9999 -9999
-9999 -9999 -9999 -9999 -9999 -9999 -9999 -9999 -9999 -9999 -9999 -9999 -9999 -9999 -9999 -9999 -9999 -9999 -9999 -9999 -9999 -9999 -9999 -9999 -9999 -9999 -9999 -9999 -9999 -9999 -9999 -9999 -9999 -9999 -9999 -9999 -9999 -9999 -9999 -9999 -9999 -9999 6.35449E-1 6.01822E-1 4.84067E-1 5.74829E-1 6.67243E-1 6.87098E-1 7.10689E-1 7.05484E-1 6.89893E-1 6.71131E-1 6.79859E-1 7.02137E-1 7.03243E-1 6.99883E-1 7.01561E-1 6.9461E-1 7.0091E-1 7.02545E-1 6.98771E-1 6.9905E-1 6.95588E-1 6.91584E-1 6.86171E-1 6.98807E-1 7.0164E-1 6.99725E-1 6.93315E-1 6.89267E-1 6.82373E-1 6.79925E-1 6.61475E-1 5.5404E-1 4.08744E-1 3.11655E-1 2.72591E-1 2.09003E-1 3.21154E-1 3.39029E-1 3.3213E-1 2.80932E-1 2.03951E-1 2.16808E-1 2.42168E-1 2.50657E-1 2.46288E-1 2.83506E-1 3.36731E-1 3.35052E-1 3.29407E-1 2.84476E-1 -9999 -9999 -9999 -9999 -9999 -9999 -9999 -9999 -9999 -9999 -9999 -9999 -9999 -9999 -9999 -9999 -9999 -9999 -9999 -9999 -9999 -9999 -9999 -9999 -9999 -9999 -9999 -9999 -9999 -9999 -9999 -9999 -9999 -9999 -9999 -9999 -9999 -9999 -9999 -9999 -9999 -9999 -9999 -9999
-9999 -9999 -9999 -9999 -9999 -9999 -9999 -9999 -9999 -9999 -9999 -9999 -9999 -9999 -9999 -9999 -9999 -9999 -9999 -9999 -9999 -9999 -9999 -9999 -9999 -9999 -9999 -9999 -9999 -9999 -9999 -9999 -9999 -9999 -9999 -9999 -9999 -9999 -9999 -9999 -9999 -9999 6.74153E-1 5.43932E-1 4.35714E-1 5.18368E-1 6.74406E-1 7.07028E-1 7.13697E-1 7.06585E-1 6.98988E-1 6.82004E-1 6.68218E-1 6.95145E-1 7.02997E-1 6.98894E-1 7.01737E-1 6.99223E-1 7.01645E-1 7.04581E-1 7.03286E-1 7.02548E-1 6.96587E-1 6.96676E-1 7.04834E-1 7.0526E-1 7.04192E-1 6.96124E-1 6.93281E-1 6.89893E-1 6.85259E-1 6.82941E-1 6.75686E-1 5.57495E-1 3.44984E-1 7.00335E-2 7.19078E-2 3.3785E-1 3.75993E-1 4.14414E-1 4.06413E-1 2.65544E-1 2.07731E-1 2.69437E-1 2.77414E-1 2.54971E-1 2.46946E-1 3.23352E-1 1.6235E-1 1.71101E-1 2.11419E-1 1.99218E-1 -9999 -9999 -9999 -9999 -9999 -9999 -9999 -9999 -9999 -9999 -9999 -9999 -9999 -9999 -9999 -9999 -9999 -9999 -9999 -9999 -9999 -9999 -9999 -9999 -9999 -9999 -9999 -9999 -9999 -9999 -9999 -9999 -9999 -9999 -9999 -9999 -9999 -9999 -9999 -9999 -9999 -9999 -9999 -9999
-9999 -9999 -9999 -9999 -9999 -9999 -9999 -9999 -9999 -9999 -9999 -9999 -9999 -9999 -9999 -9999 -9999 -9999 -9999 -9999 -9999 -9999 -9999 -9999 -9999 -9999 -9999 -9999 -9999 -9999 -9999 -9999 -9999 -9999 -9999 -9999 -9999 -9999 -9999 -9999 -9999 -9999 6.93322E-1 6.02367E-1 4.77539E-1 5.32263E-1 6.22381E-1 7.0466E-1 7.13443E-1 7.12379E-1 7.03008E-1 6.97391E-1 6.92489E-1 6.98793E-1 7.03268E-1 7.02381E-1 7.01616E-1 6.99721E-1 6.99543E-1 7.03872E-1 7.04498E-1 7.02716E-1 6.99014E-1 7.03405E-1 7.01663E-1 7.03111E-1 6.96537E-1 6.95673E-1 6.93867E-1 6.91981E-1 6.87603E-1 6.82767E-1 6.79293E-1 6.63141E-1 4.76837E-1 3.37122E-1 3.614E-1 3.55115E-1 3.45352E-1 3.02823E-1 3.00025E-1 1.94371E-1 2.07518E-1 1.9998E-1 1.82596E-1 2.84118E-1 2.90193E-1 2.79612E-1 2.64057E-1 2.48842E-2 1.78683E-3 2.66527E-2 -9999 -9999 -9999 -9999 -9999 -9999 -9999 -9999 -9999 -9999 -9999 -9999 -9999 -9999 -9999 -9999 -9999 -9999 -9999 -9999 -9999 -9999 -9999 -9999 -9999 -9999 -9999 -9999 -9999 -9999 -9999 -9999 -9999 -9999 -9999 -9999 -9999 -9999 -9999 -9999 -9999 -9999 -9999 -9999
-9999 -9999 -9999 -9999 -9999 -9999 -9999 -9999 -9999 -9999 -9999 -9999 -9999 -9999 -9999 -9999 -9999 -9999 -9999 -9999 -9999 -9999 -9999 -9999 -9999 -9999 -9999 -9999 -9999 -9999 -9999 -9999 -9999 -9999 -9999 -9999 -9999 -9999 -9999 -9999 -9999 -9999 -9999 6.49992E-1 5.55953E-1 6.29315E-1 6.72949E-1 6.98268E-1 7.04534E-1 7.07032E-1 7.07325E-1 7.04172E-1 6.99649E-1 6.97778E-1 6.95289E-1 7.02401E-1 7.0202E-1 7.00879E-1 6.99018E-1 7.0179E-1 7.01945E-1 7.07843E-1 7.01947E-1 6.99781E-1 7.0377E-1 6.97853E-1 6.95531E-1 6.92883E-1 6.88802E-1 6.87886E-1 6.86653E-1 6.84482E-1 6.84265E-1 6.82712E-1 6.65101E-1 5.65555E-1 5.05854E-1 3.05788E-1 2.14368E-1 2.0364E-1 2.43516E-1 2.03176E-1 2.25953E-1 1.51792E-1 2.67921E-1 2.93869E-1 1.21622E-1 1.44684E-1 1.83254E-1 5.76828E-2 1.05741E-2 1.93217E-2 -9999 -9999 -9999 -9999 -9999 -9999 -9999 -9999 -9999 -9999 -9999 -9999 -9999 -9999 -9999 -9999 -9999 -9999 -9999 -9999 -9999 -9999 -9999 -9999 -9999 -9999 -9999 -9999 -9999 -9999 -9999 -9999 -9999 -9999 -9999 -9999 -9999 -9999 -9999 -9999 -9999 -9999 -9999 -9999
-9999 -9999 -9999 -9999 -9999 -9999 -9999 -9999 -9999 -9999 -9999 -9999 -9999 -9999 -9999 -9999 -9999 -9999 -9999 -9999 -9999 -9999 -9999 -9999 -9999 -9999 -9999 -9999 -9999 -9999 -9999 -9999 -9999 -9999 -9999 -9999 -9999 -9999 -9999 -9999 -9999 -9999 -9999 -9999 6.18374E-1 6.65673E-1 6.95558E-1 6.71015E-1 6.46586E-1 6.78329E-1 6.97969E-1 7.05815E-1 7.03891E-1 6.99467E-1 6.97935E-1 6.96587E-1 6.98721E-1 6.95467E-1 6.94256E-1 7.01444E-1 7.00637E-1 7.04076E-1 7.06286E-1 7.07932E-1 6.97916E-1 6.92771E-1 6.91994E-1 6.90836E-1 6.89114E-1 6.87003E-1 6.6315E-1 5.69358E-1 6.2725E-1 6.6944E-1 6.61217E-1 6.41614E-1 6.05382E-1 4.26177E-1 2.90755E-1 2.11355E-1 2.66392E-1 1.76177E-1 2.50624E-1 1.75204E-1 2.81151E-1 2.81919E-1 2.93437E-1 2.92724E-1 2.83107E-1 2.36935E-1 1.30951E-1 9.65711E-2 -9999 -9999 -9999 -9999 -9999 -9999 -9999 -9999 -9999 -9999 -9999 -9999 -9999 -9999 -9999 -9999 -9999 -9999 -9999 -9999 -9999 -9999 -9999 -9999 -9999 -9999 -9999 -9999 -9999 -9999 -9999 -9999 -9999 -9999 -9999 -9999 -9999 -9999 -9999 -9999 -9999 -9999 -9999 -9999
-9999 -9999 -9999 -9999 -9999 -9999 -9999 -9999 -9999 -9999 -9999 -9999 -9999 -9999 -9999 -9999 -9999 -9999 -9999 -9999 -9999 -9999 -9999 -9999 -9999 -9999 -9999 -9999 -9999 -9999 -9999 -9999 -9999 -9999 -9999 -9999 -9999 -9999 -9999 -9999 -9999 -9999 -9999 -9999 6.83704E-1 6.10909E-1 6.70096E-1 6.21484E-1 6.27868E-1 6.73318E-1 6.84603E-1 6.97986E-1 7.03973E-1 7.03412E-1 7.00578E-1 6.99523E-1 6.98732E-1 6.97311E-1 6.94625E-1 6.98582E-1 7.01286E-1 7.04796E-1 7.05183E-1 7.03004E-1 6.98906E-1 6.87978E-1 6.85657E-1 6.82904E-1 6.79208E-1 6.57716E-1 5.99241E-1 5.58978E-1 5.1152E-1 4.8261E-1 5.18768E-1 5.2827E-1 5.78856E-1 4.30586E-1 3.99855E-1 2.68082E-1 2.80463E-1 2.23754E-1 2.7607E-1 2.09815E-1 2.65591E-1 1.40131E-1 2.40085E-1 3.11524E-1 2.39488E-1 1.80075E-1 1.17002E-1 1.06147E-1 -9999 -9999 -9999 -9999 -9999 -9999 -9999 -9999 -9999 -9999 -9999 -9999 -9999 -9999 -9999 -9999 -9999 -9999 -9999 -9999 -9999 -9999 -9999 -9999 -9999 -9999 -9999 -9999 -9999 -9999 -9999 -9999 -9999 -9999 -9999 -9999 -9999 -9999 -9999 -9999 -9999 -9999 -9999 -9999
-9999 -9999 -9999 -9999 -9999 -9999 -9999 -9999 -9999 -9999 -9999 -9999 -9999 -9999 -9999 -9999 -9999 -9999 -9999 -9999 -9999 -9999 -9999 -9999 -9999 -9999 -9999 -9999 -9999 -9999 -9999 -9999 -9999 -9999 -9999 -9999 -9999 -9999 -9999 -9999 -9999 -9999 -9999 -9999 6.79611E-1 6.52482E-1 5.9197E-1 6.23989E-1 6.68426E-1 6.85801E-1 6.9351E-1 7.02083E-1 7.03876E-1 7.04731E-1 7.02428E-1 7.04725E-1 7.0616E-1 7.0905E-1 7.06803E-1 7.07653E-1 7.07649E-1 7.09123E-1 7.05537E-1 6.96679E-1 6.92407E-1 6.81263E-1 6.75816E-1 6.54158E-1 6.46019E-1 6.14137E-1 5.65641E-1 4.75212E-1 2.8517E-1 1.94028E-1 3.60109E-1 3.55658E-1 3.90013E-1 3.95517E-1 4.27634E-1 3.00436E-1 2.37155E-1 2.80623E-1 2.76837E-1 2.60061E-1 2.53867E-1 1.62339E-1 2.30187E-1 2.65145E-1 3.26472E-1 2.28574E-1 1.04476E-1 -9999 -9999 -9999 -9999 -9999 -9999 -9999 -9999 -9999 -9999 -9999 -9999 -9999 -9999 -9999 -9999 -9999 -9999 -9999 -9999 -9999 -9999 -9999 -9999 -9999 -9999 -9999 -9999 -9999 -9999 -9999 -9999 -9999 -9999 -9999 -9999 -9999 -9999 -9999 -9999 -9999 -9999 -9999 -9999 -9999
-9999 -9999 -9999 -9999 -9999 -9999 -9999 -9999 -9999 -9999 -9999 -9999 -9999 -9999 -9999 -9999 -9999 -9999 -9999 -9999 -9999 -9999 -9999 -9999 -9999 -9999 -9999 -9999 -9999 -9999 -9999 -9999 -9999 -9999 -9999 -9999 -9999 -9999 -9999 -9999 -9999 -9999 -9999 -9999 6.88145E-1 6.68918E-1 6.39299E-1 6.27855E-1 6.44231E-1 6.7071E-1 6.79158E-1 6.89835E-1 6.95866E-1 7.00204E-1 7.07263E-1 7.07205E-1 7.07606E-1 7.08824E-1 7.08952E-1 7.07668E-1 7.1095E-1 7.08903E-1 7.06271E-1 6.96765E-1 6.83708E-1 6.72711E-1 6.66136E-1 6.52509E-1 6.4321E-1 6.2143E-1 5.6964E-1 4.72681E-1 2.83724E-1 1.9921E-1 2.93872E-1 3.45922E-1 3.26058E-1 2.71284E-1 4.1545E-1 3.98428E-1 3.25835E-1 3.3176E-1 2.5111E-1 1.5996E-1 1.95442E-1 2.23743E-1 1.57004E-1 1.63671E-1 2.43631E-1 1.95638E-1 9.21869E-2 -9999 -9999 -9999 -9999 -9999 -9999 -9999 -9999 -9999 -9999 -9999 -9999 -9999 -9999 -9999 -9999 -9999 -9999 -9999 -9999 -9999 -9999 -9999 -9999 -9999 -9999 -9999 -9999 -9999 -9999 -9999 -9999 -9999 -9999 -9999 -9999 -9999 -9999 -9999 -9999 -9999 -9999 -9999 -9999 -9999
-9999 -9999 -9999 -9999 -9999 -9999 -9999 -9999 -9999 -9999 -9999 -9999 -9999 -9999 -9999 -9999 -9999 -9999 -9999 -9999 -9999 -9999 -9999 -9999 -9999 -9999 -9999 -9999 -9999 -9999 -9999 -9999 -9999 -9999 -9999 -9999 -9999 -9999 -9999 -9999 -9999 -9999 -9999 -9999 6.8147E-1 6.81694E-1 6.82523E-1 6.8016E-1 6.75778E-1 6.82823E-1 6.82796E-1 6.87275E-1 6.92615E-1 7.00223E-1 7.05692E-1 7.07559E-1 7.08493E-1 7.12317E-1 7.12349E-1 7.12927E-1 7.17481E-1 7.14695E-1 7.06434E-1 6.94694E-1 6.86105E-1 6.78185E-1 6.6601E-1 6.50846E-1 6.53553E-1 6.22671E-1 5.82902E-1 4.70634E-1 4.55071E-1 4.63472E-1 4.21612E-1 3.74781E-1 3.69331E-1 3.17668E-1 2.24813E-1 3.33563E-1 -9999 3.83246E-1 2.69821E-1 1.77801E-1 2.40331E-1 3.16967E-1 2.7563E-1 2.18138E-1 1.48773E-1 1.42631E-1 2.19765E-1 -9999 -9999 -9999 -9999 -9999 -9999 -9999 -9999 -9999 -9999 -9999 -9999 -9999 -9999 -9999 -9999 -9999 -9999 -9999 -9999 -9999 -9999 -9999 -9999 -9999 -9999 -9999 -9999 -9999 -9999 -9999 -9999 -9999 -9999 -9999 -9999 -9999 -9999 -9999 -9999 -9999 -9999 -9999 -9999 -9999
-9999 -9999 -9999 -9999 -9999 -9999 -9999 -9999 -9999 -9999 -9999 -9999 -9999 -9999 -9999 -9999 -9999 -9999 -9999 -9999 -9999 -9999 -9999 -9999 -9999 -9999 -9999 -9999 -9999 -9999 -9999 -9999 -9999 -9999 -9999 -9999 -9999 -9999 -9999 -9999 -9999 -9999 -9999 -9999 6.81654E-1 6.80687E-1 6.79934E-1 6.79385E-1 6.8825E-1 6.84883E-1 6.84813E-1 6.89139E-1 6.91559E-1 6.99792E-1 7.0295E-1 7.02612E-1 7.0841E-1 7.11124E-1 7.14017E-1 7.12353E-1 7.12093E-1 7.08753E-1 7.02013E-1 6.93207E-1 6.89488E-1 6.7826E-1 6.69896E-1 6.54096E-1 6.6228E-1 6.4726E-1 6.53791E-1 5.90679E-1 5.35147E-1 4.90707E-1 4.82208E-1 4.64111E-1 4.11799E-1 2.36924E-1 2.68296E-1 3.60595E-1 -9999 3.35563E-1 2.68188E-1 3.24753E-1 2.35869E-1 1.62324E-1 2.98166E-1 2.10186E-1 2.49454E-1 2.06381E-1 2.98652E-1 1.96808E-1 -9999 -9999 -9999 -9999 -9999 -9999 -9999 -9999 -9999 -9999 -9999 -9999 -9999 -9999 -9999 -9999 -9999 -9999 -9999 -9999 -9999 -9999 -9999 -9999 -9999 -9999 -9999 -9999 -9999 -9999 -9999 -9999 -9999 -9999 -9999 -9999 -9999 -9999 -9999 -9999 -9999 -9999 -9999 -9999
-9999 -9999 -9999 -9999 -9999 -9999 -9999 -9999 -9999 -9999 -9999 -9999 -9999 -9999 -9999 -9999 -9999 -9999 -9999 -9999 -9999 -9999 -9999 -9999 -9999 -9999 -9999 -9999 -9999 -9999 -9999 -9999 -9999 -9999 -9999 -9999 -9999 -9999 -9999 -9999 -9999 -9999 -9999 -9999 -9999 6.70092E-1 6.8712E-1 -9999 6.93136E-1 6.92421E-1 6.9536E-1 6.99311E-1 7.00012E-1 7.01271E-1 7.05165E-1 7.06177E-1 7.13612E-1 7.12651E-1 7.12513E-1 7.12025E-1 7.07592E-1 7.01018E-1 7.01611E-1 6.91111E-1 6.92888E-1 -9999 -9999 -9999 -9999 6.17359E-1 5.67974E-1 5.5951E-1 5.26876E-1 3.28013E-1 3.15772E-1 3.39312E-1 4.37922E-1 3.57373E-1 2.17937E-1 3.57398E-1 -9999 3.78556E-1 3.79633E-1 1.63056E-1 1.13276E-1 2.46655E-1 1.66928E-1 1.70001E-1 2.50406E-1 3.01345E-1 2.05072E-1 2.48958E-1 -9999 -9999 -9999 -9999 -9999 -9999 -9999 -9999 -9999 -9999 -9999 -9999 -9999 -9999 -9999 -9999 -9999 -9999 -9999 -9999 -9999 -9999 -9999 -9999 -9999 -9999 -9999 -9999 -9999 -9999 -9999 -9999 -9999 -9999 -9999 -9999 -9999 -9999 -9999 -9999 -9999 -9999 -9999 -9999
-9999 -9999 -9999 -9999 -9999 -9999 -9999 -9999 -9999 -9999 -9999 -9999 -9999 -9999 -9999 -9999 -9999 -9999 -9999 -9999 -9999 -9999 -9999 -9999 -9999 -9999 -9999 -9999 -9999 -9999 -9999 -9999 -9999 -9999 -9999 -9999 -9999 -9999 -9999 -9999 -9999 -9999 -9999 -9999 -9999 6.8171E-1 6.84678E-1 6.89151E-1 6.93094E-1 6.92058E-1 6.95055E-1 6.97189E-1 7.03202E-1 7.04287E-1 7.09845E-1 7.13502E-1 7.11991E-1 7.12505E-1 7.12062E-1 7.05071E-1 6.98107E-1 6.97736E-1 6.98592E-1 -9999 -9999 -9999 -9999 -9999 -9999 -9999 -9999 4.68551E-1 4.75262E-1 3.97216E-1 3.5506E-1 2.72752E-1 3.97654E-1 3.8264E-1 3.2535E-1 3.90137E-1 -9999 3.98268E-1 3.13788E-1 1.09693E-1 3.03546E-1 1.7854E-1 2.48473E-1 1.71703E-1 2.98323E-1 3.39546E-1 3.17646E-1 3.79229E-1 -9999 -9999 -9999 -9999 -9999 -9999 -9999 -9999 -9999 -9999 -9999 -9999 -9999 -9999 -9999 -9999 -9999 -9999 -9999 -9999 -9999 -9999 -9999 -9999 -9999 -9999 -9999 -9999 -9999 -9999 -9999 -9999 -9999 -9999 -9999 -9999 -9999 -9999 -9999 -9999 -9999 -9999 -9999 -9999
-9999 -9999 -9999 -9999 -9999 -9999 -9999 -9999 -9999 -9999 -9999 -9999 -9999 -9999 -9999 -9999 -9999 -9999 -9999 -9999 -9999 -9999 -9999 -9999 -9999 -9999 -9999 -9999 -9999 -9999 -9999 -9999 -9999 -9999 -9999 -9999 -9999 -9999 -9999 -9999 -9999 -9999 -9999 -9999 -9999 -9999 -9999 6.87212E-1 -9999 6.9354E-1 6.95358E-1 6.97353E-1 7.01943E-1 7.06139E-1 7.06839E-1 7.08955E-1 7.11076E-1 7.10476E-1 7.07303E-1 7.0308E-1 7.0237E-1 6.99457E-1 -9999 -9999 6.95467E-1 -9999 -9999 -9999 -9999 -9999 -9999 5.25504E-1 4.95708E-1 3.25161E-1 3.54019E-1 2.57566E-1 3.00847E-1 2.38243E-1 2.41589E-1 3.86415E-1 -9999 2.37717E-1 2.2435E-1 2.09857E-1 3.64288E-1 2.0869E-1 1.962E-1 1.23892E-1 2.19085E-1 4.24355E-1 1.61106E-1 1.45434E-1 -9999 -9999 -9999 -9999 -9999 -9999 -9999 -9999 -9999 -9999 -9999 -9999 -9999 -9999 -9999 -9999 -9999 -9999 -9999 -9999 -9999 -9999 -9999 -9999 -9999 -9999 -9999 -9999 -9999 -9999 -9999 -9999 -9999 -9999 -9999 -9999 -9999 -9999 -9999 -9999 -9999 -9999 -9999 -9999
-9999 -9999 -9999 -9999 -9999 -9999 -9999 -9999 -9999 -9999 -9999 -9999 -9999 -9999 -9999 -9999 -9999 -9999 -9999 -9999 -9999 -9999 -9999 -9999 -9999 -9999 -9999 -9999 -9999 -9999 -9999 -9999 -9999 -9999 -9999 -9999 -9999 -9999 -9999 -9999 -9999 -9999 -9999 -9999 -9999 -9999 -9999 -9999 -9999 6.881E-1 -9999 7.01447E-1 7.03704E-1 7.07808E-1 7.11063E-1 7.11852E-1 7.0659E-1 7.05405E-1 7.02594E-1 6.97327E-1 6.95401E-1 6.97961E-1 -9999 -9999 -9999 -9999 -9999 -9999 -9999 -9999 -9999 -9999 5.61878E-1 4.93066E-1 3.62317E-1 3.80991E-1 2.29812E-1 2.6236E-1 2.89697E-1 4.63483E-1 4.45015E-1 3.30269E-1 4.43213E-1 4.07723E-1 2.49192E-1 2.21059E-1 1.79337E-1 2.03892E-1 1.80241E-1 4.10026E-1 1.6137E-1 -9999 -9999 -9999 -9999 -9999 -9999 -9999 -9999 -9999 -9999 -9999 -9999 -9999 -9999 -9999 -9999 -9999 -9999 -9999 -9999 -9999 -9999 -9999 -9999 -9999 -9999 -9999 -9999 -9999 -9999 -9999 -9999 -9999 -9999 -9999 -9999 -9999 -9999 -9999 -9999 -9999 -9999 -9999 -9999 -9999
-9999 -9999 -9999 -9999 -9999 -9999 -9999 -9999 -9999 -9999 -9999 -9999 -9999 -9999 -9999 -9999 -9999 -9999 -9999 -9999 -9999 -9999 -9999 -9999 -9999 -9999 -9999 -9999 -9999 -9999 -9999 -9999 -9999 -9999 -9999 -9999 -9999 -9999 -9999 -9999 -9999 -9999 -9999 -9999 -9999 -9999 -9999 -9999 6.79326E-1 6.86807E-1 6.93635E-1 7.01994E-1 7.09277E-1 7.09768E-1 7.09564E-1 7.08122E-1 7.05365E-1 7.00302E-1 6.9383E-1 6.9064E-1 6.9245E-1 6.92641E-1 6.89233E-1 -9999 -9999 6.89023E-1 -9999 -9999 -9999 -9999 -9999 -9999 4.70672E-1 2.97857E-1 2.94605E-1 3.07424E-1 3.90792E-1 4.08278E-1 4.7898E-1 -9999 4.93734E-1 4.83133E-1 4.54507E-1 4.55666E-1 4.12367E-1 2.9162E-1 1.97895E-1 2.65868E-1 3.64314E-1 4.48146E-1 2.73213E-1 -9999 -9999 -9999 -9999 -9999 -9999 -9999 -9999 -9999 -9999 -9999 -9999 -9999 -9999 -9999 -9999 -9999 -9999 -9999 -9999 -9999 -9999 -9999 -9999 -9999 -9999 -9999 -9999 -9999 -9999 -9999 -9999 -9999 -9999 -9999 -9999 -9999 -9999 -9999 -9999 -9999 -9999 -9999 -9999 -9999
-9999 -9999 -9999 -9999 -9999 -9999 -9999 -9999 -9999 -9999 -9999 -9999 -9999 -9999 -9999 -9999 -9999 -9999 -9999 -9999 -9999 -9999 -9999 -9999 -9999 -9999 -9999 -9999 -9999 -9999 -9999 -9999 -9999 -9999 -9999 -9999 -9999 -9999 -9999 -9999 -9999 -9999 -9999 -9999 -9999 -9999 -9999 6.71889E-1 6.8097E-1 6.88266E-1 6.9997E-1 7.09146E-1 7.12362E-1 7.12387E-1 7.15509E-1 7.0587E-1 7.00527E-1 6.92341E-1 6.87857E-1 6.8144E-1 6.86545E-1 6.90545E-1 6.80528E-1 -9999 6.76635E-1 -9999 -9999 -9999 -9999 -9999 -9999 -9999 -9999 3.86636E-1 4.46085E-1 -9999 -9999 -9999 5.35961E-1 5.12505E-1 4.90266E-1 4.42234E-1 2.43064E-1 2.9106E-1 5.00743E-1 4.91695E-1 2.88558E-1 3.53537E-1 4.71124E-1 2.76816E-1 3.2559E-1 1.65289E-1 -9999 -9999 -9999 -9999 -9999 -9999 -9999 -9999 -9999 -9999 -9999 -9999 -9999 -9999 -9999 -9999 -9999 -9999 -9999 -9999 -9999 -9999 -9999 -9999 -9999 -9999 -9999 -9999 -9999 -9999 -9999 -9999 -9999 -9999 -9999 -9999 -9999 -9999 -9999 -9999 -9999 -9999 -9999 -9999
-9999 -9999 -9999 -9999 -9999 -9999 -9999 -9999 -9999 -9999 -9999 -9999 -9999 -9999 -9999 -9999 -9999 -9999 -9999 -9999 -9999 -9999 -9999 -9999 -9999 -9999 -9999 -9999 -9999 -9999 -9999 -9999 -9999 -9999 -9999 -9999 -9999 -9999 -9999 -9999 -9999 -9999 -9999 -9999 -9999 -9999 -9999 -9999 6.8233E-1 6.94842E-1 7.04796E-1 7.12406E-1 7.16144E-1 7.0977E-1 7.08313E-1 7.05024E-1 7.01093E-1 7.04321E-1 7.01835E-1 -9999 -9999 6.85966E-1 6.87879E-1 -9999 -9999 -9999 -9999 -9999 -9999 -9999 -9999 -9999 6.01487E-1 5.90393E-1 5.93759E-1 5.12924E-1 5.31569E-1 4.24534E-1 2.72092E-1 4.17275E-1 3.79981E-1 4.54664E-1 2.10838E-1 2.46073E-1 3.09563E-1 5.06365E-1 5.20282E-1 5.14419E-1 4.62123E-1 3.98961E-1 4.01051E-1 1.76623E-1 -9999 -9999 -9999 -9999 -9999 -9999 -9999 -9999 -9999 -9999 -9999 -9999 -9999 -9999 -9999 -9999 -9999 -9999 -9999 -9999 -9999 -9999 -9999 -9999 -9999 -9999 -9999 -9999 -9999 -9999 -9999 -9999 -9999 -9999 -9999 -9999 -9999 -9999 -9999 -9999 -9999 -9999 -9999 -9999
-9999 -9999 -9999 -9999 -9999 -9999 -9999 -9999 -9999 -9999 -9999 -9999 -9999 -9999 -9999 -9999 -9999 -9999 -9999 -9999 -9999 -9999 -9999 -9999 -9999 -9999 -9999 -9999 -9999 -9999 -9999 -9999 -9999 -9999 -9999 -9999 -9999 -9999 -9999 -9999 -9999 -9999 6.12184E-1 -9999 -9999 -9999 -9999 -9999 -9999 -9999 -9999 -9999 7.201E-1 -9999 7.18262E-1 -9999 -9999 -9999 7.02444E-1 -9999 -9999 -9999 -9999 6.57845E-1 -9999 -9999 -9999 -9999 -9999 -9999 -9999 6.05368E-1 4.47621E-1 3.33549E-1 4.82415E-1 3.04932E-1 3.7351E-1 2.33253E-1 4.77912E-2 2.09206E-1 2.2957E-1 3.99045E-1 3.77441E-1 2.30374E-1 1.98244E-1 2.95426E-1 5.28738E-1 5.26752E-1 3.48666E-1 1.08772E-1 3.96177E-1 1.38088E-1 -9999 -9999 -9999 -9999 -9999 -9999 -9999 -9999 -9999 -9999 -9999 -9999 -9999 -9999 -9999 -9999 -9999 -9999 -9999 -9999 -9999 -9999 -9999 -9999 -9999 -9999 -9999 -9999 -9999 -9999 -9999 -9999 -9999 -9999 -9999 -9999 -9999 -9999 -9999 -9999 -9999 -9999 -9999 -9999
-9999 -9999 -9999 -9999 -9999 -9999 -9999 -9999 -9999 -9999 -9999 -9999 -9999 -9999 -9999 -9999 -9999 -9999 -9999 -9999 -9999 -9999 -9999 -9999 -9999 -9999 -9999 -9999 -9999 -9999 -9999 -9999 -9999 -9999 -9999 -9999 -9999 -9999 -9999 6.15259E-1 6.09675E-1 -9999 5.97529E-1 5.92118E-1 -9999 -9999 -9999 6.72519E-1 6.84252E-1 6.98699E-1 7.07696E-1 7.18056E-1 -9999 -9999 -9999 -9999 -9999 -9999 -9999 -9999 6.90445E-1 -9999 6.77453E-1 6.61295E-1 6.57237E-1 -9999 -9999 -9999 -9999 6.35551E-1 6.1797E-1 5.38042E-1 4.33891E-1 3.93599E-1 4.17447E-1 3.88888E-1 2.75257E-1 2.17275E-1 1.95876E-1 1.2036E-1 2.81492E-1 3.09743E-1 1.82746E-1 1.8906E-1 2.42144E-1 2.3856E-1 4.68921E-1 4.86828E-1 5.1497E-1 2.24922E-1 6.95926E-2 2.16411E-1 1.67255E-1 -9999 -9999 -9999 -9999 -9999 -9999 -9999 -9999 -9999 -9999 -9999 -9999 -9999 -9999 -9999 -9999 -9999 -9999 -9999 -9999 -9999 -9999 -9999 -9999 -9999 -9999 -9999 -9999 -9999 -9999 -9999 -9999 -9999 -9999 -9999 -9999 -9999 -9999 -9999 -9999 -9999 -9999 -9999
-9999 -9999 -9999 -9999 -9999 -9999 -9999 -9999 -9999 -9999 -9999 -9999 -9999 -9999 -9999 -9999 -9999 -9999 -9999 -9999 -9999 -9999 -9999 -9999 -9999 -9999 -9999 -9999 -9999 -9999 -9999 -9999 -9999 -9999 -9999 -9999 -9999 -9999 -9999 -9999 6.10747E-1 6.01338E-1 -9999 -9999 6.19198E-1 6.38307E-1 6.53513E-1 6.65629E-1 6.76741E-1 6.86679E-1 6.9345E-1 7.0655E-1 -9999 -9999 -9999 -9999 -9999 -9999 -9999 -9999 -9999 -9999 -9999 -9999 -9999 -9999 6.53636E-1 -9999 -9999 6.23424E-1 5.86443E-1 4.99122E-1 3.8304E-1 4.12861E-1 3.63221E-1 3.09048E-1 3.30064E-1 3.60694E-1 3.74508E-1 2.855E-1 2.04941E-1 1.55997E-1 2.66929E-1 2.86508E-1 3.31999E-1 4.2935E-1 4.96023E-1 3.44717E-1 5.1836E-1 4.92814E-1 1.82187E-1 1.9757E-1 5.72616E-2 7.96598E-2 -9999 -9999 -9999 -9999 -9999 -9999 -9999 -9999 -9999 -9999 -9999 -9999 -9999 -9999 -9999 -9999 -9999 -9999 -9999 -9999 -9999 -9999 -9999 -9999 -9999 -9999 -9999 -9999 -9999 -9999 -9999 -9999 -9999 -9999 -9999 -9999 -9999 -9999 -9999 -9999 -9999 -9999
-9999 -9999 -9999 -9999 -9999 -9999 -9999 -9999 -9999 -9999 -9999 -9999 -9999 -9999 -9999 -9999 -9999 -9999 -9999 -9999 -9999 -9999 -9999 -9999 -9999 -9999 -9999 -9999 -9999 -9999 -9999 -9999 -9999 -9999 -9999 -9999 -9999 -9999 -9999 -9999 6.13313E-1 5.90392E-1 5.83117E-1 5.85834E-1 6.01756E-1 6.2757E-1 6.41735E-1 6.54041E-1 6.64058E-1 6.74012E-1 6.81842E-1 6.9697E-1 -9999 -9999 -9999 -9999 -9999 -9999 -9999 -9999 -9999 -9999 -9999 -9999 -9999 -9999 -9999 6.41399E-1 6.32446E-1 6.02673E-1 5.95138E-1 5.31429E-1 4.0264E-1 3.18265E-1 4.02982E-1 3.98426E-1 3.91018E-1 3.68099E-1 4.90956E-1 2.92298E-1 1.89771E-1 1.29462E-1 6.84963E-2 4.88116E-2 3.43107E-1 3.38702E-1 1.84712E-1 2.91232E-1 3.73077E-1 5.32302E-1 5.10555E-1 3.87763E-1 8.83332E-2 5.27031E-2 -9999 -9999 -9999 -9999 -9999 -9999 -9999 -9999 -9999 -9999 -9999 -9999 -9999 -9999 -9999 -9999 -9999 -9999 -9999 -9999 -9999 -9999 -9999 -9999 -9999 -9999 -9999 -9999 -9999 -9999 -9999 -9999 -9999 -9999 -9999 -9999 -9999 -9999 -9999 -9999 -9999 -9999
-9999 -9999 -9999 -9999 -9999 -9999 -9999 -9999 -9999 -9999 -9999 -9999 -9999 -9999 -9999 -9999 -9999 -9999 -9999 -9999 -9999 -9999 -9999 -9999 -9999 -9999 -9999 -9999 -9999 -9999 -9999 -9999 -9999 -9999 -9999 -9999 -9999 -9999 -9999 6.16323E-1 5.97553E-1 5.81568E-1 5.7366E-1 5.95706E-1 6.1167E-1 6.24153E-1 6.36813E-1 6.43726E-1 6.50282E-1 6.5457E-1 6.73413E-1 -9999 -9999 -9999 -9999 -9999 -9999 -9999 -9999 -9999 -9999 -9999 -9999 -9999 -9999 -9999 -9999 -9999 -9999 6.05791E-1 5.92751E-1 5.84487E-1 5.12023E-1 4.26691E-1 4.19351E-1 4.48301E-1 5.4405E-1 5.65633E-1 4.79736E-1 3.97917E-1 2.62511E-1 3.12773E-1 5.08927E-2 6.31605E-2 1.14234E-1 1.1455E-1 9.85964E-2 1.22068E-1 1.5981E-1 5.30445E-1 5.05814E-1 5.1739E-1 2.21504E-1 7.96093E-2 -9999 -9999 -9999 -9999 -9999 -9999 -9999 -9999 -9999 -9999 -9999 -9999 -9999 -9999 -9999 -9999 -9999 -9999 -9999 -9999 -9999 -9999 -9999 -9999 -9999 -9999 -9999 -9999 -9999 -9999 -9999 -9999 -9999 -9999 -9999 -9999 -9999 -9999 -9999 -9999 -9999 -9999
-9999 -9999 -9999 -9999 -9999 -9999 -9999 -9999 -9999 -9999 -9999 -9999 -9999 -9999 -9999 -9999 -9999 -9999 -9999 -9999 -9999 -9999 -9999 -9999 -9999 -9999 -9999 -9999 -9999 -9999 -9999 -9999 -9999 -9999 -9999 -9999 -9999 -9999 -9999 6.05537E-1 5.94305E-1 5.96265E-1 5.98588E-1 6.06415E-1 6.12362E-1 6.20112E-1 6.34036E-1 6.3205E-1 6.31859E-1 6.36297E-1 6.54303E-1 6.71909E-1 -9999 -9999 -9999 -9999 -9999 -9999 -9999 -9999 -9999 -9999 -9999 -9999 -9999 -9999 -9999 -9999 -9999 -9999 6.07909E-1 6.01377E-1 5.35822E-1 4.10213E-1 5.4076E-1 4.46758E-1 -9999 -9999 2.61233E-1 1.5831E-1 1.11209E-1 1.60538E-1 1.51157E-1 2.40694E-2 2.1557E-1 8.26211E-2 9.54842E-2 2.61394E-1 1.38853E-1 4.90756E-1 5.38332E-1 5.1076E-1 2.85327E-1 6.36729E-2 -9999 -9999 -9999 -9999 -9999 -9999 -9999 -9999 -9999 -9999 -9999 -9999 -9999 -9999 -9999 -9999 -9999 -9999 -9999 -9999 -9999 -9999 -9999 -9999 -9999 -9999 -9999 -9999 -9999 -9999 -9999 -9999 -9999 -9999 -9999 -9999 -9999 -9999 -9999 -9999 -9999 -9999
-9999 -9999 -9999 -9999 -9999 -9999 -9999 -9999 -9999 -9999 -9999 -9999 -9999 -9999 -9999 -9999 -9999 -9999 -9999 -9999 -9999 -9999 -9999 -9999 -9999 -9999 -9999 -9999 -9999 -9999 -9999 -9999 -9999 -9999 -9999 -9999 -9999 -9999 -9999 -9999 5.99155E-1 6.04177E-1 6.09168E-1 6.08326E-1 6.06999E-1 6.08297E-1 6.21473E-1 6.312E-1 6.26612E-1 6.25955E-1 6.34844E-1 6.44315E-1 6.55475E-1 -9999 -9999 -9999 -9999 -9999 -9999 -9999 -9999 -9999 -9999 -9999 -9999 -9999 -9999 -9999 -9999 -9999 -9999 -9999 -9999 5.79762E-1 4.85759E-1 5.19448E-1 5.37283E-1 -9999 3.11819E-1 9.10485E-2 8.0778E-2 1.87319E-1 1.19557E-1 1.10767E-1 3.95614E-1 4.81159E-1 4.91863E-1 5.04504E-1 5.11711E-1 5.38224E-1 4.96334E-1 4.86396E-1 4.43107E-1 1.14519E-1 6.73246E-2 -9999 -9999 -9999 -9999 -9999 -9999 -9999 -9999 -9999 -9999 -9999 -9999 -9999 -9999 -9999 -9999 -9999 -9999 -9999 -9999 -9999 -9999 -9999 -9999 -9999 -9999 -9999 -9999 -9999 -9999 -9999 -9999 -9999 -9999 -9999 -9999 -9999 -9999 -9999 -9999 -9999
-9999 -9999 -9999 -9999 -9999 -9999 -9999 -9999 -9999 -9999 -9999 -9999 -9999 -9999 -9999 -9999 -9999 -9999 -9999 -9999 -9999 -9999 -9999 -9999 -9999 -9999 -9999 -9999 -9999 -9999 -9999 -9999 -9999 -9999 -9999 -9999 -9999 -9999 -9999 6.2988E-1 6.25506E-1 6.21713E-1 6.17655E-1 6.0696E-1 6.05994E-1 6.01162E-1 6.02125E-1 6.1717E-1 6.12195E-1 6.0244E-1 6.15616E-1 6.16851E-1 6.32851E-1 6.35607E-1 -9999 -9999 -9999 -9999 -9999 -9999 -9999 -9999 -9999 -9999 -9999 -9999 -9999 -9999 -9999 -9999 -9999 -9999 -9999 -9999 5.98407E-1 5.76323E-1 5.74237E-1 4.48055E-1 3.28293E-1 2.25863E-1 6.68229E-2 1.29612E-1 1.50384E-1 3.85123E-1 1.78472E-1 2.84459E-1 1.15297E-1 6.71101E-2 2.25798E-1 2.11076E-1 4.02694E-1 5.29496E-1 4.73177E-1 1.39897E-1 6.58848E-2 -9999 -9999 -9999 -9999 -9999 -9999 -9999 -9999 -9999 -9999 -9999 -9999 -9999 -9999 -9999 -9999 -9999 -9999 -9999 -9999 -9999 -9999 -9999 -9999 -9999 -9999 -9999 -9999 -9999 -9999 -9999 -9999 -9999 -9999 -9999 -9999 -9999 -9999 -9999 -9999 -9999
-9999 -9999 -9999 -9999 -9999 -9999 -9999 -9999 -9999 -9999 -9999 -9999 -9999 -9999 -9999 -9999 -9999 -9999 -9999 -9999 -9999 -9999 -9999 -9999 -9999 -9999 -9999 -9999 -9999 -9999 -9999 -9999 -9999 -9999 -9999 -9999 -9999 -9999 -9999 6.2549E-1 6.11459E-1 6.18557E-1 6.18336E-1 6.07849E-1 5.99511E-1 5.98598E-1 6.0249E-1 6.0057E-1 6.00541E-1 5.96521E-1 6.02782E-1 6.06922E-1 6.23784E-1 -9999 6.35185E-1 -9999 -9999 -9999 -9999 -9999 -9999 -9999 -9999 -9999 -9999 -9999 -9999 -9999 -9999 -9999 -9999 -9999 -9999 -9999 5.59133E-1 5.1886E-1 5.74293E-1 4.80588E-1 3.8544E-1 1.82653E-1 8.64411E-2 7.50656E-2 6.36489E-2 1.55782E-1 6.16622E-2 1.87333E-1 2.24827E-2 4.04956E-2 8.05102E-2 2.09975E-1 4.03626E-1 2.2113E-1 4.12853E-1 4.14262E-1 4.24391E-1 -9999 -9999 -9999 -9999 -9999 -9999 -9999 -9999 -9999 -9999 -9999 -9999 -9999 -9999 -9999 -9999 -9999 -9999 -9999 -9999 -9999 -9999 -9999 -9999 -9999 -9999 -9999 -9999 -9999 -9999 -9999 -9999 -9999 -9999 -9999 -9999 -9999 -9999 -9999 -9999 -9999
-9999 -9999 -9999 -9999 -9999 -9999 -9999 -9999 -9999 -9999 -9999 -9999 -9999 -9999 -9999 -9999 -9999 -9999 -9999 -9999 -9999 -9999 -9999 -9999 -9999 -9999 -9999 -9999 -9999 -9999 -9999 -9999 -9999 -9999 -9999 -9999 -9999 -9999 6.40401E-1 6.09508E-1 5.70679E-1 6.0398E-1 6.194E-1 6.14195E-1 6.01496E-1 5.97454E-1 5.93133E-1 5.94546E-1 5.92397E-1 5.96836E-1 5.99289E-1 6.05334E-1 6.26844E-1 -9999 -9999 6.25327E-1 -9999 -9999 -9999 -9999 -9999 -9999 -9999 -9999 -9999 -9999 -9999 -9999 -9999 -9999 -9999 -9999 -9999 -9999 -9999 -9999 5.57593E-1 -9999 3.85133E-1 3.6891E-1 2.29528E-1 1.68027E-1 1.48785E-1 3.54939E-2 3.01509E-2 3.45353E-2 1.55259E-2 -9999 -9999 -9999 1.92633E-1 -9999 -9999 -9999 -9999 -9999 -9999 -9999 -9999 -9999 -9999 -9999 -9999 -9999 -9999 -9999 -9999 -9999 -9999 -9999 -9999 -9999 -9999 -9999 -9999 -9999 -9999 -9999 -9999 -9999 -9999 -9999 -9999 -9999 -9999 -9999 -9999 -9999 -9999 -9999 -9999 -9999 -9999 -9999 -9999 -9999
-9999 -9999 -9999 -9999 -9999 -9999 -9999 -9999 -9999 -9999 -9999 -9999 -9999 -9999 -9999 -9999 -9999 -9999 -9999 -9999 -9999 -9999 -9999 -9999 -9999 -9999 -9999 -9999 -9999 -9999 -9999 -9999 -9999 -9999 -9999 -9999 -9999 6.47538E-1 6.28069E-1 6.04357E-1 5.77035E-1 5.21855E-1 5.62962E-1 6.11318E-1 6.07216E-1 5.98552E-1 5.9282E-1 5.91166E-1 5.93692E-1 5.91352E-1 5.95687E-1 6.02453E-1 6.12587E-1 6.12527E-1 6.29091E-1 6.2742E-1 -9999 -9999 -9999 -9999 -9999 -9999 -9999 -9999 -9999 -9999 -9999 -9999 -9999 -9999 -9999 -9999 -9999 -9999 5.15616E-1 -9999 -9999 4.50578E-1 3.94394E-1 4.96662E-1 3.09862E-1 1.14865E-1 2.38032E-1 1.35099E-1 1.03094E-1 1.28445E-1 1.85528E-1 -9999 -9999 -9999 -9999 -9999 -9999 -9999 -9999 -9999 -9999 -9999 -9999 -9999 -9999 -9999 -9999 -9999 -9999 -9999 -9999 -9999 -9999 -9999 -9999 -9999 -9999 -9999 -9999 -9999 -9999 -9999 -9999 -9999 -9999 -9999 -9999 -9999 -9999 -9999 -9999 -9999 -9999 -9999 -9999 -9999 -9999 -9999 -9999 -9999
-9999 -9999 -9999 -9999 -9999 -9999 -9999 -9999 -9999 -9999 -9999 -9999 -9999 -9999 -9999 -9999 -9999 -9999 -9999 -9999 -9999 -9999 -9999 -9999 -9999 -9999 -9999 -9999 -9999 -9999 -9999 -9999 -9999 -9999 -9999 -9999 6.56914E-1 6.30944E-1 6.17813E-1 5.85836E-1 5.82557E-1 5.65783E-1 5.56182E-1 5.82159E-1 5.95708E-1 6.17738E-1 5.95711E-1 5.90704E-1 5.93462E-1 5.94151E-1 5.96904E-1 6.04717E-1 6.10625E-1 6.07763E-1 6.19308E-1 6.24514E-1 -9999 -9999 -9999 -9999 -9999 -9999 -9999 -9999 -9999 -9999 -9999 -9999 -9999 -9999 6.03312E-1 5.86562E-1 5.32415E-1 3.80739E-1 4.07353E-1 4.86798E-1 -9999 4.78087E-1 3.73611E-1 5.39702E-1 3.73271E-1 3.48795E-1 4.4586E-1 2.65207E-1 9.09504E-2 1.14276E-1 -9999 -9999 -9999 -9999 -9999 -9999 -9999 -9999 -9999 -9999 -9999 -9999 -9999 -9999 -9999 -9999 -9999 -9999 -9999 -9999 -9999 -9999 -9999 -9999 -9999 -9999 -9999 -9999 -9999 -9999 -9999 -9999 -9999 -9999 -9999 -9999 -9999 -9999 -9999 -9999 -9999 -9999 -9999 -9999 -9999 -9999 -9999 -9999 -9999 -9999
-9999 -9999 -9999 -9999 -9999 -9999 -9999 -9999 -9999 -9999 -9999 -9999 -9999 -9999 -9999 -9999 -9999 -9999 -9999 -9999 -9999 -9999 -9999 -9999 -9999 -9999 -9999 -9999 -9999 -9999 -9999 -9999 -9999 -9999 -9999 -9999 -9999 5.40778E-1 5.4056E-1 4.95329E-1 4.98088E-1 4.47373E-1 4.48278E-1 5.22426E-1 5.80085E-1 6.07465E-1 6.15366E-1 5.9785E-1 6.00889E-1 5.99945E-1 6.0397E-1 6.08402E-1 6.14305E-1 6.23412E-1 6.22128E-1 6.22737E-1 -9999 6.27072E-1 -9999 -9999 6.22613E-1 6.11357E-1 6.04621E-1 -9999 -9999 -9999 -9999 -9999 -9999 5.96587E-1 5.91134E-1 5.64881E-1 4.0919E-1 3.47776E-1 4.14056E-1 5.12514E-1 -9999 5.15171E-1 4.71727E-1 4.14029E-1 3.02033E-1 1.36743E-1 2.95336E-1 1.99045E-1 3.50121E-2 1.28788E-1 -9999 -9999 -9999 -9999 -9999 -9999 -9999 -9999 -9999 -9999 -9999 -9999 -9999 -9999 -9999 -9999 -9999 -9999 -9999 -9999 -9999 -9999 -9999 -9999 -9999 -9999 -9999 -9999 -9999 -9999 -9999 -9999 -9999 -9999 -9999 -9999 -9999 -9999 -9999 -9999 -9999 -9999 -9999 -9999 -9999 -9999 -9999 -9999 -9999 -9999
-9999 -9999 -9999 -9999 -9999 -9999 -9999 -9999 -9999 -9999 -9999 -9999 -9999 -9999 -9999 -9999 -9999 -9999 -9999 -9999 -9999 -9999 -9999 -9999 -9999 -9999 -9999 -9999 -9999 -9999 -9999 -9999 -9999 -9999 -9999 -9999 -9999 6.35684E-1 5.90624E-1 5.24322E-1 5.24236E-1 4.69759E-1 4.99895E-1 5.46029E-1 5.82666E-1 6.06847E-1 6.0734E-1 6.02262E-1 6.01512E-1 6.05238E-1 6.10436E-1 6.15723E-1 6.16425E-1 -9999 -9999 6.20702E-1 -9999 -9999 6.2557E-1 -9999 -9999 6.06913E-1 -9999 -9999 -9999 -9999 -9999 -9999 -9999 5.60415E-1 4.97786E-1 5.42821E-1 4.35071E-1 3.07827E-1 3.58885E-1 4.27813E-1 -9999 3.22305E-1 4.03753E-1 2.63006E-1 3.32283E-1 1.03545E-1 2.89431E-1 3.7139E-1 5.17026E-2 4.0595E-2 -9999 -9999 -9999 -9999 -9999 -9999 -9999 -9999 -9999 -9999 -9999 -9999 -9999 -9999 -9999 -9999 -9999 -9999 -9999 -9999 -9999 -9999 -9999 -9999 -9999 -9999 -9999 -9999 -9999 -9999 -9999 -9999 -9999 -9999 -9999 -9999 -9999 -9999 -9999 -9999 -9999 -9999 -9999 -9999 -9999 -9999 -9999 -9999 -9999 -9999
-9999 -9999 -9999 -9999 -9999 -9999 -9999 -9999 -9999 -9999 -9999 -9999 -9999 -9999 -9999 -9999 -9999 -9999 -9999 -9999 -9999 -9999 -9999 -9999 -9999 -9999 -9999 -9999 -9999 -9999 -9999 -9999 -9999 -9999 -9999 -9999 -9999 6.20518E-1 5.78588E-1 4.72041E-1 5.13963E-1 5.72606E-1 5.3993E-1 6.04839E-1 6.09294E-1 6.05531E-1 5.9888E-1 6.07005E-1 6.08345E-1 -9999 -9999 -9999 -9999 6.3736E-1 -9999 -9999 -9999 -9999 -9999 -9999 -9999 -9999 -9999 -9999 -9999 -9999 -9999 -9999 -9999 -9999 4.3795E-1 3.75833E-1 4.69573E-1 3.75676E-1 2.68477E-1 4.04723E-1 5.7587E-1 -9999 5.03348E-1 4.40354E-1 3.99848E-1 3.34351E-1 3.8717E-1 4.60988E-1 2.04203E-1 1.35587E-1 1.88515E-1 -9999 -9999 -9999 -9999 -9999 -9999 -9999 -9999 -9999 -9999 -9999 -9999 -9999 -9999 -9999 -9999 -9999 -9999 -9999 -9999 -9999 -9999 -9999 -9999 -9999 -9999 -9999 -9999 -9999 -9999 -9999 -9999 -9999 -9999 -9999 -9999 -9999 -9999 -9999 -9999 -9999 -9999 -9999 -9999 -9999 -9999 -9999 -9999 -9999
-9999 -9999 -9999 -9999 -9999 -9999 -9999 -9999 -9999 -9999 -9999 -9999 -9999 -9999 -9999 -9999 -9999 -9999 -9999 -9999 -9999 -9999 -9999 -9999 -9999 -9999 -9999 -9999 -9999 -9999 -9999 -9999 -9999 -9999 -9999 -9999 6.59306E-1 6.2733E-1 5.61296E-1 4.6974E-1 5.08255E-1 5.82738E-1 6.20136E-1 6.2153E-1 6.22122E-1 6.1818E-1 6.23276E-1 6.41218E-1 -9999 6.27807E-1 6.30133E-1 6.15189E-1 -9999 -9999 -9999 -9999 -9999 -9999 -9999 -9999 -9999 -9999 -9999 -9999 -9999 -9999 -9999 -9999 -9999 -9999 -9999 4.84178E-1 4.32696E-1 3.60064E-1 3.03495E-1 3.00272E-1 4.16533E-1 5.74494E-1 2.89096E-1 1.32739E-1 2.04176E-1 3.74383E-1 3.92586E-1 4.49487E-1 7.4426E-2 6.88704E-2 9.17821E-2 -9999 -9999 -9999 -9999 -9999 -9999 -9999 -9999 -9999 -9999 -9999 -9999 -9999 -9999 -9999 -9999 -9999 -9999 -9999 -9999 -9999 -9999 -9999 -9999 -9999 -9999 -9999 -9999 -9999 -9999 -9999 -9999 -9999 -9999 -9999 -9999 -9999 -9999 -9999 -9999 -9999 -9999 -9999 -9999 -9999 -9999 -9999 -9999 -9999
-9999 -9999 -9999 -9999 -9999 -9999 -9999 -9999 -9999 -9999 -9999 -9999 -9999 -9999 -9999 -9999 -9999 -9999 -9999 -9999 -9999 -9999 -9999 -9999 -9999 -9999 -9999 -9999 -9999 -9999 -9999 -9999 -9999 -9999 -9999 -9999 6.32823E-1 5.83227E-1 5.37089E-1 4.86667E-1 4.78997E-1 5.53509E-1 5.8117E-1 5.79832E-1 6.22859E-1 6.60965E-1 -9999 6.45319E-1 -9999 6.57365E-1 6.32302E-1 6.26817E-1 -9999 -9999 -9999 6.30457E-1 6.29574E-1 -9999 -9999 -9999 -9999 -9999 -9999 -9999 -9999 -9999 -9999 -9999 -9999 -9999 -9999 -9999 2.62909E-1 3.27862E-1 2.57011E-1 2.814E-1 4.28399E-1 5.75123E-1 2.10343E-1 3.64696E-1 3.72063E-1 3.92004E-1 4.5591E-1 3.23977E-1 1.32869E-1 5.58393E-2 2.12065E-1 -9999 -9999 -9999 -9999 -9999 -9999 -9999 -9999 -9999 -9999 -9999 -9999 -9999 -9999 -9999 -9999 -9999 -9999 -9999 -9999 -9999 -9999 -9999 -9999 -9999 -9999 -9999 -9999 -9999 -9999 -9999 -9999 -9999 -9999 -9999 -9999 -9999 -9999 -9999 -9999 -9999 -9999 -9999 -9999 -9999 -9999 -9999 -9999 -9999
-9999 -9999 -9999 -9999 -9999 -9999 -9999 -9999 -9999 -9999 -9999 -9999 -9999 -9999 -9999 -9999 -9999 -9999 -9999 -9999 -9999 -9999 -9999 -9999 -9999 -9999 -9999 -9999 -9999 -9999 -9999 -9999 -9999 -9999 -9999 -9999 6.30653E-1 6.17361E-1 5.64382E-1 4.97172E-1 4.94346E-1 4.9031E-1 4.9251E-1 5.6058E-1 6.19555E-1 6.60822E-1 -9999 6.61382E-1 6.66147E-1 -9999 -9999 -9999 6.39289E-1 -9999 -9999 -9999 -9999 -9999 -9999 -9999 -9999 -9999 -9999 -9999 -9999 -9999 -9999 -9999 -9999 -9999 -9999 -9999 -9999 4.03527E-1 2.74046E-1 2.51606E-1 3.55896E-1 5.18508E-1 5.22558E-1 5.33328E-1 5.47127E-1 4.70585E-1 3.30515E-1 4.45276E-1 4.11234E-1 2.63074E-1 1.9526E-1 1.19776E-1 -9999 -9999 -9999 -9999 -9999 -9999 -9999 -9999 -9999 -9999 -9999 -9999 -9999 -9999 -9999 -9999 -9999 -9999 -9999 -9999 -9999 -9999 -9999 -9999 -9999 -9999 -9999 -9999 -9999 -9999 -9999 -9999 -9999 -9999 -9999 -9999 -9999 -9999 -9999 -9999 -9999 -9999 -9999 -9999 -9999 -9999 -9999 -9999
-9999 -9999 -9999 -9999 -9999 -9999 -9999 -9999 -9999 -9999 -9999 -9999 -9999 -9999 -9999 -9999 -9999 -9999 -9999 -9999 -9999 -9999 -9999 -9999 -9999 -9999 -9999 -9999 -9999 -9999 -9999 -9999 -9999 -9999 -9999 -9999 -9999 5.89189E-1 5.27649E-1 4.6198E-1 4.95374E-1 5.16353E-1 5.48208E-1 5.91989E-1 6.37955E-1 -9999 6.53529E-1 6.41541E-1 6.50597E-1 -9999 -9999 -9999 -9999 -9999 6.32279E-1 -9999 -9999 -9999 -9999 -9999 -9999 -9999 -9999 -9999 -9999 -9999 -9999 -9999 -9999 5.19342E-1 4.94431E-1 5.00423E-1 5.62216E-1 -9999 -9999 3.39322E-1 5.16952E-1 3.20559E-1 2.63241E-1 2.95463E-1 2.15116E-1 4.24512E-1 2.63043E-1 1.14773E-1 4.03483E-1 2.3277E-1 -9999 -9999 -9999 -9999 -9999 -9999 -9999 -9999 -9999 -9999 -9999 -9999 -9999 -9999 -9999 -9999 -9999 -9999 -9999 -9999 -9999 -9999 -9999 -9999 -9999 -9999 -9999 -9999 -9999 -9999 -9999 -9999 -9999 -9999 -9999 -9999 -9999 -9999 -9999 -9999 -9999 -9999 -9999 -9999 -9999 -9999 -9999 -9999 -9999 -9999
-9999 -9999 -9999 -9999 -9999 -9999 -9999 -9999 -9999 -9999 -9999 -9999 -9999 -9999 -9999 -9999 -9999 -9999 -9999 -9999 -9999 -9999 -9999 -9999 -9999 -9999 -9999 -9999 -9999 -9999 -9999 -9999 -9999 -9999 -9999 -9999 -9999 6.60001E-1 5.82529E-1 5.22427E-1 5.29794E-1 5.6311E-1 6.30746E-1 6.49118E-1 6.53641E-1 6.54956E-1 -9999 -9999 -9999 -9999 -9999 6.49381E-1 -9999 -9999 -9999 -9999 -9999 -9999 -9999 -9999 -9999 -9999 -9999 -9999 -9999 -9999 -9999 -9999 5.63584E-1 4.60206E-1 3.48389E-1 3.66101E-1 3.67661E-1 4.92327E-1 5.38386E-1 5.50758E-1 4.63441E-1 2.70702E-1 1.45359E-1 1.91555E-1 3.12094E-1 3.84609E-1 2.83072E-1 1.59299E-1 1.73669E-1 -9999 -9999 -9999 -9999 -9999 -9999 -9999 -9999 -9999 -9999 -9999 -9999 -9999 -9999 -9999 -9999 -9999 -9999 -9999 -9999 -9999 -9999 -9999 -9999 -9999 -9999 -9999 -9999 -9999 -9999 -9999 -9999 -9999 -9999 -9999 -9999 -9999 -9999 -9999 -9999 -9999 -9999 -9999 -9999 -9999 -9999 -9999 -9999 -9999 -9999 -9999
-9999 -9999 -9999 -9999 -9999 -9999 -9999 -9999 -9999 -9999 -9999 -9999 -9999 -9999 -9999 -9999 -9999 -9999 -9999 -9999 -9999 -9999 -9999 -9999 -9999 -9999 -9999 -9999 -9999 -9999 -9999 -9999 -9999 -9999 -9999 -9999 -9999 6.87187E-1 6.5741E-1 6.39035E-1 6.29463E-1 6.51356E-1 6.70117E-1 6.61341E-1 6.6099E-1 6.65525E-1 6.62118E-1 6.52442E-1 6.54546E-1 6.45083E-1 6.48558E-1 6.42806E-1 -9999 6.29858E-1 -9999 -9999 -9999 -9999 -9999 -9999 -9999 -9999 -9999 5.8407E-1 -9999 -9999 -9999 -9999 5.60163E-1 5.15491E-1 4.45273E-1 3.80081E-1 3.48614E-1 3.91224E-1 3.77732E-1 4.84261E-1 5.47526E-1 4.85641E-1 2.59466E-1 2.185E-1 2.45979E-1 2.13989E-1 2.88081E-1 2.53376E-1 1.32988E-1 -9999 -9999 -9999 -9999 -9999 -9999 -9999 -9999 -9999 -9999 -9999 -9999 -9999 -9999 -9999 -9999 -9999 -9999 -9999 -9999 -9999 -9999 -9999 -9999 -9999 -9999 -9999 -9999 -9999 -9999 -9999 -9999 -9999 -9999 -9999 -9999 -9999 -9999 -9999 -9999 -9999 -9999 -9999 -9999 -9999 -9999 -9999 -9999 -9999 -9999 -9999
-9999 -9999 -9999 -9999 -9999 -9999 -9999 -9999 -9999 -9999 -9999 -9999 -9999 -9999 -9999 -9999 -9999 -9999 -9999 -9999 -9999 -9999 -9999 -9999 -9999 -9999 -9999 -9999 -9999 -9999 -9999 -9999 -9999 -9999 -9999 -9999 -9999 6.91012E-1 6.79528E-1 6.65105E-1 6.5288E-1 6.67764E-1 6.70222E-1 6.62843E-1 6.57068E-1 6.5872E-1 6.60252E-1 -9999 -9999 -9999 -9999 -9999 -9999 -9999 -9999 -9999 -9999 -9999 -9999 -9999 -9999 -9999 5.87256E-1 -9999 -9999 -9999 -9999 -9999 5.58798E-1 4.99055E-1 4.51402E-1 3.95068E-1 2.45065E-1 2.98975E-1 3.54171E-1 3.91034E-1 5.37607E-1 3.97298E-1 3.62884E-1 2.656E-1 1.89383E-1 1.94408E-1 1.69742E-1 8.90382E-2 1.25273E-1 -9999 -9999 -9999 -9999 -9999 -9999 -9999 -9999 -9999 -9999 -9999 -9999 -9999 -9999 -9999 -9999 -9999 -9999 -9999 -9999 -9999 -9999 -9999 -9999 -9999 -9999 -9999 -9999 -9999 -9999 -9999 -9999 -9999 -9999 -9999 -9999 -9999 -9999 -9999 -9999 -9999 -9999 -9999 -9999 -9999 -9999 -9999 -9999 -9999 -9999 -9999
-9999 -9999 -9999 -9999 -9999 -9999 -9999 -9999 -9999 -9999 -9999 -9999 -9999 -9999 -9999 -9999 -9999 -9999 -9999 -9999 -9999 -9999 -9999 -9999 -9999 -9999 -9999 -9999 -9999 -9999 -9999 -9999 -9999 -9999 -9999 -9999 -9999 6.91057E-1 6.70723E-1 6.34964E-1 6.52973E-1 6.78468E-1 6.73035E-1 6.60214E-1 6.50261E-1 6.4779E-1 6.43801E-1 6.4797E-1 -9999 -9999 6.43943E-1 -9999 -9999 -9999 -9999 -9999 -9999 -9999 -9999 -9999 -9999 -9999 -9999 5.7141E-1 -9999 -9999 -9999 -9999 -9999 4.66751E-1 3.55925E-1 4.15963E-1 2.93927E-1 3.69031E-1 4.22136E-1 3.07041E-1 4.20213E-1 5.00053E-1 4.9529E-1 3.27301E-1 4.04505E-1 2.53682E-1 2.79013E-1 1.01848E-1 1.47185E-1 -9999 -9999 -9999 -9999 -9999 -9999 -9999 -9999 -9999 -9999 -9999 -9999 -9999 -9999 -9999 -9999 -9999 -9999 -9999 -9999 -9999 -9999 -9999 -9999 -9999 -9999 -9999 -9999 -9999 -9999 -9999 -9999 -9999 -9999 -9999 -9999 -9999 -9999 -9999 -9999 -9999 -9999 -9999 -9999 -9999 -9999 -9999 -9999 -9999 -9999 -9999
-9999 -9999 -9999 -9999 -9999 -9999 -9999 -9999 -9999 -9999 -9999 -9999 -9999 -9999 -9999 -9999 -9999 -9999 -9999 -9999 -9999 -9999 -9999 -9999 -9999 -9999 -9999 -9999 -9999 -9999 -9999 -9999 -9999 -9999 -9999 -9999 -9999 6.88406E-1 6.73471E-1 6.49196E-1 6.60447E-1 6.75412E-1 6.68303E-1 6.60907E-1 6.5489E-1 6.44798E-1 6.37515E-1 6.32664E-1 6.29531E-1 -9999 -9999 -9999 -9999 -9999 -9999 -9999 -9999 -9999 -9999 -9999 -9999 -9999 -9999 -9999 5.66314E-1 5.61307E-1 -9999 -9999 5.57938E-1 5.37168E-1 4.15586E-1 3.44037E-1 3.36809E-1 4.75674E-1 2.68851E-1 2.03054E-1 2.72915E-1 3.20078E-1 4.29734E-1 4.63333E-1 4.72043E-1 3.03782E-1 3.57296E-1 2.64454E-1 1.05744E-1 1.91814E-1 -9999 -9999 -9999 -9999 -9999 -9999 -9999 -9999 -9999 -9999 -9999 -9999 -9999 -9999 -9999 -9999 -9999 -9999 -9999 -9999 -9999 -9999 -9999 -9999 -9999 -9999 -9999 -9999 -9999 -9999 -9999 -9999 -9999 -9999 -9999 -9999 -9999 -9999 -9999 -9999 -9999 -9999 -9999 -9999 -9999 -9999 -9999 -9999 -9999 -9999
-9999 -9999 -9999 -9999 -9999 -9999 -9999 -9999 -9999 -9999 -9999 -9999 -9999 -9999 -9999 -9999 -9999 -9999 -9999 -9999 -9999 -9999 -9999 -9999 -9999 -9999 -9999 -9999 -9999 -9999 -9999 -9999 -9999 -9999 -9999 -9999 6.95924E-1 6.88304E-1 6.72951E-1 6.51069E-1 6.75861E-1 6.73054E-1 6.63095E-1 6.55532E-1 6.47995E-1 6.38474E-1 6.30022E-1 6.27907E-1 6.24719E-1 6.26842E-1 6.3066E-1 6.25032E-1 -9999 -9999 -9999 -9999 -9999 -9999 -9999 -9999 -9999 -9999 -9999 -9999 -9999 5.60632E-1 -9999 -9999 5.48972E-1 5.42546E-1 4.45855E-1 3.97933E-1 4.78747E-1 4.6383E-1 3.83623E-1 3.07309E-1 1.18895E-1 1.03516E-1 7.63505E-2 1.54411E-1 3.97752E-1 4.46965E-1 4.27885E-1 3.2027E-1 1.84439E-1 1.42909E-1 -9999 -9999 -9999 -9999 -9999 -9999 -9999 -9999 -9999 -9999 -9999 -9999 -9999 -9999 -9999 -9999 -9999 -9999 -9999 -9999 -9999 -9999 -9999 -9999 -9999 -9999 -9999 -9999 -9999 -9999 -9999 -9999 -9999 -9999 -9999 -9999 -9999 -9999 -9999 -9999 -9999 -9999 -9999 -9999 -9999 -9999 -9999 -9999 -9999 -9999
-9999 -9999 -9999 -9999 -9999 -9999 -9999 -9999 -9999 -9999 -9999 -9999 -9999 -9999 -9999 -9999 -9999 -9999 -9999 -9999 -9999 -9999 -9999 -9999 -9999 -9999 -9999 -9999 -9999 -9999 -9999 -9999 -9999 -9999 -9999 -9999 6.98494E-1 6.88093E-1 6.69499E-1 6.67023E-1 6.77845E-1 6.73623E-1 6.63027E-1 6.59726E-1 6.49445E-1 6.48301E-1 6.31269E-1 6.17089E-1 6.25526E-1 -9999 6.29315E-1 6.2248E-1 6.31966E-1 -9999 -9999 -9999 -9999 -9999 -9999 -9999 -9999 -9999 -9999 -9999 -9999 -9999 -9999 -9999 5.42821E-1 5.32207E-1 5.19771E-1 4.90466E-1 4.21796E-1 4.39179E-1 3.07338E-1 1.69356E-1 2.24909E-2 7.18992E-3 6.45835E-2 1.39123E-1 1.59425E-1 1.74782E-1 2.65383E-1 2.38061E-1 2.10842E-1 1.0783E-1 -9999 -9999 -9999 -9999 -9999 -9999 -9999 -9999 -9999 -9999 -9999 -9999 -9999 -9999 -9999 -9999 -9999 -9999 -9999 -9999 -9999 -9999 -9999 -9999 -9999 -9999 -9999 -9999 -9999 -9999 -9999 -9999 -9999 -9999 -9999 -9999 -9999 -9999 -9999 -9999 -9999 -9999 -9999 -9999 -9999 -9999 -9999 -9999 -9999 -9999
-9999 -9999 -9999 -9999 -9999 -9999 -9999 -9999 -9999 -9999 -9999 -9999 -9999 -9999 -9999 -9999 -9999 -9999 -9999 -9999 -9999 -9999 -9999 -9999 -9999 -9999 -9999 -9999 -9999 -9999 -9999 -9999 -9999 -9999 -9999 -9999 7.00882E-1 6.89673E-1 6.79082E-1 6.60001E-1 6.67074E-1 6.61215E-1 6.56764E-1 6.48888E-1 6.42379E-1 6.38971E-1 6.51656E-1 6.46045E-1 -9999 6.317E-1 6.17517E-1 6.22224E-1 6.2666E-1 -9999 -9999 -9999 -9999 -9999 -9999 -9999 -9999 -9999 -9999 -9999 -9999 -9999 -9999 -9999 -9999 4.79659E-1 3.19821E-1 3.56258E-1 3.27563E-1 3.52377E-1 2.21656E-1 7.507E-2 1.10789E-1 1.64703E-1 2.87122E-1 2.0396E-1 1.57764E-1 2.45856E-1 2.69828E-1 2.33826E-1 1.44965E-1 3.10929E-1 -9999 -9999 -9999 -9999 -9999 -9999 -9999 -9999 -9999 -9999 -9999 -9999 -9999 -9999 -9999 -9999 -9999 -9999 -9999 -9999 -9999 -9999 -9999 -9999 -9999 -9999 -9999 -9999 -9999 -9999 -9999 -9999 -9999 -9999 -9999 -9999 -9999 -9999 -9999 -9999 -9999 -9999 -9999 -9999 -9999 -9999 -9999 -9999 -9999 -9999
-9999 -9999 -9999 -9999 -9999 -9999 -9999 -9999 -9999 -9999 -9999 -9999 -9999 -9999 -9999 -9999 -9999 -9999 -9999 -9999 -9999 -9999 -9999 -9999 -9999 -9999 -9999 -9999 -9999 -9999 -9999 -9999 -9999 -9999 -9999 7.122E-1 7.01185E-1 6.90707E-1 6.55447E-1 6.30562E-1 6.52011E-1 6.45474E-1 6.45498E-1 6.41318E-1 6.42556E-1 6.31517E-1 6.23213E-1 6.29819E-1 6.38713E-1 -9999 -9999 -9999 -9999 -9999 -9999 -9999 -9999 -9999 -9999 -9999 -9999 -9999 -9999 -9999 -9999 -9999 -9999 -9999 -9999 -9999 -9999 4.66594E-1 3.18821E-1 2.52937E-1 1.56343E-1 1.92953E-1 3.27598E-1 3.14062E-1 3.59329E-1 2.81702E-1 3.20237E-1 1.77327E-1 9.72432E-2 1.07577E-1 9.1911E-2 1.67911E-1 -9999 -9999 -9999 -9999 -9999 -9999 -9999 -9999 -9999 -9999 -9999 -9999 -9999 -9999 -9999 -9999 -9999 -9999 -9999 -9999 -9999 -9999 -9999 -9999 -9999 -9999 -9999 -9999 -9999 -9999 -9999 -9999 -9999 -9999 -9999 -9999 -9999 -9999 -9999 -9999 -9999 -9999 -9999 -9999 -9999 -9999 -9999 -9999 -9999 -9999
-9999 -9999 -9999 -9999 -9999 -9999 -9999 -9999 -9999 -9999 -9999 -9999 -9999 -9999 -9999 -9999 -9999 -9999 -9999 -9999 -9999 -9999 -9999 -9999 -9999 -9999 -9999 -9999 -9999 -9999 -9999 -9999 -9999 -9999 -9999 7.09742E-1 7.03191E-1 6.92493E-1 6.68213E-1 6.56072E-1 6.43588E-1 6.39787E-1 6.39051E-1 6.37753E-1 6.30466E-1 6.3063E-1 6.32336E-1 6.37935E-1 6.35811E-1 6.43494E-1 -9999 -9999 6.07895E-1 6.17815E-1 -9999 -9999 -9999 -9999 -9999 -9999 -9999 -9999 -9999 -9999 -9999 -9999 -9999 -9999 -9999 4.8916E-1 5.2776E-1 5.03531E-1 3.49385E-1 3.37572E-1 2.73156E-1 2.33031E-1 4.1529E-1 2.27172E-1 3.45241E-1 1.78934E-1 1.39023E-1 2.41405E-1 1.74706E-1 1.28945E-1 2.0623E-1 -9999 -9999 -9999 -9999 -9999 -9999 -9999 -9999 -9999 -9999 -9999 -9999 -9999 -9999 -9999 -9999 -9999 -9999 -9999 -9999 -9999 -9999 -9999 -9999 -9999 -9999 -9999 -9999 -9999 -9999 -9999 -9999 -9999 -9999 -9999 -9999 -9999 -9999 -9999 -9999 -9999 -9999 -9999 -9999 -9999 -9999 -9999 -9999 -9999 -9999 -9999
-9999 -9999 -9999 -9999 -9999 -9999 -9999 -9999 -9999 -9999 -9999 -9999 -9999 -9999 -9999 -9999 -9999 -9999 -9999 -9999 -9999 -9999 -9999 -9999 -9999 -9999 -9999 -9999 -9999 -9999 -9999 -9999 -9999 -9999 7.21058E-1 7.14838E-1 7.03532E-1 6.93133E-1 6.75792E-1 6.44665E-1 6.31185E-1 6.29063E-1 6.30365E-1 6.25497E-1 6.1713E-1 6.26319E-1 6.2839E-1 6.34323E-1 6.35036E-1 6.22593E-1 6.19981E-1 -9999 -9999 -9999 5.94491E-1 5.90181E-1 -9999 -9999 -9999 -9999 -9999 -9999 -9999 -9999 -9999 -9999 -9999 -9999 -9999 -9999 5.22336E-1 5.01345E-1 4.71303E-1 4.92547E-1 4.82365E-1 3.6271E-1 4.49699E-1 3.37825E-1 3.35734E-1 1.79876E-1 1.25007E-1 1.10193E-1 4.97952E-2 1.24084E-1 2.9974E-1 -9999 -9999 -9999 -9999 -9999 -9999 -9999 -9999 -9999 -9999 -9999 -9999 -9999 -9999 -9999 -9999 -9999 -9999 -9999 -9999 -9999 -9999 -9999 -9999 -9999 -9999 -9999 -9999 -9999 -9999 -9999 -9999 -9999 -9999 -9999 -9999 -9999 -9999 -9999 -9999 -9999 -9999 -9999 -9999 -9999 -9999 -9999 -9999 -9999 -9999 -9999
-9999 -9999 -9999 -9999 -9999 -9999 -9999 -9999 -9999 -9999 -9999 -9999 -9999 -9999 -9999 -9999 -9999 -9999 -9999 -9999 -9999 -9999 -9999 -9999 -9999 -9999 -9999 -9999 -9999 -9999 -9999 -9999 -9999 -9999 7.21264E-1 7.07389E-1 6.99522E-1 6.93341E-1 6.64317E-1 6.42785E-1 6.31566E-1 6.34164E-1 6.41833E-1 6.34989E-1 6.28767E-1 6.29842E-1 6.18139E-1 6.10851E-1 6.34649E-1 6.11132E-1 -9999 6.2854E-1 -9999 -9999 -9999 -9999 -9999 -9999 -9999 -9999 -9999 -9999 -9999 -9999 -9999 -9999 -9999 -9999 4.74053E-1 5.23679E-1 4.2111E-1 3.51642E-1 4.98182E-1 3.399E-1 4.05928E-1 4.78255E-1 4.69257E-1 2.31162E-1 2.56329E-1 3.95786E-1 3.96467E-1 1.65907E-1 7.59844E-2 1.75098E-1 8.36368E-2 -9999 -9999 -9999 -9999 -9999 -9999 -9999 -9999 -9999 -9999 -9999 -9999 -9999 -9999 -9999 -9999 -9999 -9999 -9999 -9999 -9999 -9999 -9999 -9999 -9999 -9999 -9999 -9999 -9999 -9999 -9999 -9999 -9999 -9999 -9999 -9999 -9999 -9999 -9999 -9999 -9999 -9999 -9999 -9999 -9999 -9999 -9999 -9999 -9999 -9999 -9999
-9999 -9999 -9999 -9999 -9999 -9999 -9999 -9999 -9999 -9999 -9999 -9999 -9999 -9999 -9999 -9999 -9999 -9999 -9999 -9999 -9999 -9999 -9999 -9999 -9999 -9999 -9999 -9999 -9999 -9999 -9999 -9999 7.38055E-1 7.25723E-1 7.16814E-1 7.0748E-1 6.97493E-1 6.92288E-1 6.66606E-1 6.46606E-1 6.31786E-1 6.28001E-1 6.29399E-1 6.24898E-1 6.16941E-1 6.34716E-1 6.26557E-1 6.06944E-1 6.19617E-1 6.33668E-1 6.2321E-1 6.15215E-1 -9999 -9999 -9999 -9999 -9999 -9999 -9999 -9999 -9999 -9999 -9999 -9999 -9999 -9999 -9999 4.54353E-1 3.9198E-1 4.78719E-1 4.56661E-1 2.77646E-1 4.41884E-1 3.65567E-1 4.28065E-1 4.96975E-1 4.92694E-1 3.71805E-1 3.88838E-1 3.23663E-1 1.36603E-1 1.69097E-1 2.24272E-1 6.18898E-2 1.45209E-1 1.99146E-1 -9999 -9999 -9999 -9999 -9999 -9999 -9999 -9999 -9999 -9999 -9999 -9999 -9999 -9999 -9999 -9999 -9999 -9999 -9999 -9999 -9999 -9999 -9999 -9999 -9999 -9999 -9999 -9999 -9999 -9999 -9999 -9999 -9999 -9999 -9999 -9999 -9999 -9999 -9999 -9999 -9999 -9999 -9999 -9999 -9999 -9999 -9999 -9999 -9999 -9999
-9999 -9999 -9999 -9999 -9999 -9999 -9999 -9999 -9999 -9999 -9999 -9999 -9999 -9999 -9999 -9999 -9999 -9999 -9999 -9999 -9999 -9999 -9999 -9999 -9999 -9999 -9999 -9999 -9999 -9999 -9999 -9999 -9999 7.25282E-1 7.1264E-1 7.03484E-1 6.95707E-1 6.90876E-1 6.69631E-1 6.6285E-1 6.37078E-1 6.37567E-1 6.26187E-1 6.2039E-1 6.19646E-1 6.3523E-1 -9999 6.25254E-1 6.16557E-1 -9999 -9999 6.13302E-1 6.06811E-1 -9999 -9999 -9999 -9999 -9999 -9999 -9999 -9999 -9999 -9999 -9999 -9999 -9999 5.11051E-1 4.34605E-1 3.56466E-1 3.33802E-1 3.94592E-1 4.34406E-1 3.87563E-1 2.9401E-1 3.61116E-1 3.30771E-1 4.83887E-1 4.50808E-1 2.11233E-1 2.43546E-1 2.54166E-1 1.87944E-1 3.35108E-1 2.14281E-1 1.44379E-1 1.44075E-1 2.91606E-1 3.66765E-1 -9999 -9999 -9999 -9999 -9999 -9999 -9999 -9999 -9999 -9999 -9999 -9999 -9999 -9999 -9999 -9999 -9999 -9999 -9999 -9999 -9999 -9999 -9999 -9999 -9999 -9999 -9999 -9999 -9999 -9999 -9999 -9999 -9999 -9999 -9999 -9999 -9999 -9999 -9999 -9999 -9999 -9999 -9999 -9999 -9999 -9999 -9999 -9999
-9999 -9999 -9999 -9999 -9999 -9999 -9999 -9999 -9999 -9999 -9999 -9999 -9999 -9999 -9999 -9999 -9999 -9999 -9999 -9999 -9999 -9999 -9999 -9999 -9999 -9999 -9999 -9999 -9999 -9999 -9999 -9999 7.35044E-1 7.2742E-1 7.17991E-1 7.08633E-1 6.96768E-1 6.82711E-1 6.66372E-1 6.61896E-1 6.53511E-1 6.42963E-1 6.3735E-1 6.2829E-1 6.12993E-1 6.32473E-1 -9999 -9999 -9999 -9999 6.13719E-1 -9999 -9999 -9999 -9999 -9999 -9999 -9999 -9999 -9999 -9999 -9999 -9999 -9999 -9999 -9999 -9999 4.39229E-1 2.86525E-1 3.16557E-1 3.14231E-1 2.81859E-1 4.19847E-1 3.2018E-1 2.57811E-1 2.04039E-1 4.57608E-1 4.41434E-1 2.29293E-1 1.68618E-1 1.73008E-1 1.11041E-1 2.87652E-1 3.42235E-1 1.29554E-1 1.85912E-1 2.18781E-1 3.66057E-1 2.29629E-1 2.60915E-1 2.50059E-1 5.01645E-2 6.92138E-2 -9999 -9999 -9999 -9999 -9999 -9999 -9999 -9999 -9999 -9999 -9999 -9999 -9999 -9999 -9999 -9999 -9999 -9999 -9999 -9999 -9999 -9999 -9999 -9999 -9999 -9999 -9999 -9999 -9999 -9999 -9999 -9999 -9999 -9999 -9999 -9999 -9999 -9999 -9999 -9999 -9999 -9999 -9999
-9999 -9999 -9999 -9999 -9999 -9999 -9999 -9999 -9999 -9999 -9999 -9999 -9999 -9999 -9999 -9999 -9999 -9999 -9999 -9999 -9999 -9999 -9999 -9999 -9999 -9999 -9999 -9999 -9999 -9999 -9999 7.37544E-1 7.31172E-1 7.24697E-1 7.15342E-1 7.04618E-1 6.92358E-1 6.8095E-1 6.49289E-1 6.40982E-1 6.36997E-1 6.27424E-1 6.21829E-1 6.09909E-1 6.03749E-1 6.16654E-1 6.36168E-1 6.2706E-1 -9999 6.1845E-1 -9999 -9999 -9999 -9999 -9999 -9999 -9999 -9999 -9999 -9999 -9999 -9999 -9999 -9999 -9999 -9999 -9999 4.38713E-1 1.68971E-1 1.66432E-1 2.923E-1 2.64411E-1 3.04626E-1 3.4229E-1 2.72671E-1 3.4635E-1 4.43353E-1 4.78447E-1 4.02828E-1 2.4602E-1 1.95416E-1 3.69861E-1 2.41315E-1 6.93084E-2 8.85095E-2 1.11541E-1 1.55599E-1 2.19464E-1 2.86227E-1 1.71327E-1 4.22259E-1 4.06085E-1 3.98234E-1 3.76368E-1 2.37552E-1 -9999 -9999 -9999 -9999 -9999 -9999 -9999 -9999 -9999 -9999 -9999 -9999 -9999 -9999 -9999 -9999 -9999 -9999 -9999 -9999 -9999 -9999 -9999 -9999 -9999 -9999 -9999 -9999 -9999 -9999 -9999 -9999 -9999 -9999 -9999 -9999 -9999 -9999 -9999 -9999 -9999
-9999 -9999 -9999 -9999 -9999 -9999 -9999 -9999 -9999 -9999 -9999 -9999 -9999 -9999 -9999 -9999 -9999 -9999 -9999 -9999 -9999 -9999 -9999 -9999 -9999 -9999 -9999 -9999 -9999 -9999 -9999 7.38334E-1 7.30768E-1 7.22517E-1 7.12891E-1 7.00071E-1 6.82601E-1 6.7505E-1 6.60514E-1 6.39963E-1 6.34096E-1 6.28275E-1 6.24207E-1 6.12274E-1 6.01336E-1 5.95834E-1 6.29269E-1 6.27769E-1 -9999 -9999 -9999 -9999 -9999 -9999 -9999 -9999 -9999 -9999 -9999 -9999 -9999 -9999 -9999 -9999 -9999 -9999 -9999 4.6409E-1 3.50892E-1 2.8101E-1 2.45911E-1 3.26126E-1 3.66213E-1 2.79666E-1 3.29801E-1 3.76175E-1 1.97397E-1 4.3997E-1 4.71563E-1 4.51294E-1 4.21779E-1 1.6321E-1 8.19537E-2 1.33158E-1 2.01408E-1 8.37186E-2 5.56586E-2 1.07685E-1 2.68108E-1 4.14825E-1 4.03431E-1 3.84344E-1 1.99186E-1 9.96265E-2 3.92839E-2 -9999 -9999 -9999 -9999 -9999 -9999 -9999 -9999 -9999 -9999 -9999 -9999 -9999 -9999 -9999 -9999 -9999 -9999 -9999 -9999 -9999 -9999 -9999 -9999 -9999 -9999 -9999 -9999 -9999 -9999 -9999 -9999 -9999 -9999 -9999 -9999 -9999 -9999 -9999 -9999 -9999
-9999 -9999 -9999 -9999 -9999 -9999 -9999 -9999 -9999 -9999 -9999 -9999 -9999 -9999 -9999 -9999 -9999 -9999 -9999 -9999 -9999 -9999 -9999 -9999 -9999 -9999 -9999 -9999 -9999 -9999 -9999 7.39415E-1 7.24886E-1 7.07819E-1 7.06997E-1 7.07743E-1 6.87532E-1 6.82685E-1 6.67722E-1 6.47493E-1 6.49708E-1 6.37722E-1 6.34888E-1 6.27373E-1 6.09581E-1 5.60737E-1 5.99806E-1 6.06587E-1 -9999 -9999 -9999 -9999 -9999 -9999 -9999 -9999 -9999 -9999 -9999 -9999 -9999 -9999 -9999 -9999 5.00314E-1 4.9237E-1 4.9482E-1 4.86495E-1 4.66266E-1 4.10907E-1 2.54859E-1 4.1863E-1 2.40589E-1 2.06497E-1 6.41992E-2 7.8131E-2 1.59592E-1 3.76609E-1 4.37939E-1 4.44876E-1 4.60637E-1 3.38821E-1 7.97592E-2 1.59674E-1 9.61354E-2 2.74488E-1 2.19474E-1 2.18972E-1 2.79006E-1 3.60258E-1 4.11541E-1 2.96385E-1 1.19404E-1 1.77447E-1 4.41641E-2 -9999 -9999 -9999 -9999 -9999 -9999 -9999 -9999 -9999 -9999 -9999 -9999 -9999 -9999 -9999 -9999 -9999 -9999 -9999 -9999 -9999 -9999 -9999 -9999 -9999 -9999 -9999 -9999 -9999 -9999 -9999 -9999 -9999 -9999 -9999 -9999 -9999 -9999 -9999 -9999 -9999
-9999 -9999 -9999 -9999 -9999 -9999 -9999 -9999 -9999 -9999 -9999 -9999 -9999 -9999 -9999 -9999 -9999 -9999 -9999 -9999 -9999 -9999 -9999 -9999 -9999 -9999 -9999 -9999 -9999 -9999 -9999 -9999 -9999 -9999 -9999 7.11321E-1 7.04129E-1 6.94349E-1 6.79178E-1 6.62531E-1 6.58586E-1 6.47219E-1 6.30332E-1 6.27009E-1 6.2498E-1 6.05283E-1 5.70056E-1 -9999 -9999 -9999 -9999 -9999 -9999 -9999 -9999 -9999 -9999 -9999 -9999 -9999 -9999 -9999 -9999 4.92979E-1 4.72285E-1 4.37069E-1 4.60585E-1 4.61199E-1 4.77061E-1 4.67655E-1 4.26056E-1 3.42455E-1 2.84607E-1 3.5148E-1 2.30278E-1 2.20437E-2 5.83653E-2 2.46287E-1 3.44536E-1 1.75211E-1 4.34462E-1 4.63061E-1 3.39754E-1 2.80787E-1 9.28145E-2 6.51378E-2 1.93767E-1 4.00581E-1 4.24277E-1 3.4046E-1 7.11748E-2 1.37177E-1 -9999 -9999 -9999 -9999 -9999 -9999 -9999 -9999 -9999 -9999 -9999 -9999 -9999 -9999 -9999 -9999 -9999 -9999 -9999 -9999 -9999 -9999 -9999 -9999 -9999 -9999 -9999 -9999 -9999 -9999 -9999 -9999 -9999 -9999 -9999 -9999 -9999 -9999 -9999 -9999 -9999 -9999 -9999 -9999
-9999 -9999 -9999 -9999 -9999 -9999 -9999 -9999 -9999 -9999 -9999 -9999 -9999 -9999 -9999 -9999 -9999 -9999 -9999 -9999 -9999 -9999 -9999 -9999 -9999 -9999 -9999 -9999 -9999 -9999 -9999 -9999 -9999 -9999 -9999 -9999 -9999 6.93465E-1 -9999 -9999 6.63913E-1 -9999 6.33356E-1 -9999 6.13537E-1 -9999 5.42526E-1 5.83529E-1 -9999 -9999 -9999 -9999 -9999 -9999 -9999 -9999 -9999 -9999 -9999 -9999 -9999 -9999 -9999 4.82432E-1 4.68601E-1 4.23331E-1 3.79066E-1 4.30116E-1 4.30692E-1 4.65141E-1 4.38184E-1 2.72211E-1 3.39255E-1 3.9389E-1 1.22133E-1 1.27863E-1 9.62994E-2 8.84049E-2 3.06716E-1 3.06935E-1 1.7654E-1 3.76507E-1 4.87116E-1 4.50611E-1 1.5866E-1 1.96044E-1 3.83965E-1 3.71681E-1 3.35506E-1 1.20321E-1 1.04857E-1 -9999 -9999 -9999 -9999 -9999 -9999 -9999 -9999 -9999 -9999 -9999 -9999 -9999 -9999 -9999 -9999 -9999 -9999 -9999 -9999 -9999 -9999 -9999 -9999 -9999 -9999 -9999 -9999 -9999 -9999 -9999 -9999 -9999 -9999 -9999 -9999 -9999 -9999 -9999 -9999 -9999 -9999 -9999 -9999 -9999
-9999 -9999 -9999 -9999 -9999 -9999 -9999 -9999 -9999 -9999 -9999 -9999 -9999 -9999 -9999 -9999 -9999 -9999 -9999 -9999 -9999 -9999 -9999 -9999 -9999 -9999 -9999 -9999 -9999 -9999 -9999 -9999 -9999 7.30203E-1 -9999 -9999 -9999 -9999 -9999 -9999 -9999 -9999 -9999 6.19764E-1 -9999 -9999 -9999 -9999 -9999 -9999 -9999 -9999 -9999 -9999 -9999 -9999 -9999 -9999 -9999 -9999 -9999 -9999 -9999 4.72789E-1 4.68051E-1 4.53005E-1 4.4737E-1 4.48064E-1 3.04203E-1 3.25956E-1 4.27736E-1 4.46246E-1 4.39893E-1 3.72325E-1 3.30908E-1 2.15592E-1 1.27891E-1 1.33477E-1 3.1078E-1 3.80131E-1 3.56825E-1 3.8573E-1 4.89852E-1 4.865E-1 1.43882E-1 3.53406E-1 3.15378E-1 1.11065E-1 1.40154E-1 1.09472E-1 7.66294E-2 -9999 -9999 -9999 -9999 -9999 -9999 -9999 -9999 -9999 -9999 -9999 -9999 -9999 -9999 -9999 -9999 -9999 -9999 -9999 -9999 -9999 -9999 -9999 -9999 -9999 -9999 -9999 -9999 -9999 -9999 -9999 -9999 -9999 -9999 -9999 -9999 -9999 -9999 -9999 -9999 -9999 -9999 -9999 -9999 -9999
-9999 -9999 -9999 -9999 -9999 -9999 -9999 -9999 -9999 -9999 -9999 -9999 -9999 -9999 -9999 -9999 -9999 -9999 -9999 -9999 -9999 -9999 -9999 -9999 -9999 -9999 -9999 -9999 -9999 -9999 -9999 -9999 -9999 -9999 -9999 -9999 -9999 -9999 -9999 -9999 -9999 -9999 -9999 -9999 -9999 -9999 -9999 -9999 -9999 -9999 -9999 -9999 -9999 -9999 -9999 -9999 -9999 -9999 -9999 -9999 -9999 -9999 4.80328E-1 4.69973E-1 4.21688E-1 4.11966E-1 3.99449E-1 3.8121E-1 2.48027E-1 1.65641E-1 2.40393E-1 2.46324E-1 3.95485E-1 3.49682E-1 2.05144E-1 8.34542E-2 1.34963E-1 2.9065E-1 4.0047E-1 4.03592E-1 1.4658E-1 1.46871E-1 2.90735E-1 4.47126E-1 4.30526E-1 4.51291E-1 1.62215E-1 9.04366E-2 1.35423E-1 7.21952E-2 -9999 -9999 -9999 -9999 -9999 -9999 -9999 -9999 -9999 -9999 -9999 -9999 -9999 -9999 -9999 -9999 -9999 -9999 -9999 -9999 -9999 -9999 -9999 -9999 -9999 -9999 -9999 -9999 -9999 -9999 -9999 -9999 -9999 -9999 -9999 -9999 -9999 -9999 -9999 -9999 -9999 -9999 -9999 -9999 -9999 -9999
-9999 -9999 -9999 -9999 -9999 -9999 -9999 -9999 -9999 -9999 -9999 -9999 -9999 -9999 -9999 -9999 -9999 -9999 -9999 -9999 -9999 -9999 -9999 -9999 -9999 -9999 -9999 -9999 -9999 -9999 -9999 -9999 -9999 -9999 -9999 -9999 -9999 -9999 -9999 -9999 -9999 -9999 -9999 -9999 -9999 -9999 -9999 -9999 -9999 -9999 -9999 -9999 -9999 -9999 -9999 -9999 -9999 -9999 -9999 -9999 -9999 -9999 -9999 3.4809E-1 4.48761E-1 3.92755E-1 3.61707E-1 2.68389E-1 8.01849E-2 1.05242E-1 9.40306E-2 1.80515E-1 1.78491E-1 3.14974E-1 3.22035E-1 9.93866E-2 1.09907E-1 2.43039E-1 2.15191E-1 4.11333E-1 2.19621E-1 9.54483E-2 7.13916E-2 1.3755E-1 4.22253E-1 4.49171E-1 2.60674E-1 2.26617E-1 2.64313E-1 1.11263E-1 1.17425E-1 1.53058E-1 -9999 -9999 -9999 -9999 -9999 -9999 -9999 -9999 -9999 -9999 -9999 -9999 -9999 -9999 -9999 -9999 -9999 -9999 -9999 -9999 -9999 -9999 -9999 -9999 -9999 -9999 -9999 -9999 -9999 -9999 -9999 -9999 -9999 -9999 -9999 -9999 -9999 -9999 -9999 -9999 -9999 -9999 -9999 -9999
-9999 -9999 -9999 -9999 -9999 -9999 -9999 -9999 -9999 -9999 -9999 -9999 -9999 -9999 -9999 -9999 -9999 -9999 -9999 -9999 -9999 -9999 7.76078E-1 -9999 -9999 -9999 -9999 -9999 -9999 -9999 -9999 -9999 -9999 -9999 -9999 -9999 -9999 -9999 -9999 -9999 -9999 -9999 -9999 -9999 -9999 -9999 -9999 -9999 -9999 -9999 -9999 -9999 -9999 -9999 -9999 -9999 -9999 -9999 -9999 -9999 -9999 -9999 -9999 -9999 4.37883E-1 4.31335E-1 3.57849E-1 1.66021E-1 1.0885E-1 3.12163E-1 3.73186E-1 3.47263E-1 1.86249E-1 1.04208E-1 1.80167E-1 1.6606E-1 8.87408E-2 9.39891E-2 1.9351E-1 4.13266E-1 2.28815E-1 1.05017E-1 9.27889E-2 1.48267E-1 2.74734E-1 4.10777E-1 3.21002E-1 1.42194E-1 9.13345E-2 1.05034E-1 1.92425E-1 -9999 -9999 -9999 -9999 -9999 -9999 -9999 -9999 -9999 -9999 -9999 -9999 -9999 -9999 -9999 -9999 -9999 -9999 -9999 -9999 -9999 -9999 -9999 -9999 -9999 -9999 -9999 -9999 -9999 -9999 -9999 -9999 -9999 -9999 -9999 -9999 -9999 -9999 -9999 -9999 -9999 -9999 -9999 -9999 -9999
-9999 -9999 -9999 -9999 -9999 -9999 -9999 -9999 -9999 -9999 -9999 -9999 -9999 -9999 -9999 -9999 -9999 -9999 -9999 -9999 7.73653E-1 7.77498E-1 7.73609E-1 7.65459E-1 7.50268E-1 7.69807E-1 -9999 -9999 -9999 -9999 -9999 -9999 -9999 -9999 -9999 -9999 -9999 -9999 -9999 -9999 -9999 -9999 -9999 -9999 -9999 -9999 -9999 -9999 -9999 -9999 -9999 -9999 -9999 -9999 -9999 -9999 -9999 -9999 -9999 -9999 -9999 -9999 -9999 -9999 4.16216E-1 4.38203E-1 3.71218E-1 4.0912E-1 4.15761E-1 4.09858E-1 3.71371E-1 1.80849E-1 1.81156E-1 7.91189E-2 1.27961E-1 2.29602E-1 1.51329E-1 8.07798E-2 1.7245E-1 4.0462E-1 2.99584E-1 8.46514E-2 9.88963E-2 1.10862E-1 1.78591E-1 4.15907E-1 4.76041E-1 3.73161E-1 2.17214E-1 1.2696E-1 6.1885E-2 9.98424E-2 2.0031E-1 4.11651E-1 -9999 -9999 -9999 -9999 -9999 -9999 -9999 -9999 -9999 -9999 -9999 -9999 -9999 -9999 -9999 -9999 -9999 -9999 -9999 -9999 -9999 -9999 -9999 -9999 -9999 -9999 -9999 -9999 -9999 -9999 -9999 -9999 -9999 -9999 -9999 -9999 -9999 -9999 -9999 -9999 -9999 -9999
-9999 -9999 -9999 -9999 -9999 -9999 -9999 -9999 -9999 -9999 -9999 -9999 -9999 -9999 -9999 -9999 -9999 -9999 -9999 -9999 -9999 7.67379E-1 7.66216E-1 7.58167E-1 7.45696E-1 7.52483E-1 7.62772E-1 -9999 -9999 -9999 -9999 -9999 -9999 -9999 -9999 -9999 -9999 -9999 -9999 -9999 -9999 -9999 -9999 -9999 -9999 -9999 -9999 -9999 -9999 -9999 -9999 -9999 -9999 -9999 -9999 -9999 -9999 -9999 -9999 -9999 -9999 -9999 -9999 -9999 -9999 -9999 4.59692E-1 4.19314E-1 4.34206E-1 4.44664E-1 4.03133E-1 3.24211E-1 1.98148E-1 2.55788E-1 2.03039E-1 1.28072E-1 2.93879E-1 1.5009E-1 1.08313E-1 3.63565E-1 3.93874E-1 1.1391E-1 7.76057E-2 1.21775E-1 2.92269E-1 3.92844E-1 2.64181E-1 4.79545E-1 4.38377E-1 4.05468E-1 2.80986E-1 4.47296E-1 4.95035E-1 4.93657E-1 4.73602E-1 3.94202E-1 -9999 -9999 -9999 -9999 -9999 -9999 -9999 -9999 -9999 -9999 -9999 -9999 -9999 -9999 -9999 -9999 -9999 -9999 -9999 -9999 -9999 -9999 -9999 -9999 -9999 -9999 -9999 -9999 -9999 -9999 -9999 -9999 -9999 -9999 -9999 -9999 -9999 -9999 -9999 -9999
-9999 -9999 -9999 -9999 -9999 -9999 -9999 -9999 -9999 -9999 -9999 -9999 -9999 -9999 -9999 -9999 -9999 -9999 -9999 -9999 -9999 7.60093E-1 7.59743E-1 -9999 -9999 -9999 -9999 -9999 -9999 -9999 -9999 -9999 -9999 -9999 -9999 -9999 -9999 -9999 -9999 -9999 -9999 -9999 -9999 -9999 -9999 -9999 -9999 -9999 -9999 -9999 -9999 -9999 -9999 -9999 -9999 -9999 -9999 -9999 -9999 -9999 -9999 -9999 -9999 4.5336E-1 -9999 4.49184E-1 4.37659E-1 4.45936E-1 4.11671E-1 4.34061E-1 4.36334E-1 4.00644E-1 3.4163E-1 2.772E-1 2.11531E-1 1.50612E-1 2.07441E-1 3.42816E-1 3.77001E-1 4.50269E-1 4.22481E-1 1.22264E-1 1.03992E-1 2.49868E-1 3.93796E-1 2.94122E-1 4.33514E-1 4.8372E-1 4.52028E-1 4.71298E-1 4.9629E-1 4.81672E-1 4.21804E-1 2.6293E-1 2.16188E-1 4.22463E-1 1.53502E-1 1.51278E-1 -9999 -9999 -9999 -9999 -9999 -9999 -9999 -9999 -9999 -9999 -9999 -9999 -9999 -9999 -9999 -9999 -9999 -9999 -9999 -9999 -9999 -9999 -9999 -9999 -9999 -9999 -9999 -9999 -9999 -9999 -9999 -9999 -9999 -9999 -9999 -9999 -9999 -9999
-9999 -9999 -9999 -9999 -9999 -9999 -9999 -9999 -9999 -9999 -9999 -9999 -9999 -9999 -9999 -9999 -9999 -9999 -9999 -9999 -9999 -9999 -9999 -9999 -9999 -9999 -9999 -9999 -9999 -9999 -9999 -9999 -9999 -9999 -9999 -9999 -9999 -9999 -9999 -9999 -9999 -9999 -9999 -9999 -9999 -9999 -9999 -9999 -9999 -9999 -9999 -9999 -9999 -9999 -9999 -9999 -9999 -9999 -9999 -9999 -9999 -9999 -9999 -9999 4.21257E-1 3.39066E-1 3.08579E-1 4.15806E-1 -9999 3.89111E-1 4.15298E-1 4.01277E-1 3.53612E-1 2.53556E-1 2.1405E-1 1.63505E-1 7.13449E-2 1.81856E-1 1.70807E-1 4.04358E-1 4.60676E-1 2.54764E-1 1.45659E-1 4.40869E-1 4.74193E-1 4.60749E-1 1.9328E-1 9.19015E-2 2.43989E-1 1.79871E-1 2.0536E-1 2.02042E-1 3.14064E-1 1.63594E-1 3.30796E-1 2.59723E-1 6.10846E-2 5.58459E-2 -9999 -9999 -9999 -9999 -9999 -9999 -9999 -9999 -9999 -9999 -9999 -9999 -9999 -9999 -9999 -9999 -9999 -9999 -9999 -9999 -9999 -9999 -9999 -9999 -9999 -9999 -9999 -9999 -9999 -9999 -9999 -9999 -9999 -9999 -9999 -9999 -9999 -9999
-9999 -9999 -9999 -9999 -9999 -9999 -9999 -9999 -9999 -9999 -9999 -9999 -9999 -9999 -9999 -9999 -9999 -9999 -9999 -9999 -9999 -9999 -9999 -9999 -9999 -9999 -9999 -9999 -9999 -9999 -9999 -9999 -9999 -9999 -9999 -9999 -9999 -9999 -9999 -9999 -9999 -9999 -9999 -9999 -9999 -9999 -9999 -9999 -9999 -9999 -9999 -9999 -9999 -9999 -9999 -9999 -9999 -9999 -9999 -9999 -9999 -9999 -9999 -9999 -9999 3.47669E-1 3.71053E-1 3.53154E-1 -9999 3.06154E-1 3.9575E-1 2.56445E-1 2.75902E-1 3.53804E-1 3.76672E-1 2.53659E-1 9.83999E-2 1.89683E-1 1.81383E-1 4.32457E-1 4.00195E-1 4.59387E-1 4.4751E-1 4.73891E-1 3.99623E-1 1.98969E-1 2.56925E-1 1.92948E-1 1.61659E-1 7.58907E-2 1.09012E-1 1.16217E-1 4.1777E-1 2.93494E-1 2.10121E-1 -9999 -9999 -9999 -9999 -9999 -9999 -9999 -9999 -9999 -9999 -9999 -9999 -9999 -9999 -9999 -9999 -9999 -9999 -9999 -9999 -9999 -9999 -9999 -9999 -9999 -9999 -9999 -9999 -9999 -9999 -9999 -9999 -9999 -9999 -9999 -9999 -9999 -9999 -9999 -9999 -9999
-9999 -9999 -9999 -9999 -9999 -9999 -9999 -9999 -9999 -9999 -9999 -9999 -9999 -9999 -9999 -9999 -9999 -9999 -9999 -9999 -9999 -9999 -9999 -9999 -9999 -9999 -9999 -9999 -9999 -9999 -9999 -9999 -9999 -9999 -9999 -9999 -9999 -9999 -9999 -9999 -9999 -9999 -9999 4.99818E-1 -9999 -9999 -9999 -9999 -9999 -9999 -9999 -9999 -9999 -9999 -9999 -9999 -9999 -9999 -9999 -9999 -9999 -9999 -9999 -9999 -9999 4.39662E-1 -9999 4.36701E-1 -9999 2.32173E-1 3.60871E-1 1.96566E-1 1.97022E-1 1.6005E-1 1.59411E-1 2.2454E-1 1.39609E-1 2.36968E-1 3.46427E-1 4.69997E-1 2.72602E-1 2.31166E-1 1.34777E-1 3.82235E-1 2.72184E-1 8.33668E-2 9.56638E-2 2.61167E-1 9.65001E-2 1.57585E-1 1.37303E-1 3.56604E-1 4.01316E-1 1.20484E-1 5.37256E-2 -9999 -9999 -9999 -9999 -9999 -9999 -9999 -9999 -9999 -9999 -9999 -9999 -9999 -9999 -9999 -9999 -9999 -9999 -9999 -9999 -9999 -9999 -9999 -9999 -9999 -9999 -9999 -9999 -9999 -9999 -9999 -9999 -9999 -9999 -9999 -9999 -9999 -9999 -9999 -9999 -9999
-9999 -9999 -9999 -9999 -9999 -9999 -9999 -9999 -9999 -9999 -9999 -9999 -9999 -9999 -9999 -9999 -9999 -9999 -9999 -9999 -9999 -9999 -9999 -9999 -9999 -9999 -9999 -9999 -9999 -9999 -9999 -9999 -9999 -9999 -9999 -9999 -9999 6.34205E-1 6.08347E-1 5.90922E-1 -9999 -9999 -9999 4.86048E-1 4.60382E-1 4.36971E-1 -9999 -9999 -9999 -9999 -9999 -9999 -9999 -9999 -9999 -9999 -9999 -9999 -9999 -9999 -9999 -9999 -9999 -9999 4.33308E-1 4.41166E-1 3.88262E-1 3.44674E-1 4.4634E-1 3.76295E-1 4.14131E-1 2.39786E-1 3.01718E-1 1.56266E-1 2.54548E-1 1.67553E-1 1.06711E-1 1.80922E-1 3.33022E-1 4.72423E-1 2.11149E-1 9.96314E-2 1.82684E-1 2.74577E-1 3.48659E-1 2.28569E-1 1.20402E-1 1.27347E-1 9.99961E-2 9.38618E-2 1.8234E-1 3.59248E-1 1.04367E-1 1.00925E-1 -9999 -9999 -9999 -9999 -9999 -9999 -9999 -9999 -9999 -9999 -9999 -9999 -9999 -9999 -9999 -9999 -9999 -9999 -9999 -9999 -9999 -9999 -9999 -9999 -9999 -9999 -9999 -9999 -9999 -9999 -9999 -9999 -9999 -9999 -9999 -9999 -9999 -9999 -9999 -9999 -9999 -9999
-9999 -9999 -9999 -9999 -9999 -9999 -9999 -9999 -9999 -9999 -9999 -9999 -9999 -9999 -9999 -9999 -9999 -9999 -9999 -9999 -9999 -9999 -9999 -9999 -9999 -9999 -9999 -9999 -9999 -9999 -9999 -9999 -9999 -9999 -9999 -9999 6.48768E-1 6.25743E-1 5.98978E-1 5.74658E-1 5.55943E-1 -9999 -9999 4.72947E-1 4.43016E-1 4.199E-1 -9999 -9999 -9999 -9999 -9999 -9999 -9999 -9999 -9999 -9999 -9999 -9999 -9999 -9999 -9999 -9999 -9999 -9999 4.27978E-1 4.43428E-1 3.94132E-1 3.54215E-1 4.01339E-1 3.9481E-1 4.17449E-1 4.16535E-1 3.74233E-1 3.81298E-1 3.55897E-1 2.17629E-1 1.29806E-1 2.0158E-1 3.83754E-1 4.58847E-1 3.82298E-1 1.04031E-1 1.86209E-1 8.23022E-2 1.3998E-1 2.85791E-1 2.78687E-1 1.40913E-1 6.18036E-2 7.32247E-2 2.0209E-1 1.07893E-1 7.33064E-2 8.19805E-2 9.37497E-2 -9999 -9999 -9999 -9999 -9999 -9999 -9999 -9999 -9999 -9999 -9999 -9999 -9999 -9999 -9999 -9999 -9999 -9999 -9999 -9999 -9999 -9999 -9999 -9999 -9999 -9999 -9999 -9999 -9999 -9999 -9999 -9999 -9999 -9999 -9999 -9999 -9999 -9999 -9999 -9999 -9999
-9999 -9999 -9999 -9999 -9999 -9999 -9999 -9999 -9999 -9999 -9999 -9999 -9999 -9999 -9999 -9999 -9999 -9999 -9999 -9999 -9999 -9999 -9999 -9999 -9999 -9999 -9999 -9999 -9999 -9999 -9999 -9999 -9999 -9999 -9999 -9999 -9999 -9999 -9999 -9999 5.47328E-1 5.17408E-1 4.92999E-1 4.59093E-1 4.34961E-1 4.11594E-1 -9999 -9999 -9999 -9999 -9999 -9999 -9999 -9999 -9999 -9999 -9999 -9999 4.07426E-1 3.92511E-1 3.69282E-1 -9999 -9999 -9999 4.24983E-1 4.03596E-1 4.15137E-1 4.30677E-1 4.47684E-1 4.29807E-1 2.4715E-1 2.86504E-1 1.77918E-1 2.24836E-1 1.76996E-1 1.99825E-1 2.04667E-1 3.53149E-1 4.76468E-1 4.2313E-1 4.36679E-1 4.80319E-1 3.31164E-1 6.03115E-2 1.23056E-1 1.50944E-1 2.7624E-1 1.90156E-1 5.53733E-2 1.02583E-1 8.35059E-2 1.56913E-1 2.0761E-1 8.79323E-2 1.1432E-1 3.73241E-2 -9999 -9999 -9999 -9999 -9999 -9999 -9999 -9999 -9999 -9999 -9999 -9999 -9999 -9999 -9999 -9999 -9999 -9999 -9999 -9999 -9999 -9999 -9999 -9999 -9999 -9999 -9999 -9999 -9999 -9999 -9999 -9999 -9999 -9999 -9999 -9999 -9999 -9999 -9999 -9999
-9999 -9999 -9999 -9999 -9999 -9999 -9999 -9999 -9999 -9999 -9999 -9999 -9999 -9999 -9999 -9999 -9999 -9999 -9999 -9999 -9999 -9999 -9999 -9999 -9999 -9999 -9999 -9999 -9999 -9999 -9999 -9999 -9999 -9999 -9999 -9999 -9999 -9999 -9999 -9999 -9999 -9999 4.92382E-1 4.66664E-1 -9999 -9999 -9999 3.90412E-1 -9999 -9999 -9999 -9999 -9999 -9999 -9999 -9999 -9999 -9999 3.69575E-1 3.3328E-1 3.53974E-1 -9999 4.06458E-1 4.13701E-1 4.22555E-1 4.15879E-1 3.49982E-1 2.72905E-1 3.92809E-1 4.57391E-1 4.17845E-1 2.56513E-1 1.89543E-1 2.19116E-1 2.38942E-1 2.97087E-1 4.38353E-1 5.05584E-1 5.14227E-1 4.4548E-1 4.25715E-1 4.92327E-1 5.2768E-1 3.8822E-1 1.38991E-1 5.71729E-2 1.11059E-1 7.52213E-2 4.53075E-2 3.38172E-2 3.37619E-2 1.01291E-1 1.84672E-1 1.84028E-1 2.05053E-1 1.93952E-1 -9999 -9999 -9999 -9999 -9999 -9999 -9999 -9999 -9999 -9999 -9999 -9999 -9999 -9999 -9999 -9999 -9999 -9999 -9999 -9999 -9999 -9999 -9999 -9999 -9999 -9999 -9999 -9999 -9999 -9999 -9999 -9999 -9999 -9999 -9999 -9999 -9999 -9999 -9999 -9999
-9999 -9999 -9999 -9999 -9999 -9999 -9999 -9999 -9999 -9999 -9999 -9999 -9999 -9999 -9999 -9999 -9999 -9999 -9999 -9999 -9999 -9999 -9999 -9999 -9999 -9999 -9999 -9999 -9999 -9999 -9999 -9999 -9999 -9999 6.60778E-1 6.44278E-1 -9999 -9999 -9999 -9999 -9999 -9999 -9999 -9999 -9999 -9999 -9999 3.92037E-1 3.87961E-1 3.81575E-1 -9999 -9999 -9999 -9999 -9999 -9999 -9999 -9999 3.79602E-1 3.45962E-1 3.34189E-1 4.07246E-1 3.88838E-1 3.8647E-1 3.40479E-1 4.07451E-1 3.72016E-1 3.36342E-1 3.39214E-1 4.38442E-1 4.50601E-1 4.34789E-1 3.33616E-1 3.81699E-1 4.5224E-1 4.79265E-1 4.74941E-1 5.08153E-1 4.72224E-1 4.80332E-1 4.8695E-1 4.87095E-1 5.07928E-1 4.71378E-1 2.96067E-1 2.71989E-1 2.91852E-1 7.55849E-2 1.09124E-1 1.45239E-1 8.68559E-2 1.48718E-1 5.08859E-2 6.37914E-2 1.50666E-1 5.20152E-2 -9999 -9999 -9999 -9999 -9999 -9999 -9999 -9999 -9999 -9999 -9999 -9999 -9999 -9999 -9999 -9999 -9999 -9999 -9999 -9999 -9999 -9999 -9999 -9999 -9999 -9999 -9999 -9999 -9999 -9999 -9999 -9999 -9999 -9999 -9999 -9999 -9999 -9999 -9999 -9999
-9999 -9999 -9999 -9999 -9999 -9999 -9999 -9999 -9999 -9999 -9999 -9999 -9999 -9999 -9999 -9999 -9999 -9999 -9999 -9999 -9999 -9999 -9999 -9999 -9999 -9999 -9999 -9999 -9999 -9999 -9999 -9999 -9999 -9999 6.53659E-1 6.38903E-1 6.23922E-1 -9999 -9999 -9999 -9999 -9999 -9999 -9999 4.47254E-1 -9999 4.05015E-1 3.97973E-1 3.89984E-1 -9999 3.82317E-1 -9999 -9999 -9999 -9999 -9999 -9999 -9999 3.97997E-1 -9999 -9999 3.87222E-1 3.48391E-1 3.13768E-1 3.4901E-1 3.14391E-1 2.66401E-1 2.88809E-1 3.67487E-1 3.76899E-1 2.28532E-1 4.09629E-1 4.6187E-1 4.78356E-1 4.92822E-1 4.88563E-1 4.88693E-1 5.0964E-1 2.3046E-1 2.1289E-1 5.21507E-1 4.13E-1 3.92379E-1 2.12139E-1 1.66204E-1 2.48535E-1 3.04026E-1 4.13854E-1 3.70186E-1 2.05656E-1 1.46361E-1 1.25848E-1 6.95938E-2 9.90279E-2 1.07173E-1 -9999 -9999 -9999 -9999 -9999 -9999 -9999 -9999 -9999 -9999 -9999 -9999 -9999 -9999 -9999 -9999 -9999 -9999 -9999 -9999 -9999 -9999 -9999 -9999 -9999 -9999 -9999 -9999 -9999 -9999 -9999 -9999 -9999 -9999 -9999 -9999 -9999 -9999 -9999 -9999 -9999
-9999 -9999 -9999 -9999 -9999 -9999 -9999 -9999 -9999 -9999 -9999 -9999 -9999 -9999 -9999 -9999 -9999 -9999 -9999 -9999 -9999 -9999 -9999 -9999 -9999 -9999 -9999 -9999 -9999 -9999 -9999 -9999 6.77253E-1 6.57475E-1 6.47865E-1 6.3864E-1 -9999 6.03576E-1 -9999 -9999 -9999 -9999 -9999 4.73943E-1 -9999 -9999 -9999 4.02327E-1 -9999 3.8973E-1 -9999 -9999 -9999 -9999 -9999 -9999 -9999 -9999 -9999 3.64297E-1 3.28857E-1 -9999 2.91135E-1 3.67373E-1 2.74827E-1 1.43875E-1 1.70194E-2 1.63592E-2 1.56433E-1 2.86581E-1 3.18829E-1 2.15662E-1 2.84436E-1 3.78862E-1 3.83588E-1 2.4807E-1 3.66505E-1 4.71377E-1 1.89725E-1 3.18782E-1 5.24821E-1 4.56327E-1 5.00793E-1 4.72056E-1 2.32667E-1 1.17281E-1 9.99376E-2 1.2922E-1 8.16245E-2 1.50056E-1 3.60963E-1 2.65477E-1 8.34924E-2 5.05882E-2 -9999 -9999 -9999 -9999 -9999 -9999 -9999 -9999 -9999 -9999 -9999 -9999 -9999 -9999 -9999 -9999 -9999 -9999 -9999 -9999 -9999 -9999 -9999 -9999 -9999 -9999 -9999 -9999 -9999 -9999 -9999 -9999 -9999 -9999 -9999 -9999 -9999 -9999 -9999 -9999 -9999 -9999
-9999 -9999 -9999 -9999 -9999 -9999 -9999 -9999 -9999 -9999 -9999 -9999 -9999 -9999 -9999 -9999 -9999 -9999 -9999 -9999 -9999 -9999 -9999 -9999 -9999 -9999 -9999 -9999 -9999 -9999 -9999 -9999 -9999 -9999 6.35079E-1 6.33194E-1 6.23188E-1 -9999 5.70497E-1 -9999 -9999 5.10102E-1 4.8596E-1 4.76689E-1 -9999 -9999 -9999 -9999 -9999 3.89087E-1 -9999 3.82353E-1 -9999 -9999 -9999 -9999 -9999 -9999 4.02519E-1 3.57543E-1 3.11019E-1 4.10832E-1 4.17685E-1 3.93387E-1 3.36447E-1 3.14968E-1 1.49981E-1 9.8352E-2 1.78849E-1 1.71141E-1 1.95543E-1 2.69808E-1 1.83936E-1 3.25113E-1 2.31508E-1 2.16657E-1 3.84927E-1 3.37944E-1 2.01529E-1 4.88198E-1 4.33791E-1 1.66876E-1 4.60306E-1 5.25608E-1 4.33575E-1 1.48632E-1 1.21676E-1 1.42446E-1 1.19326E-1 1.8751E-1 3.61992E-1 2.01929E-1 -9999 -9999 -9999 -9999 -9999 -9999 -9999 -9999 -9999 -9999 -9999 -9999 -9999 -9999 -9999 -9999 -9999 -9999 -9999 -9999 -9999 -9999 -9999 -9999 -9999 -9999 -9999 -9999 -9999 -9999 -9999 -9999 -9999 -9999 -9999 -9999 -9999 -9999 -9999 -9999 -9999 -9999 -9999 -9999
-9999 -9999 -9999 -9999 -9999 -9999 -9999 -9999 -9999 -9999 -9999 -9999 -9999 -9999 -9999 -9999 -9999 -9999 -9999 -9999 -9999 -9999 -9999 -9999 -9999 -9999 -9999 -9999 -9999 -9999 -9999 -9999 6.53923E-1 6.06103E-1 6.43898E-1 6.30771E-1 -9999 5.35524E-1 -9999 5.57325E-1 5.27308E-1 4.67746E-1 4.74822E-1 4.73736E-1 4.60105E-1 -9999 -9999 -9999 4.04193E-1 -9999 -9999 -9999 3.81139E-1 -9999 -9999 -9999 -9999 3.93493E-1 3.86299E-1 3.8969E-1 3.73192E-1 -9999 4.05086E-1 3.46551E-1 3.50331E-1 3.73165E-1 3.90535E-1 3.88066E-1 3.4558E-1 3.38676E-1 2.04627E-1 1.31288E-1 1.81346E-1 2.42896E-1 1.62023E-1 2.24141E-1 4.72984E-1 2.98137E-1 2.90322E-1 5.05708E-1 1.37792E-1 2.27017E-1 3.95515E-1 5.20841E-1 4.87255E-1 2.49019E-1 8.44435E-2 1.68947E-1 1.83979E-1 2.29324E-1 4.03295E-1 8.2006E-2 1.02652E-1 -9999 -9999 -9999 -9999 -9999 -9999 -9999 -9999 -9999 -9999 -9999 -9999 -9999 -9999 -9999 -9999 -9999 -9999 -9999 -9999 -9999 -9999 -9999 -9999 -9999 -9999 -9999 -9999 -9999 -9999 -9999 -9999 -9999 -9999 -9999 -9999 -9999 -9999 -9999 -9999 -9999 -9999 -9999
-9999 -9999 -9999 -9999 -9999 -9999 -9999 -9999 -9999 -9999 -9999 -9999 -9999 -9999 -9999 -9999 -9999 -9999 -9999 -9999 -9999 -9999 -9999 -9999 -9999 -9999 -9999 -9999 -9999 -9999 -9999 -9999 6.67143E-1 6.52871E-1 -9999 -9999 6.04965E-1 -9999 5.42853E-1 5.38734E-1 5.2021E-1 4.94974E-1 4.89739E-1 -9999 -9999 -9999 -9999 -9999 -9999 -9999 -9999 -9999 -9999 -9999 -9999 -9999 -9999 -9999 -9999 -9999 -9999 -9999 3.76629E-1 3.87584E-1 2.84964E-1 2.43628E-1 3.2515E-1 2.25378E-1 2.41124E-1 2.75297E-1 3.12951E-1 2.01407E-1 2.4163E-1 2.81876E-1 1.25415E-1 2.43349E-1 4.70833E-1 1.7626E-1 2.08236E-1 4.89606E-1 3.11208E-1 3.61149E-1 2.42962E-1 4.27668E-1 1.80544E-1 4.00693E-1 3.58221E-1 3.52155E-1 2.07834E-1 3.73535E-1 4.73809E-1 4.45902E-1 3.97699E-1 -9999 -9999 -9999 -9999 -9999 -9999 -9999 -9999 -9999 -9999 -9999 -9999 -9999 -9999 -9999 -9999 -9999 -9999 -9999 -9999 -9999 -9999 -9999 -9999 -9999 -9999 -9999 -9999 -9999 -9999 -9999 -9999 -9999 -9999 -9999 -9999 -9999 -9999 -9999 -9999 -9999 -9999 -9999
-9999 -9999 -9999 -9999 -9999 -9999 -9999 -9999 -9999 -9999 -9999 -9999 -9999 -9999 -9999 -9999 -9999 -9999 -9999 -9999 -9999 -9999 -9999 -9999 -9999 -9999 -9999 -9999 -9999 -9999 -9999 6.48636E-1 5.65442E-1 6.51159E-1 -9999 6.22728E-1 6.09546E-1 5.88968E-1 -9999 5.21228E-1 5.16647E-1 4.88897E-1 4.85085E-1 -9999 -9999 -9999 -9999 -9999 4.16888E-1 -9999 -9999 -9999 -9999 -9999 -9999 -9999 -9999 -9999 -9999 4.02034E-1 3.28155E-1 3.84821E-1 3.79139E-1 3.42605E-1 3.50777E-1 3.23205E-1 2.19433E-1 2.8439E-1 2.21406E-1 1.20114E-1 1.76035E-1 2.55619E-1 3.35214E-1 2.91522E-1 1.96029E-1 3.56639E-1 3.35538E-1 2.80458E-1 1.62903E-1 3.57685E-1 4.47566E-1 9.8553E-2 1.79214E-1 3.25778E-1 2.78452E-1 1.3503E-1 1.65763E-1 1.87535E-1 3.32262E-1 3.42887E-1 5.22634E-1 5.196E-1 4.68492E-1 -9999 -9999 -9999 -9999 -9999 -9999 -9999 -9999 -9999 -9999 -9999 -9999 -9999 -9999 -9999 -9999 -9999 -9999 -9999 -9999 -9999 -9999 -9999 -9999 -9999 -9999 -9999 -9999 -9999 -9999 -9999 -9999 -9999 -9999 -9999 -9999 -9999 -9999 -9999 -9999 -9999 -9999 -9999
-9999 -9999 -9999 -9999 -9999 -9999 -9999 -9999 -9999 -9999 -9999 -9999 -9999 -9999 -9999 -9999 -9999 -9999 -9999 -9999 -9999 -9999 -9999 -9999 -9999 -9999 -9999 -9999 -9999 -9999 -9999 5.90829E-1 5.00504E-1 5.18645E-1 6.30042E-1 -9999 6.00136E-1 5.82375E-1 -9999 4.89621E-1 5.26301E-1 4.97082E-1 4.81833E-1 -9999 4.5869E-1 4.47784E-1 -9999 4.19775E-1 -9999 4.037E-1 -9999 -9999 3.99426E-1 -9999 -9999 -9999 -9999 -9999 -9999 -9999 -9999 -9999 -9999 -9999 3.78029E-1 2.78572E-1 3.08183E-1 4.04513E-1 3.93238E-1 3.68014E-1 3.99029E-1 4.17455E-1 2.7814E-1 2.36655E-1 2.40484E-1 4.43157E-1 1.8434E-1 1.92405E-1 4.10482E-2 2.21094E-1 4.09009E-1 8.31778E-2 8.74028E-2 1.72759E-1 1.56305E-1 1.92918E-1 2.58402E-1 3.24878E-1 4.25614E-1 4.87939E-1 5.09466E-1 4.61641E-1 2.98855E-1 -9999 -9999 -9999 -9999 -9999 -9999 -9999 -9999 -9999 -9999 -9999 -9999 -9999 -9999 -9999 -9999 -9999 -9999 -9999 -9999 -9999 -9999 -9999 -9999 -9999 -9999 -9999 -9999 -9999 -9999 -9999 -9999 -9999 -9999 -9999 -9999 -9999 -9999 -9999 -9999 -9999 -9999 -9999
-9999 -9999 -9999 -9999 -9999 -9999 -9999 -9999 -9999 -9999 -9999 -9999 -9999 -9999 -9999 -9999 -9999 -9999 -9999 -9999 -9999 -9999 -9999 -9999 -9999 -9999 -9999 -9999 -9999 -9999 6.7614E-1 -9999 6.3558E-1 6.11497E-1 -9999 -9999 5.99401E-1 5.83825E-1 5.61004E-1 5.12372E-1 5.16337E-1 -9999 4.89025E-1 4.72325E-1 4.54631E-1 4.49751E-1 -9999 -9999 4.17466E-1 -9999 -9999 -9999 -9999 -9999 -9999 -9999 -9999 -9999 3.93125E-1 4.06463E-1 -9999 -9999 4.15342E-1 3.92139E-1 4.40827E-1 4.13526E-1 4.35295E-1 3.9932E-1 4.04431E-1 3.36907E-1 1.94805E-1 2.27498E-1 1.72598E-1 2.91421E-1 4.68834E-1 3.19704E-1 2.20428E-1 9.96439E-2 2.00063E-1 3.62466E-1 1.45501E-1 7.73312E-2 1.53553E-1 1.8635E-1 2.47425E-1 3.20048E-1 3.88358E-1 4.24448E-1 3.15075E-1 4.43867E-1 4.04135E-1 3.0142E-1 1.18037E-1 -9999 -9999 -9999 -9999 -9999 -9999 -9999 -9999 -9999 -9999 -9999 -9999 -9999 -9999 -9999 -9999 -9999 -9999 -9999 -9999 -9999 -9999 -9999 -9999 -9999 -9999 -9999 -9999 -9999 -9999 -9999 -9999 -9999 -9999 -9999 -9999 -9999 -9999 -9999 -9999 -9999 -9999 -9999
-9999 -9999 -9999 -9999 -9999 -9999 -9999 -9999 -9999 -9999 -9999 -9999 -9999 -9999 -9999 -9999 -9999 -9999 -9999 -9999 -9999 -9999 -9999 -9999 -9999 -9999 -9999 -9999 -9999 -9999 6.73065E-1 -9999 5.70306E-1 -9999 -9999 -9999 5.75958E-1 5.54639E-1 -9999 5.12866E-1 5.20841E-1 5.08854E-1 4.98145E-1 4.74224E-1 -9999 4.60449E-1 4.45628E-1 4.3002E-1 4.27581E-1 4.13337E-1 -9999 -9999 -9999 -9999 -9999 -9999 -9999 3.49753E-1 3.25641E-1 3.53974E-1 4.18266E-1 3.90034E-1 -9999 -9999 4.37274E-1 4.5017E-1 4.18944E-1 3.00865E-1 2.322E-1 2.42903E-1 2.38178E-1 3.38209E-1 3.27225E-1 4.60133E-1 4.84439E-1 3.80666E-1 2.16598E-1 1.18734E-1 1.91511E-1 1.10856E-1 1.85426E-1 1.56992E-1 1.70876E-1 1.04502E-1 1.43669E-1 2.73738E-1 3.37008E-1 1.80058E-1 2.20064E-1 1.02208E-1 2.61592E-1 1.00229E-1 -9999 -9999 -9999 -9999 -9999 -9999 -9999 -9999 -9999 -9999 -9999 -9999 -9999 -9999 -9999 -9999 -9999 -9999 -9999 -9999 -9999 -9999 -9999 -9999 -9999 -9999 -9999 -9999 -9999 -9999 -9999 -9999 -9999 -9999 -9999 -9999 -9999 -9999 -9999 -9999 -9999 -9999 -9999 -9999
-9999 -9999 -9999 -9999 -9999 -9999 -9999 -9999 -9999 -9999 -9999 -9999 -9999 -9999 -9999 -9999 -9999 -9999 -9999 -9999 -9999 -9999 -9999 -9999 -9999 -9999 -9999 -9999 -9999 -9999 -9999 -9999 6.28014E-1 5.53849E-1 -9999 -9999 -9999 -9999 5.53119E-1 -9999 -9999 4.74293E-1 4.97708E-1 4.70594E-1 4.7141E-1 4.58742E-1 4.28754E-1 4.29297E-1 4.27395E-1 -9999 -9999 -9999 -9999 -9999 -9999 -9999 -9999 3.64201E-1 -9999 4.0714E-1 3.82748E-1 -9999 3.86036E-1 3.85013E-1 3.81706E-1 4.33663E-1 4.57539E-1 4.57778E-1 4.59361E-1 4.22385E-1 3.62332E-1 3.80944E-1 4.28928E-1 4.939E-1 4.39708E-1 1.52691E-1 3.94556E-2 1.532E-2 2.22209E-2 7.23345E-2 7.34645E-2 2.01561E-1 1.99326E-1 2.5765E-1 2.55137E-1 4.02161E-1 8.01716E-2 1.79872E-1 2.04567E-1 6.1605E-2 6.17483E-2 1.14263E-1 6.56391E-2 5.37477E-2 4.20366E-2 6.0931E-2 3.47402E-2 1.08813E-1 2.40427E-1 2.21398E-1 1.92598E-1 1.2121E-1 7.20434E-2 7.50566E-2 -9999 -9999 -9999 -9999 -9999 -9999 -9999 -9999 -9999 -9999 -9999 -9999 -9999 -9999 -9999 -9999 -9999 -9999 -9999 -9999 -9999 -9999 -9999 -9999 -9999 -9999 -9999 -9999 -9999 -9999 -9999 -9999
-9999 -9999 -9999 -9999 -9999 -9999 -9999 -9999 -9999 -9999 -9999 -9999 -9999 -9999 -9999 -9999 -9999 -9999 -9999 -9999 -9999 -9999 -9999 -9999 -9999 -9999 -9999 6.80359E-1 6.26795E-1 6.60903E-1 -9999 5.87832E-1 5.08882E-1 4.72161E-1 5.02414E-1 -9999 -9999 -9999 5.47603E-1 5.5082E-1 -9999 -9999 -9999 4.73368E-1 4.59745E-1 4.52867E-1 -9999 -9999 -9999 4.27207E-1 4.24019E-1 -9999 -9999 -9999 -9999 -9999 -9999 -9999 3.83402E-1 2.99528E-1 3.71233E-1 4.139E-1 4.01027E-1 3.8978E-1 2.70906E-1 3.80935E-1 4.46234E-1 3.93232E-1 4.52996E-1 4.43711E-1 4.26705E-1 4.25687E-1 4.76889E-1 4.94017E-1 3.1883E-1 1.7672E-1 7.24392E-2 8.13719E-2 1.1374E-1 4.79641E-2 3.67E-2 7.12696E-2 1.4697E-1 3.88642E-1 4.0656E-1 1.78668E-1 1.1754E-1 1.89553E-1 8.88478E-2 1.16127E-1 5.03201E-2 6.59347E-2 7.35162E-2 7.15453E-2 3.09749E-2 7.0684E-2 9.49655E-2 2.26433E-1 2.19023E-1 2.05982E-1 1.68961E-1 1.57352E-1 1.30551E-1 1.01677E-1 1.2805E-1 1.40192E-1 1.52205E-1 1.61987E-1 -9999 -9999 -9999 -9999 -9999 -9999 -9999 -9999 -9999 -9999 -9999 -9999 -9999 -9999 -9999 -9999 -9999 -9999 -9999 -9999 -9999 -9999 -9999 -9999 -9999 -9999 -9999 -9999
-9999 -9999 -9999 -9999 -9999 -9999 -9999 -9999 -9999 -9999 -9999 -9999 -9999 -9999 -9999 -9999 -9999 -9999 -9999 -9999 -9999 -9999 -9999 -9999 -9999 -9999 -9999 6.59812E-1 5.90403E-1 6.41135E-1 6.20239E-1 5.13524E-1 5.65229E-1 5.91558E-1 -9999 5.88953E-1 -9999 5.71772E-1 5.52184E-1 5.35387E-1 -9999 5.12037E-1 -9999 4.65827E-1 4.81847E-1 4.69313E-1 4.60123E-1 -9999 4.34915E-1 -9999 -9999 -9999 -9999 -9999 -9999 -9999 -9999 -9999 3.70698E-1 3.19421E-1 3.34105E-1 3.28236E-1 3.18213E-1 4.19419E-1 3.51812E-1 4.16619E-1 3.56784E-1 2.57352E-1 2.63386E-1 4.09051E-1 4.58408E-1 3.92421E-1 -9999 5.0023E-1 4.69119E-1 3.49385E-1 2.70013E-1 1.79563E-1 5.5516E-2 5.66223E-2 1.51296E-1 1.68842E-1 2.22183E-1 2.94809E-1 8.48108E-2 5.76942E-2 9.57409E-2 5.56582E-2 4.20026E-2 5.75508E-2 7.37583E-2 8.82668E-2 1.20535E-1 1.62414E-1 1.43745E-1 1.85683E-1 2.72956E-1 2.31488E-1 1.52721E-1 8.2251E-2 5.86026E-2 8.26768E-2 1.81882E-1 1.81763E-1 2.17839E-1 2.09347E-1 2.06078E-1 1.90595E-1 1.57514E-1 -9999 -9999 -9999 -9999 -9999 -9999 -9999 -9999 -9999 -9999 -9999 -9999 -9999 -9999 -9999 -9999 -9999 -9999 -9999 -9999 -9999 -9999 -9999 -9999 -9999 -9999 -9999
-9999 -9999 -9999 -9999 -9999 -9999 -9999 -9999 -9999 -9999 -9999 -9999 -9999 -9999 -9999 -9999 -9999 -9999 -9999 -9999 -9999 -9999 -9999 -9999 -9999 -9999 -9999 -9999 -9999 -9999 -9999 -9999 5.34593E-1 4.76393E-1 5.06E-1 4.53356E-1 5.62293E-1 -9999 5.33621E-1 5.15998E-1 5.14012E-1 5.02124E-1 4.94434E-1 -9999 -9999 -9999 -9999 4.49851E-1 -9999 4.30659E-1 -9999 -9999 -9999 -9999 -9999 4.19542E-1 -9999 -9999 3.84989E-1 -9999 -9999 2.66814E-1 2.9567E-1 2.97539E-1 4.03819E-1 4.3157E-1 3.65077E-1 3.0601E-1 2.79083E-1 2.61256E-1 3.24308E-1 4.83293E-1 4.90852E-1 4.43524E-1 4.38535E-1 4.00164E-1 1.82464E-1 7.74107E-2 1.07388E-1 1.20029E-1 3.67313E-2 3.27311E-2 7.51659E-2 2.74765E-1 2.25429E-1 1.43687E-1 1.57642E-1 1.85588E-1 1.65766E-1 1.80182E-1 1.99954E-1 1.77058E-1 1.81332E-1 2.2154E-1 2.78619E-1 2.71087E-1 2.29906E-1 9.33774E-2 6.54409E-2 9.72617E-2 1.35816E-1 2.20094E-1 2.72518E-1 2.803E-1 2.70348E-1 2.49912E-1 2.3075E-1 2.03697E-1 1.68539E-1 -9999 -9999 -9999 -9999 -9999 -9999 -9999 -9999 -9999 -9999 -9999 -9999 -9999 -9999 -9999 -9999 -9999 -9999 -9999 -9999 -9999 -9999 -9999 -9999 -9999 -9999 -9999
-9999 -9999 -9999 -9999 -9999 -9999 -9999 -9999 -9999 -9999 -9999 -9999 -9999 -9999 -9999 -9999 -9999 -9999 -9999 -9999 7.13471E-1 7.03526E-1 7.03423E-1 -9999 -9999 -9999 -9999 -9999 -9999 -9999 -9999 6.42981E-1 -9999 -9999 -9999 -9999 -9999 -9999 -9999 -9999 -9999 -9999 4.76595E-1 -9999 -9999 4.47088E-1 4.37112E-1 4.24536E-1 4.4239E-1 -9999 -9999 -9999 -9999 -9999 -9999 -9999 4.16559E-1 -9999 3.45752E-1 3.93221E-1 4.22793E-1 4.1808E-1 3.36688E-1 2.35653E-1 4.14308E-1 2.94355E-1 2.54143E-1 1.93578E-1 2.06888E-1 3.17202E-1 3.53411E-1 4.80508E-1 4.28956E-1 3.41207E-1 1.73729E-1 2.71884E-1 4.07367E-1 4.13982E-1 3.7465E-1 1.54031E-1 1.68957E-1 2.07179E-1 1.49461E-1 1.95433E-1 8.68665E-2 1.02533E-1 1.24379E-1 1.28332E-1 6.7325E-2 7.50901E-2 1.04339E-1 1.81884E-1 1.62601E-1 1.27335E-1 2.29986E-1 1.75476E-1 1.11418E-1 1.13808E-1 1.07051E-1 2.10056E-1 2.71351E-1 3.26552E-1 3.00237E-1 2.5837E-1 2.59164E-1 2.45378E-1 2.20867E-1 2.13469E-1 2.07572E-1 -9999 -9999 -9999 -9999 -9999 -9999 -9999 -9999 -9999 -9999 -9999 -9999 -9999 -9999 -9999 -9999 -9999 -9999 -9999 -9999 -9999 -9999 -9999 -9999 -9999 -9999 -9999
-9999 -9999 -9999 -9999 -9999 -9999 -9999 -9999 -9999 -9999 -9999 -9999 -9999 -9999 -9999 -9999 -9999 -9999 -9999 -9999 -9999 6.9804E-1 7.0149E-1 -9999 -9999 6.8454E-1 -9999 -9999 -9999 -9999 -9999 -9999 6.34275E-1 5.83209E-1 4.94898E-1 4.75818E-1 4.90723E-1 5.41835E-1 5.11938E-1 5.12414E-1 5.08375E-1 4.76241E-1 -9999 4.79518E-1 4.88135E-1 4.04515E-1 3.58994E-1 3.89633E-1 4.40035E-1 4.45396E-1 -9999 -9999 -9999 -9999 4.10191E-1 4.16447E-1 4.04247E-1 4.02887E-1 -9999 3.07587E-1 2.96788E-1 4.06635E-1 4.02715E-1 4.01285E-1 4.19788E-1 4.22248E-1 3.81646E-1 2.934E-1 2.99414E-1 3.91223E-1 -9999 4.77053E-1 3.35903E-1 2.07552E-1 2.13863E-1 1.08711E-1 7.91012E-2 2.09682E-1 2.1772E-1 1.83465E-1 3.35004E-1 2.29683E-1 1.58392E-1 1.0889E-1 2.61738E-1 8.40516E-2 1.09128E-1 5.19145E-2 5.51058E-2 1.24243E-1 1.83132E-1 1.37875E-1 9.70803E-2 1.47885E-1 2.46047E-1 3.27147E-1 3.81999E-1 3.92731E-1 3.57423E-1 3.26224E-1 2.87451E-1 2.29902E-1 2.01074E-1 1.79429E-1 1.38109E-1 1.4397E-1 1.62677E-1 -9999 -9999 -9999 -9999 -9999 -9999 -9999 -9999 -9999 -9999 -9999 -9999 -9999 -9999 -9999 -9999 -9999 -9999 -9999 -9999 -9999 -9999 -9999 -9999 -9999 -9999 -9999 -9999 -9999
-9999 -9999 -9999 -9999 -9999 -9999 -9999 -9999 -9999 -9999 -9999 -9999 -9999 -9999 -9999 -9999 -9999 -9999 -9999 -9999 -9999 -9999 -9999 -9999 6.91699E-1 6.77259E-1 6.63162E-1 6.27654E-1 6.45912E-1 -9999 -9999 6.04492E-1 5.68729E-1 5.81475E-1 5.89281E-1 5.52919E-1 5.21704E-1 4.67752E-1 4.4204E-1 4.44936E-1 4.91307E-1 4.69671E-1 4.75139E-1 -9999 -9999 4.42533E-1 3.3739E-1 3.15768E-1 4.29634E-1 -9999 -9999 -9999 -9999 -9999 3.79446E-1 4.03885E-1 3.33982E-1 3.32113E-1 4.07418E-1 4.02551E-1 3.661E-1 3.33141E-1 2.89852E-1 3.86861E-1 3.0039E-1 3.54907E-1 4.24911E-1 4.19758E-1 4.3258E-1 -9999 4.73133E-1 4.716E-1 3.76376E-1 3.01369E-1 1.899E-1 1.28943E-1 1.86325E-1 3.47788E-1 4.09776E-1 4.40751E-1 4.15383E-1 4.51285E-1 1.08715E-1 7.24011E-2 2.00923E-1 2.79179E-1 1.69194E-1 1.99611E-1 2.49429E-1 2.99249E-1 2.42814E-1 2.69828E-1 3.60334E-1 3.86668E-1 3.8379E-1 3.88685E-1 3.58331E-1 2.57473E-1 2.19837E-1 1.89268E-1 1.50841E-1 1.45938E-1 1.03028E-1 6.58686E-2 8.58681E-2 1.11557E-1 1.24342E-1 -9999 -9999 -9999 -9999 -9999 -9999 -9999 -9999 -9999 -9999 -9999 -9999 -9999 -9999 -9999 -9999 -9999 -9999 -9999 -9999 -9999 -9999 -9999 -9999 -9999 -9999 -9999 -9999 -9999
-9999 -9999 -9999 -9999 -9999 -9999 -9999 -9999 -9999 -9999 -9999 -9999 -9999 -9999 -9999 -9999 -9999 -9999 -9999 -9999 -9999 -9999 -9999 -9999 -9999 -9999 -9999 -9999 -9999 -9999 -9999 -9999 -9999 -9999 5.30345E-1 4.93673E-1 4.44052E-1 4.45738E-1 4.94191E-1 4.97694E-1 5.30068E-1 -9999 -9999 -9999 -9999 -9999 3.43539E-1 3.7599E-1 -9999 4.45089E-1 -9999 -9999 -9999 -9999 3.59804E-1 3.76897E-1 3.72785E-1 3.27971E-1 2.61446E-1 3.72162E-1 3.66743E-1 2.07201E-1 1.24455E-1 3.44687E-1 3.28384E-1 2.25563E-1 2.72384E-1 3.63488E-1 4.30034E-1 -9999 4.70041E-1 4.35689E-1 3.31704E-1 1.66139E-1 3.28062E-1 4.35412E-1 4.61381E-1 2.85325E-1 2.83761E-1 3.35507E-1 4.0922E-1 3.05633E-1 3.69248E-1 2.50358E-1 2.60782E-1 4.02812E-1 3.12077E-1 4.13949E-1 3.5136E-1 3.04058E-1 2.99967E-1 2.94549E-1 2.74775E-1 2.56791E-1 2.20719E-1 1.89457E-1 1.50445E-1 1.32187E-1 9.92441E-2 6.1895E-2 5.66745E-2 6.6508E-2 2.86146E-2 5.26177E-2 1.09752E-1 9.22949E-2 6.08768E-2 -9999 -9999 -9999 -9999 -9999 -9999 -9999 -9999 -9999 -9999 -9999 -9999 -9999 -9999 -9999 -9999 -9999 -9999 -9999 -9999 -9999 -9999 -9999 -9999 -9999 -9999 -9999 -9999 -9999
-9999 -9999 -9999 -9999 -9999 -9999 -9999 -9999 -9999 -9999 -9999 -9999 -9999 -9999 -9999 -9999 -9999 -9999 -9999 -9999 -9999 -9999 -9999 -9999 -9999 -9999 -9999 6.6792E-1 5.95484E-1 6.126E-1 -9999 -9999 5.33138E-1 5.228E-1 5.50806E-1 5.76215E-1 5.66788E-1 5.3662E-1 5.19157E-1 -9999 -9999 5.33842E-1 -9999 -9999 -9999 -9999 4.67823E-1 -9999 -9999 4.61386E-1 -9999 -9999 -9999 -9999 -9999 4.06548E-1 3.59233E-1 3.62383E-1 2.85134E-1 3.77478E-1 3.63985E-1 3.03436E-1 2.09862E-1 2.50524E-1 2.87959E-1 2.55548E-1 3.62659E-1 4.17873E-1 4.32202E-1 4.62547E-1 4.70113E-1 4.63345E-1 4.21307E-1 3.00081E-1 4.07541E-1 1.63591E-1 2.81024E-1 1.57025E-1 1.05479E-1 2.43239E-1 2.26046E-1 2.3315E-1 3.39356E-1 4.5902E-1 4.14631E-1 4.40646E-1 1.65876E-1 2.33286E-1 2.28738E-1 2.38344E-1 9.4868E-2 4.10973E-2 6.07539E-2 7.41274E-2 1.1767E-1 1.02449E-1 6.47575E-2 3.99044E-2 3.98315E-2 -9999 -9999 -9999 2.27157E-2 5.44844E-2 8.56137E-2 3.7203E-2 2.80645E-2 -9999 -9999 -9999 -9999 -9999 -9999 -9999 -9999 -9999 -9999 -9999 -9999 -9999 -9999 -9999 -9999 -9999 -9999 -9999 -9999 -9999 -9999 -9999 -9999 -9999 -9999 -9999 -9999 -9999
-9999 -9999 -9999 -9999 -9999 -9999 -9999 -9999 -9999 -9999 -9999 -9999 -9999 -9999 -9999 -9999 -9999 -9999 -9999 -9999 -9999 -9999 -9999 -9999 -9999 -9999 -9999 -9999 -9999 5.48343E-1 6.21168E-1 -9999 -9999 5.54649E-1 5.43582E-1 -9999 -9999 -9999 -9999 5.4074E-1 5.10638E-1 5.40497E-1 5.217E-1 4.97199E-1 4.53089E-1 -9999 -9999 4.03387E-1 4.25E-1 4.0993E-1 -9999 -9999 -9999 -9999 -9999 3.06891E-1 -9999 -9999 2.96819E-1 4.03129E-1 3.42529E-1 3.73042E-1 3.34231E-1 3.21265E-1 3.2314E-1 3.44853E-1 4.07957E-1 -9999 4.48544E-1 4.23769E-1 3.58366E-1 4.66218E-1 4.70162E-1 4.38806E-1 2.88522E-1 1.82462E-1 1.73092E-1 1.67939E-1 1.0214E-1 1.16726E-1 1.01023E-1 9.81485E-2 3.62266E-1 3.56911E-1 1.15263E-1 2.72896E-1 6.74253E-2 -9999 -9999 -9999 -9999 -9999 6.05719E-2 -9999 -9999 -9999 -9999 -9999 -9999 -9999 -9999 -9999 -9999 2.08135E-2 3.76843E-2 1.62539E-2 -9999 -9999 -9999 -9999 -9999 -9999 -9999 -9999 -9999 -9999 -9999 -9999 -9999 -9999 -9999 -9999 -9999 -9999 -9999 -9999 -9999 -9999 -9999 -9999 -9999 -9999 -9999 -9999 -9999 -9999
-9999 -9999 -9999 -9999 -9999 -9999 -9999 -9999 -9999 -9999 -9999 -9999 -9999 -9999 -9999 -9999 -9999 -9999 -9999 -9999 -9999 -9999 -9999 -9999 -9999 -9999 -9999 -9999 -9999 5.7444E-1 5.12582E-1 5.6249E-1 6.14707E-1 -9999 -9999 -9999 5.23642E-1 5.17116E-1 4.60982E-1 5.22027E-1 4.73231E-1 4.8614E-1 -9999 3.82075E-1 4.12603E-1 -9999 -9999 -9999 3.86936E-1 4.31104E-1 -9999 -9999 -9999 -9999 -9999 4.09344E-1 4.02521E-1 3.79023E-1 4.03411E-1 4.1098E-1 3.98342E-1 3.19724E-1 2.40183E-1 2.59455E-1 3.34768E-1 -9999 4.34917E-1 4.22229E-1 3.41372E-1 1.54605E-1 2.43819E-1 4.16438E-1 4.4912E-1 2.61799E-1 2.11402E-1 1.9412E-1 1.72902E-1 2.37945E-1 1.83309E-1 1.46468E-1 2.47414E-1 1.04146E-1 4.03536E-1 2.28133E-1 1.00979E-1 1.23727E-1 1.16165E-1 -9999 -9999 -9999 -9999 -9999 -9999 -9999 -9999 -9999 -9999 -9999 -9999 -9999 -9999 -9999 -9999 -9999 -9999 -9999 -9999 -9999 -9999 -9999 -9999 -9999 -9999 -9999 -9999 -9999 -9999 -9999 -9999 -9999 -9999 -9999 -9999 -9999 -9999 -9999 -9999 -9999 -9999 -9999 -9999 -9999 -9999 -9999 -9999 -9999
-9999 -9999 -9999 -9999 -9999 -9999 -9999 -9999 -9999 -9999 -9999 -9999 -9999 -9999 -9999 -9999 -9999 -9999 -9999 -9999 -9999 -9999 -9999 -9999 -9999 -9999 -9999 -9999 -9999 -9999 -9999 6.04011E-1 -9999 -9999 -9999 -9999 5.42009E-1 5.78564E-1 -9999 -9999 -9999 -9999 5.19644E-1 -9999 4.60239E-1 4.84925E-1 -9999 4.83264E-1 -9999 -9999 -9999 -9999 -9999 -9999 -9999 -9999 3.24096E-1 2.52305E-1 3.10615E-1 3.274E-1 2.75354E-1 3.01969E-1 2.28917E-1 -9999 4.28711E-1 4.25044E-1 3.92587E-1 2.43236E-1 1.46625E-1 1.90373E-1 3.79925E-1 3.99758E-1 3.92779E-1 1.54684E-1 1.92946E-1 2.36516E-1 3.42386E-1 1.49761E-1 1.23433E-1 1.96122E-1 3.00689E-1 1.04839E-1 3.43158E-1 2.03201E-1 1.04501E-1 1.12019E-1 8.32527E-2 -9999 -9999 -9999 -9999 -9999 -9999 -9999 -9999 -9999 -9999 -9999 -9999 -9999 -9999 -9999 -9999 -9999 -9999 -9999 -9999 -9999 -9999 -9999 -9999 -9999 -9999 -9999 -9999 -9999 -9999 -9999 -9999 -9999 -9999 -9999 -9999 -9999 -9999 -9999 -9999 -9999 -9999 -9999 -9999 -9999 -9999 -9999 -9999 -9999
-9999 -9999 -9999 -9999 -9999 -9999 -9999 -9999 -9999 -9999 -9999 -9999 -9999 -9999 -9999 -9999 -9999 -9999 -9999 -9999 -9999 -9999 -9999 -9999 -9999 -9999 -9999 -9999 -9999 6.33301E-1 6.3177E-1 6.26441E-1 6.16161E-1 -9999 -9999 4.91617E-1 3.76758E-1 4.41955E-1 5.45072E-1 4.38867E-1 5.11532E-1 4.80497E-1 -9999 4.81243E-1 4.67914E-1 4.8709E-1 4.96083E-1 4.91297E-1 -9999 -9999 -9999 -9999 -9999 -9999 -9999 -9999 -9999 3.72722E-1 3.16667E-1 2.58691E-1 3.48582E-1 -9999 -9999 3.93781E-1 4.02088E-1 4.10961E-1 1.78834E-1 1.8805E-1 2.0184E-1 2.83375E-1 2.4307E-1 1.86099E-1 3.18789E-1 4.24363E-1 4.15589E-1 4.61535E-1 3.77153E-1 1.87897E-1 1.65061E-1 1.86893E-1 2.7608E-1 1.32256E-1 1.11021E-1 3.76339E-1 1.44879E-1 5.4005E-2 4.09199E-2 3.68085E-2 3.65648E-2 3.22516E-2 -9999 -9999 -9999 -9999 -9999 -9999 -9999 -9999 -9999 -9999 -9999 -9999 -9999 -9999 -9999 -9999 -9999 -9999 -9999 -9999 -9999 -9999 -9999 -9999 -9999 -9999 -9999 -9999 -9999 -9999 -9999 -9999 -9999 -9999 -9999 -9999 -9999 -9999 -9999 -9999 -9999 -9999 -9999 -9999 -9999 -9999
-9999 -9999 -9999 -9999 -9999 -9999 -9999 -9999 -9999 -9999 -9999 -9999 -9999 -9999 -9999 -9999 -9999 -9999 -9999 -9999 -9999 -9999 -9999 -9999 -9999 -9999 -9999 -9999 -9999 -9999 -9999 6.01183E-1 -9999 5.69628E-1 5.68635E-1 5.15074E-1 4.67335E-1 4.762E-1 5.45242E-1 4.21439E-1 3.99836E-1 4.03854E-1 5.13242E-1 -9999 3.86128E-1 3.69019E-1 -9999 -9999 -9999 -9999 -9999 -9999 -9999 -9999 -9999 -9999 4.37548E-1 4.30372E-1 -9999 -9999 4.21641E-1 4.15283E-1 3.50455E-1 2.00314E-1 4.05051E-1 3.53914E-1 2.03071E-1 1.62894E-1 2.00998E-1 9.42515E-2 2.44334E-1 2.15091E-1 1.46648E-1 1.92582E-1 2.39308E-1 3.75626E-1 4.62199E-1 4.82868E-1 3.13985E-1 1.82667E-1 4.23993E-1 1.28634E-1 2.60543E-1 3.76218E-1 4.38762E-1 1.99221E-1 1.15375E-1 9.19716E-2 6.41228E-2 3.22353E-2 1.16348E-1 3.87311E-2 2.66069E-2 1.92936E-2 2.00489E-2 -9999 -9999 -9999 -9999 -9999 -9999 -9999 -9999 -9999 -9999 -9999 -9999 -9999 -9999 -9999 -9999 -9999 -9999 -9999 -9999 -9999 -9999 -9999 -9999 -9999 -9999 -9999 -9999 -9999 -9999 -9999 -9999 -9999 -9999 -9999 -9999 -9999 -9999 -9999 -9999 -9999
-9999 -9999 -9999 -9999 -9999 -9999 -9999 -9999 -9999 -9999 -9999 -9999 -9999 -9999 -9999 -9999 -9999 -9999 -9999 -9999 -9999 -9999 -9999 -9999 -9999 -9999 -9999 -9999 -9999 -9999 -9999 6.05272E-1 6.09256E-1 5.37857E-1 4.09804E-1 4.64955E-1 4.98868E-1 4.83427E-1 5.09407E-1 5.42248E-1 -9999 -9999 5.33217E-1 5.25851E-1 5.1466E-1 -9999 -9999 4.8316E-1 -9999 -9999 -9999 -9999 4.61159E-1 4.56489E-1 -9999 3.85177E-1 3.60363E-1 3.02457E-1 3.77944E-1 3.30458E-1 4.15511E-1 2.98309E-1 1.57364E-1 2.91907E-1 4.04727E-1 3.4093E-1 2.42021E-1 2.39317E-1 1.34052E-1 9.44143E-2 1.62087E-1 2.07406E-1 2.01863E-1 1.45794E-1 2.03525E-1 2.44714E-1 4.3455E-1 3.38424E-1 3.67844E-1 3.38176E-1 4.30441E-1 4.18089E-1 4.44436E-1 4.70477E-1 4.76767E-1 4.48113E-1 2.86784E-1 1.29848E-1 7.18439E-2 1.52387E-1 1.1594E-1 1.08378E-1 8.05097E-2 4.15727E-2 3.34838E-2 2.67966E-2 2.65167E-2 2.75062E-2 2.60463E-2 -9999 -9999 -9999 -9999 -9999 -9999 -9999 -9999 -9999 -9999 -9999 -9999 -9999 -9999 -9999 -9999 -9999 -9999 -9999 -9999 -9999 -9999 -9999 -9999 -9999 -9999 -9999 -9999 -9999 -9999 -9999 -9999 -9999 -9999 -9999 -9999 -9999
-9999 -9999 -9999 -9999 -9999 -9999 -9999 -9999 -9999 -9999 -9999 -9999 -9999 -9999 -9999 -9999 -9999 -9999 -9999 -9999 -9999 -9999 -9999 -9999 -9999 -9999 -9999 -9999 -9999 -9999 -9999 -9999 -9999 -9999 -9999 -9999 5.62004E-1 5.63202E-1 5.60044E-1 5.30693E-1 5.08581E-1 5.25867E-1 4.40093E-1 4.58583E-1 4.97452E-1 -9999 -9999 -9999 -9999 -9999 -9999 -9999 -9999 -9999 -9999 3.35091E-1 2.69227E-1 2.80395E-1 2.83041E-1 3.67205E-1 3.40591E-1 3.10696E-1 1.9782E-1 3.19706E-1 3.37133E-1 3.08841E-1 2.12176E-1 2.46995E-1 9.60853E-2 1.66048E-1 1.06635E-1 1.79023E-1 3.00803E-1 2.99764E-1 3.41911E-1 4.18485E-1 4.37093E-1 1.98125E-1 1.33635E-1 1.21665E-1 1.54218E-1 8.80066E-2 1.18609E-1 4.53628E-1 3.48476E-1 3.76189E-1 1.45936E-1 1.14989E-1 2.63445E-1 2.89902E-1 1.98261E-1 1.93327E-1 1.36122E-1 1.16318E-1 8.65973E-2 6.20889E-2 2.87939E-2 3.61822E-2 3.15772E-2 3.75289E-2 -9999 -9999 -9999 -9999 -9999 -9999 -9999 -9999 -9999 -9999 -9999 -9999 -9999 -9999 -9999 -9999 -9999 -9999 -9999 -9999 -9999 -9999 -9999 -9999 -9999 -9999 -9999 -9999 -9999 -9999 -9999 -9999 -9999 -9999 -9999 -9999
-9999 -9999 -9999 -9999 -9999 -9999 -9999 -9999 -9999 -9999 -9999 -9999 -9999 -9999 -9999 -9999 -9999 -9999 -9999 -9999 -9999 -9999 -9999 -9999 -9999 -9999 -9999 -9999 -9999 -9999 -9999 5.88657E-1 6.03009E-1 -9999 -9999 5.5835E-1 5.49257E-1 5.05927E-1 4.47038E-1 4.50995E-1 4.34395E-1 4.65946E-1 4.11981E-1 4.22026E-1 4.80266E-1 4.73833E-1 5.03822E-1 -9999 -9999 -9999 -9999 -9999 -9999 4.56439E-1 4.4686E-1 -9999 3.22275E-1 -9999 2.51294E-1 2.86399E-1 2.18132E-1 2.36625E-1 2.35204E-1 1.84559E-1 6.24526E-2 2.6264E-1 2.49254E-1 1.78794E-1 1.51217E-1 1.7296E-1 8.97908E-2 8.29338E-2 1.0592E-1 9.26928E-2 1.2973E-1 3.74605E-1 1.58085E-1 1.92734E-1 2.21983E-1 1.36688E-1 1.1267E-1 2.29352E-1 9.03868E-2 2.43011E-1 3.57392E-1 3.45061E-1 1.76142E-1 5.91088E-2 8.85906E-2 9.60826E-2 1.69345E-1 2.48339E-1 2.15149E-1 1.94665E-1 1.5813E-1 1.33484E-1 9.60581E-2 8.89905E-2 8.50786E-2 5.41686E-2 5.2395E-2 -9999 -9999 -9999 -9999 -9999 -9999 -9999 -9999 -9999 -9999 -9999 -9999 -9999 -9999 -9999 -9999 -9999 -9999 -9999 -9999 -9999 -9999 -9999 -9999 -9999 -9999 -9999 -9999 -9999 -9999 -9999 -9999 -9999 -9999 -9999
-9999 -9999 -9999 -9999 -9999 -9999 -9999 -9999 -9999 -9999 -9999 -9999 -9999 -9999 -9999 -9999 -9999 -9999 -9999 -9999 -9999 -9999 -9999 -9999 -9999 -9999 -9999 -9999 -9999 -9999 5.84827E-1 6.09362E-1 6.15049E-1 5.28825E-1 -9999 4.19399E-1 5.63313E-1 5.0926E-1 4.32385E-1 4.95791E-1 4.83523E-1 3.84849E-1 4.39991E-1 4.38955E-1 4.7829E-1 4.85361E-1 4.7376E-1 4.66705E-1 -9999 -9999 -9999 -9999 -9999 -9999 3.50756E-1 4.24443E-1 -9999 3.0385E-1 2.02398E-1 5.65509E-2 6.48021E-2 1.78986E-1 2.62072E-1 2.86979E-1 2.91855E-1 3.11291E-1 3.10351E-1 2.42089E-1 2.2084E-1 1.16055E-1 1.40153E-1 1.71474E-1 2.03129E-1 1.40709E-1 3.07226E-1 1.84625E-1 1.21293E-1 8.0764E-2 1.04908E-1 1.83726E-1 2.83882E-1 2.53845E-1 4.00058E-1 3.6373E-1 4.9284E-1 3.18225E-1 1.72411E-1 6.85922E-2 2.63064E-2 2.91409E-2 6.94783E-2 1.14587E-1 9.05441E-2 2.4341E-1 1.5081E-1 1.54109E-1 1.52924E-1 1.01526E-1 9.72715E-2 6.05771E-2 6.93229E-2 -9999 -9999 -9999 -9999 -9999 -9999 -9999 -9999 -9999 -9999 -9999 -9999 -9999 -9999 -9999 -9999 -9999 -9999 -9999 -9999 -9999 -9999 -9999 -9999 -9999 -9999 -9999 -9999 -9999 -9999 -9999 -9999 -9999 -9999 -9999
-9999 -9999 -9999 -9999 -9999 -9999 -9999 -9999 -9999 -9999 -9999 -9999 -9999 -9999 -9999 -9999 -9999 -9999 -9999 -9999 -9999 -9999 -9999 -9999 -9999 -9999 -9999 -9999 6.4451E-1 -9999 -9999 -9999 -9999 5.54057E-1 -9999 4.79761E-1 5.64916E-1 4.55476E-1 -9999 5.03415E-1 4.09684E-1 4.46906E-1 4.32977E-1 4.60157E-1 4.02332E-1 3.57068E-1 4.50666E-1 4.93514E-1 -9999 -9999 -9999 -9999 4.75024E-1 -9999 -9999 -9999 4.47937E-1 3.73501E-1 2.9165E-1 2.33774E-1 3.49204E-2 1.20271E-1 2.38878E-1 3.0917E-1 3.15633E-1 3.02183E-1 2.50588E-1 2.35292E-1 2.22329E-1 1.62471E-1 1.33912E-1 1.71177E-1 1.34064E-1 3.88721E-1 2.56784E-1 6.74188E-2 1.84271E-1 1.93161E-1 1.21175E-1 9.63835E-2 8.17104E-2 8.50772E-2 1.2124E-1 1.28451E-1 4.84835E-1 3.35952E-1 2.85383E-1 2.48565E-1 2.37365E-1 2.22959E-1 3.35817E-1 2.30482E-1 3.70128E-2 1.55736E-1 1.77818E-1 1.89012E-1 1.87345E-1 1.90699E-1 1.50189E-1 1.30164E-1 1.24657E-1 1.27076E-1 -9999 -9999 -9999 -9999 -9999 -9999 -9999 -9999 -9999 -9999 -9999 -9999 -9999 -9999 -9999 -9999 -9999 -9999 -9999 -9999 -9999 -9999 -9999 -9999 -9999 -9999 -9999 -9999 -9999 -9999 -9999 -9999 -9999 -9999
-9999 -9999 -9999 -9999 -9999 -9999 -9999 -9999 -9999 -9999 -9999 -9999 -9999 -9999 -9999 -9999 -9999 -9999 -9999 -9999 -9999 -9999 -9999 -9999 -9999 -9999 -9999 5.92602E-1 6.31719E-1 -9999 -9999 5.84318E-1 5.94165E-1 6.09371E-1 -9999 -9999 -9999 -9999 -9999 5.06813E-1 5.01601E-1 4.79502E-1 4.63329E-1 -9999 4.83796E-1 4.84839E-1 4.98745E-1 5.02402E-1 -9999 -9999 -9999 -9999 4.3884E-1 -9999 4.49885E-1 4.10777E-1 4.45181E-1 4.24152E-1 3.68676E-1 2.86887E-1 1.29831E-1 6.58921E-2 1.94867E-1 1.98991E-1 3.06279E-1 2.38129E-1 2.83495E-1 1.52528E-1 1.49955E-1 1.52968E-1 1.83085E-1 9.20536E-2 2.28277E-1 3.8469E-1 6.06905E-2 1.00049E-1 7.81653E-2 6.61654E-2 1.04507E-1 2.96494E-1 1.97779E-1 5.16686E-2 1.16243E-1 4.12432E-1 4.25156E-1 2.67976E-1 2.07385E-1 2.18477E-1 2.59251E-1 3.18874E-1 2.10285E-1 3.34537E-1 3.05228E-1 1.81038E-1 2.36044E-1 2.54245E-1 2.14916E-1 1.87731E-1 1.69186E-1 1.88998E-1 1.82517E-1 1.6225E-1 1.56046E-1 1.60137E-1 -9999 -9999 -9999 -9999 -9999 -9999 -9999 -9999 -9999 -9999 -9999 -9999 -9999 -9999 -9999 -9999 -9999 -9999 -9999 -9999 -9999 -9999 -9999 -9999 -9999 -9999 -9999 -9999 -9999 -9999 -9999 -9999
-9999 -9999 -9999 -9999 -9999 -9999 -9999 -9999 -9999 -9999 -9999 -9999 -9999 -9999 -9999 -9999 -9999 -9999 -9999 -9999 -9999 -9999 -9999 -9999 -9999 -9999 -9999 -9999 -9999 -9999 -9999 5.05008E-1 5.83424E-1 5.97581E-1 5.68807E-1 5.88691E-1 -9999 5.52956E-1 4.85201E-1 5.12913E-1 -9999 4.21995E-1 4.53144E-1 5.12894E-1 -9999 4.94912E-1 5.11215E-1 -9999 -9999 -9999 -9999 4.80455E-1 -9999 4.64443E-1 3.61883E-1 2.27274E-1 3.80017E-1 4.34642E-1 -9999 3.37178E-1 1.91883E-1 1.88433E-1 1.75244E-1 2.6672E-1 2.65733E-1 1.94774E-1 1.80223E-1 2.97815E-1 2.64663E-1 1.74355E-1 1.35766E-1 1.3378E-1 3.66975E-1 1.47839E-1 8.01746E-2 1.53363E-1 6.57805E-2 1.1928E-1 9.19732E-2 8.81543E-2 1.96788E-1 3.37984E-1 3.95544E-1 1.73751E-1 6.86097E-2 9.59705E-2 1.38407E-1 1.69097E-1 1.76877E-1 2.22255E-1 1.02992E-1 1.64696E-1 3.48185E-1 3.6961E-1 3.51102E-1 3.32551E-1 3.13708E-1 2.88595E-1 2.63454E-1 2.3905E-1 2.11011E-1 1.84108E-1 1.73248E-1 1.66778E-1 1.66907E-1 -9999 -9999 -9999 -9999 -9999 -9999 -9999 -9999 -9999 -9999 -9999 -9999 -9999 -9999 -9999 -9999 -9999 -9999 -9999 -9999 -9999 -9999 -9999 -9999 -9999 -9999 -9999 -9999 -9999 -9999 -9999
-9999 -9999 -9999 -9999 -9999 -9999 -9999 -9999 -9999 -9999 -9999 -9999 -9999 -9999 -9999 -9999 -9999 -9999 -9999 -9999 -9999 -9999 -9999 -9999 -9999 -9999 6.52668E-1 -9999 -9999 -9999 6.21059E-1 5.01402E-1 5.54851E-1 5.97812E-1 5.68353E-1 5.9026E-1 -9999 5.2852E-1 3.97598E-1 4.46035E-1 5.05367E-1 5.0609E-1 4.9158E-1 4.71008E-1 4.86708E-1 5.10199E-1 -9999 -9999 -9999 -9999 -9999 4.07953E-1 4.83935E-1 -9999 -9999 -9999 3.07158E-1 -9999 -9999 -9999 -9999 3.39283E-1 2.06994E-1 3.10536E-1 1.21708E-1 1.43172E-1 1.31652E-1 1.70804E-1 2.99812E-1 3.50077E-1 2.30551E-1 2.2553E-1 3.75196E-1 7.96345E-2 1.03127E-1 2.22403E-1 9.22105E-2 7.38223E-2 1.3358E-1 9.95642E-2 2.94559E-1 3.32877E-1 3.82268E-1 3.10645E-1 2.46091E-1 2.41378E-1 9.60807E-2 3.82851E-2 4.79907E-2 5.56508E-2 1.09851E-1 1.12932E-1 1.26108E-1 2.63918E-1 3.0588E-1 3.27477E-1 3.33055E-1 3.19675E-1 2.6603E-1 2.38548E-1 2.20617E-1 1.9617E-1 1.81712E-1 1.84135E-1 1.77129E-1 -9999 -9999 -9999 -9999 -9999 -9999 -9999 -9999 -9999 -9999 -9999 -9999 -9999 -9999 -9999 -9999 -9999 -9999 -9999 -9999 -9999 -9999 -9999 -9999 -9999 -9999 -9999 -9999 -9999 -9999 -9999
-9999 -9999 -9999 -9999 -9999 -9999 -9999 -9999 -9999 -9999 -9999 -9999 -9999 -9999 -9999 -9999 -9999 -9999 -9999 -9999 -9999 -9999 -9999 -9999 -9999 6.53341E-1 -9999 -9999 5.32935E-1 5.18109E-1 5.21845E-1 5.84811E-1 5.67881E-1 6.06194E-1 4.9878E-1 5.8682E-1 5.93886E-1 5.73437E-1 5.08766E-1 5.22089E-1 5.06872E-1 4.90285E-1 4.97915E-1 4.37234E-1 4.19574E-1 5.22231E-1 5.2434E-1 -9999 -9999 -9999 4.83793E-1 4.73215E-1 4.81368E-1 -9999 4.52038E-1 -9999 -9999 4.49937E-1 4.23842E-1 3.63028E-1 3.35835E-1 -9999 3.1056E-1 3.44273E-1 2.18682E-1 2.31904E-1 1.20599E-1 2.20371E-1 1.187E-1 1.70658E-1 3.82754E-1 3.82768E-1 3.36404E-1 2.235E-1 1.61576E-1 1.43828E-1 1.11382E-1 2.98404E-1 3.49198E-1 2.99197E-1 1.24328E-1 4.7653E-2 1.7716E-1 5.13532E-2 1.26947E-1 3.17493E-1 3.5353E-1 1.26272E-1 5.1713E-2 3.58345E-2 6.11808E-2 1.51214E-1 2.00773E-1 1.70176E-1 1.46505E-1 1.45466E-1 2.1338E-1 2.62865E-1 2.77288E-1 2.35748E-1 2.04862E-1 1.92285E-1 1.81157E-1 1.7225E-1 -9999 -9999 -9999 -9999 -9999 -9999 -9999 -9999 -9999 -9999 -9999 -9999 -9999 -9999 -9999 -9999 -9999 -9999 -9999 -9999 -9999 -9999 -9999 -9999 -9999 -9999 -9999 -9999 -9999 -9999 -9999 -9999
-9999 -9999 -9999 -9999 -9999 -9999 -9999 -9999 -9999 -9999 -9999 -9999 -9999 -9999 -9999 -9999 -9999 -9999 -9999 -9999 -9999 -9999 -9999 -9999 -9999 -9999 -9999 -9999 -9999 5.53722E-1 5.19025E-1 5.00497E-1 5.62419E-1 -9999 5.69189E-1 5.46384E-1 5.62816E-1 -9999 5.6299E-1 5.46317E-1 -9999 -9999 5.2858E-1 -9999 -9999 -9999 -9999 -9999 -9999 -9999 -9999 -9999 -9999 -9999 -9999 -9999 -9999 3.3905E-1 2.75771E-1 2.11331E-1 3.63268E-1 -9999 -9999 3.41767E-1 2.06425E-1 1.66177E-1 1.00258E-1 1.66152E-1 2.23982E-1 1.75183E-1 3.23878E-1 4.14703E-1 4.21335E-1 4.21944E-1 3.5603E-1 3.26525E-1 3.98956E-1 4.55155E-1 2.98011E-1 1.45642E-1 1.19985E-1 4.89941E-2 7.13277E-2 4.0258E-2 4.20923E-2 1.09053E-1 2.67866E-1 3.33654E-1 2.45727E-1 2.16319E-1 2.11385E-1 1.71834E-1 1.10272E-1 6.77733E-2 3.65353E-2 4.25886E-2 8.76615E-2 1.30392E-1 1.60662E-1 2.56533E-1 2.08456E-1 1.47187E-1 -9999 -9999 -9999 -9999 -9999 -9999 -9999 -9999 -9999 -9999 -9999 -9999 -9999 -9999 -9999 -9999 -9999 -9999 -9999 -9999 -9999 -9999 -9999 -9999 -9999 -9999 -9999 -9999 -9999 -9999 -9999 -9999 -9999 -9999
-9999 -9999 -9999 -9999 -9999 -9999 -9999 -9999 -9999 -9999 -9999 -9999 -9999 -9999 -9999 -9999 -9999 -9999 -9999 -9999 -9999 -9999 -9999 -9999 -9999 -9999 -9999 -9999 -9999 -9999 -9999 5.5534E-1 5.00622E-1 5.91906E-1 -9999 -9999 -9999 5.82308E-1 -9999 5.02166E-1 5.27915E-1 4.68711E-1 5.00889E-1 5.06591E-1 5.03197E-1 -9999 -9999 -9999 -9999 -9999 -9999 -9999 -9999 -9999 4.84658E-1 3.88716E-1 4.45751E-1 3.37386E-1 2.50317E-1 1.8387E-1 3.46441E-1 4.12995E-1 4.39564E-1 -9999 -9999 -9999 2.34119E-1 -9999 -9999 3.99029E-1 3.86194E-1 4.12604E-1 4.27593E-1 4.47982E-1 4.51042E-1 4.10295E-1 4.82292E-1 3.48869E-1 1.42736E-1 8.80283E-2 9.93368E-2 1.13447E-1 9.30845E-2 1.26823E-1 8.33648E-2 9.25195E-2 2.09975E-1 3.02314E-1 2.34656E-1 1.69583E-1 6.95767E-2 7.43547E-2 4.05794E-2 4.56743E-2 4.43699E-2 3.46745E-2 4.73792E-2 4.52227E-2 6.67168E-2 1.41451E-1 -9999 -9999 -9999 -9999 -9999 -9999 -9999 -9999 -9999 -9999 -9999 -9999 -9999 -9999 -9999 -9999 -9999 -9999 -9999 -9999 -9999 -9999 -9999 -9999 -9999 -9999 -9999 -9999 -9999 -9999 -9999 -9999 -9999 -9999 -9999 -9999
-9999 -9999 -9999 -9999 -9999 -9999 -9999 -9999 -9999 -9999 -9999 -9999 -9999 -9999 -9999 -9999 -9999 -9999 -9999 -9999 -9999 -9999 -9999 -9999 -9999 -9999 -9999 -9999 5.76319E-1 5.59838E-1 -9999 -9999 -9999 -9999 -9999 -9999 5.92245E-1 -9999 -9999 5.64675E-1 -9999 5.36777E-1 -9999 -9999 5.40791E-1 -9999 -9999 -9999 5.14329E-1 5.1087E-1 5.00422E-1 -9999 -9999 3.51245E-1 4.38102E-1 3.48552E-1 3.69917E-1 2.79464E-1 2.61625E-1 2.65316E-1 3.19202E-1 4.07874E-1 3.33592E-1 4.18674E-1 4.41963E-1 4.39554E-1 -9999 4.32362E-1 4.27391E-1 4.21891E-1 4.17159E-1 3.47058E-1 2.19274E-1 4.3661E-1 3.01611E-1 3.64603E-1 4.30134E-1 4.94279E-1 4.42855E-1 2.39116E-1 1.19536E-1 8.43774E-2 2.99306E-1 1.13236E-1 7.10584E-2 1.14641E-1 2.18322E-1 2.47551E-1 1.5563E-1 5.23113E-2 3.10593E-2 4.79533E-2 4.37766E-2 4.63739E-2 7.97217E-2 1.16569E-1 1.28961E-1 1.23684E-1 1.2624E-1 1.15429E-1 1.35296E-1 -9999 -9999 -9999 -9999 -9999 -9999 -9999 -9999 -9999 -9999 -9999 -9999 -9999 -9999 -9999 -9999 -9999 -9999 -9999 -9999 -9999 -9999 -9999 -9999 -9999 -9999 -9999 -9999 -9999 -9999 -9999 -9999 -9999 -9999 -9999
-9999 -9999 -9999 -9999 -9999 -9999 -9999 -9999 -9999 -9999 -9999 -9999 -9999 -9999 -9999 -9999 -9999 -9999 -9999 -9999 -9999 -9999 -9999 -9999 -9999 -9999 -9999 -9999 5.43264E-1 -9999 5.78987E-1 5.21947E-1 5.50523E-1 5.61663E-1 -9999 5.88655E-1 -9999 -9999 5.45662E-1 4.60256E-1 5.04299E-1 5.19658E-1 5.27125E-1 5.21289E-1 5.18174E-1 -9999 -9999 4.94613E-1 4.97149E-1 4.92956E-1 4.72377E-1 -9999 4.50228E-1 3.07104E-1 4.4825E-1 2.69645E-1 3.45746E-1 2.06931E-1 1.86651E-1 2.77753E-1 4.12915E-1 3.59821E-1 2.95407E-1 3.6396E-1 3.92988E-1 4.01829E-1 4.04208E-1 4.35332E-1 3.81274E-1 3.21087E-1 3.94628E-1 4.12757E-1 4.25507E-1 4.36806E-1 2.93462E-1 2.73916E-1 2.74954E-1 3.88779E-1 2.60486E-1 2.49485E-1 3.25944E-1 3.85937E-1 3.23588E-1 2.03097E-1 2.46691E-1 2.3196E-1 2.9504E-1 2.589E-1 2.21882E-1 1.57973E-1 9.67515E-2 1.31536E-1 1.18916E-1 1.50703E-1 1.70092E-1 1.8591E-1 1.88943E-1 1.84173E-1 1.70767E-1 1.44067E-1 1.49185E-1 -9999 -9999 -9999 -9999 -9999 -9999 -9999 -9999 -9999 -9999 -9999 -9999 -9999 -9999 -9999 -9999 -9999 -9999 -9999 -9999 -9999 -9999 -9999 -9999 -9999 -9999 -9999 -9999 -9999 -9999 -9999 -9999 -9999 -9999 -9999
-9999 -9999 -9999 -9999 -9999 -9999 -9999 -9999 -9999 -9999 -9999 -9999 -9999 -9999 -9999 -9999 -9999 -9999 -9999 -9999 -9999 -9999 -9999 -9999 -9999 -9999 -9999 6.25356E-1 5.90653E-1 5.62917E-1 4.75836E-1 5.17386E-1 5.50265E-1 5.08794E-1 5.59968E-1 -9999 -9999 5.67522E-1 5.47877E-1 -9999 5.17967E-1 -9999 5.49766E-1 4.88079E-1 4.89219E-1 -9999 4.93795E-1 4.01848E-1 4.15768E-1 5.12929E-1 4.88495E-1 -9999 3.64294E-1 2.85489E-1 4.09245E-1 2.82985E-1 2.42042E-1 1.83895E-1 2.1842E-1 4.41953E-1 4.08034E-1 3.68572E-1 2.61076E-1 3.04607E-1 3.90793E-1 2.45338E-1 2.80974E-1 2.65972E-1 2.63978E-1 1.92237E-1 4.24537E-1 4.53113E-1 4.04689E-1 4.24211E-1 3.41075E-1 1.7233E-1 1.13609E-1 1.75929E-1 3.05938E-1 1.48531E-1 7.4529E-2 7.87335E-2 1.20661E-1 1.95088E-1 3.97975E-1 4.15288E-1 2.89004E-1 1.16678E-1 1.51263E-1 2.26922E-1 3.22084E-1 2.12873E-1 2.10022E-1 2.26613E-1 2.0717E-1 -9999 -9999 -9999 -9999 -9999 -9999 -9999 -9999 -9999 -9999 -9999 -9999 -9999 -9999 -9999 -9999 -9999 -9999 -9999 -9999 -9999 -9999 -9999 -9999 -9999 -9999 -9999 -9999 -9999 -9999 -9999 -9999 -9999 -9999 -9999 -9999 -9999 -9999 -9999 -9999 -9999
-9999 -9999 -9999 -9999 -9999 -9999 -9999 -9999 -9999 -9999 -9999 -9999 -9999 -9999 -9999 -9999 -9999 -9999 -9999 -9999 -9999 -9999 -9999 -9999 -9999 -9999 -9999 6.17905E-1 6.04286E-1 -9999 4.66747E-1 5.2144E-1 5.7431E-1 -9999 5.64556E-1 -9999 -9999 5.56317E-1 -9999 5.07964E-1 5.01856E-1 5.22628E-1 5.49189E-1 -9999 -9999 -9999 5.11032E-1 4.4808E-1 4.43246E-1 4.76794E-1 4.39742E-1 -9999 3.35418E-1 2.821E-1 2.71248E-1 3.43134E-1 2.87111E-1 3.01869E-1 4.41419E-1 4.41037E-1 3.38723E-1 3.23928E-1 3.36185E-1 1.51436E-1 3.71365E-1 2.64195E-1 7.03748E-2 1.5355E-1 1.262E-1 3.61426E-1 3.81252E-1 2.73024E-1 3.86931E-1 2.66072E-1 4.15182E-1 3.854E-1 3.36234E-1 1.04466E-1 2.05202E-1 8.2128E-2 1.20618E-1 1.39006E-1 1.06156E-1 1.66515E-1 3.07411E-1 4.01725E-1 4.37594E-1 3.9705E-1 3.79059E-1 3.42602E-1 1.97839E-1 1.56889E-1 1.7224E-1 1.66499E-1 1.67211E-1 -9999 -9999 -9999 -9999 -9999 -9999 -9999 -9999 -9999 -9999 -9999 -9999 -9999 -9999 -9999 -9999 -9999 -9999 -9999 -9999 -9999 -9999 -9999 -9999 -9999 -9999 -9999 -9999 -9999 -9999 -9999 -9999 -9999 -9999 -9999 -9999 -9999 -9999 -9999 -9999 -9999
-9999 -9999 -9999 -9999 -9999 -9999 -9999 -9999 -9999 -9999 -9999 -9999 -9999 -9999 -9999 -9999 -9999 -9999 -9999 -9999 -9999 6.62742E-1 -9999 -9999 -9999 6.1598E-1 6.11998E-1 5.68516E-1 -9999 6.05538E-1 5.02746E-1 4.33913E-1 4.80336E-1 4.91207E-1 5.27091E-1 5.72009E-1 -9999 -9999 5.54597E-1 4.52118E-1 4.27737E-1 4.70217E-1 4.48916E-1 -9999 -9999 5.49251E-1 5.32222E-1 5.15808E-1 5.02119E-1 5.10618E-1 4.74805E-1 -9999 2.93756E-1 2.45573E-1 3.17793E-1 4.53839E-1 -9999 -9999 4.05562E-1 2.47732E-1 2.02473E-1 2.35058E-1 2.045E-1 1.86339E-1 4.17663E-1 1.64947E-1 5.52763E-2 1.22891E-1 3.41777E-1 3.69971E-1 1.17213E-1 1.50023E-1 1.6409E-1 4.3244E-1 4.15599E-1 4.43012E-1 4.4727E-1 2.46775E-1 1.41342E-1 7.02486E-2 6.42995E-2 6.20203E-2 1.77577E-1 2.7589E-1 4.02128E-1 4.13953E-1 1.96227E-1 1.20155E-1 9.50512E-2 1.03747E-1 1.83111E-1 1.89714E-1 1.69713E-1 1.63734E-1 -9999 -9999 -9999 -9999 -9999 -9999 -9999 -9999 -9999 -9999 -9999 -9999 -9999 -9999 -9999 -9999 -9999 -9999 -9999 -9999 -9999 -9999 -9999 -9999 -9999 -9999 -9999 -9999 -9999 -9999 -9999 -9999 -9999 -9999 -9999 -9999 -9999 -9999 -9999 -9999 -9999 -9999
-9999 -9999 -9999 -9999 -9999 -9999 -9999 -9999 -9999 -9999 -9999 -9999 -9999 -9999 -9999 -9999 -9999 -9999 -9999 -9999 6.11315E-1 6.21238E-1 -9999 -9999 6.03482E-1 4.69683E-1 6.00441E-1 -9999 -9999 -9999 5.84228E-1 5.49155E-1 4.93962E-1 4.56827E-1 5.46493E-1 5.53063E-1 -9999 -9999 -9999 4.07172E-1 4.19757E-1 4.47618E-1 5.39062E-1 -9999 -9999 5.44782E-1 4.08285E-1 4.23764E-1 4.53813E-1 5.24747E-1 -9999 4.6466E-1 3.6471E-1 2.51862E-1 3.30167E-1 -9999 5.21877E-1 -9999 -9999 -9999 -9999 3.89976E-1 3.32837E-1 3.82487E-1 3.71878E-1 1.19475E-1 2.63115E-1 4.36145E-1 4.35731E-1 2.14959E-1 2.16719E-1 2.49691E-1 2.77456E-1 4.19014E-1 2.96749E-1 4.03069E-1 4.2898E-1 3.20557E-1 2.61052E-1 1.78425E-1 2.06322E-1 1.40268E-1 1.8964E-1 3.62166E-1 4.35016E-1 4.27688E-1 2.04872E-1 9.85978E-2 1.57318E-1 2.42708E-1 2.265E-1 1.79435E-1 1.82909E-1 1.72909E-1 -9999 -9999 -9999 -9999 -9999 -9999 -9999 -9999 -9999 -9999 -9999 -9999 -9999 -9999 -9999 -9999 -9999 -9999 -9999 -9999 -9999 -9999 -9999 -9999 -9999 -9999 -9999 -9999 -9999 -9999 -9999 -9999 -9999 -9999 -9999 -9999 -9999 -9999 -9999 -9999 -9999 -9999
-9999 -9999 -9999 -9999 -9999 -9999 -9999 -9999 -9999 -9999 -9999 -9999 -9999 -9999 -9999 -9999 -9999 -9999 -9999 -9999 -9999 -9999 6.21186E-1 -9999 4.77272E-1 5.26913E-1 5.74073E-1 -9999 5.84212E-1 5.93617E-1 5.47927E-1 5.73783E-1 -9999 -9999 -9999 -9999 -9999 -9999 -9999 5.1966E-1 4.03945E-1 3.95984E-1 5.32845E-1 -9999 -9999 5.5409E-1 5.14667E-1 -9999 3.95764E-1 4.69162E-1 -9999 4.78092E-1 3.09804E-1 3.1622E-1 -9999 5.15961E-1 4.51331E-1 4.35575E-1 4.96617E-1 4.91417E-1 3.74705E-1 2.90487E-1 3.12601E-1 3.50086E-1 3.40299E-1 3.21831E-1 4.16404E-1 3.38588E-1 2.95177E-1 1.51695E-1 1.26273E-1 1.83631E-1 1.31012E-1 4.10074E-1 2.93201E-1 2.11342E-1 3.27417E-1 2.48583E-1 2.77485E-1 2.73014E-1 3.85127E-1 3.70789E-1 3.77207E-1 4.33523E-1 4.37424E-1 4.29409E-1 3.87841E-1 3.02679E-1 2.84471E-1 2.53413E-1 1.70908E-1 1.96495E-1 1.3948E-1 1.14668E-1 -9999 -9999 -9999 -9999 -9999 -9999 -9999 -9999 -9999 -9999 -9999 -9999 -9999 -9999 -9999 -9999 -9999 -9999 -9999 -9999 -9999 -9999 -9999 -9999 -9999 -9999 -9999 -9999 -9999 -9999 -9999 -9999 -9999 -9999 -9999 -9999 -9999 -9999 -9999 -9999 -9999 -9999
-9999 -9999 -9999 -9999 -9999 -9999 -9999 -9999 -9999 -9999 -9999 -9999 -9999 -9999 -9999 -9999 -9999 -9999 -9999 -9999 -9999 -9999 -9999 -9999 4.85072E-1 5.7757E-1 5.86676E-1 -9999 6.1613E-1 5.55239E-1 5.54579E-1 -9999 -9999 5.59484E-1 5.6824E-1 -9999 6.04882E-1 -9999 -9999 5.78096E-1 5.55582E-1 -9999 5.82401E-1 -9999 -9999 -9999 5.47887E-1 -9999 -9999 4.00892E-1 -9999 4.23527E-1 4.2734E-1 -9999 4.7838E-1 3.89054E-1 3.55469E-1 2.71249E-1 3.66509E-1 4.8013E-1 2.65824E-1 1.56917E-1 3.39725E-1 4.68421E-1 4.30019E-1 2.56847E-1 1.69123E-1 1.47767E-1 1.58277E-1 9.64316E-2 5.90844E-2 1.03903E-1 8.16664E-2 2.00707E-1 4.46204E-1 1.78651E-1 6.33959E-2 4.49919E-2 6.54229E-2 1.41965E-1 2.3887E-1 3.49059E-1 3.37621E-1 4.16906E-1 4.42296E-1 4.31761E-1 3.83984E-1 3.22863E-1 2.73648E-1 2.34145E-1 1.7993E-1 1.69293E-1 7.34581E-2 5.95564E-2 -9999 -9999 -9999 -9999 -9999 -9999 -9999 -9999 -9999 -9999 -9999 -9999 -9999 -9999 -9999 -9999 -9999 -9999 -9999 -9999 -9999 -9999 -9999 -9999 -9999 -9999 -9999 -9999 -9999 -9999 -9999 -9999 -9999 -9999 -9999 -9999 -9999 -9999 -9999 -9999 -9999 -9999
-9999 -9999 -9999 -9999 -9999 -9999 -9999 -9999 -9999 -9999 -9999 -9999 -9999 -9999 -9999 -9999 -9999 -9999 -9999 -9999 -9999 -9999 -9999 -9999 -9999 -9999 6.27798E-1 5.4613E-1 5.65328E-1 -9999 5.26571E-1 6.00507E-1 -9999 5.17512E-1 5.66356E-1 5.39822E-1 5.23248E-1 5.98094E-1 5.93111E-1 5.63571E-1 5.15839E-1 -9999 5.82337E-1 -9999 5.35362E-1 5.6845E-1 -9999 -9999 -9999 -9999 -9999 -9999 -9999 5.26274E-1 4.49506E-1 3.59922E-1 2.96862E-1 2.08534E-1 2.23809E-1 3.34433E-1 1.8008E-1 2.00381E-1 4.85459E-1 4.21605E-1 1.57494E-1 1.46606E-1 5.93304E-2 8.55281E-2 8.8244E-2 1.20114E-1 5.00626E-2 7.20569E-2 1.48575E-1 3.67202E-1 2.2801E-1 2.34361E-1 3.46302E-1 2.94162E-1 3.29227E-1 2.83443E-1 3.23256E-1 3.7169E-1 3.1579E-1 4.14991E-1 4.15606E-1 3.82492E-1 3.14293E-1 3.34484E-1 2.64393E-1 2.81637E-1 2.11877E-1 2.06106E-1 1.7953E-1 1.4791E-1 1.02171E-1 -9999 -9999 -9999 -9999 -9999 -9999 -9999 -9999 -9999 -9999 -9999 -9999 -9999 -9999 -9999 -9999 -9999 -9999 -9999 -9999 -9999 -9999 -9999 -9999 -9999 -9999 -9999 -9999 -9999 -9999 -9999 -9999 -9999 -9999 -9999 -9999 -9999 -9999 -9999 -9999 -9999
-9999 -9999 -9999 -9999 -9999 -9999 -9999 -9999 -9999 -9999 -9999 -9999 -9999 -9999 -9999 -9999 -9999 -9999 -9999 -9999 -9999 -9999 6.38153E-1 6.00543E-1 -9999 -9999 -9999 -9999 -9999 -9999 5.65316E-1 5.52014E-1 6.07108E-1 6.05589E-1 5.9814E-1 5.96732E-1 5.8701E-1 5.89819E-1 5.81999E-1 5.76736E-1 4.82553E-1 4.83627E-1 -9999 5.71481E-1 5.55351E-1 5.75207E-1 5.50291E-1 5.57183E-1 -9999 -9999 -9999 -9999 4.09343E-1 3.66942E-1 3.73784E-1 2.77141E-1 2.45705E-1 9.29865E-2 8.02862E-2 2.06127E-1 4.59601E-1 4.92795E-1 4.64728E-1 4.25587E-1 3.04483E-1 1.83311E-1 1.47477E-1 1.89282E-1 1.33013E-1 6.97178E-2 2.0367E-1 3.30042E-1 3.11809E-1 3.47908E-1 3.39827E-1 2.65158E-1 2.44875E-1 3.29296E-1 1.93738E-1 4.12791E-2 5.14741E-2 6.85691E-2 2.36932E-1 9.30527E-2 2.13261E-1 2.67084E-1 3.2201E-1 2.8127E-1 3.26497E-1 3.14931E-1 2.93644E-1 2.5266E-1 2.62329E-1 2.55584E-1 -9999 -9999 -9999 -9999 -9999 -9999 -9999 -9999 -9999 -9999 -9999 -9999 -9999 -9999 -9999 -9999 -9999 -9999 -9999 -9999 -9999 -9999 -9999 -9999 -9999 -9999 -9999 -9999 -9999 -9999 -9999 -9999 -9999 -9999 -9999 -9999 -9999 -9999 -9999 -9999 -9999 -9999
-9999 -9999 -9999 -9999 -9999 -9999 -9999 -9999 -9999 -9999 -9999 -9999 -9999 -9999 -9999 6.75594E-1 -9999 -9999 6.29386E-1 -9999 6.60695E-1 5.43796E-1 4.78645E-1 5.8294E-1 -9999 5.0454E-1 6.14936E-1 5.68575E-1 -9999 -9999 5.57552E-1 5.368E-1 5.18894E-1 5.99132E-1 4.11352E-1 4.07236E-1 4.51701E-1 5.42865E-1 -9999 -9999 5.15948E-1 5.74293E-1 -9999 5.69901E-1 5.74537E-1 5.58119E-1 5.44388E-1 4.76549E-1 -9999 -9999 -9999 5.53559E-1 5.05547E-1 4.77182E-1 4.47915E-1 3.35714E-1 2.63272E-1 2.7673E-1 4.17846E-1 5.12855E-1 4.62683E-1 4.04186E-1 3.59452E-1 2.0648E-1 1.11348E-1 1.45247E-1 1.72677E-1 1.4659E-1 2.7987E-1 2.45462E-1 3.5896E-1 2.95534E-1 6.11211E-2 1.55255E-1 4.09672E-2 8.95043E-2 1.33111E-1 7.63319E-2 2.2207E-1 2.28643E-1 7.01853E-2 1.89982E-1 1.96934E-2 2.52494E-2 2.0915E-2 6.78086E-2 2.64979E-1 9.60378E-2 1.94868E-1 2.11893E-1 2.23755E-1 2.51978E-1 2.44899E-1 2.47829E-1 2.54296E-1 2.51233E-1 2.40717E-1 -9999 -9999 -9999 -9999 -9999 -9999 -9999 -9999 -9999 -9999 -9999 -9999 -9999 -9999 -9999 -9999 -9999 -9999 -9999 -9999 -9999 -9999 -9999 -9999 -9999 -9999 -9999 -9999 -9999 -9999 -9999 -9999 -9999 -9999 -9999 -9999 -9999 -9999 -9999
-9999 -9999 -9999 -9999 -9999 -9999 -9999 -9999 -9999 -9999 -9999 -9999 -9999 -9999 6.16617E-1 5.76365E-1 6.12504E-1 6.51609E-1 -9999 6.31023E-1 6.07912E-1 5.74342E-1 4.81688E-1 6.20601E-1 5.70319E-1 4.57806E-1 5.30641E-1 5.53057E-1 6.23985E-1 -9999 -9999 4.86092E-1 4.32778E-1 5.55664E-1 5.25342E-1 5.28222E-1 5.40243E-1 5.78106E-1 -9999 5.92874E-1 5.24529E-1 -9999 5.70012E-1 5.55428E-1 5.70859E-1 5.77663E-1 5.74483E-1 5.76146E-1 -9999 -9999 4.96396E-1 4.54943E-1 4.85067E-1 4.92457E-1 5.04595E-1 5.42453E-1 5.49477E-1 5.29835E-1 4.16568E-1 2.83972E-1 1.98533E-1 1.05149E-1 1.64579E-1 7.48297E-2 6.14852E-2 1.59927E-2 3.0911E-2 1.7079E-1 1.80841E-1 1.48083E-1 1.61456E-1 1.28019E-1 2.39833E-1 6.32006E-2 3.64151E-2 8.69422E-2 4.58971E-2 3.33354E-2 3.55647E-2 1.70053E-1 3.28314E-1 7.68892E-2 4.37316E-2 8.29333E-2 8.56394E-2 2.26451E-1 1.21483E-1 9.29869E-2 9.22864E-2 1.5994E-1 1.61112E-1 1.75892E-1 2.40809E-1 2.43415E-1 2.50008E-1 2.57493E-1 2.59694E-1 -9999 -9999 -9999 -9999 -9999 -9999 -9999 -9999 -9999 -9999 -9999 -9999 -9999 -9999 -9999 -9999 -9999 -9999 -9999 -9999 -9999 -9999 -9999 -9999 -9999 -9999 -9999 -9999 -9999 -9999 -9999 -9999 -9999 -9999 -9999 -9999 -9999 -9999 -9999
-9999 -9999 -9999 -9999 -9999 -9999 -9999 -9999 -9999 -9999 -9999 -9999 -9999 -9999 -9999 5.98362E-1 5.89649E-1 5.61015E-1 5.67509E-1 5.88284E-1 5.58501E-1 5.77377E-1 5.24042E-1 -9999 4.66633E-1 4.01009E-1 3.89813E-1 3.76193E-1 5.86675E-1 6.07665E-1 -9999 5.15664E-1 4.37473E-1 3.69911E-1 3.80392E-1 4.08128E-1 4.67077E-1 5.05034E-1 4.35807E-1 5.26032E-1 -9999 -9999 5.61239E-1 5.58401E-1 5.64909E-1 -9999 5.66963E-1 5.48834E-1 -9999 -9999 5.33299E-1 4.37123E-1 3.50198E-1 2.94603E-1 3.48995E-1 5.44721E-1 4.38741E-1 4.6607E-1 4.45843E-1 3.16866E-1 2.46792E-1 3.46912E-1 1.65447E-1 3.27705E-2 3.40216E-2 2.00651E-2 2.74941E-2 8.00512E-2 6.17339E-2 2.36606E-2 6.402E-2 5.31307E-2 3.64259E-2 9.73786E-2 4.10782E-2 9.98322E-2 1.25811E-1 1.47437E-1 2.04571E-1 1.52347E-1 1.55043E-1 1.85147E-1 3.00142E-1 2.06223E-1 1.87877E-1 4.90869E-2 2.06296E-2 6.66102E-2 9.06295E-2 2.5261E-2 4.27435E-2 1.15448E-1 1.62389E-1 1.86281E-1 1.96586E-1 2.06605E-1 2.18907E-1 2.42877E-1 -9999 -9999 -9999 -9999 -9999 -9999 -9999 -9999 -9999 -9999 -9999 -9999 -9999 -9999 -9999 -9999 -9999 -9999 -9999 -9999 -9999 -9999 -9999 -9999 -9999 -9999 -9999 -9999 -9999 -9999 -9999 -9999 -9999 -9999 -9999 -9999 -9999 -9999
-9999 -9999 -9999 -9999 -9999 -9999 -9999 -9999 -9999 -9999 -9999 -9999 -9999 -9999 -9999 -9999 6.53022E-1 5.67958E-1 5.60109E-1 4.8073E-1 4.97095E-1 4.50103E-1 5.41961E-1 -9999 4.40282E-1 2.97492E-1 2.73335E-1 3.03773E-1 4.36596E-1 5.76257E-1 6.04826E-1 4.61244E-1 5.03687E-1 4.36336E-1 3.87342E-1 3.59462E-1 3.8898E-1 3.83699E-1 4.96652E-1 5.78861E-1 -9999 -9999 -9999 -9999 -9999 4.92111E-1 3.99828E-1 4.8116E-1 5.90115E-1 -9999 3.8727E-1 4.24489E-1 3.52037E-1 2.98458E-1 4.95196E-1 4.59757E-1 2.39618E-1 3.01186E-1 4.54324E-1 5.53814E-1 5.45748E-1 4.41323E-1 2.94145E-1 1.97067E-1 5.72037E-2 7.24042E-2 1.65878E-1 2.32492E-1 2.94284E-1 1.47261E-1 1.72131E-2 1.26664E-1 5.97261E-2 8.46786E-2 4.3031E-2 1.21159E-2 2.0617E-2 4.70216E-2 2.54262E-2 5.47227E-2 3.6189E-2 9.794E-2 8.43282E-2 1.86847E-2 6.85945E-2 3.76265E-2 4.60045E-2 7.02607E-2 9.63594E-2 6.32559E-2 4.17669E-2 4.96637E-2 9.99171E-2 1.422E-1 1.5135E-1 1.58161E-1 1.73728E-1 -9999 -9999 -9999 -9999 -9999 -9999 -9999 -9999 -9999 -9999 -9999 -9999 -9999 -9999 -9999 -9999 -9999 -9999 -9999 -9999 -9999 -9999 -9999 -9999 -9999 -9999 -9999 -9999 -9999 -9999 -9999 -9999 -9999 -9999 -9999 -9999 -9999 -9999 -9999
-9999 -9999 -9999 -9999 -9999 -9999 -9999 -9999 -9999 -9999 -9999 -9999 -9999 -9999 -9999 -9999 6.61252E-1 6.05594E-1 5.95137E-1 6.18297E-1 5.42532E-1 4.11644E-1 -9999 -9999 5.18072E-1 -9999 4.23969E-1 3.62784E-1 5.30815E-1 6.1092E-1 5.48482E-1 3.7828E-1 4.93687E-1 5.3427E-1 -9999 5.43365E-1 5.52648E-1 5.52011E-1 5.92381E-1 -9999 5.92765E-1 6.06194E-1 -9999 4.5655E-1 5.53314E-1 5.85052E-1 5.61125E-1 -9999 5.98541E-1 -9999 4.00825E-1 3.80441E-1 2.48579E-1 3.63044E-1 -9999 5.94267E-1 5.73368E-1 5.78695E-1 5.52358E-1 3.38688E-1 3.58051E-1 5.17821E-1 4.15654E-1 1.5363E-1 5.70633E-2 3.33848E-2 5.22133E-2 3.46625E-2 6.33544E-2 1.41355E-1 2.67603E-1 8.14905E-2 2.8461E-1 2.56001E-1 5.07101E-2 6.32193E-2 1.67778E-2 3.32651E-2 3.02306E-2 1.3573E-2 1.45823E-2 1.65968E-2 3.55159E-2 5.05268E-3 9.14094E-3 3.16782E-2 3.23607E-2 3.30901E-2 5.15279E-2 2.62035E-2 1.7739E-2 8.93246E-3 4.02057E-2 9.18938E-2 9.55735E-2 1.16572E-1 -9999 -9999 -9999 -9999 -9999 -9999 -9999 -9999 -9999 -9999 -9999 -9999 -9999 -9999 -9999 -9999 -9999 -9999 -9999 -9999 -9999 -9999 -9999 -9999 -9999 -9999 -9999 -9999 -9999 -9999 -9999 -9999 -9999 -9999 -9999 -9999 -9999 -9999 -9999 -9999
-9999 -9999 -9999 -9999 -9999 -9999 -9999 -9999 -9999 -9999 -9999 -9999 -9999 -9999 -9999 6.12515E-1 5.20769E-1 4.43621E-1 5.07378E-1 5.62109E-1 -9999 -9999 6.312E-1 5.7893E-1 5.47693E-1 5.49153E-1 6.20356E-1 5.49437E-1 3.51202E-1 5.15485E-1 4.62522E-1 4.17779E-1 3.27213E-1 3.94241E-1 4.0631E-1 4.00678E-1 3.47962E-1 3.77821E-1 5.30785E-1 5.20423E-1 5.42646E-1 6.04044E-1 4.53351E-1 4.03445E-1 4.96328E-1 5.18557E-1 4.33447E-1 5.29322E-1 6.00816E-1 -9999 4.34346E-1 2.76784E-1 2.9553E-1 4.79896E-1 5.43214E-1 4.06626E-1 4.29854E-1 4.99096E-1 4.73949E-1 3.26907E-1 1.43646E-1 3.00262E-1 3.58519E-1 2.81915E-1 1.22788E-1 5.67024E-2 1.11732E-1 1.91757E-1 1.42119E-1 1.96173E-1 1.29134E-1 2.02971E-1 2.37236E-1 4.22649E-1 1.1678E-1 7.89527E-2 7.89639E-2 2.1639E-2 5.65661E-3 2.7916E-2 8.68823E-3 8.23476E-3 1.5751E-2 9.16954E-3 2.72041E-2 9.14202E-3 9.79928E-3 2.62992E-2 1.65458E-2 2.55211E-2 1.03542E-2 1.03821E-2 2.62012E-2 2.59008E-2 5.45841E-2 -9999 -9999 -9999 -9999 -9999 -9999 -9999 -9999 -9999 -9999 -9999 -9999 -9999 -9999 -9999 -9999 -9999 -9999 -9999 -9999 -9999 -9999 -9999 -9999 -9999 -9999 -9999 -9999 -9999 -9999 -9999 -9999 -9999 -9999 -9999 -9999 -9999 -9999 -9999 -9999 -9999
-9999 -9999 -9999 -9999 -9999 -9999 -9999 -9999 -9999 -9999 -9999 -9999 -9999 -9999 -9999 -9999 -9999 -9999 -9999 -9999 -9999 -9999 4.83188E-1 5.14813E-1 4.65165E-1 4.06989E-1 5.95137E-1 4.57337E-1 3.49941E-1 3.78277E-1 3.89246E-1 4.81451E-1 4.11025E-1 3.94722E-1 3.52093E-1 3.92254E-1 4.4423E-1 4.003E-1 -9999 5.67598E-1 5.45708E-1 -9999 5.59189E-1 -9999 4.03755E-1 5.07427E-1 4.56371E-1 4.2307E-1 -9999 5.37966E-1 3.34559E-1 2.46409E-1 -9999 -9999 3.90863E-1 2.0312E-1 2.00071E-1 4.05718E-1 3.0977E-1 2.4171E-1 9.42046E-2 5.30044E-2 1.23023E-1 3.07276E-1 2.87257E-1 1.80167E-1 7.7332E-2 1.56655E-1 4.71331E-2 5.28869E-2 6.3744E-2 2.00878E-2 3.03879E-2 1.71871E-1 4.14534E-1 3.2168E-1 2.79797E-1 2.59254E-1 1.41729E-1 1.48679E-2 6.98709E-2 1.29193E-1 2.39196E-1 2.74114E-1 2.5654E-1 1.96205E-1 1.39614E-1 2.8069E-2 5.38515E-3 1.12197E-2 1.0903E-2 4.29806E-3 6.3354E-3 7.80352E-3 -9999 -9999 -9999 -9999 -9999 -9999 -9999 -9999 -9999 -9999 -9999 -9999 -9999 -9999 -9999 -9999 -9999 -9999 -9999 -9999 -9999 -9999 -9999 -9999 -9999 -9999 -9999 -9999 -9999 -9999 -9999 -9999 -9999 -9999 -9999 -9999 -9999 -9999 -9999 -9999 -9999 -9999
-9999 -9999 -9999 -9999 -9999 -9999 -9999 -9999 -9999 -9999 -9999 -9999 -9999 -9999 -9999 -9999 6.52524E-1 -9999 -9999 6.34028E-1 6.46446E-1 -9999 4.84822E-1 5.03743E-1 4.54537E-1 5.20988E-1 5.88845E-1 5.83645E-1 5.26948E-1 5.71115E-1 4.72625E-1 3.9475E-1 5.1792E-1 5.11697E-1 5.15293E-1 5.10719E-1 5.45951E-1 5.5227E-1 5.8947E-1 4.87521E-1 -9999 5.50061E-1 5.25895E-1 5.43817E-1 -9999 5.54152E-1 5.51779E-1 5.45191E-1 -9999 4.54202E-1 4.16939E-1 5.31893E-1 5.88324E-1 5.12132E-1 3.73342E-1 1.85049E-1 1.86983E-1 2.00663E-1 2.23453E-1 3.53081E-2 3.20075E-2 3.23074E-2 6.47322E-2 2.67445E-1 2.89666E-1 4.09709E-1 3.90494E-1 3.7038E-1 1.28814E-1 2.65751E-2 1.22703E-1 1.9918E-1 2.51622E-1 2.44184E-1 1.5749E-1 4.51036E-2 1.25177E-1 2.11076E-1 3.44865E-1 4.08974E-1 4.05671E-1 3.55515E-1 3.36388E-1 3.20195E-1 3.68273E-1 3.23051E-1 2.19836E-1 9.54051E-2 1.06866E-2 1.01268E-2 2.41151E-3 -9999 -9999 -9999 -9999 -9999 -9999 -9999 -9999 -9999 -9999 -9999 -9999 -9999 -9999 -9999 -9999 -9999 -9999 -9999 -9999 -9999 -9999 -9999 -9999 -9999 -9999 -9999 -9999 -9999 -9999 -9999 -9999 -9999 -9999 -9999 -9999 -9999 -9999 -9999 -9999 -9999 -9999 -9999 -9999 -9999
-9999 -9999 -9999 -9999 -9999 -9999 -9999 -9999 -9999 -9999 -9999 -9999 -9999 -9999 -9999 -9999 -9999 -9999 -9999 6.09504E-1 5.62179E-1 6.13075E-1 -9999 5.82393E-1 5.81405E-1 4.88149E-1 5.17076E-1 5.39905E-1 5.69927E-1 6.16187E-1 -9999 3.74424E-1 4.16937E-1 3.85875E-1 3.48936E-1 4.24801E-1 4.15817E-1 4.66333E-1 5.96114E-1 6.0187E-1 -9999 4.02042E-1 4.25528E-1 4.76971E-1 6.06499E-1 4.916E-1 -9999 -9999 -9999 4.25696E-1 3.76147E-1 -9999 4.39935E-1 2.77572E-1 4.54647E-1 4.13911E-1 3.35158E-1 2.38044E-1 9.80975E-2 5.55559E-2 3.35517E-1 7.2856E-2 4.80947E-2 4.24945E-2 6.39085E-2 1.11809E-1 1.79192E-1 3.10237E-1 4.19636E-1 2.13337E-1 2.62544E-1 1.36167E-1 8.8618E-2 2.92506E-2 3.05845E-2 1.36138E-1 1.14046E-1 1.44657E-1 2.10075E-1 3.0719E-1 2.44935E-1 1.83938E-1 1.80271E-1 2.30958E-1 2.27381E-1 2.39558E-1 3.64218E-1 2.08743E-1 1.29748E-1 8.43577E-3 7.84572E-3 2.27161E-3 7.97514E-3 -9999 -9999 -9999 -9999 -9999 -9999 -9999 -9999 -9999 -9999 -9999 -9999 -9999 -9999 -9999 -9999 -9999 -9999 -9999 -9999 -9999 -9999 -9999 -9999 -9999 -9999 -9999 -9999 -9999 -9999 -9999 -9999 -9999 -9999 -9999 -9999 -9999 -9999 -9999 -9999 -9999 -9999 -9999
-9999 -9999 -9999 -9999 -9999 -9999 -9999 -9999 -9999 -9999 -9999 -9999 -9999 -9999 -9999 5.76739E-1 5.70271E-1 6.52606E-1 5.49133E-1 5.08103E-1 5.13035E-1 4.91223E-1 5.97533E-1 4.88846E-1 4.26693E-1 4.26834E-1 5.35491E-1 4.72997E-1 5.32052E-1 4.62295E-1 5.96725E-1 5.82493E-1 -9999 4.88938E-1 5.47704E-1 5.2663E-1 5.48606E-1 5.12881E-1 5.85707E-1 6.03668E-1 -9999 5.84748E-1 5.27079E-1 4.60341E-1 4.18858E-1 4.92651E-1 5.24921E-1 -9999 -9999 5.51049E-1 -9999 5.83082E-1 3.61898E-1 2.91636E-1 2.67704E-1 2.22531E-1 1.23716E-1 1.38109E-1 3.44606E-1 3.74384E-1 2.49854E-1 7.33907E-2 9.17997E-2 5.54206E-2 6.69512E-2 3.80443E-2 5.48261E-2 9.15681E-2 3.93893E-1 1.83573E-1 5.40587E-2 5.73934E-2 3.53054E-2 8.18031E-2 3.95547E-2 1.08976E-1 4.6881E-2 4.14644E-2 8.05203E-2 2.86339E-1 2.87859E-1 1.61822E-1 2.15569E-1 2.20275E-1 1.85053E-1 2.37784E-1 2.46912E-1 3.2827E-1 2.74688E-1 8.80283E-2 6.22458E-2 1.01731E-2 1.88349E-2 1.50139E-2 -9999 -9999 -9999 -9999 -9999 -9999 -9999 -9999 -9999 -9999 -9999 -9999 -9999 -9999 -9999 -9999 -9999 -9999 -9999 -9999 -9999 -9999 -9999 -9999 -9999 -9999 -9999 -9999 -9999 -9999 -9999 -9999 -9999 -9999 -9999 -9999 -9999 -9999 -9999 -9999 -9999 -9999
-9999 -9999 -9999 -9999 -9999 -9999 -9999 -9999 -9999 -9999 -9999 -9999 -9999 -9999 6.34328E-1 -9999 5.18021E-1 5.31106E-1 6.13823E-1 5.32488E-1 4.7049E-1 4.57956E-1 5.15562E-1 4.50835E-1 4.66375E-1 4.56371E-1 4.02488E-1 4.65792E-1 5.84829E-1 5.17233E-1 3.7211E-1 5.20514E-1 5.14336E-1 4.71766E-1 3.96694E-1 3.28765E-1 3.47987E-1 4.22687E-1 5.90673E-1 6.03643E-1 5.99823E-1 -9999 -9999 4.12579E-1 4.21336E-1 4.10262E-1 4.82042E-1 -9999 4.83779E-1 -9999 -9999 -9999 5.30296E-1 4.58057E-1 4.37554E-1 2.57062E-1 2.11155E-1 5.40202E-1 5.01172E-1 4.48136E-1 2.34453E-1 1.86918E-1 1.37422E-1 1.72893E-1 5.31386E-2 1.83467E-1 2.60566E-2 1.28906E-1 3.88719E-1 7.04782E-2 8.41116E-2 7.0054E-2 3.25089E-2 2.85991E-2 2.29501E-2 1.79047E-2 6.32283E-2 3.66919E-2 6.94456E-2 9.58326E-2 3.65121E-2 5.50994E-2 1.82265E-2 9.89358E-3 1.47112E-2 6.37874E-2 1.64846E-1 2.03925E-1 3.78758E-1 3.37321E-1 1.12482E-1 6.3437E-2 7.53341E-2 1.35822E-1 1.92089E-1 -9999 -9999 -9999 -9999 -9999 -9999 -9999 -9999 -9999 -9999 -9999 -9999 -9999 -9999 -9999 -9999 -9999 -9999 -9999 -9999 -9999 -9999 -9999 -9999 -9999 -9999 -9999 -9999 -9999 -9999 -9999 -9999 -9999 -9999 -9999 -9999 -9999 -9999 -9999 -9999 -9999
-9999 -9999 -9999 -9999 -9999 -9999 -9999 -9999 -9999 -9999 -9999 -9999 -9999 -9999 6.17322E-1 5.72405E-1 5.73979E-1 5.6027E-1 5.30156E-1 5.2333E-1 4.92194E-1 4.26385E-1 4.6384E-1 5.00661E-1 4.35847E-1 4.21465E-1 4.73889E-1 4.73889E-1 4.33129E-1 6.03236E-1 4.48864E-1 5.67123E-1 4.84926E-1 4.24834E-1 4.27572E-1 4.38661E-1 4.16608E-1 5.0459E-1 6.03141E-1 6.12213E-1 5.40067E-1 5.30632E-1 6.1031E-1 -9999 5.40097E-1 5.34239E-1 -9999 -9999 -9999 6.15469E-1 4.38868E-1 3.35599E-1 5.78022E-1 5.92948E-1 5.68546E-1 4.9237E-1 3.85589E-1 5.54424E-1 1.87615E-1 1.26589E-1 2.21552E-1 2.89674E-1 2.099E-1 9.43774E-2 2.00978E-1 2.32362E-1 2.95732E-1 3.33041E-1 4.66198E-1 3.29512E-1 1.76312E-1 6.30659E-2 3.8374E-2 1.20239E-2 1.32214E-2 1.3666E-2 3.89078E-2 1.79042E-2 1.98986E-2 2.59455E-2 9.00035E-3 1.29518E-2 1.31003E-2 2.85729E-2 6.51063E-2 1.00827E-1 7.60778E-2 1.02479E-1 2.56781E-1 4.16365E-1 3.82382E-1 3.59195E-1 3.84232E-1 3.51408E-1 3.51667E-1 -9999 -9999 -9999 -9999 -9999 -9999 -9999 -9999 -9999 -9999 -9999 -9999 -9999 -9999 -9999 -9999 -9999 -9999 -9999 -9999 -9999 -9999 -9999 -9999 -9999 -9999 -9999 -9999 -9999 -9999 -9999 -9999 -9999 -9999 -9999 -9999 -9999 -9999 -9999 -9999 -9999
-9999 -9999 -9999 -9999 -9999 -9999 -9999 -9999 -9999 -9999 -9999 -9999 6.55104E-1 6.49992E-1 6.47407E-1 6.1425E-1 -9999 5.75355E-1 5.7304E-1 5.74269E-1 5.24457E-1 4.42514E-1 5.01659E-1 5.74722E-1 5.81093E-1 4.38315E-1 3.53015E-1 4.63324E-1 4.88651E-1 5.66978E-1 6.09063E-1 4.86869E-1 3.35915E-1 3.81152E-1 3.90716E-1 5.24391E-1 5.79072E-1 5.99758E-1 5.86575E-1 5.74228E-1 5.43452E-1 5.35407E-1 4.74164E-1 5.90105E-1 5.9147E-1 5.92493E-1 -9999 -9999 6.01866E-1 5.07335E-1 1.85637E-1 1.48731E-1 3.97408E-1 5.46228E-1 5.89222E-1 6.02838E-1 6.09565E-1 6.0708E-1 4.22761E-1 4.77177E-1 4.80041E-1 1.67871E-1 1.66473E-1 1.41002E-1 1.67551E-1 1.85487E-1 1.34901E-1 1.04669E-1 3.01599E-1 5.06948E-1 4.6671E-1 2.50528E-1 6.26695E-2 3.11412E-2 4.87446E-2 6.0475E-2 5.46036E-2 4.11013E-2 6.42346E-3 1.37173E-2 8.07881E-3 1.2684E-2 1.73479E-2 2.33633E-2 9.85358E-3 1.38427E-2 5.08402E-2 7.91477E-2 1.54765E-1 2.40995E-1 3.57536E-1 3.95729E-1 3.56523E-1 3.54131E-1 3.75936E-1 -9999 -9999 -9999 -9999 -9999 -9999 -9999 -9999 -9999 -9999 -9999 -9999 -9999 -9999 -9999 -9999 -9999 -9999 -9999 -9999 -9999 -9999 -9999 -9999 -9999 -9999 -9999 -9999 -9999 -9999 -9999 -9999 -9999 -9999 -9999 -9999 -9999 -9999 -9999 -9999 -9999
-9999 -9999 -9999 -9999 -9999 -9999 -9999 -9999 -9999 6.75702E-1 6.58105E-1 6.65786E-1 6.45605E-1 5.99147E-1 5.3816E-1 5.40143E-1 5.73274E-1 5.88929E-1 5.62258E-1 5.01246E-1 4.25589E-1 4.78131E-1 4.52286E-1 4.99893E-1 5.56982E-1 5.81149E-1 4.00513E-1 4.11887E-1 4.68676E-1 5.81738E-1 6.14233E-1 5.62543E-1 5.12282E-1 5.61601E-1 5.88356E-1 5.10772E-1 4.05629E-1 5.52364E-1 5.86879E-1 5.06184E-1 5.20089E-1 5.65931E-1 5.39419E-1 5.8391E-1 5.73464E-1 -9999 -9999 5.76513E-1 4.35703E-1 2.1435E-1 1.14316E-1 2.78381E-1 4.92143E-1 2.80734E-1 3.30972E-1 3.08072E-1 5.10007E-1 6.14499E-1 3.18378E-1 4.75186E-1 5.89779E-1 5.93142E-1 4.87521E-1 3.08929E-1 8.59429E-2 4.84811E-2 3.00363E-2 2.0146E-1 1.03785E-1 7.51627E-2 4.21251E-1 5.4672E-1 1.65362E-1 1.58352E-1 9.1389E-2 1.68217E-2 2.28723E-2 7.03358E-2 1.17686E-2 4.95823E-2 1.09078E-2 4.63395E-3 5.32842E-3 2.14765E-3 4.90598E-3 6.88534E-3 8.18779E-3 3.97319E-2 1.82905E-1 2.92403E-1 3.51691E-1 3.84124E-1 3.67394E-1 3.83863E-1 3.73427E-1 -9999 -9999 -9999 -9999 -9999 -9999 -9999 -9999 -9999 -9999 -9999 -9999 -9999 -9999 -9999 -9999 -9999 -9999 -9999 -9999 -9999 -9999 -9999 -9999 -9999 -9999 -9999 -9999 -9999 -9999 -9999 -9999 -9999 -9999 -9999 -9999 -9999 -9999 -9999 -9999 -9999
-9999 -9999 -9999 -9999 -9999 -9999 -9999 -9999 -9999 -9999 6.70273E-1 6.19568E-1 6.08983E-1 5.25667E-1 5.51925E-1 6.04357E-1 6.04417E-1 5.71536E-1 5.76483E-1 5.1898E-1 4.25487E-1 5.31645E-1 4.54851E-1 4.37429E-1 4.83468E-1 5.51229E-1 5.91387E-1 4.97977E-1 4.06594E-1 5.68136E-1 6.09878E-1 6.00039E-1 5.67012E-1 5.54233E-1 5.59703E-1 5.72718E-1 5.58892E-1 5.87498E-1 6.05032E-1 5.60141E-1 5.20109E-1 5.7053E-1 5.93688E-1 6.10403E-1 -9999 -9999 -9999 4.79398E-1 2.11762E-1 1.70945E-1 3.21429E-1 4.73052E-1 4.42591E-1 2.53683E-1 1.86726E-1 3.90442E-1 3.12398E-1 5.10706E-1 5.89381E-1 3.30799E-1 1.74393E-1 5.16701E-1 4.34009E-1 2.38925E-1 7.46319E-2 5.73601E-2 1.0987E-1 3.01521E-1 4.16557E-1 3.83704E-1 4.2291E-1 5.48116E-1 2.72328E-1 3.04151E-2 3.72337E-2 1.46274E-2 4.84324E-2 1.29065E-1 7.82895E-2 4.55458E-2 1.45987E-1 3.37153E-2 6.98468E-2 1.11188E-2 1.61574E-3 5.69226E-3 2.38138E-2 1.68053E-1 4.07675E-1 4.2115E-1 4.02121E-1 3.94309E-1 3.85503E-1 3.69427E-1 3.65872E-1 -9999 -9999 -9999 -9999 -9999 -9999 -9999 -9999 -9999 -9999 -9999 -9999 -9999 -9999 -9999 -9999 -9999 -9999 -9999 -9999 -9999 -9999 -9999 -9999 -9999 -9999 -9999 -9999 -9999 -9999 -9999 -9999 -9999 -9999 -9999 -9999 -9999 -9999 -9999 -9999 -9999
-9999 -9999 -9999 -9999 -9999 -9999 -9999 -9999 -9999 6.28985E-1 6.45508E-1 5.98908E-1 5.73434E-1 6.10159E-1 5.94E-1 6.20151E-1 5.56825E-1 -9999 5.75054E-1 5.26655E-1 5.1727E-1 5.5879E-1 5.75329E-1 4.26241E-1 5.49409E-1 4.19526E-1 5.82194E-1 6.11215E-1 6.05221E-1 6.07449E-1 5.96981E-1 6.04747E-1 5.84665E-1 5.8936E-1 5.97302E-1 5.97908E-1 5.92616E-1 5.84587E-1 5.88554E-1 6.02959E-1 6.03294E-1 6.02257E-1 6.17861E-1 -9999 -9999 -9999 5.75522E-1 2.13451E-1 2.66827E-1 4.71432E-1 3.47078E-1 2.36712E-1 2.00811E-1 7.25576E-2 2.4641E-1 3.69523E-1 4.33163E-1 1.18713E-1 3.1832E-1 6.01286E-1 3.13304E-1 3.89342E-1 2.78862E-1 1.19196E-1 9.9971E-2 2.06393E-1 2.38616E-1 1.69232E-1 9.84182E-2 1.19534E-1 4.59014E-1 5.54542E-1 1.04773E-1 6.01916E-2 5.67927E-2 3.37827E-2 6.31423E-3 1.80138E-2 2.11441E-2 3.91542E-2 3.44769E-2 6.26123E-2 1.25137E-1 2.16405E-1 1.17378E-1 2.0227E-1 3.96909E-1 4.31281E-1 4.25104E-1 4.18942E-1 3.82866E-1 3.69693E-1 3.80694E-1 3.70421E-1 3.63597E-1 3.60575E-1 -9999 -9999 -9999 -9999 -9999 -9999 -9999 -9999 -9999 -9999 -9999 -9999 -9999 -9999 -9999 -9999 -9999 -9999 -9999 -9999 -9999 -9999 -9999 -9999 -9999 -9999 -9999 -9999 -9999 -9999 -9999 -9999 -9999 -9999 -9999 -9999 -9999 -9999 -9999 -9999
-9999 -9999 -9999 -9999 6.83012E-1 6.84317E-1 6.83625E-1 6.64634E-1 6.2843E-1 6.35216E-1 6.42209E-1 6.20632E-1 6.13846E-1 6.10921E-1 6.12029E-1 6.36145E-1 -9999 6.3859E-1 5.94907E-1 5.7556E-1 5.66776E-1 5.63689E-1 6.04117E-1 5.96227E-1 5.47233E-1 5.68194E-1 5.41715E-1 6.01545E-1 5.97656E-1 5.81046E-1 5.52183E-1 5.84317E-1 6.00594E-1 5.34769E-1 4.95986E-1 5.23799E-1 6.02007E-1 5.71561E-1 5.77968E-1 5.98538E-1 5.91619E-1 6.11705E-1 -9999 -9999 -9999 5.86505E-1 3.76669E-1 5.44211E-1 5.28806E-1 3.00063E-1 3.24615E-1 2.88007E-1 1.71925E-1 1.4725E-2 2.58329E-1 2.80252E-1 1.51735E-1 6.98746E-2 2.73202E-1 5.84543E-1 4.29576E-1 2.049E-1 3.78865E-1 4.41195E-1 2.84373E-1 1.45285E-1 7.48246E-2 3.77571E-2 1.02409E-1 1.1963E-1 4.42866E-1 5.52652E-1 1.95922E-1 8.7589E-2 2.02561E-2 1.11622E-1 2.02708E-2 6.00203E-3 4.13972E-2 9.0673E-2 2.10019E-1 2.74565E-1 4.2336E-1 4.61002E-1 4.54644E-1 4.55464E-1 4.35966E-1 4.26413E-1 3.92897E-1 3.17255E-1 2.77448E-1 3.37966E-1 3.11918E-1 2.68298E-1 3.49285E-1 3.52529E-1 -9999 -9999 -9999 -9999 -9999 -9999 -9999 -9999 -9999 -9999 -9999 -9999 -9999 -9999 -9999 -9999 -9999 -9999 -9999 -9999 -9999 -9999 -9999 -9999 -9999 -9999 -9999 -9999 -9999 -9999 -9999 -9999 -9999 -9999 -9999 -9999 -9999 -9999 -9999 -9999
-9999 -9999 -9999 -9999 -9999 6.02871E-1 6.0204E-1 6.28256E-1 6.18501E-1 6.37799E-1 6.51798E-1 6.45451E-1 6.05935E-1 5.94656E-1 6.27605E-1 -9999 6.30679E-1 6.16424E-1 5.86311E-1 5.3146E-1 5.77262E-1 5.3623E-1 5.35179E-1 5.71522E-1 6.04077E-1 5.94706E-1 5.68432E-1 5.62505E-1 5.7162E-1 6.0173E-1 5.74802E-1 5.03689E-1 5.89669E-1 5.85707E-1 5.55687E-1 5.71048E-1 6.0592E-1 6.04316E-1 5.72819E-1 5.95906E-1 6.0779E-1 6.21336E-1 -9999 -9999 6.28882E-1 4.19068E-1 1.8431E-1 5.00026E-1 4.59027E-1 4.15753E-1 1.10445E-1 2.5324E-1 1.81211E-2 3.54732E-3 1.72911E-3 6.74769E-3 6.61276E-3 1.48211E-2 2.39948E-1 4.8382E-1 2.29729E-1 5.93059E-2 3.12313E-2 1.16615E-1 2.86722E-2 1.49557E-1 3.37885E-1 4.77549E-2 3.05948E-2 5.50158E-2 3.35642E-1 5.58395E-1 4.64978E-1 3.62399E-1 1.02527E-1 1.46087E-1 3.94025E-2 1.89222E-2 3.6983E-1 5.01214E-1 4.73357E-1 4.34846E-1 4.51207E-1 4.55681E-1 4.26251E-1 3.76764E-1 2.57949E-1 2.33866E-1 2.08831E-1 2.30555E-1 2.21281E-1 1.8626E-1 1.77015E-1 1.76992E-1 2.60462E-1 3.19844E-1 -9999 -9999 -9999 -9999 -9999 -9999 -9999 -9999 -9999 -9999 -9999 -9999 -9999 -9999 -9999 -9999 -9999 -9999 -9999 -9999 -9999 -9999 -9999 -9999 -9999 -9999 -9999 -9999 -9999 -9999 -9999 -9999 -9999 -9999 -9999 -9999 -9999 -9999 -9999 -9999
-9999 -9999 6.38523E-1 6.64403E-1 6.35946E-1 5.80823E-1 5.35118E-1 6.28644E-1 6.32303E-1 6.20636E-1 5.95778E-1 6.31825E-1 6.32929E-1 -9999 -9999 6.40029E-1 6.27628E-1 5.85444E-1 5.23847E-1 5.60766E-1 5.07833E-1 5.10155E-1 5.20358E-1 5.09086E-1 5.87261E-1 5.90565E-1 5.66291E-1 4.90834E-1 5.3507E-1 5.83776E-1 6.05674E-1 5.52515E-1 5.26951E-1 5.90476E-1 5.82972E-1 5.90575E-1 6.09653E-1 6.07374E-1 6.07673E-1 6.17882E-1 6.22076E-1 -9999 -9999 -9999 5.67616E-1 2.99129E-1 2.78316E-1 2.30225E-1 1.0307E-1 1.63084E-1 2.86947E-1 1.83566E-1 2.71259E-2 6.56263E-4 6.21577E-5 6.34107E-7 2.65133E-6 5.93492E-4 9.27266E-3 2.70447E-1 2.18828E-1 6.42883E-2 1.32213E-2 1.64777E-1 7.40971E-2 2.10036E-2 2.98826E-1 2.21263E-1 1.51734E-1 3.08555E-1 3.87056E-1 5.29004E-1 5.39973E-1 5.45656E-1 4.88525E-1 3.85254E-1 2.47983E-1 3.48307E-1 5.15791E-1 4.73184E-1 8.96829E-2 2.43679E-1 2.30928E-1 1.68101E-1 1.05858E-1 3.66918E-2 4.65655E-2 1.56731E-2 1.23448E-2 5.08764E-2 2.6832E-2 1.27966E-2 3.26907E-2 4.2012E-2 1.60753E-1 2.62117E-1 -9999 -9999 -9999 -9999 -9999 -9999 -9999 -9999 -9999 -9999 -9999 -9999 -9999 -9999 -9999 -9999 -9999 -9999 -9999 -9999 -9999 -9999 -9999 -9999 -9999 -9999 -9999 -9999 -9999 -9999 -9999 -9999 -9999 -9999 -9999 -9999 -9999 -9999 -9999 -9999
-9999 6.61384E-1 5.57987E-1 5.78284E-1 5.66906E-1 6.55016E-1 -9999 -9999 -9999 -9999 -9999 -9999 -9999 -9999 -9999 -9999 5.98814E-1 5.94464E-1 5.27936E-1 4.82439E-1 5.4575E-1 4.83246E-1 4.87899E-1 5.01092E-1 5.66549E-1 5.89445E-1 5.46729E-1 5.5859E-1 5.4006E-1 5.49807E-1 5.88182E-1 5.9238E-1 5.78367E-1 5.86799E-1 6.02163E-1 6.08151E-1 6.08946E-1 6.12617E-1 6.1295E-1 6.21425E-1 -9999 -9999 -9999 -9999 2.98972E-1 3.00243E-1 2.19755E-1 1.3861E-1 1.20344E-1 1.20346E-1 7.79644E-2 3.3237E-2 2.00573E-2 6.96934E-3 9.56042E-4 3.51141E-5 1.18173E-5 6.41349E-3 1.74717E-2 2.11327E-1 3.04497E-1 7.54883E-2 2.57339E-2 1.67459E-2 8.6103E-2 1.22194E-1 3.01885E-2 1.48881E-1 3.23974E-1 1.66067E-1 9.40718E-2 2.67816E-1 4.64839E-1 5.39281E-1 5.39808E-1 5.34806E-1 5.21839E-1 5.19188E-1 5.14221E-1 1.76303E-1 1.3926E-2 1.3527E-1 3.35057E-2 2.05203E-2 7.05943E-3 2.93267E-3 5.38232E-3 1.75717E-3 4.25975E-3 6.62538E-3 2.08629E-3 4.77873E-3 1.03988E-2 3.21747E-2 1.18998E-1 1.94925E-1 2.33012E-1 -9999 -9999 -9999 -9999 -9999 -9999 -9999 -9999 -9999 -9999 -9999 -9999 -9999 -9999 -9999 -9999 -9999 -9999 -9999 -9999 -9999 -9999 -9999 -9999 -9999 -9999 -9999 -9999 -9999 -9999 -9999 -9999 -9999 -9999 -9999 -9999 -9999 -9999 -9999
-9999 5.23864E-1 4.59006E-1 5.92276E-1 -9999 -9999 -9999 -9999 6.7267E-1 -9999 6.60168E-1 -9999 -9999 -9999 -9999 -9999 6.00865E-1 6.04048E-1 5.55126E-1 5.52921E-1 5.78473E-1 5.46787E-1 5.59252E-1 5.78006E-1 5.92675E-1 5.92805E-1 5.74367E-1 5.67104E-1 5.6664E-1 5.91338E-1 5.8684E-1 5.93923E-1 5.99546E-1 6.04412E-1 6.03334E-1 6.07682E-1 6.04115E-1 6.14536E-1 6.20382E-1 6.23851E-1 -9999 -9999 -9999 5.94618E-1 3.72721E-1 3.56694E-1 3.18115E-1 2.25078E-1 1.74558E-1 1.1214E-1 6.74447E-2 4.25038E-2 3.4423E-2 3.20692E-2 6.0625E-3 6.33853E-4 6.35925E-4 7.02561E-2 2.28763E-1 2.82379E-1 4.23411E-1 6.76053E-2 8.37074E-2 8.73376E-2 6.98953E-2 3.97865E-1 2.06953E-1 5.8098E-2 1.00666E-1 3.5559E-2 4.31775E-2 2.06957E-1 5.24392E-1 5.49978E-1 5.39356E-1 5.28264E-1 5.0742E-1 4.70609E-1 3.34077E-1 4.16012E-2 1.05569E-2 4.96975E-2 1.03275E-1 1.27985E-2 2.5307E-3 4.98482E-3 1.88205E-2 5.62986E-3 3.15231E-3 7.43182E-3 3.42527E-3 6.16842E-3 1.03531E-2 2.84827E-2 1.06675E-1 1.50792E-1 -9999 -9999 -9999 -9999 -9999 -9999 -9999 -9999 -9999 -9999 -9999 -9999 -9999 -9999 -9999 -9999 -9999 -9999 -9999 -9999 -9999 -9999 -9999 -9999 -9999 -9999 -9999 -9999 -9999 -9999 -9999 -9999 -9999 -9999 -9999 -9999 -9999 -9999 -9999 -9999
-9999 5.06116E-1 5.58143E-1 6.73099E-1 6.01133E-1 6.55702E-1 6.81211E-1 -9999 -9999 -9999 -9999 -9999 -9999 -9999 -9999 -9999 -9999 5.92559E-1 -9999 5.47944E-1 5.233E-1 5.59371E-1 5.75694E-1 5.29723E-1 5.52327E-1 5.8856E-1 5.75879E-1 5.7742E-1 5.88226E-1 -9999 5.33126E-1 5.4267E-1 5.82362E-1 6.0715E-1 6.03098E-1 6.06956E-1 6.13731E-1 6.19428E-1 6.19586E-1 6.23272E-1 6.28053E-1 6.34697E-1 5.3998E-1 3.39956E-1 3.40474E-1 3.64464E-1 2.54786E-1 1.77795E-1 1.32683E-1 1.08069E-1 8.23467E-2 6.13488E-2 4.55466E-2 3.80448E-2 2.10943E-2 8.39699E-3 2.39593E-3 4.15743E-2 1.6195E-1 1.86117E-1 5.24615E-1 5.17073E-1 4.2158E-1 4.56004E-1 4.51283E-1 5.27851E-1 5.11138E-1 5.07118E-1 5.19191E-1 4.52917E-1 4.53884E-1 5.43806E-1 5.53783E-1 5.49512E-1 5.29251E-1 4.97819E-1 4.54417E-1 2.75262E-1 3.30671E-2 2.10829E-2 1.27288E-2 4.64193E-2 6.05599E-2 3.30534E-2 1.10185E-2 1.41754E-2 2.44811E-2 3.54589E-2 2.36821E-2 2.95475E-2 2.58909E-2 1.4794E-2 3.02159E-2 7.92691E-2 -9999 -9999 -9999 -9999 -9999 -9999 -9999 -9999 -9999 -9999 -9999 -9999 -9999 -9999 -9999 -9999 -9999 -9999 -9999 -9999 -9999 -9999 -9999 -9999 -9999 -9999 -9999 -9999 -9999 -9999 -9999 -9999 -9999 -9999 -9999 -9999 -9999 -9999 -9999 -9999 -9999 -9999
-9999 5.22641E-1 6.41784E-1 6.58744E-1 5.24313E-1 5.1782E-1 6.26235E-1 -9999 -9999 -9999 -9999 -9999 -9999 -9999 -9999 -9999 -9999 -9999 -9999 -9999 5.77743E-1 5.83972E-1 5.488E-1 5.5229E-1 5.68249E-1 5.81047E-1 -9999 -9999 -9999 -9999 -9999 -9999 -9999 -9999 6.0951E-1 6.15308E-1 6.15996E-1 6.18871E-1 6.2263E-1 6.27398E-1 6.30763E-1 5.78976E-1 5.14517E-1 5.38049E-1 5.31831E-1 3.68468E-1 2.7037E-1 1.08731E-1 6.37023E-2 7.66747E-2 7.80105E-2 6.15493E-2 4.19494E-2 2.61656E-2 1.17748E-2 3.97963E-3 1.27807E-3 4.32262E-2 2.92462E-1 4.28108E-1 9.31259E-2 2.75504E-1 1.43347E-2 1.70802E-2 2.13463E-1 3.166E-1 2.84606E-1 3.8349E-1 5.53692E-1 5.67546E-1 5.63309E-1 5.56927E-1 5.54032E-1 5.19611E-1 4.27047E-1 3.78773E-1 3.73352E-1 1.76739E-1 6.65134E-2 3.21023E-2 5.5663E-3 1.898E-2 2.32694E-2 7.94203E-3 1.38103E-2 2.50677E-2 3.14495E-2 1.6526E-2 1.35467E-2 6.55077E-2 8.84918E-2 7.54061E-2 9.8399E-2 -9999 -9999 -9999 -9999 -9999 -9999 -9999 -9999 -9999 -9999 -9999 -9999 -9999 -9999 -9999 -9999 -9999 -9999 -9999 -9999 -9999 -9999 -9999 -9999 -9999 -9999 -9999 -9999 -9999 -9999 -9999 -9999 -9999 -9999 -9999 -9999 -9999 -9999 -9999 -9999 -9999 -9999 -9999
-9999 -9999 6.09376E-1 4.51803E-1 4.70621E-1 5.98123E-1 5.86067E-1 5.03952E-1 6.25803E-1 -9999 -9999 -9999 -9999 -9999 -9999 -9999 -9999 -9999 -9999 -9999 -9999 -9999 -9999 -9999 5.45341E-1 5.72452E-1 -9999 -9999 -9999 -9999 -9999 -9999 -9999 -9999 -9999 6.09793E-1 6.17451E-1 6.17225E-1 6.18389E-1 6.25021E-1 6.27548E-1 5.34039E-1 4.06876E-1 3.98365E-1 3.67516E-1 3.18938E-1 2.71755E-1 1.38274E-1 7.25196E-2 6.64055E-2 6.72531E-2 6.09048E-2 3.54527E-2 1.61098E-2 6.38812E-3 5.33619E-3 2.3437E-3 5.05309E-3 2.86354E-2 5.26764E-2 9.21949E-3 6.39053E-2 8.36961E-3 3.25574E-2 1.566E-1 2.16299E-1 2.25307E-1 3.9422E-1 5.31126E-1 5.67213E-1 5.48911E-1 5.57914E-1 5.00151E-1 3.37539E-1 2.83307E-1 1.5685E-1 2.7306E-1 2.30528E-1 1.46483E-1 8.35173E-2 2.92928E-2 3.43592E-3 6.01075E-3 2.16283E-2 1.203E-2 2.12776E-2 9.27013E-3 5.2083E-2 7.59261E-2 1.09021E-1 -9999 -9999 -9999 -9999 -9999 -9999 -9999 -9999 -9999 -9999 -9999 -9999 -9999 -9999 -9999 -9999 -9999 -9999 -9999 -9999 -9999 -9999 -9999 -9999 -9999 -9999 -9999 -9999 -9999 -9999 -9999 -9999 -9999 -9999 -9999 -9999 -9999 -9999 -9999 -9999 -9999 -9999 -9999 -9999 -9999 -9999
-9999 -9999 -9999 4.52205E-1 4.97164E-1 4.72596E-1 5.46356E-1 -9999 6.41896E-1 -9999 -9999 -9999 -9999 -9999 -9999 -9999 -9999 -9999 -9999 -9999 -9999 -9999 -9999 -9999 -9999 -9999 -9999 5.22847E-1 5.4653E-1 5.46326E-1 5.79178E-1 5.82625E-1 -9999 -9999 -9999 -9999 6.14811E-1 6.16222E-1 6.19598E-1 6.1586E-1 5.78405E-1 6.10215E-1 4.82633E-1 3.88971E-1 3.47025E-1 2.90994E-1 2.15714E-1 1.70385E-1 1.29412E-1 9.66293E-2 7.83897E-2 6.12262E-2 3.87322E-2 2.35816E-2 6.29931E-3 4.80166E-3 2.08945E-3 3.06935E-4 1.00328E-3 2.0496E-1 9.76176E-2 8.7023E-3 1.17767E-2 4.60312E-2 9.9955E-2 2.7677E-2 1.07593E-1 5.02509E-1 5.14135E-1 5.31741E-1 3.76741E-1 4.43327E-1 3.16622E-1 1.23623E-1 2.12872E-1 6.48217E-2 1.86241E-1 9.82854E-2 1.09913E-1 8.91802E-2 1.46645E-2 7.89367E-3 1.13808E-2 4.15983E-2 2.89866E-2 5.39852E-2 4.87238E-2 7.49476E-2 3.06239E-2 1.11586E-2 -9999 -9999 -9999 -9999 -9999 -9999 -9999 -9999 -9999 -9999 -9999 -9999 -9999 -9999 -9999 -9999 -9999 -9999 -9999 -9999 -9999 -9999 -9999 -9999 -9999 -9999 -9999 -9999 -9999 -9999 -9999 -9999 -9999 -9999 -9999 -9999 -9999 -9999 -9999 -9999 -9999 -9999 -9999 -9999 -9999 -9999
-9999 -9999 -9999 -9999 5.29359E-1 4.37285E-1 5.39185E-1 5.45087E-1 5.62174E-1 -9999 -9999 -9999 -9999 -9999 -9999 -9999 -9999 -9999 -9999 -9999 -9999 -9999 -9999 -9999 -9999 -9999 -9999 -9999 -9999 -9999 -9999 -9999 -9999 -9999 -9999 -9999 -9999 6.18264E-1 6.18949E-1 5.83521E-1 5.47891E-1 5.2377E-1 4.5769E-1 4.25923E-1 4.31624E-1 3.8456E-1 1.70003E-1 1.07606E-1 1.13478E-1 8.7583E-2 6.56129E-2 5.48067E-2 3.96406E-2 2.02941E-2 6.93957E-3 7.61743E-3 1.0039E-2 1.1153E-2 1.4212E-1 4.13054E-1 3.23046E-1 2.35818E-2 2.318E-2 3.34633E-3 6.44432E-3 3.01747E-2 2.98078E-1 5.83843E-1 4.33263E-1 4.70844E-1 2.79021E-1 2.81022E-1 1.83638E-1 5.13958E-2 1.58911E-1 5.60344E-2 1.16621E-1 1.01686E-1 2.9747E-2 6.76876E-2 2.71023E-2 2.50205E-3 4.45292E-3 1.13746E-2 2.47221E-2 7.17455E-3 2.39209E-2 7.57903E-3 1.60723E-2 7.10169E-3 -9999 -9999 -9999 -9999 -9999 -9999 -9999 -9999 -9999 -9999 -9999 -9999 -9999 -9999 -9999 -9999 -9999 -9999 -9999 -9999 -9999 -9999 -9999 -9999 -9999 -9999 -9999 -9999 -9999 -9999 -9999 -9999 -9999 -9999 -9999 -9999 -9999 -9999 -9999 -9999 -9999 -9999 -9999 -9999 -9999 -9999
-9999 -9999 -9999 -9999 -9999 -9999 5.45786E-1 -9999 -9999 -9999 -9999 -9999 -9999 -9999 -9999 -9999 -9999 -9999 -9999 -9999 -9999 -9999 -9999 -9999 -9999 -9999 -9999 -9999 -9999 -9999 -9999 -9999 -9999 -9999 -9999 -9999 -9999 -9999 6.03117E-1 5.03985E-1 -9999 5.44532E-1 5.43674E-1 5.83433E-1 5.54157E-1 5.11936E-1 3.13146E-1 1.41407E-1 5.00739E-2 3.71637E-2 3.88294E-2 3.9169E-2 3.22821E-2 1.51376E-2 2.88332E-3 2.16387E-3 2.49372E-2 4.55968E-2 1.65872E-1 9.23447E-2 4.28057E-1 2.90519E-1 6.71002E-2 6.49254E-2 9.73533E-3 1.37027E-2 2.15622E-1 5.83385E-1 5.35665E-1 3.62135E-1 1.08513E-1 1.17628E-1 4.6376E-2 6.99658E-2 1.12201E-1 6.81366E-2 1.03183E-1 6.33284E-2 5.19426E-2 3.29111E-2 3.95834E-2 1.40866E-2 4.9266E-3 1.77344E-2 5.55061E-2 3.52224E-3 1.47127E-2 4.36044E-3 5.6354E-3 4.34032E-3 -9999 -9999 -9999 -9999 -9999 -9999 -9999 -9999 -9999 -9999 -9999 -9999 -9999 -9999 -9999 -9999 -9999 -9999 -9999 -9999 -9999 -9999 -9999 -9999 -9999 -9999 -9999 -9999 -9999 -9999 -9999 -9999 -9999 -9999 -9999 -9999 -9999 -9999 -9999 -9999 -9999 -9999 -9999 -9999 -9999 -9999
-9999 -9999 -9999 -9999 -9999 -9999 -9999 -9999 -9999 -9999 -9999 -9999 -9999 -9999 -9999 -9999 -9999 -9999 -9999 -9999 -9999 -9999 -9999 -9999 -9999 -9999 -9999 -9999 -9999 -9999 -9999 -9999 -9999 -9999 -9999 -9999 -9999 6.15081E-1 -9999 -9999 6.18106E-1 5.98805E-1 6.23249E-1 5.798E-1 5.39531E-1 4.9448E-1 3.92645E-1 1.38538E-1 1.05024E-2 5.56121E-3 1.41353E-2 2.74951E-2 2.45422E-2 8.51641E-3 1.8095E-3 1.89181E-2 1.13348E-1 2.33507E-1 3.7133E-1 3.92681E-1 4.15608E-1 5.27332E-1 3.75685E-1 3.66802E-1 2.4346E-1 1.17496E-1 4.75022E-1 5.64491E-1 4.80449E-1 1.58623E-1 4.85673E-2 4.73553E-2 4.52539E-2 9.96733E-2 4.95887E-2 6.48858E-2 1.29402E-1 7.33029E-2 3.2167E-2 5.09406E-2 1.0289E-1 2.21805E-2 4.99915E-3 2.15536E-2 4.67134E-2 2.42521E-3 1.19062E-2 3.43144E-3 2.19209E-3 9.55966E-4 -9999 -9999 -9999 -9999 -9999 -9999 -9999 -9999 -9999 -9999 -9999 -9999 -9999 -9999 -9999 -9999 -9999 -9999 -9999 -9999 -9999 -9999 -9999 -9999 -9999 -9999 -9999 -9999 -9999 -9999 -9999 -9999 -9999 -9999 -9999 -9999 -9999 -9999 -9999 -9999 -9999 -9999 -9999 -9999 -9999 -9999
-9999 -9999 -9999 -9999 -9999 -9999 -9999 -9999 -9999 -9999 -9999 -9999 -9999 -9999 -9999 -9999 -9999 -9999 -9999 -9999 -9999 -9999 -9999 -9999 -9999 -9999 -9999 -9999 -9999 -9999 -9999 5.56691E-1 5.35924E-1 -9999 -9999 -9999 5.9182E-1 5.45081E-1 5.93322E-1 5.653E-1 5.53807E-1 6.38216E-1 5.31084E-1 4.0492E-1 5.15365E-1 3.33768E-1 2.86189E-1 1.80323E-1 9.36116E-2 2.19447E-3 1.00654E-2 2.08693E-2 1.85077E-2 1.34553E-2 1.04514E-2 8.41272E-2 1.57379E-1 2.95678E-1 3.57787E-1 8.30058E-2 1.31009E-1 3.32909E-1 5.3266E-2 1.4273E-1 3.75354E-1 2.91695E-1 2.13562E-1 2.60207E-1 4.68094E-1 3.19154E-1 1.04749E-1 4.41589E-2 2.94235E-2 2.81405E-2 3.6134E-2 5.20511E-2 1.13301E-1 1.59435E-1 2.15043E-1 2.39814E-1 2.31457E-1 1.85838E-1 7.39756E-2 1.42311E-1 2.79016E-2 2.25885E-3 4.20569E-2 3.41744E-3 9.14757E-3 -9999 -9999 -9999 -9999 -9999 -9999 -9999 -9999 -9999 -9999 -9999 -9999 -9999 -9999 -9999 -9999 -9999 -9999 -9999 -9999 -9999 -9999 -9999 -9999 -9999 -9999 -9999 -9999 -9999 -9999 -9999 -9999 -9999 -9999 -9999 -9999 -9999 -9999 -9999 -9999 -9999 -9999 -9999 -9999 -9999 -9999 -9999
-9999 -9999 -9999 -9999 -9999 -9999 -9999 -9999 -9999 -9999 -9999 -9999 -9999 -9999 -9999 -9999 -9999 -9999 -9999 -9999 -9999 -9999 -9999 -9999 -9999 -9999 -9999 -9999 -9999 5.08311E-1 4.26153E-1 3.80733E-1 4.43048E-1 4.4468E-1 -9999 -9999 5.51087E-1 4.5418E-1 4.85129E-1 5.24788E-1 5.28985E-1 5.36823E-1 4.97575E-1 5.72279E-1 4.70558E-1 3.49719E-1 2.37672E-1 2.22501E-1 1.07168E-1 9.50465E-3 3.33571E-3 1.83363E-2 1.84265E-2 1.16699E-2 4.99858E-3 7.74379E-2 1.47071E-1 3.66373E-1 2.97714E-1 1.58768E-1 4.95695E-2 1.06321E-1 1.13783E-2 1.68262E-2 2.54917E-2 1.51829E-2 7.9885E-2 1.20444E-1 4.43408E-1 3.56468E-1 1.27518E-1 3.11629E-2 4.1993E-2 1.57216E-1 1.68179E-1 1.74136E-1 2.83514E-1 4.03604E-1 4.01918E-1 3.40263E-1 3.08525E-1 3.13483E-1 2.92855E-1 3.28571E-1 1.58711E-1 9.92035E-2 8.00559E-2 2.08674E-2 4.6123E-3 -9999 -9999 -9999 -9999 -9999 -9999 -9999 -9999 -9999 -9999 -9999 -9999 -9999 -9999 -9999 -9999 -9999 -9999 -9999 -9999 -9999 -9999 -9999 -9999 -9999 -9999 -9999 -9999 -9999 -9999 -9999 -9999 -9999 -9999 -9999 -9999 -9999 -9999 -9999 -9999 -9999 -9999 -9999 -9999 -9999 -9999 -9999
-9999 -9999 -9999 -9999 -9999 -9999 -9999 -9999 -9999 -9999 -9999 -9999 -9999 -9999 -9999 -9999 -9999 -9999 -9999 -9999 -9999 -9999 -9999 -9999 -9999 -9999 -9999 -9999 -9999 -9999 5.07635E-1 4.94859E-1 -9999 -9999 -9999 -9999 5.65441E-1 5.43759E-1 4.39906E-1 5.33455E-1 5.65791E-1 2.70756E-1 2.58125E-1 3.52719E-1 2.63843E-1 2.74386E-1 1.59127E-1 1.28725E-1 6.1883E-2 9.11688E-3 2.1171E-3 1.69102E-2 2.4347E-2 2.16169E-2 1.25223E-2 6.21852E-2 3.42349E-1 3.08536E-1 1.85433E-1 3.94028E-1 3.35649E-1 9.30355E-2 6.50971E-2 7.02794E-2 1.94748E-1 3.10832E-1 4.10257E-1 1.95665E-1 4.05703E-1 4.99595E-1 2.97121E-1 2.55291E-1 3.84035E-1 5.08731E-1 4.76234E-1 4.59276E-1 4.38978E-1 3.46557E-1 2.2619E-1 1.68868E-1 1.0987E-1 6.59759E-2 2.55672E-2 3.21811E-2 3.45969E-2 1.13977E-1 2.1597E-1 8.02246E-2 3.95576E-3 2.05416E-3 1.94904E-2 -9999 -9999 -9999 -9999 -9999 -9999 -9999 -9999 -9999 -9999 -9999 -9999 -9999 -9999 -9999 -9999 -9999 -9999 -9999 -9999 -9999 -9999 -9999 -9999 -9999 -9999 -9999 -9999 -9999 -9999 -9999 -9999 -9999 -9999 -9999 -9999 -9999 -9999 -9999 -9999 -9999 -9999 -9999 -9999 -9999
-9999 -9999 -9999 -9999 -9999 -9999 -9999 -9999 -9999 -9999 -9999 -9999 -9999 -9999 -9999 -9999 -9999 -9999 -9999 -9999 -9999 -9999 -9999 -9999 -9999 -9999 -9999 -9999 -9999 -9999 -9999 -9999 -9999 -9999 -9999 5.80498E-1 -9999 -9999 -9999 6.16016E-1 5.4488E-1 4.75314E-1 1.66984E-1 4.08792E-1 3.09265E-1 3.69246E-1 2.85915E-1 1.42063E-1 2.57958E-2 6.0124E-3 2.36622E-3 2.03658E-3 7.17604E-3 4.01922E-2 8.37325E-2 1.7108E-1 7.07878E-2 3.66431E-1 3.36745E-2 1.45999E-1 3.23474E-1 4.3776E-1 4.65303E-1 4.49963E-1 3.46755E-1 1.8933E-1 2.97006E-1 4.62618E-1 5.20612E-1 5.13487E-1 4.90941E-1 4.52316E-1 4.7033E-1 3.83201E-1 8.67319E-2 1.56517E-1 1.45464E-1 2.38047E-1 2.21902E-1 1.91978E-1 2.28162E-1 2.80076E-1 2.62072E-1 3.17297E-1 2.10266E-1 1.43713E-1 1.84538E-1 2.27526E-1 6.71279E-2 5.63824E-2 1.43371E-1 1.63238E-1 -9999 -9999 -9999 -9999 -9999 -9999 -9999 -9999 -9999 -9999 -9999 -9999 -9999 -9999 -9999 -9999 -9999 -9999 -9999 -9999 -9999 -9999 -9999 -9999 -9999 -9999 -9999 -9999 -9999 -9999 -9999 -9999 -9999 -9999 -9999 -9999 -9999 -9999 -9999 -9999 -9999 -9999 -9999 -9999
-9999 -9999 -9999 -9999 -9999 -9999 -9999 -9999 -9999 -9999 -9999 -9999 -9999 -9999 -9999 -9999 -9999 -9999 -9999 -9999 -9999 -9999 -9999 -9999 -9999 -9999 -9999 -9999 -9999 -9999 -9999 -9999 -9999 -9999 -9999 5.72476E-1 5.22654E-1 5.8616E-1 4.61889E-1 5.07951E-1 3.02925E-1 5.51171E-1 5.05701E-1 4.43436E-1 3.88109E-1 2.61612E-1 8.71911E-2 4.38268E-2 3.64307E-2 2.24963E-2 1.16943E-2 3.71544E-3 3.01753E-5 2.87852E-3 1.1639E-1 2.68222E-1 3.29453E-1 4.60414E-1 1.58749E-1 5.42122E-2 1.49845E-1 2.01184E-1 5.15058E-2 4.50555E-2 6.5172E-2 9.64549E-2 2.18276E-1 4.08746E-1 2.47302E-1 2.00973E-1 1.61754E-1 2.51452E-1 4.79261E-1 2.64763E-1 7.71687E-2 7.92478E-2 1.9986E-1 3.64312E-1 2.51428E-1 3.62479E-1 4.52056E-1 4.5947E-1 4.91172E-1 4.60349E-1 3.74444E-1 4.49821E-1 1.7934E-1 3.70837E-2 -9999 2.33694E-1 2.00165E-1 1.88378E-1 -9999 -9999 -9999 -9999 -9999 -9999 -9999 -9999 -9999 -9999 -9999 -9999 -9999 -9999 -9999 -9999 -9999 -9999 -9999 -9999 -9999 -9999 -9999 -9999 -9999 -9999 -9999 -9999 -9999 -9999 -9999 -9999 -9999 -9999 -9999 -9999 -9999 -9999 -9999 -9999 -9999 -9999 -9999 -9999
-9999 -9999 -9999 -9999 -9999 -9999 -9999 -9999 -9999 -9999 -9999 -9999 -9999 -9999 -9999 -9999 -9999 -9999 -9999 -9999 -9999 -9999 -9999 -9999 -9999 -9999 -9999 -9999 -9999 -9999 -9999 -9999 -9999 4.71518E-1 5.28568E-1 5.57573E-1 3.7212E-1 5.25236E-1 3.16345E-1 4.75006E-1 3.58447E-1 5.05408E-1 5.48726E-1 3.93E-1 2.70983E-1 1.85401E-1 7.52569E-2 7.27493E-2 5.0656E-2 2.08846E-2 1.88766E-2 1.021E-2 2.00789E-4 1.16291E-3 6.38223E-2 2.2337E-1 2.21618E-1 4.96902E-1 4.66141E-1 1.11066E-1 3.4361E-2 7.66049E-2 2.48759E-2 2.70522E-2 6.51175E-2 8.03446E-2 2.08594E-1 3.5768E-1 3.62165E-1 1.40916E-1 1.11391E-1 3.1376E-1 5.56032E-1 4.55461E-1 4.03341E-1 3.79179E-1 4.94639E-1 5.11411E-1 4.7273E-1 4.35346E-1 4.86523E-1 4.84114E-1 4.17391E-1 3.37795E-1 2.51411E-1 4.26268E-1 4.6637E-1 2.76466E-1 -9999 -9999 -9999 -9999 -9999 -9999 -9999 -9999 -9999 -9999 -9999 -9999 -9999 -9999 -9999 -9999 -9999 -9999 -9999 -9999 -9999 -9999 -9999 -9999 -9999 -9999 -9999 -9999 -9999 -9999 -9999 -9999 -9999 -9999 -9999 -9999 -9999 -9999 -9999 -9999 -9999 -9999 -9999 -9999 -9999 -9999 -9999 -9999
-9999 -9999 -9999 -9999 -9999 -9999 -9999 -9999 -9999 -9999 -9999 -9999 -9999 -9999 -9999 -9999 -9999 -9999 -9999 -9999 -9999 -9999 -9999 -9999 -9999 -9999 -9999 -9999 -9999 -9999 -9999 5.22148E-1 5.11567E-1 4.51345E-1 3.51386E-1 -9999 3.67996E-1 4.04762E-1 -9999 4.40242E-1 3.17039E-1 3.58842E-1 3.49188E-1 4.27773E-1 2.83265E-1 1.65136E-1 1.19565E-1 1.21176E-1 9.59603E-2 5.99023E-2 4.64912E-2 2.21863E-2 2.93045E-3 1.46247E-4 6.01735E-3 5.47483E-2 2.04859E-1 3.77591E-1 5.13066E-1 5.74008E-1 7.31464E-2 2.80969E-2 1.21615E-1 6.31077E-2 1.59959E-1 3.64231E-1 5.4978E-1 5.92363E-1 5.96843E-1 5.70931E-1 5.60791E-1 5.77696E-1 4.56304E-1 4.57112E-1 4.88249E-1 4.00915E-1 4.79949E-1 3.27162E-1 1.25186E-1 2.04812E-1 9.50368E-2 6.03384E-2 5.33074E-2 6.72666E-2 2.49234E-1 3.97143E-1 4.60025E-1 4.50151E-1 -9999 -9999 -9999 -9999 -9999 -9999 -9999 -9999 -9999 -9999 -9999 -9999 -9999 -9999 -9999 -9999 -9999 -9999 -9999 -9999 -9999 -9999 -9999 -9999 -9999 -9999 -9999 -9999 -9999 -9999 -9999 -9999 -9999 -9999 -9999 -9999 -9999 -9999 -9999 -9999 -9999 -9999 -9999 -9999 -9999 -9999 -9999 -9999
-9999 -9999 -9999 -9999 -9999 -9999 -9999 -9999 -9999 -9999 -9999 -9999 -9999 -9999 -9999 -9999 -9999 -9999 -9999 -9999 -9999 -9999 -9999 -9999 -9999 -9999 -9999 -9999 -9999 -9999 4.97264E-1 5.01758E-1 4.12078E-1 3.47142E-1 3.14039E-1 5.23057E-1 3.91447E-1 3.33698E-1 5.34179E-1 4.86894E-1 3.98276E-1 3.72766E-1 5.11704E-1 4.3057E-1 3.4321E-1 2.69083E-1 2.0894E-1 1.96698E-1 8.29854E-2 7.57623E-2 6.86572E-2 4.10553E-2 2.35766E-2 6.20648E-4 1.4806E-3 2.4311E-2 3.80459E-2 8.59765E-2 1.23389E-1 1.95644E-1 5.53927E-1 9.56906E-2 4.36721E-1 5.66094E-1 6.28686E-1 6.16789E-1 5.9977E-1 5.89537E-1 4.55986E-1 5.70666E-1 5.77305E-1 5.40692E-1 4.27076E-1 4.37043E-1 4.12555E-1 3.03619E-1 1.27181E-1 4.09122E-2 2.42707E-2 3.78688E-2 2.80256E-2 3.23005E-2 4.1926E-2 1.33497E-1 1.46927E-1 5.09872E-2 1.54618E-1 -9999 -9999 -9999 -9999 -9999 -9999 -9999 -9999 -9999 -9999 -9999 -9999 -9999 -9999 -9999 -9999 -9999 -9999 -9999 -9999 -9999 -9999 -9999 -9999 -9999 -9999 -9999 -9999 -9999 -9999 -9999 -9999 -9999 -9999 -9999 -9999 -9999 -9999 -9999 -9999 -9999 -9999 -9999 -9999 -9999 -9999 -9999 -9999 -9999
-9999 -9999 -9999 -9999 -9999 -9999 -9999 -9999 -9999 -9999 -9999 -9999 -9999 -9999 -9999 -9999 -9999 -9999 -9999 -9999 -9999 -9999 -9999 -9999 -9999 -9999 -9999 -9999 -9999 4.64806E-1 4.76736E-1 4.82732E-1 3.67368E-1 3.3787E-1 4.40039E-1 4.96941E-1 4.75256E-1 3.02347E-1 4.37556E-1 4.14456E-1 2.71006E-1 2.69697E-1 3.62387E-1 3.59214E-1 2.20019E-1 2.45586E-1 2.19157E-1 2.57426E-1 1.93704E-1 1.65759E-1 1.25352E-1 9.32768E-2 5.31344E-2 4.80427E-4 1.11142E-2 7.60961E-2 6.23407E-2 3.38135E-2 1.40121E-1 1.22396E-1 3.32815E-1 5.57586E-1 3.04337E-1 2.75116E-1 4.35911E-1 3.37894E-1 5.35055E-1 5.24524E-1 3.7275E-1 3.97545E-1 5.01579E-1 5.1688E-1 4.45993E-1 4.47791E-1 1.30574E-1 2.21185E-2 1.81929E-2 1.55077E-2 4.29018E-2 9.77862E-2 2.34745E-2 2.61483E-2 1.22731E-1 2.07429E-1 1.12853E-2 -9999 -9999 -9999 -9999 -9999 -9999 -9999 -9999 -9999 -9999 -9999 -9999 -9999 -9999 -9999 -9999 -9999 -9999 -9999 -9999 -9999 -9999 -9999 -9999 -9999 -9999 -9999 -9999 -9999 -9999 -9999 -9999 -9999 -9999 -9999 -9999 -9999 -9999 -9999 -9999 -9999 -9999 -9999 -9999 -9999 -9999 -9999 -9999 -9999 -9999 -9999
-9999 -9999 -9999 -9999 -9999 -9999 -9999 -9999 -9999 -9999 -9999 -9999 -9999 -9999 -9999 -9999 -9999 -9999 -9999 -9999 -9999 -9999 -9999 -9999 -9999 -9999 -9999 -9999 -9999 4.48641E-1 4.43486E-1 3.86354E-1 3.44646E-1 3.9842E-1 4.772E-1 3.96101E-1 3.01464E-1 3.9185E-1 3.03457E-1 4.61479E-1 1.88147E-1 3.2239E-1 2.28243E-1 1.76582E-1 2.6412E-1 3.29533E-1 2.93084E-1 3.46618E-1 2.32912E-1 2.07855E-1 1.17413E-1 5.92053E-2 1.20513E-2 1.05264E-2 1.19524E-1 6.98911E-2 1.44129E-1 2.52553E-1 2.66255E-1 7.35559E-2 3.55347E-1 6.59925E-2 7.00536E-2 4.37862E-2 2.66339E-2 4.27647E-1 6.07007E-1 4.56075E-1 4.21736E-1 5.27497E-1 5.01204E-1 3.17338E-1 2.17218E-1 4.24362E-1 6.8973E-2 2.54525E-2 3.80516E-2 9.13583E-2 2.05233E-1 2.97317E-1 2.88694E-1 2.82842E-1 -9999 -9999 6.886E-3 -9999 -9999 -9999 -9999 -9999 -9999 -9999 -9999 -9999 -9999 -9999 -9999 -9999 -9999 -9999 -9999 -9999 -9999 -9999 -9999 -9999 -9999 -9999 -9999 -9999 -9999 -9999 -9999 -9999 -9999 -9999 -9999 -9999 -9999 -9999 -9999 -9999 -9999 -9999 -9999 -9999 -9999 -9999 -9999 -9999 -9999 -9999 -9999 -9999 -9999 -9999
-9999 -9999 -9999 -9999 -9999 -9999 -9999 -9999 -9999 -9999 -9999 -9999 -9999 -9999 -9999 -9999 -9999 -9999 -9999 -9999 -9999 -9999 -9999 -9999 -9999 -9999 -9999 -9999 -9999 4.42203E-1 4.44532E-1 4.30789E-1 4.54685E-1 4.42242E-1 4.19098E-1 3.77719E-1 3.12036E-1 2.90746E-1 4.29878E-1 3.26846E-1 4.25686E-1 3.07737E-1 3.07299E-1 1.8234E-1 2.99621E-1 4.02939E-1 4.67122E-1 3.71377E-1 2.87618E-1 2.07855E-1 1.09522E-1 3.36357E-2 4.34657E-3 2.08167E-2 2.74569E-1 2.94453E-1 6.31073E-2 2.15454E-1 1.10225E-1 9.47415E-3 1.93122E-1 1.36097E-2 5.16693E-2 1.54966E-2 9.59735E-2 5.59369E-1 5.134E-1 2.79153E-1 4.33823E-1 4.62996E-1 2.11911E-1 5.13187E-2 8.61129E-2 3.22908E-1 3.13167E-1 1.07591E-1 8.12343E-2 3.35312E-1 2.66278E-1 2.16772E-1 -9999 -9999 -9999 -9999 -9999 -9999 -9999 -9999 -9999 -9999 -9999 -9999 -9999 -9999 -9999 -9999 -9999 -9999 -9999 -9999 -9999 -9999 -9999 -9999 -9999 -9999 -9999 -9999 -9999 -9999 -9999 -9999 -9999 -9999 -9999 -9999 -9999 -9999 -9999 -9999 -9999 -9999 -9999 -9999 -9999 -9999 -9999 -9999 -9999 -9999 -9999 -9999 -9999 -9999 -9999 -9999
-9999 -9999 -9999 -9999 -9999 -9999 -9999 -9999 -9999 -9999 -9999 -9999 -9999 -9999 -9999 -9999 -9999 -9999 -9999 -9999 -9999 -9999 -9999 -9999 -9999 -9999 -9999 -9999 -9999 -9999 -9999 3.69728E-1 3.53908E-1 3.60006E-1 3.72132E-1 4.61447E-1 4.63524E-1 4.91138E-1 3.41281E-1 2.27716E-1 3.23857E-1 -9999 -9999 2.84652E-1 1.92751E-1 3.53593E-1 5.81259E-1 5.00534E-1 4.41729E-1 2.91563E-1 2.28033E-1 2.70719E-1 7.70329E-2 9.64852E-2 3.12279E-1 4.56647E-1 4.27679E-1 4.96342E-1 3.99013E-2 4.2176E-2 7.88729E-2 3.55112E-2 9.26094E-2 4.34427E-2 3.99124E-1 6.42732E-1 5.26172E-1 2.0403E-1 4.45193E-1 2.61846E-1 4.63143E-2 4.58129E-2 6.90257E-2 1.25786E-1 4.20032E-1 3.74767E-1 3.30315E-1 1.33749E-1 1.23901E-1 1.55883E-1 1.38885E-1 -9999 -9999 -9999 -9999 -9999 -9999 -9999 -9999 -9999 -9999 -9999 -9999 -9999 -9999 -9999 -9999 -9999 -9999 -9999 -9999 -9999 -9999 -9999 -9999 -9999 -9999 -9999 -9999 -9999 -9999 -9999 -9999 -9999 -9999 -9999 -9999 -9999 -9999 -9999 -9999 -9999 -9999 -9999 -9999 -9999 -9999 -9999 -9999 -9999 -9999 -9999 -9999 -9999 -9999 -9999
-9999 -9999 -9999 -9999 -9999 -9999 -9999 -9999 -9999 -9999 -9999 -9999 -9999 -9999 -9999 -9999 -9999 -9999 -9999 -9999 -9999 -9999 -9999 -9999 -9999 -9999 -9999 3.63417E-1 3.73508E-1 3.67978E-1 4.37375E-1 -9999 -9999 4.00883E-1 3.29713E-1 3.68717E-1 3.10391E-1 3.16936E-1 3.39889E-1 -9999 3.77744E-1 3.48024E-1 2.84251E-1 3.0721E-1 2.17266E-1 2.73803E-1 5.88628E-1 6.48068E-1 6.44784E-1 5.77083E-1 4.34204E-1 1.45896E-1 1.4727E-1 1.5528E-2 7.44681E-2 6.95353E-2 4.03558E-2 2.32499E-1 4.41837E-1 3.60513E-1 2.82885E-1 3.09004E-1 4.3544E-1 4.52835E-1 3.16662E-1 1.03308E-1 5.09282E-1 5.30191E-1 1.70604E-1 2.54879E-1 3.18033E-1 5.1901E-2 1.91923E-2 4.10198E-2 2.91976E-1 1.86047E-1 4.14253E-2 6.17574E-3 4.86982E-2 7.84613E-3 2.56526E-2 -9999 -9999 -9999 -9999 -9999 -9999 -9999 -9999 -9999 -9999 -9999 -9999 -9999 -9999 -9999 -9999 -9999 -9999 -9999 -9999 -9999 -9999 -9999 -9999 -9999 -9999 -9999 -9999 -9999 -9999 -9999 -9999 -9999 -9999 -9999 -9999 -9999 -9999 -9999 -9999 -9999 -9999 -9999 -9999 -9999 -9999 -9999 -9999 -9999 -9999 -9999 -9999 -9999 -9999 -9999
-9999 -9999 -9999 -9999 -9999 -9999 -9999 -9999 -9999 -9999 -9999 -9999 -9999 -9999 -9999 -9999 -9999 -9999 -9999 -9999 -9999 -9999 -9999 -9999 -9999 -9999 3.18812E-1 3.30297E-1 3.56295E-1 3.36974E-1 3.52657E-1 4.38073E-1 4.6224E-1 3.92974E-1 3.61774E-1 -9999 -9999 -9999 5.10966E-1 3.40754E-1 2.85099E-1 3.3454E-1 3.30393E-1 2.59486E-1 2.05848E-1 3.52642E-1 3.89717E-1 6.49135E-1 6.24308E-1 4.75563E-1 5.05216E-1 4.25326E-1 2.73391E-1 9.93998E-2 1.62365E-1 2.24426E-1 1.92455E-1 3.70536E-1 3.9445E-1 3.03627E-1 4.46559E-1 6.3731E-1 4.94861E-1 5.54085E-2 6.75611E-2 7.83707E-2 2.9661E-1 5.18537E-1 2.57424E-2 1.11028E-2 1.72656E-1 2.70968E-1 2.30697E-2 2.1566E-2 8.306E-2 2.76118E-1 2.27375E-2 4.20845E-3 2.06204E-3 3.22597E-4 3.38394E-4 -9999 -9999 -9999 -9999 -9999 -9999 -9999 -9999 -9999 -9999 -9999 -9999 -9999 -9999 -9999 -9999 -9999 -9999 -9999 -9999 -9999 -9999 -9999 -9999 -9999 -9999 -9999 -9999 -9999 -9999 -9999 -9999 -9999 -9999 -9999 -9999 -9999 -9999 -9999 -9999 -9999 -9999 -9999 -9999 -9999 -9999 -9999 -9999 -9999 -9999 -9999 -9999 -9999 -9999 -9999
-9999 -9999 -9999 -9999 -9999 -9999 -9999 -9999 -9999 -9999 -9999 -9999 -9999 -9999 -9999 -9999 -9999 -9999 -9999 -9999 -9999 -9999 -9999 -9999 -9999 2.87306E-1 2.98683E-1 3.1094E-1 3.21657E-1 3.29519E-1 3.03835E-1 3.71252E-1 4.21776E-1 -9999 4.8026E-1 4.77115E-1 4.78288E-1 4.82677E-1 4.66279E-1 5.07763E-1 5.31077E-1 5.2004E-1 4.63588E-1 4.57542E-1 4.07993E-1 3.98761E-1 2.4835E-1 6.15834E-1 6.3407E-1 4.8286E-1 3.26419E-1 3.17202E-1 3.3662E-1 2.82127E-1 8.04211E-2 1.90977E-1 1.56431E-1 1.78143E-1 1.614E-1 7.73082E-2 7.7292E-2 4.41824E-1 6.21966E-1 3.59835E-1 3.13246E-1 5.38882E-1 5.07652E-1 5.68356E-1 2.83181E-1 4.49962E-2 5.04675E-2 4.38856E-2 1.44202E-1 1.36621E-2 3.40566E-3 1.63602E-1 2.71178E-1 4.0113E-2 2.30711E-3 4.97953E-5 -9999 -9999 -9999 -9999 -9999 -9999 -9999 -9999 -9999 -9999 -9999 -9999 -9999 -9999 -9999 -9999 -9999 -9999 -9999 -9999 -9999 -9999 -9999 -9999 -9999 -9999 -9999 -9999 -9999 -9999 -9999 -9999 -9999 -9999 -9999 -9999 -9999 -9999 -9999 -9999 -9999 -9999 -9999 -9999 -9999 -9999 -9999 -9999 -9999 -9999 -9999 -9999 -9999 -9999 -9999 -9999
-9999 -9999 -9999 -9999 -9999 -9999 -9999 -9999 -9999 -9999 -9999 -9999 -9999 -9999 -9999 -9999 -9999 -9999 -9999 -9999 -9999 -9999 -9999 -9999 -9999 2.49055E-1 2.64154E-1 -9999 2.89795E-1 2.70422E-1 -9999 4.19734E-1 4.17307E-1 4.61541E-1 4.32893E-1 4.26877E-1 4.52047E-1 5.29608E-1 5.1161E-1 4.00883E-1 3.15546E-1 2.38687E-1 2.61845E-1 5.9648E-2 1.03408E-1 2.03725E-1 2.75818E-1 -9999 5.62917E-1 1.91793E-1 2.05818E-1 5.15251E-1 4.01778E-1 3.65241E-1 9.27893E-2 7.4623E-2 7.85845E-2 1.18085E-1 6.48974E-2 1.42694E-1 3.19588E-1 5.36581E-1 6.51129E-1 6.34467E-1 5.87123E-1 2.92106E-1 3.57759E-2 3.80347E-1 5.89229E-1 2.03606E-1 9.22727E-2 1.47714E-2 8.03022E-2 6.0674E-2 7.13334E-3 1.40797E-1 1.56284E-1 3.16089E-2 1.39509E-3 9.89572E-5 -9999 -9999 -9999 -9999 -9999 -9999 -9999 -9999 -9999 -9999 -9999 -9999 -9999 -9999 -9999 -9999 -9999 -9999 -9999 -9999 -9999 -9999 -9999 -9999 -9999 -9999 -9999 -9999 -9999 -9999 -9999 -9999 -9999 -9999 -9999 -9999 -9999 -9999 -9999 -9999 -9999 -9999 -9999 -9999 -9999 -9999 -9999 -9999 -9999 -9999 -9999 -9999 -9999 -9999 -9999 -9999
-9999 -9999 -9999 -9999 -9999 -9999 -9999 -9999 -9999 -9999 -9999 -9999 -9999 -9999 1.35264E-1 1.20224E-1 1.11905E-1 1.02519E-1 9.86823E-2 -9999 -9999 -9999 -9999 -9999 2.07609E-1 2.32996E-1 2.55438E-1 2.67146E-1 3.00745E-1 -9999 3.28084E-1 2.61299E-1 3.56083E-1 4.36953E-1 -9999 4.03834E-1 3.22235E-1 3.34019E-1 3.68E-1 3.01691E-1 3.20103E-1 2.4656E-1 2.61134E-1 2.53037E-1 4.02733E-1 1.63655E-1 6.41624E-1 5.40696E-1 3.10943E-1 3.47668E-1 1.59147E-1 1.74368E-1 2.20783E-1 3.34655E-1 1.58626E-1 3.42885E-1 3.93348E-1 3.61709E-1 3.27996E-1 4.98247E-1 6.59723E-1 6.62877E-1 6.66646E-1 5.5259E-1 3.64201E-1 1.26552E-1 3.56009E-2 2.13899E-1 5.58684E-1 1.88005E-1 5.03906E-2 9.96868E-3 2.97678E-2 8.11706E-2 5.34533E-2 1.50714E-1 7.02586E-2 2.4294E-2 2.70635E-2 -9999 -9999 -9999 -9999 -9999 -9999 -9999 -9999 -9999 -9999 -9999 -9999 -9999 -9999 -9999 -9999 -9999 -9999 -9999 -9999 -9999 -9999 -9999 -9999 -9999 -9999 -9999 -9999 -9999 -9999 -9999 -9999 -9999 -9999 -9999 -9999 -9999 -9999 -9999 -9999 -9999 -9999 -9999 -9999 -9999 -9999 -9999 -9999 -9999 -9999 -9999 -9999 -9999 -9999 -9999 -9999 -9999
-9999 -9999 -9999 -9999 -9999 -9999 -9999 -9999 1.87552E-1 1.7477E-1 1.69565E-1 1.60481E-1 1.45012E-1 1.35512E-1 1.20225E-1 -9999 1.05356E-1 1.00738E-1 9.62131E-2 -9999 -9999 -9999 -9999 -9999 -9999 2.27446E-1 2.43255E-1 2.56699E-1 3.00095E-1 3.13646E-1 -9999 -9999 3.82534E-1 -9999 4.42873E-1 4.31454E-1 -9999 4.57001E-1 4.20676E-1 4.15408E-1 3.60097E-1 2.71816E-1 3.11279E-1 4.54847E-1 4.24018E-1 1.59257E-1 6.34392E-1 -9999 3.36145E-1 2.09733E-1 1.41157E-1 2.99435E-1 2.43224E-1 3.07873E-1 1.85548E-1 1.68642E-1 3.79308E-1 6.54961E-1 6.11291E-1 6.25823E-1 5.70079E-1 3.00717E-1 3.88645E-1 4.54937E-1 6.71667E-2 8.35152E-2 6.31502E-2 1.53754E-1 3.56661E-1 4.19447E-1 7.39999E-2 3.16016E-2 1.43386E-1 4.84871E-2 3.00668E-2 2.85628E-2 1.58749E-2 2.10937E-3 -9999 -9999 -9999 -9999 -9999 -9999 -9999 -9999 -9999 -9999 -9999 -9999 -9999 -9999 -9999 -9999 -9999 -9999 -9999 -9999 -9999 -9999 -9999 -9999 -9999 -9999 -9999 -9999 -9999 -9999 -9999 -9999 -9999 -9999 -9999 -9999 -9999 -9999 -9999 -9999 -9999 -9999 -9999 -9999 -9999 -9999 -9999 -9999 -9999 -9999 -9999 -9999 -9999 -9999 -9999 -9999 -9999 -9999
-9999 -9999 -9999 -9999 -9999 -9999 -9999 -9999 -9999 -9999 -9999 -9999 -9999 1.21914E-1 1.10868E-1 1.06755E-1 -9999 9.52073E-2 -9999 -9999 -9999 -9999 -9999 -9999 -9999 -9999 -9999 -9999 -9999 -9999 3.73044E-1 3.90936E-1 -9999 -9999 4.65012E-1 -9999 -9999 4.18812E-1 4.79306E-1 5.46529E-1 4.2385E-1 2.55864E-1 2.50683E-1 3.55515E-1 3.65206E-1 2.95607E-1 -9999 -9999 -9999 -9999 4.71637E-1 5.86992E-1 2.86561E-1 5.16235E-1 6.03267E-1 5.51398E-1 6.49514E-1 5.52012E-1 1.71404E-1 2.38973E-1 4.68864E-1 7.3225E-2 1.20318E-1 2.15793E-1 2.32983E-1 6.44973E-2 1.33125E-1 2.7538E-2 5.29124E-2 2.71942E-1 3.91438E-1 2.09834E-1 6.40504E-2 1.18458E-2 9.61145E-3 3.38333E-2 1.90153E-2 2.12988E-2 -9999 -9999 -9999 -9999 -9999 -9999 -9999 -9999 -9999 -9999 -9999 -9999 -9999 -9999 -9999 -9999 -9999 -9999 -9999 -9999 -9999 -9999 -9999 -9999 -9999 -9999 -9999 -9999 -9999 -9999 -9999 -9999 -9999 -9999 -9999 -9999 -9999 -9999 -9999 -9999 -9999 -9999 -9999 -9999 -9999 -9999 -9999 -9999 -9999 -9999 -9999 -9999 -9999 -9999 -9999 -9999 -9999 -9999
-9999 -9999 -9999 -9999 -9999 -9999 -9999 -9999 -9999 -9999 -9999 -9999 1.26696E-1 1.15112E-1 -9999 -9999 -9999 9.78825E-2 -9999 1.0732E-1 1.14989E-1 -9999 -9999 1.74439E-1 1.90277E-1 -9999 2.17718E-1 2.95066E-1 -9999 3.28132E-1 3.61529E-1 3.52675E-1 3.54319E-1 3.80731E-1 2.63431E-1 3.91391E-1 4.15333E-1 5.00769E-1 4.52619E-1 5.56162E-1 5.03973E-1 5.56269E-1 -9999 -9999 5.4657E-1 -9999 -9999 5.81195E-1 5.75189E-1 -9999 -9999 6.436E-1 5.97355E-1 6.57807E-1 6.07539E-1 1.68853E-1 3.25657E-1 1.064E-1 8.48658E-2 1.17704E-1 2.16615E-1 2.86416E-1 1.7804E-1 7.05386E-2 2.4213E-1 1.37497E-1 1.73862E-1 2.29694E-2 4.06441E-2 1.24605E-1 2.99692E-1 9.26295E-2 1.02067E-2 1.01051E-2 2.87394E-2 7.94992E-2 2.95673E-2 -9999 -9999 -9999 -9999 -9999 -9999 -9999 -9999 -9999 -9999 -9999 -9999 -9999 -9999 -9999 -9999 -9999 -9999 -9999 -9999 -9999 -9999 -9999 -9999 -9999 -9999 -9999 -9999 -9999 -9999 -9999 -9999 -9999 -9999 -9999 -9999 -9999 -9999 -9999 -9999 -9999 -9999 -9999 -9999 -9999 -9999 -9999 -9999 -9999 -9999 -9999 -9999 -9999 -9999 -9999 -9999 -9999 -9999 -9999
-9999 -9999 -9999 -9999 -9999 -9999 -9999 -9999 -9999 -9999 -9999 -9999 1.2128E-1 1.04372E-1 1.05786E-1 9.79747E-2 9.90959E-2 1.01525E-1 1.0262E-1 1.07295E-1 1.15903E-1 -9999 -9999 -9999 1.70162E-1 2.19019E-1 -9999 2.8249E-1 -9999 -9999 3.22333E-1 2.25156E-1 2.4346E-1 2.88562E-1 3.89624E-1 3.71826E-1 3.24654E-1 4.26877E-1 5.19424E-1 5.0528E-1 3.46746E-1 2.629E-1 5.83578E-1 6.04641E-1 5.04901E-1 -9999 -9999 6.62372E-1 -9999 -9999 6.71262E-1 -9999 5.98499E-1 4.8587E-1 9.4421E-2 1.79552E-1 3.91354E-1 1.87648E-1 6.7513E-2 1.17612E-1 1.16062E-1 2.73538E-1 7.60234E-2 9.97527E-2 8.98506E-2 1.96214E-1 2.05699E-1 1.08209E-1 2.62482E-2 7.98202E-2 2.21907E-1 1.37462E-1 5.51557E-2 3.94863E-2 1.01799E-1 1.1719E-1 -9999 -9999 -9999 -9999 -9999 -9999 -9999 -9999 -9999 -9999 -9999 -9999 -9999 -9999 -9999 -9999 -9999 -9999 -9999 -9999 -9999 -9999 -9999 -9999 -9999 -9999 -9999 -9999 -9999 -9999 -9999 -9999 -9999 -9999 -9999 -9999 -9999 -9999 -9999 -9999 -9999 -9999 -9999 -9999 -9999 -9999 -9999 -9999 -9999 -9999 -9999 -9999 -9999 -9999 -9999 -9999 -9999 -9999 -9999 -9999
-9999 -9999 -9999 -9999 -9999 -9999 -9999 -9999 -9999 -9999 -9999 -9999 -9999 1.04625E-1 -9999 9.79183E-2 -9999 1.01592E-1 1.02036E-1 1.07462E-1 1.17141E-1 1.28918E-1 1.61028E-1 -9999 1.9361E-1 -9999 2.12113E-1 2.78778E-1 -9999 -9999 -9999 3.48148E-1 -9999 2.05513E-1 3.07359E-1 3.05792E-1 3.51497E-1 4.18656E-1 4.60481E-1 5.10518E-1 3.41916E-1 3.74714E-1 -9999 4.73937E-1 4.07304E-1 5.9071E-1 -9999 3.59286E-1 5.94596E-1 -9999 4.40128E-1 5.92096E-1 -9999 5.09677E-1 3.15404E-1 1.96491E-1 4.43777E-1 1.74555E-1 1.71263E-1 3.69004E-2 1.15734E-1 3.61176E-1 8.18888E-2 7.80256E-2 1.87644E-1 3.64217E-1 2.76424E-1 9.42933E-2 1.41736E-1 2.54462E-2 1.19193E-1 1.12837E-1 9.47831E-2 1.6305E-1 1.73248E-1 6.26571E-2 -9999 -9999 -9999 -9999 -9999 -9999 -9999 -9999 -9999 -9999 -9999 -9999 -9999 -9999 -9999 -9999 -9999 -9999 -9999 -9999 -9999 -9999 -9999 -9999 -9999 -9999 -9999 -9999 -9999 -9999 -9999 -9999 -9999 -9999 -9999 -9999 -9999 -9999 -9999 -9999 -9999 -9999 -9999 -9999 -9999 -9999 -9999 -9999 -9999 -9999 -9999 -9999 -9999 -9999 -9999 -9999 -9999 -9999 -9999 -9999
-9999 -9999 -9999 -9999 -9999 -9999 -9999 -9999 -9999 -9999 1.15347E-1 1.10083E-1 1.06106E-1 1.03489E-1 9.81398E-2 9.44633E-2 9.7629E-2 9.99778E-2 1.04742E-1 1.1284E-1 1.23277E-1 1.39494E-1 1.33982E-1 1.72839E-1 -9999 -9999 2.04693E-1 -9999 1.54412E-1 3.28779E-1 -9999 -9999 -9999 2.88118E-1 3.36244E-1 -9999 -9999 -9999 -9999 -9999 -9999 -9999 -9999 5.45113E-1 -9999 -9999 -9999 5.90321E-1 6.12252E-1 6.21045E-1 5.22607E-1 2.89945E-1 6.36079E-1 6.57906E-1 5.26884E-1 -9999 6.6162E-1 -9999 -9999 2.95495E-1 1.50209E-1 3.57507E-1 4.5708E-2 7.22252E-2 1.43783E-1 4.1451E-1 1.11813E-1 2.29394E-1 2.85196E-2 1.17792E-2 4.81887E-2 1.20654E-1 1.52836E-1 6.81806E-2 2.24339E-1 4.95566E-2 -9999 -9999 -9999 -9999 -9999 -9999 -9999 -9999 -9999 -9999 -9999 -9999 -9999 -9999 -9999 -9999 -9999 -9999 -9999 -9999 -9999 -9999 -9999 -9999 -9999 -9999 -9999 -9999 -9999 -9999 -9999 -9999 -9999 -9999 -9999 -9999 -9999 -9999 -9999 -9999 -9999 -9999 -9999 -9999 -9999 -9999 -9999 -9999 -9999 -9999 -9999 -9999 -9999 -9999 -9999 -9999 -9999 -9999 -9999 -9999
-9999 -9999 -9999 -9999 -9999 -9999 -9999 -9999 1.16604E-1 -9999 1.12597E-1 -9999 1.03529E-1 9.95194E-2 9.8146E-2 9.8101E-2 -9999 -9999 1.08397E-1 1.12718E-1 -9999 -9999 1.49475E-1 -9999 -9999 -9999 2.21616E-1 2.4062E-1 1.98542E-1 2.40325E-1 2.92825E-1 3.89301E-1 4.06878E-1 -9999 4.43463E-1 4.60737E-1 4.58514E-1 4.03346E-1 2.92716E-1 4.93653E-1 -9999 -9999 -9999 -9999 -9999 -9999 -9999 -9999 -9999 -9999 4.66423E-1 -9999 6.01383E-1 6.05839E-1 4.93379E-1 4.09114E-1 4.26829E-1 3.31408E-1 5.83418E-1 6.31029E-1 6.31974E-1 4.58123E-1 1.36823E-1 1.88333E-1 3.29217E-1 4.88141E-1 1.04198E-1 5.12734E-2 2.38263E-2 2.73069E-2 2.21972E-2 5.309E-2 1.5779E-1 2.34002E-1 2.87002E-1 1.96192E-1 5.1278E-2 2.03444E-2 -9999 -9999 -9999 -9999 -9999 -9999 -9999 -9999 -9999 -9999 -9999 -9999 -9999 -9999 -9999 -9999 -9999 -9999 -9999 -9999 -9999 -9999 -9999 -9999 -9999 -9999 -9999 -9999 -9999 -9999 -9999 -9999 -9999 -9999 -9999 -9999 -9999 -9999 -9999 -9999 -9999 -9999 -9999 -9999 -9999 -9999 -9999 -9999 -9999 -9999 -9999 -9999 -9999 -9999 -9999 -9999 -9999 -9999
-9999 -9999 -9999 -9999 -9999 -9999 -9999 -9999 1.05382E-1 1.05557E-1 -9999 9.8063E-2 9.42661E-2 9.5582E-2 9.84314E-2 9.7496E-2 -9999 9.92717E-2 1.06084E-1 1.09263E-1 1.24316E-1 1.38901E-1 1.54109E-1 -9999 -9999 -9999 1.85098E-1 2.1893E-1 2.21439E-1 2.32102E-1 3.16713E-1 3.29051E-1 3.81372E-1 4.21765E-1 2.67381E-1 3.58709E-1 3.87582E-1 2.50983E-1 3.74376E-1 3.9286E-1 4.39637E-1 5.99361E-1 -9999 -9999 -9999 -9999 -9999 -9999 -9999 6.71276E-1 -9999 4.0657E-1 3.25142E-1 4.1458E-1 2.1194E-1 2.31389E-1 2.6873E-1 3.9716E-1 5.82856E-1 1.52468E-1 5.88731E-1 5.70906E-1 4.75738E-1 5.34782E-1 3.88244E-1 5.21608E-1 7.59892E-2 1.22269E-1 1.69263E-1 5.88374E-2 1.46689E-2 5.13886E-2 1.50248E-1 2.65844E-1 8.24352E-2 1.76786E-1 2.06528E-1 2.6524E-2 1.8686E-2 -9999 -9999 -9999 -9999 -9999 -9999 -9999 -9999 -9999 -9999 -9999 -9999 -9999 -9999 -9999 -9999 -9999 -9999 -9999 -9999 -9999 -9999 -9999 -9999 -9999 -9999 -9999 -9999 -9999 -9999 -9999 -9999 -9999 -9999 -9999 -9999 -9999 -9999 -9999 -9999 -9999 -9999 -9999 -9999 -9999 -9999 -9999 -9999 -9999 -9999 -9999 -9999 -9999 -9999 -9999 -9999 -9999
-9999 -9999 -9999 -9999 1.07454E-1 9.69614E-2 9.99001E-2 8.00998E-2 6.97178E-2 1.01605E-1 -9999 9.55312E-2 9.68891E-2 -9999 9.5582E-2 9.85472E-2 1.00873E-1 1.05481E-1 -9999 -9999 1.20813E-1 1.31352E-1 -9999 -9999 -9999 -9999 1.92471E-1 1.91417E-1 -9999 2.94355E-1 2.69853E-1 2.48204E-1 3.15703E-1 3.85085E-1 -9999 2.56946E-1 3.09819E-1 4.62512E-1 4.12031E-1 4.53685E-1 3.11095E-1 2.2445E-1 3.63569E-1 5.40786E-1 6.2648E-1 5.21268E-1 -9999 -9999 -9999 -9999 6.77504E-1 -9999 -9999 1.95346E-1 2.24663E-1 4.35482E-1 4.43038E-1 4.97144E-1 -9999 1.87037E-1 4.97436E-1 3.37263E-1 1.24118E-1 3.7567E-1 4.32537E-1 5.43542E-1 2.15811E-1 1.20861E-1 3.27338E-1 1.23323E-1 2.64925E-2 2.30165E-1 3.27665E-1 1.71118E-1 1.01023E-1 1.4219E-1 2.77564E-1 3.25801E-2 2.04227E-2 5.51483E-2 -9999 -9999 -9999 -9999 -9999 -9999 -9999 -9999 -9999 -9999 -9999 -9999 -9999 -9999 -9999 -9999 -9999 -9999 -9999 -9999 -9999 -9999 -9999 -9999 -9999 -9999 -9999 -9999 -9999 -9999 -9999 -9999 -9999 -9999 -9999 -9999 -9999 -9999 -9999 -9999 -9999 -9999 -9999 -9999 -9999 -9999 -9999 -9999 -9999 -9999 -9999 -9999 -9999 -9999 -9999 -9999
-9999 -9999 -9999 -9999 7.61988E-2 7.77745E-2 7.88808E-2 7.66822E-2 7.75591E-2 -9999 8.79143E-2 -9999 8.0302E-2 8.40845E-2 8.73631E-2 8.60888E-2 9.90487E-2 1.05609E-1 1.18873E-1 1.20675E-1 1.3417E-1 -9999 -9999 -9999 -9999 -9999 -9999 -9999 2.91337E-1 -9999 1.78584E-1 2.05412E-1 2.94218E-1 3.41401E-1 4.15099E-1 -9999 3.00377E-1 3.80302E-1 3.1474E-1 2.33641E-1 2.25976E-1 2.39932E-1 3.66779E-1 5.82695E-1 5.28359E-1 5.17169E-1 5.46354E-1 3.41153E-1 6.49635E-1 6.62419E-1 -9999 -9999 -9999 3.79574E-1 1.6943E-1 2.13063E-1 2.65946E-1 4.97805E-1 -9999 1.70021E-1 4.69706E-1 5.50064E-1 1.16282E-1 9.21872E-2 2.77554E-1 5.88448E-1 4.40052E-1 2.63863E-1 3.45749E-1 2.05853E-1 3.62436E-1 3.10671E-1 7.64458E-2 2.09876E-2 1.08009E-1 2.74767E-1 2.7137E-1 1.17906E-1 5.76194E-2 1.29043E-2 -9999 -9999 -9999 -9999 -9999 -9999 -9999 -9999 -9999 -9999 -9999 -9999 -9999 -9999 -9999 -9999 -9999 -9999 -9999 -9999 -9999 -9999 -9999 -9999 -9999 -9999 -9999 -9999 -9999 -9999 -9999 -9999 -9999 -9999 -9999 -9999 -9999 -9999 -9999 -9999 -9999 -9999 -9999 -9999 -9999 -9999 -9999 -9999 -9999 -9999 -9999 -9999 -9999 -9999 -9999 -9999
-9999 -9999 -9999 -9999 7.84974E-2 7.89602E-2 6.01374E-2 5.75405E-2 7.21573E-2 6.78737E-2 8.34369E-2 -9999 7.66367E-2 7.41866E-2 8.08768E-2 7.74592E-2 7.57111E-2 9.21538E-2 1.1638E-1 1.19493E-1 1.25711E-1 1.54022E-1 -9999 1.54534E-1 -9999 -9999 -9999 2.51509E-1 2.59999E-1 3.0683E-1 -9999 2.38793E-1 2.3691E-1 2.47665E-1 3.2685E-1 -9999 3.79141E-1 2.62341E-1 3.84878E-1 2.84109E-1 1.59556E-1 3.43854E-1 5.39985E-1 3.35531E-1 3.57558E-1 5.21238E-1 5.37088E-1 2.56839E-1 3.43953E-1 1.98321E-1 -9999 -9999 6.83689E-1 -9999 -9999 -9999 4.01815E-1 -9999 6.19629E-1 2.91848E-1 5.00543E-1 6.53581E-1 4.40749E-1 1.72666E-1 2.47358E-1 4.0737E-1 1.23237E-1 3.79849E-1 4.60647E-1 4.62294E-1 2.40442E-1 9.80916E-2 8.77501E-2 6.19338E-2 6.38291E-2 9.26318E-2 2.27179E-1 2.91513E-1 1.67818E-1 7.92222E-2 1.51262E-2 -9999 -9999 -9999 -9999 -9999 -9999 -9999 -9999 -9999 -9999 -9999 -9999 -9999 -9999 -9999 -9999 -9999 -9999 -9999 -9999 -9999 -9999 -9999 -9999 -9999 -9999 -9999 -9999 -9999 -9999 -9999 -9999 -9999 -9999 -9999 -9999 -9999 -9999 -9999 -9999 -9999 -9999 -9999 -9999 -9999 -9999 -9999 -9999 -9999 -9999 -9999 -9999 -9999 -9999 -9999
-9999 -9999 -9999 -9999 -9999 6.40933E-2 6.34205E-2 7.03119E-2 5.79657E-2 6.10956E-2 6.98361E-2 -9999 -9999 7.95883E-2 8.44594E-2 6.90225E-2 6.87134E-2 7.99369E-2 -9999 1.16985E-1 1.36658E-1 1.45729E-1 1.63261E-1 1.59208E-1 -9999 -9999 -9999 2.07518E-1 2.67514E-1 2.65188E-1 3.21952E-1 -9999 -9999 2.95449E-1 4.06257E-1 4.29777E-1 -9999 2.31869E-1 4.12494E-1 2.71252E-1 2.12007E-1 2.12976E-1 5.37157E-1 2.2002E-1 3.40301E-1 3.80825E-1 5.86981E-1 2.18475E-1 2.33446E-1 2.03715E-1 6.26696E-1 6.78975E-1 -9999 5.91162E-1 6.55993E-1 6.7756E-1 -9999 5.20762E-1 1.76673E-1 2.78558E-1 5.90161E-1 3.87109E-1 5.51048E-1 1.66584E-1 1.24058E-1 2.66963E-1 1.96583E-1 7.81965E-2 8.82347E-2 2.93768E-1 3.30505E-1 1.08768E-1 5.79011E-2 6.65836E-2 5.93316E-2 2.00223E-2 1.65126E-2 4.89679E-2 1.42674E-1 2.99797E-1 2.68983E-1 -9999 -9999 -9999 -9999 -9999 -9999 -9999 -9999 -9999 -9999 -9999 -9999 -9999 -9999 -9999 -9999 -9999 -9999 -9999 -9999 -9999 -9999 -9999 -9999 -9999 -9999 -9999 -9999 -9999 -9999 -9999 -9999 -9999 -9999 -9999 -9999 -9999 -9999 -9999 -9999 -9999 -9999 -9999 -9999 -9999 -9999 -9999 -9999 -9999 -9999 -9999 -9999 -9999 -9999 -9999
-9999 -9999 -9999 -9999 -9999 -9999 -9999 5.87278E-2 6.28911E-2 5.86243E-2 7.47373E-2 8.02026E-2 -9999 -9999 8.69304E-2 6.31031E-2 7.70587E-2 7.62136E-2 1.05124E-1 1.17513E-1 1.23225E-1 1.53543E-1 -9999 1.51366E-1 -9999 2.34015E-1 -9999 1.78724E-1 2.67004E-1 2.22219E-1 2.12151E-1 3.38969E-1 3.62194E-1 4.06465E-1 4.09795E-1 2.85473E-1 4.23749E-1 3.85569E-1 2.30761E-1 3.04632E-1 1.96689E-1 2.93288E-1 2.55793E-1 3.60763E-1 3.17305E-1 2.63298E-1 5.50045E-1 2.6556E-1 3.45596E-1 5.64156E-1 6.21518E-1 6.61498E-1 6.77147E-1 -9999 2.66653E-1 5.51243E-1 6.83083E-1 6.39037E-1 5.57501E-1 6.0031E-1 4.93808E-1 2.63592E-1 4.83508E-1 2.54071E-1 9.14762E-2 1.64051E-1 9.37647E-2 9.03734E-2 1.49506E-1 5.63802E-2 1.68916E-1 4.03731E-1 2.14009E-1 1.08993E-1 2.33616E-1 4.12933E-2 7.68914E-2 4.1496E-2 4.45419E-2 1.99995E-1 3.25108E-1 -9999 -9999 -9999 -9999 -9999 -9999 -9999 -9999 -9999 -9999 -9999 -9999 -9999 -9999 -9999 -9999 -9999 -9999 -9999 -9999 -9999 -9999 -9999 -9999 -9999 -9999 -9999 -9999 -9999 -9999 -9999 -9999 -9999 -9999 -9999 -9999 -9999 -9999 -9999 -9999 -9999 -9999 -9999 -9999 -9999 -9999 -9999 -9999 -9999 -9999 -9999 -9999 -9999 -9999 -9999
-9999 -9999 -9999 -9999 -9999 5.8288E-2 5.49658E-2 5.75683E-2 5.68091E-2 6.16605E-2 4.67996E-2 7.01502E-2 -9999 -9999 7.96333E-2 7.49601E-2 8.44556E-2 7.02216E-2 8.60006E-2 8.19514E-2 1.28671E-1 -9999 1.45444E-1 1.40251E-1 -9999 2.35538E-1 -9999 -9999 2.31148E-1 2.33807E-1 2.06859E-1 2.56219E-1 -9999 4.20791E-1 -9999 -9999 2.22176E-1 2.86858E-1 3.7409E-1 3.50669E-1 3.29147E-1 2.19958E-1 4.26468E-1 4.48831E-1 2.92929E-1 2.89607E-1 4.63095E-1 3.01188E-1 5.21857E-1 6.27919E-1 3.54675E-1 6.14564E-1 6.38062E-1 -9999 2.86525E-1 5.17416E-1 6.7187E-1 4.40147E-1 3.18149E-1 5.65061E-1 5.50324E-1 1.53213E-1 3.11276E-1 4.96327E-1 2.46702E-1 1.24089E-1 6.25189E-2 7.78873E-2 3.28898E-1 7.86602E-2 4.03691E-2 3.80317E-1 4.02656E-1 3.08403E-1 3.56275E-1 3.20262E-1 3.3179E-1 3.1766E-1 1.26396E-1 2.79116E-1 -9999 -9999 -9999 -9999 -9999 -9999 -9999 -9999 -9999 -9999 -9999 -9999 -9999 -9999 -9999 -9999 -9999 -9999 -9999 -9999 -9999 -9999 -9999 -9999 -9999 -9999 -9999 -9999 -9999 -9999 -9999 -9999 -9999 -9999 -9999 -9999 -9999 -9999 -9999 -9999 -9999 -9999 -9999 -9999 -9999 -9999 -9999 -9999 -9999 -9999 -9999 -9999 -9999 -9999 -9999 -9999
-9999 -9999 -9999 -9999 -9999 -9999 -9999 -9999 6.33731E-2 5.11228E-2 6.16227E-2 4.73464E-2 6.75006E-2 -9999 -9999 7.32003E-2 6.18644E-2 5.62851E-2 7.73299E-2 9.30911E-2 1.23038E-1 1.53513E-1 1.44808E-1 1.03714E-1 1.62227E-1 1.56412E-1 2.6304E-1 -9999 -9999 1.9357E-1 -9999 3.22591E-1 1.97267E-1 3.00561E-1 -9999 -9999 4.06191E-1 4.49659E-1 4.21822E-1 4.37565E-1 4.61753E-1 4.80068E-1 5.31119E-1 4.33617E-1 2.60002E-1 2.3883E-1 1.54015E-1 3.53101E-1 5.54898E-1 2.79289E-1 4.0612E-1 5.34366E-1 5.90414E-1 5.06344E-1 3.48062E-1 4.15874E-1 5.73612E-1 6.38861E-1 5.88716E-1 4.38892E-1 4.63268E-1 1.39651E-1 3.62732E-1 5.56581E-1 4.79782E-1 1.54277E-1 1.00614E-1 3.63206E-1 2.67402E-1 1.02538E-1 3.89515E-2 9.81235E-2 3.96851E-1 3.7778E-1 3.53474E-1 3.53023E-1 3.7315E-1 2.87962E-1 8.23826E-2 1.42509E-1 2.22521E-1 -9999 -9999 -9999 -9999 -9999 -9999 -9999 -9999 -9999 -9999 -9999 -9999 -9999 -9999 -9999 -9999 -9999 -9999 -9999 -9999 -9999 -9999 -9999 -9999 -9999 -9999 -9999 -9999 -9999 -9999 -9999 -9999 -9999 -9999 -9999 -9999 -9999 -9999 -9999 -9999 -9999 -9999 -9999 -9999 -9999 -9999 -9999 -9999 -9999 -9999 -9999 -9999 -9999 -9999 -9999
-9999 -9999 -9999 -9999 5.88189E-2 4.96223E-2 4.8955E-2 4.66831E-2 4.74997E-2 6.03803E-2 5.28254E-2 5.74894E-2 6.02544E-2 7.99885E-2 -9999 -9999 6.45562E-2 7.16743E-2 7.92869E-2 9.64293E-2 1.30086E-1 -9999 -9999 8.42513E-2 1.4738E-1 1.51656E-1 2.64527E-1 -9999 -9999 -9999 2.26575E-1 3.10343E-1 3.35669E-1 1.66512E-1 4.24476E-1 4.36672E-1 3.83717E-1 4.5414E-1 -9999 2.85094E-1 2.30764E-1 3.9855E-1 3.7865E-1 2.62657E-1 2.79587E-1 4.29538E-1 2.7727E-1 3.89058E-1 1.86633E-1 6.97142E-2 8.84351E-2 3.90408E-1 4.8516E-1 2.72872E-1 3.64801E-1 5.02337E-1 6.24289E-1 4.83876E-1 3.3618E-1 1.16112E-1 3.84527E-1 4.84863E-1 4.24532E-1 3.84339E-1 4.55325E-1 3.00881E-1 2.55414E-1 4.58727E-1 1.01215E-1 2.89308E-2 6.39856E-2 2.52131E-1 4.4091E-1 3.62896E-1 3.53681E-1 3.76698E-1 3.36473E-1 1.08164E-1 1.1993E-1 -9999 -9999 -9999 -9999 -9999 -9999 -9999 -9999 -9999 -9999 -9999 -9999 -9999 -9999 -9999 -9999 -9999 -9999 -9999 -9999 -9999 -9999 -9999 -9999 -9999 -9999 -9999 -9999 -9999 -9999 -9999 -9999 -9999 -9999 -9999 -9999 -9999 -9999 -9999 -9999 -9999 -9999 -9999 -9999 -9999 -9999 -9999 -9999 -9999 -9999 -9999 -9999 -9999 -9999 -9999 -9999 -9999
-9999 -9999 -9999 -9999 -9999 -9999 -9999 5.57684E-2 5.90043E-2 -9999 -9999 6.17121E-2 6.59058E-2 7.54986E-2 7.94837E-2 -9999 6.84174E-2 6.44244E-2 -9999 1.16288E-1 1.37743E-1 1.43442E-1 -9999 1.50046E-1 1.67738E-1 -9999 -9999 -9999 -9999 3.2088E-1 3.25198E-1 3.28758E-1 -9999 4.00848E-1 3.71302E-1 4.17091E-1 3.86562E-1 2.54793E-1 4.21422E-1 4.79575E-1 4.89416E-1 -9999 -9999 -9999 5.73113E-1 5.5741E-1 5.02419E-1 2.31121E-1 4.42743E-2 7.77124E-2 2.53939E-1 3.63058E-1 3.67201E-1 1.32066E-1 6.55382E-2 1.10591E-1 3.53761E-1 4.47453E-1 8.90864E-2 2.45194E-1 2.22004E-1 5.11546E-2 1.97095E-1 3.12799E-1 4.84771E-1 4.52551E-1 4.46313E-1 4.13176E-1 1.47132E-1 1.02609E-1 2.03589E-2 7.41058E-2 4.45967E-1 3.96107E-1 4.54789E-1 4.30154E-1 1.24145E-1 7.08137E-2 -9999 -9999 -9999 -9999 -9999 -9999 -9999 -9999 -9999 -9999 -9999 -9999 -9999 -9999 -9999 -9999 -9999 -9999 -9999 -9999 -9999 -9999 -9999 -9999 -9999 -9999 -9999 -9999 -9999 -9999 -9999 -9999 -9999 -9999 -9999 -9999 -9999 -9999 -9999 -9999 -9999 -9999 -9999 -9999 -9999 -9999 -9999 -9999 -9999 -9999 -9999 -9999 -9999 -9999 -9999 -9999 -9999 -9999
-9999 -9999 -9999 4.94674E-2 5.02373E-2 4.88269E-2 4.22677E-2 4.95319E-2 4.60728E-2 5.12771E-2 5.41429E-2 4.79711E-2 6.77981E-2 5.48325E-2 6.56468E-2 8.85205E-2 -9999 -9999 8.30031E-2 8.64788E-2 1.14062E-1 1.49849E-1 -9999 -9999 2.02417E-1 2.047E-1 -9999 -9999 -9999 -9999 2.30658E-1 2.32041E-1 3.46235E-1 3.76732E-1 3.93037E-1 3.56373E-1 -9999 -9999 2.27954E-1 3.50549E-1 -9999 4.14359E-1 5.42343E-1 5.44445E-1 5.34658E-1 4.49382E-1 1.73512E-1 1.36851E-1 1.03628E-1 1.98098E-1 2.78515E-1 2.8288E-1 1.59438E-1 1.74461E-2 1.13531E-2 3.54481E-2 6.81172E-2 1.97248E-1 1.70503E-1 1.7061E-1 5.14342E-2 9.20509E-2 1.96965E-1 4.68563E-1 2.615E-1 3.51137E-1 4.35087E-1 4.70136E-1 4.60178E-1 2.25259E-1 5.05759E-2 5.05541E-2 2.44023E-1 4.93413E-1 4.72859E-1 -9999 -9999 -9999 -9999 -9999 -9999 -9999 -9999 -9999 -9999 -9999 -9999 -9999 -9999 -9999 -9999 -9999 -9999 -9999 -9999 -9999 -9999 -9999 -9999 -9999 -9999 -9999 -9999 -9999 -9999 -9999 -9999 -9999 -9999 -9999 -9999 -9999 -9999 -9999 -9999 -9999 -9999 -9999 -9999 -9999 -9999 -9999 -9999 -9999 -9999 -9999 -9999 -9999 -9999 -9999 -9999 -9999 -9999 -9999 -9999 -9999
-9999 -9999 4.38495E-2 4.20699E-2 3.72776E-2 3.84664E-2 4.39709E-2 4.19346E-2 4.6463E-2 4.90262E-2 3.68957E-2 4.66446E-2 5.78923E-2 5.81522E-2 -9999 8.13337E-2 -9999 7.39799E-2 6.31419E-2 7.62116E-2 8.38779E-2 1.04905E-1 1.63095E-1 1.80894E-1 1.44339E-1 1.16478E-1 -9999 -9999 -9999 -9999 -9999 2.14331E-1 1.90985E-1 2.00236E-1 4.40298E-1 3.17191E-1 4.56362E-1 5.23348E-1 -9999 -9999 -9999 2.56622E-1 3.12292E-1 3.69785E-1 4.38724E-1 2.66867E-1 1.09745E-1 6.5342E-2 4.02097E-2 8.73871E-2 1.4274E-1 1.54008E-1 2.34566E-2 6.67385E-3 6.03548E-3 2.34532E-3 1.22136E-3 3.08812E-2 5.02616E-2 3.2484E-2 2.48114E-3 7.28934E-3 1.48709E-1 3.58554E-1 1.28632E-1 1.3425E-1 2.80213E-1 1.22958E-1 4.96931E-1 4.66234E-1 1.61207E-1 3.71665E-1 3.75272E-1 4.65682E-1 -9999 -9999 -9999 -9999 -9999 -9999 -9999 -9999 -9999 -9999 -9999 -9999 -9999 -9999 -9999 -9999 -9999 -9999 -9999 -9999 -9999 -9999 -9999 -9999 -9999 -9999 -9999 -9999 -9999 -9999 -9999 -9999 -9999 -9999 -9999 -9999 -9999 -9999 -9999 -9999 -9999 -9999 -9999 -9999 -9999 -9999 -9999 -9999 -9999 -9999 -9999 -9999 -9999 -9999 -9999 -9999 -9999 -9999 -9999 -9999 -9999 -9999
-9999 -9999 3.94812E-2 3.72903E-2 3.57851E-2 3.43915E-2 3.74568E-2 3.83882E-2 4.15728E-2 4.64442E-2 5.06522E-2 4.39037E-2 3.74378E-2 5.11242E-2 -9999 7.77826E-2 -9999 7.21158E-2 7.56792E-2 8.02555E-2 7.398E-2 1.243E-1 1.30849E-1 1.35253E-1 9.86041E-2 1.36889E-1 -9999 2.88209E-1 -9999 -9999 -9999 -9999 3.49515E-1 -9999 3.53028E-1 3.32997E-1 3.39689E-1 3.56404E-1 5.43656E-1 5.38604E-1 -9999 3.95894E-1 9.14297E-2 1.9829E-1 1.59113E-1 1.99823E-1 1.89957E-1 3.57406E-2 2.54076E-2 2.43958E-2 4.58949E-2 3.78207E-2 1.45359E-2 1.02282E-2 8.3688E-3 2.00433E-3 1.74747E-3 2.39422E-3 1.24058E-4 1.1586E-4 3.86345E-4 1.79315E-2 9.98593E-2 5.95131E-2 1.20396E-1 1.14809E-1 1.73183E-1 1.02098E-1 4.63035E-1 4.53863E-1 2.68046E-1 2.40453E-1 1.09561E-1 3.53135E-1 -9999 -9999 -9999 -9999 -9999 -9999 -9999 -9999 -9999 -9999 -9999 -9999 -9999 -9999 -9999 -9999 -9999 -9999 -9999 -9999 -9999 -9999 -9999 -9999 -9999 -9999 -9999 -9999 -9999 -9999 -9999 -9999 -9999 -9999 -9999 -9999 -9999 -9999 -9999 -9999 -9999 -9999 -9999 -9999 -9999 -9999 -9999 -9999 -9999 -9999 -9999 -9999 -9999 -9999 -9999 -9999 -9999 -9999 -9999 -9999 -9999 -9999
-9999 -9999 3.54006E-2 2.63285E-2 3.06141E-2 3.13916E-2 3.26046E-2 3.56396E-2 3.42565E-2 4.21429E-2 4.80471E-2 4.38082E-2 4.51433E-2 4.49586E-2 4.6575E-2 7.46174E-2 -9999 8.32217E-2 9.18525E-2 7.37467E-2 9.1846E-2 1.29431E-1 1.34635E-1 1.54463E-1 9.36012E-2 1.2649E-1 1.31412E-1 2.82026E-1 -9999 3.38892E-1 -9999 -9999 3.56032E-1 2.17099E-1 1.53281E-1 2.61551E-1 2.5247E-1 2.36848E-1 3.25953E-1 4.64662E-1 5.28553E-1 5.72709E-1 4.58952E-1 4.33298E-1 3.8543E-1 4.78921E-1 2.45551E-1 6.55506E-2 1.3597E-2 1.60927E-2 2.05945E-2 2.00335E-2 1.46257E-2 1.25322E-2 8.07041E-3 4.17422E-3 5.60715E-3 3.39268E-3 3.78521E-3 1.61368E-3 3.39287E-4 1.03581E-2 1.11605E-1 7.49647E-2 3.76912E-2 2.7527E-1 5.3326E-2 8.24468E-2 5.15245E-1 5.16505E-1 9.83452E-2 9.98486E-2 7.19867E-2 2.34303E-1 5.00237E-1 -9999 -9999 -9999 -9999 -9999 -9999 -9999 -9999 -9999 -9999 -9999 -9999 -9999 -9999 -9999 -9999 -9999 -9999 -9999 -9999 -9999 -9999 -9999 -9999 -9999 -9999 -9999 -9999 -9999 -9999 -9999 -9999 -9999 -9999 -9999 -9999 -9999 -9999 -9999 -9999 -9999 -9999 -9999 -9999 -9999 -9999 -9999 -9999 -9999 -9999 -9999 -9999 -9999 -9999 -9999 -9999 -9999 -9999 -9999 -9999 -9999
-9999 -9999 -9999 3.29151E-2 -9999 -9999 3.1537E-2 3.13207E-2 3.15133E-2 3.71726E-2 4.94698E-2 4.45001E-2 4.26559E-2 5.16363E-2 4.75121E-2 -9999 -9999 -9999 -9999 -9999 -9999 8.74044E-2 8.34002E-2 1.64683E-1 1.43046E-1 1.27577E-1 1.19121E-1 2.3415E-1 2.70633E-1 3.11899E-1 -9999 -9999 -9999 2.20182E-1 2.5293E-1 1.99547E-1 3.06486E-1 2.55079E-1 2.55793E-1 4.74612E-1 4.13331E-1 3.47052E-1 5.98675E-1 4.06056E-1 5.36453E-1 2.51275E-1 5.24639E-2 1.71301E-2 1.35278E-2 1.33012E-2 1.48689E-2 1.49682E-2 1.46364E-2 1.38675E-2 1.13592E-2 8.97775E-3 8.64596E-3 3.90847E-2 1.42848E-1 4.06129E-3 2.26716E-2 1.0096E-1 1.78007E-2 1.60303E-1 2.64533E-1 1.89616E-1 1.23454E-2 1.04642E-1 3.83842E-1 5.26013E-1 8.01556E-2 3.77731E-2 2.07997E-1 1.45832E-1 4.69353E-1 -9999 -9999 -9999 -9999 -9999 -9999 -9999 -9999 -9999 -9999 -9999 -9999 -9999 -9999 -9999 -9999 -9999 -9999 -9999 -9999 -9999 -9999 -9999 -9999 -9999 -9999 -9999 -9999 -9999 -9999 -9999 -9999 -9999 -9999 -9999 -9999 -9999 -9999 -9999 -9999 -9999 -9999 -9999 -9999 -9999 -9999 -9999 -9999 -9999 -9999 -9999 -9999 -9999 -9999 -9999 -9999 -9999 -9999 -9999 -9999 -9999
-9999 -9999 2.97536E-2 -9999 2.17227E-2 2.66137E-2 -9999 3.12151E-2 3.10915E-2 4.4541E-2 4.7273E-2 -9999 3.78948E-2 -9999 -9999 -9999 -9999 -9999 -9999 -9999 -9999 -9999 -9999 -9999 -9999 -9999 1.59089E-1 1.40822E-1 2.06371E-1 -9999 -9999 -9999 3.79008E-1 3.27792E-1 3.6207E-1 -9999 2.05757E-1 1.7788E-1 2.51185E-1 3.47359E-1 4.97448E-1 2.32855E-1 5.24307E-1 5.05414E-1 4.24378E-1 2.55304E-1 6.61251E-2 2.28833E-2 2.0109E-2 1.95426E-2 1.98648E-2 1.82419E-2 1.77341E-2 1.3888E-2 1.02746E-2 6.51909E-3 3.37547E-3 3.00122E-2 2.77804E-1 2.47755E-1 3.31968E-1 4.1285E-1 3.39856E-2 1.01808E-1 4.16335E-1 2.63256E-2 8.43215E-3 6.59992E-2 4.23903E-1 5.23368E-1 1.69073E-1 3.77211E-2 1.22921E-1 2.13935E-1 2.97029E-1 -9999 -9999 -9999 -9999 -9999 -9999 -9999 -9999 -9999 -9999 -9999 -9999 -9999 -9999 -9999 -9999 -9999 -9999 -9999 -9999 -9999 -9999 -9999 -9999 -9999 -9999 -9999 -9999 -9999 -9999 -9999 -9999 -9999 -9999 -9999 -9999 -9999 -9999 -9999 -9999 -9999 -9999 -9999 -9999 -9999 -9999 -9999 -9999 -9999 -9999 -9999 -9999 -9999 -9999 -9999 -9999 -9999 -9999 -9999 -9999 -9999
-9999 -9999 2.66911E-2 2.30727E-2 2.47682E-2 2.45743E-2 2.41155E-2 2.70953E-2 3.82594E-2 4.06603E-2 -9999 -9999 -9999 -9999 -9999 -9999 -9999 -9999 -9999 -9999 -9999 -9999 -9999 -9999 -9999 -9999 -9999 -9999 -9999 -9999 -9999 -9999 -9999 -9999 3.24082E-1 2.85481E-1 -9999 -9999 -9999 2.52336E-1 -9999 5.2693E-1 4.53932E-1 4.4174E-1 2.89262E-1 3.12264E-1 1.80715E-1 5.16813E-2 3.00304E-2 2.67521E-2 2.25768E-2 2.00854E-2 1.7747E-2 1.25694E-2 3.57018E-3 1.78393E-3 5.50368E-4 2.28419E-2 2.65942E-1 1.13803E-1 2.53848E-1 5.12991E-1 4.71225E-1 4.18966E-1 4.47454E-1 1.39427E-1 2.38539E-2 5.44292E-2 4.70919E-1 5.22931E-1 6.67916E-2 2.19622E-2 1.19096E-2 9.98853E-2 3.39793E-1 -9999 -9999 -9999 -9999 -9999 -9999 -9999 -9999 -9999 -9999 -9999 -9999 -9999 -9999 -9999 -9999 -9999 -9999 -9999 -9999 -9999 -9999 -9999 -9999 -9999 -9999 -9999 -9999 -9999 -9999 -9999 -9999 -9999 -9999 -9999 -9999 -9999 -9999 -9999 -9999 -9999 -9999 -9999 -9999 -9999 -9999 -9999 -9999 -9999 -9999 -9999 -9999 -9999 -9999 -9999 -9999 -9999 -9999 -9999 -9999 -9999
-9999 -9999 2.38033E-2 2.21347E-2 1.88887E-2 -9999 -9999 2.95251E-2 3.28981E-2 -9999 -9999 -9999 -9999 -9999 -9999 -9999 -9999 -9999 -9999 -9999 -9999 -9999 -9999 -9999 -9999 -9999 -9999 -9999 -9999 -9999 -9999 -9999 -9999 -9999 -9999 -9999 -9999 -9999 -9999 5.31115E-1 5.09481E-1 4.33559E-1 3.55757E-1 2.53697E-1 2.23647E-1 2.18524E-1 7.51786E-2 7.66301E-2 4.96204E-2 4.1777E-2 3.16425E-2 1.93823E-2 9.36454E-3 1.34355E-3 2.52743E-3 7.27159E-3 7.63395E-3 8.7111E-4 3.78796E-2 4.30383E-1 8.28303E-2 9.93849E-3 7.80669E-2 2.45418E-1 4.83773E-1 5.00129E-1 3.35813E-1 2.11428E-1 4.92822E-1 5.01184E-1 1.43356E-1 1.32554E-2 4.73738E-2 1.69026E-2 3.28912E-1 -9999 -9999 -9999 -9999 -9999 -9999 -9999 -9999 -9999 -9999 -9999 -9999 -9999 -9999 -9999 -9999 -9999 -9999 -9999 -9999 -9999 -9999 -9999 -9999 -9999 -9999 -9999 -9999 -9999 -9999 -9999 -9999 -9999 -9999 -9999 -9999 -9999 -9999 -9999 -9999 -9999 -9999 -9999 -9999 -9999 -9999 -9999 -9999 -9999 -9999 -9999 -9999 -9999 -9999 -9999 -9999 -9999 -9999 -9999 -9999 -9999
-9999 -9999 -9999 -9999 -9999 2.32446E-2 -9999 -9999 -9999 -9999 -9999 -9999 -9999 -9999 -9999 -9999 -9999 -9999 -9999 -9999 -9999 -9999 -9999 -9999 -9999 -9999 -9999 -9999 -9999 -9999 -9999 -9999 -9999 -9999 -9999 -9999 -9999 -9999 -9999 -9999 -9999 -9999 2.97227E-1 2.32073E-1 1.92052E-1 1.63002E-1 1.07407E-1 9.42606E-2 6.02236E-2 4.32723E-2 3.44304E-2 2.43518E-2 1.03932E-2 2.61113E-3 7.23009E-3 2.48667E-2 2.85408E-2 1.88913E-2 4.0819E-3 2.92093E-3 2.99583E-2 8.10772E-3 6.70601E-2 1.25315E-1 2.47357E-1 5.1104E-1 5.12803E-1 5.06233E-1 5.34982E-1 5.01614E-1 2.06384E-1 1.3746E-2 1.01694E-2 2.43386E-2 3.04587E-1 -9999 -9999 -9999 -9999 -9999 -9999 -9999 -9999 -9999 -9999 -9999 -9999 -9999 -9999 -9999 -9999 -9999 -9999 -9999 -9999 -9999 -9999 -9999 -9999 -9999 -9999 -9999 -9999 -9999 -9999 -9999 -9999 -9999 -9999 -9999 -9999 -9999 -9999 -9999 -9999 -9999 -9999 -9999 -9999 -9999 -9999 -9999 -9999 -9999 -9999 -9999 -9999 -9999 -9999 -9999 -9999 -9999 -9999 -9999 -9999 -9999
-9999 -9999 -9999 -9999 -9999 -9999 -9999 -9999 -9999 -9999 -9999 -9999 -9999 -9999 -9999 -9999 -9999 -9999 -9999 -9999 -9999 -9999 -9999 -9999 -9999 -9999 -9999 -9999 -9999 -9999 -9999 -9999 -9999 -9999 -9999 -9999 -9999 -9999 -9999 -9999 -9999 -9999 -9999 -9999 1.91322E-1 1.73452E-1 1.31472E-1 9.30077E-2 5.90519E-2 3.85983E-2 1.98702E-2 1.60206E-2 2.14876E-2 2.05954E-2 2.39933E-2 4.49255E-2 4.40861E-2 1.71584E-2 2.89363E-3 1.07465E-3 1.37345E-3 1.80837E-2 1.52096E-1 3.16941E-1 4.19992E-1 5.21187E-1 5.32686E-1 5.31101E-1 5.14879E-1 5.16077E-1 4.53062E-1 1.82456E-1 3.18914E-2 2.01585E-1 -9999 -9999 -9999 -9999 -9999 -9999 -9999 -9999 -9999 -9999 -9999 -9999 -9999 -9999 -9999 -9999 -9999 -9999 -9999 -9999 -9999 -9999 -9999 -9999 -9999 -9999 -9999 -9999 -9999 -9999 -9999 -9999 -9999 -9999 -9999 -9999 -9999 -9999 -9999 -9999 -9999 -9999 -9999 -9999 -9999 -9999 -9999 -9999 -9999 -9999 -9999 -9999 -9999 -9999 -9999 -9999 -9999 -9999 -9999 -9999 -9999 -9999
-9999 -9999 -9999 -9999 -9999 -9999 -9999 -9999 -9999 -9999 -9999 -9999 -9999 -9999 -9999 -9999 -9999 -9999 -9999 -9999 -9999 -9999 -9999 -9999 -9999 -9999 -9999 -9999 -9999 -9999 -9999 -9999 -9999 -9999 -9999 -9999 -9999 -9999 -9999 -9999 -9999 -9999 -9999 -9999 -9999 -9999 1.58828E-1 1.14813E-1 7.82034E-2 5.8405E-2 4.09496E-2 3.49795E-2 3.07355E-2 4.23844E-2 5.47312E-2 6.33435E-2 7.54645E-2 7.17324E-2 9.28774E-2 5.02791E-2 1.06327E-2 1.53651E-1 4.54701E-1 5.58933E-1 5.44429E-1 5.52007E-1 4.68659E-1 1.56194E-1 8.38342E-2 3.85432E-1 5.1313E-1 5.09922E-1 -9999 -9999 -9999 -9999 -9999 -9999 -9999 -9999 -9999 -9999 -9999 -9999 -9999 -9999 -9999 -9999 -9999 -9999 -9999 -9999 -9999 -9999 -9999 -9999 -9999 -9999 -9999 -9999 -9999 -9999 -9999 -9999 -9999 -9999 -9999 -9999 -9999 -9999 -9999 -9999 -9999 -9999 -9999 -9999 -9999 -9999 -9999 -9999 -9999 -9999 -9999 -9999 -9999 -9999 -9999 -9999 -9999 -9999 -9999 -9999 -9999 -9999 -9999 -9999
-9999 -9999 -9999 -9999 -9999 -9999 -9999 -9999 -9999 -9999 -9999 -9999 -9999 -9999 -9999 -9999 -9999 -9999 -9999 -9999 -9999 -9999 -9999 -9999 -9999 -9999 -9999 -9999 -9999 -9999 -9999 -9999 -9999 -9999 -9999 -9999 -9999 -9999 -9999 -9999 -9999 -9999 -9999 -9999 -9999 -9999 -9999 9.34077E-2 3.80565E-2 3.86506E-2 3.77487E-2 3.20228E-2 3.13316E-2 3.55753E-2 4.11448E-2 7.19718E-2 9.06095E-2 1.35068E-1 2.08209E-1 3.21127E-1 3.07811E-1 4.65827E-1 5.54564E-1 3.29393E-1 4.75704E-1 4.02025E-1 7.21179E-2 3.85744E-2 9.64718E-2 2.61511E-1 2.74748E-1 -9999 -9999 -9999 -9999 -9999 -9999 -9999 -9999 -9999 -9999 -9999 -9999 -9999 -9999 -9999 -9999 -9999 -9999 -9999 -9999 -9999 -9999 -9999 -9999 -9999 -9999 -9999 -9999 -9999 -9999 -9999 -9999 -9999 -9999 -9999 -9999 -9999 -9999 -9999 -9999 -9999 -9999 -9999 -9999 -9999 -9999 -9999 -9999 -9999 -9999 -9999 -9999 -9999 -9999 -9999 -9999 -9999 -9999 -9999 -9999 -9999 -9999 -9999 -9999 -9999
-9999 -9999 -9999 -9999 -9999 -9999 -9999 -9999 -9999 -9999 -9999 -9999 -9999 -9999 -9999 -9999 -9999 -9999 -9999 -9999 -9999 -9999 -9999 -9999 -9999 -9999 -9999 -9999 -9999 -9999 -9999 -9999 -9999 -9999 -9999 -9999 -9999 -9999 -9999 -9999 -9999 -9999 -9999 -9999 -9999 -9999 -9999 -9999 2.66471E-2 2.95772E-2 2.64621E-2 2.14673E-2 2.07664E-2 2.06256E-2 3.00257E-2 5.79297E-2 5.68323E-2 4.14418E-2 3.93085E-2 1.2883E-1 4.81212E-1 2.04965E-1 7.60132E-2 2.14046E-1 5.10035E-1 7.82835E-2 -9999 -9999 -9999 -9999 -9999 -9999 -9999 -9999 -9999 -9999 -9999 -9999 -9999 -9999 -9999 -9999 -9999 -9999 -9999 -9999 -9999 -9999 -9999 -9999 -9999 -9999 -9999 -9999 -9999 -9999 -9999 -9999 -9999 -9999 -9999 -9999 -9999 -9999 -9999 -9999 -9999 -9999 -9999 -9999 -9999 -9999 -9999 -9999 -9999 -9999 -9999 -9999 -9999 -9999 -9999 -9999 -9999 -9999 -9999 -9999 -9999 -9999 -9999 -9999 -9999 -9999 -9999 -9999 -9999 -9999
-9999 -9999 -9999 -9999 -9999 -9999 -9999 -9999 -9999 -9999 -9999 -9999 -9999 -9999 -9999 -9999 -9999 -9999 -9999 -9999 -9999 -9999 -9999 -9999 -9999 -9999 -9999 -9999 -9999 -9999 -9999 -9999 -9999 -9999 -9999 -9999 -9999 -9999 -9999 -9999 -9999 -9999 -9999 -9999 -9999 -9999 -9999 -9999 -9999 1.79487E-2 1.64326E-2 6.25989E-3 9.17058E-4 1.48804E-2 3.28705E-2 3.79395E-2 3.46849E-2 2.90066E-3 3.25783E-3 8.98406E-2 2.95181E-1 1.65784E-1 1.48836E-1 4.65104E-1 -9999 -9999 -9999 -9999 -9999 -9999 -9999 -9999 -9999 -9999 -9999 -9999 -9999 -9999 -9999 -9999 -9999 -9999 -9999 -9999 -9999 -9999 -9999 -9999 -9999 -9999 -9999 -9999 -9999 -9999 -9999 -9999 -9999 -9999 -9999 -9999 -9999 -9999 -9999 -9999 -9999 -9999 -9999 -9999 -9999 -9999 -9999 -9999 -9999 -9999 -9999 -9999 -9999 -9999 -9999 -9999 -9999 -9999 -9999 -9999 -9999 -9999 -9999 -9999 -9999 -9999 -9999 -9999 -9999 -9999 -9999 -9999
-9999 -9999 -9999 -9999 -9999 -9999 -9999 -9999 -9999 -9999 -9999 -9999 -9999 -9999 -9999 -9999 -9999 -9999 -9999 -9999 -9999 -9999 -9999 -9999 -9999 -9999 -9999 -9999 -9999 -9999 -9999 -9999 -9999 -9999 -9999 -9999 -9999 -9999 -9999 -9999 -9999 -9999 -9999 -9999 -9999 -9999 -9999 -9999 -9999 -9999 2.49567E-3 5.17863E-6 1.54037E-5 3.85365E-3 1.49427E-2 2.00453E-2 1.44501E-2 2.69662E-3 1.35957E-2 2.19667E-2 5.03321E-2 1.53332E-1 3.3731E-1 1.30159E-1 -9999 -9999 -9999 -9999 -9999 -9999 -9999 -9999 -9999 -9999 -9999 -9999 -9999 -9999 -9999 -9999 -9999 -9999 -9999 -9999 -9999 -9999 -9999 -9999 -9999 -9999 -9999 -9999 -9999 -9999 -9999 -9999 -9999 -9999 -9999 -9999 -9999 -9999 -9999 -9999 -9999 -9999 -9999 -9999 -9999 -9999 -9999 -9999 -9999 -9999 -9999 -9999 -9999 -9999 -9999 -9999 -9999 -9999 -9999 -9999 -9999 -9999 -9999 -9999 -9999 -9999 -9999 -9999 -9999 -9999 -9999 -9999
-9999 -9999 -9999 -9999 -9999 -9999 -9999 -9999 -9999 -9999 -9999 -9999 -9999 -9999 -9999 -9999 -9999 -9999 -9999 -9999 -9999 -9999 -9999 -9999 -9999 -9999 -9999 -9999 -9999 -9999 -9999 -9999 -9999 -9999 -9999 -9999 -9999 -9999 -9999 -9999 -9999 -9999 -9999 -9999 -9999 -9999 -9999 -9999 -9999 -9999 -9999 2.70238E-4 9.25655E-6 1.37882E-3 8.04284E-3 1.0708E-2 7.01887E-3 6.01726E-4 9.71404E-3 5.04607E-2 9.18868E-2 1.44375E-1 -9999 -9999 -9999 -9999 -9999 -9999 -9999 -9999 -9999 -9999 -9999 -9999 -9999 -9999 -9999 -9999 -9999 -9999 -9999 -9999 -9999 -9999 -9999 -9999 -9999 -9999 -9999 -9999 -9999 -9999 -9999 -9999 -9999 -9999 -9999 -9999 -9999 -9999 -9999 -9999 -9999 -9999 -9999 -9999 -9999 -9999 -9999 -9999 -9999 -9999 -9999 -9999 -9999 -9999 -9999 -9999 -9999 -9999 -9999 -9999 -9999 -9999 -9999 -9999 -9999 -9999 -9999 -9999 -9999 -9999 -9999 -9999 -9999 -9999
-9999 -9999 -9999 -9999 -9999 -9999 -9999 -9999 -9999 -9999 -9999 -9999 -9999 -9999 -9999 -9999 -9999 -9999 -9999 -9999 -9999 -9999 -9999 -9999 -9999 -9999 -9999 -9999 -9999 -9999 -9999 -9999 -9999 -9999 -9999 -9999 -9999 -9999 -9999 -9999 -9999 -9999 -9999 -9999 -9999 -9999 -9999 -9999 -9999 -9999 -9999 -9999 -9999 1.55655E-3 6.48492E-3 7.7659E-3 7.01887E-3 5.43078E-3 1.36276E-2 5.15589E-2 5.91248E-2 3.7404E-3 -9999 -9999 -9999 -9999 -9999 -9999 -9999 -9999 -9999 -9999 -9999 -9999 -9999 -9999 -9999 -9999 -9999 -9999 -9999 -9999 -9999 -9999 -9999 -9999 -9999 -9999 -9999 -9999 -9999 -9999 -9999 -9999 -9999 -9999 -9999 -9999 -9999 -9999 -9999 -9999 -9999 -9999 -9999 -9999 -9999 -9999 -9999 -9999 -9999 -9999 -9999 -9999 -9999 -9999 -9999 -9999 -9999 -9999 -9999 -9999 -9999 -9999 -9999 -9999 -9999 -9999 -9999 -9999 -9999 -9999 -9999 -9999 -9999 -9999
-9999 -9999 -9999 -9999 -9999 -9999 -9999 -9999 -9999 -9999 -9999 -9999 -9999 -9999 -9999 -9999 -9999 -9999 -9999 -9999 -9999 -9999 -9999 -9999 -9999 -9999 -9999 -9999 -9999 -9999 -9999 -9999 -9999 -9999 -9999 -9999 -9999 -9999 -9999 -9999 -9999 -9999 -9999 -9999 -9999 -9999 -9999 -9999 -9999 -9999 -9999 -9999 -9999 -9999 3.56517E-3 6.98862E-3 1.03326E-2 1.26142E-2 1.01045E-2 3.18334E-2 2.95887E-2 -9999 -9999 -9999 -9999 -9999 -9999 -9999 -9999 -9999 -9999 -9999 -9999 -9999 -9999 -9999 -9999 -9999 -9999 -9999 -9999 -9999 -9999 -9999 -9999 -9999 -9999 -9999 -9999 -9999 -9999 -9999 -9999 -9999 -9999 -9999 -9999 -9999 -9999 -9999 -9999 -9999 -9999 -9999 -9999 -9999 -9999 -9999 -9999 -9999 -9999 -9999 -9999 -9999 -9999 -9999 -9999 -9999 -9999 -9999 -9999 -9999 -9999 -9999 -9999 -9999 -9999 -9999 -9999 -9999 -9999 -9999 -9999 -9999 -9999 -9999
-9999 -9999 -9999 -9999 -9999 -9999 -9999 -9999 -9999 -9999 -9999 -9999 -9999 -9999 -9999 -9999 -9999 -9999 -9999 -9999 -9999 -9999 -9999 -9999 -9999 -9999 -9999 -9999 -9999 -9999 -9999 -9999 -9999 -9999 -9999 -9999 -9999 -9999 -9999 -9999 -9999 -9999 -9999 -9999 -9999 -9999 -9999 -9999 -9999 -9999 -9999 -9999 -9999 -9999 -9999 7.47398E-3 1.07354E-2 1.36741E-2 1.66204E-2 2.04878E-2 -9999 -9999 -9999 -9999 -9999 -9999 -9999 -9999 -9999 -9999 -9999 -9999 -9999 -9999 -9999 -9999 -9999 -9999 -9999 -9999 -9999 -9999 -9999 -9999 -9999 -9999 -9999 -9999 -9999 -9999 -9999 -9999 -9999 -9999 -9999 -9999 -9999 -9999 -9999 -9999 -9999 -9999 -9999 -9999 -9999 -9999 -9999 -9999 -9999 -9999 -9999 -9999 -9999 -9999 -9999 -9999 -9999 -9999 -9999 -9999 -9999 -9999 -9999 -9999 -9999 -9999 -9999 -9999 -9999 -9999 -9999 -9999 -9999 -9999 -9999 -9999
