# Supplementary material for: Acacia dealbata invasion in Chile: Surprises from climatic niche and species distribution models
Source: Ecol Evol. 2019 Jun 23;9(13):7562–73. doi: 10.1002/ece3.5295 (PMC6635919; doi:10.1002/ece3.5295)
Supplement: Supplementary file 2 [file ECE3-9-7562-s002.asc]

ncols         355
nrows         358
xllcorner     138.3197
yllcorner     -43.3333
cellsize      0.041666666666667
NODATA_value  -9999
-9999 -9999 -9999 -9999 -9999 -9999 -9999 -9999 -9999 -9999 -9999 -9999 -9999 -9999 -9999 -9999 -9999 -9999 -9999 -9999 -9999 -9999 -9999 -9999 -9999 -9999 -9999 -9999 -9999 -9999 -9999 -9999 -9999 -9999 -9999 -9999 -9999 -9999 -9999 -9999 -9999 -9999 -9999 -9999 -9999 -9999 -9999 -9999 -9999 -9999 -9999 -9999 -9999 -9999 -9999 -9999 -9999 -9999 -9999 -9999 -9999 -9999 -9999 -9999 -9999 -9999 -9999 -9999 -9999 -9999 -9999 -9999 -9999 -9999 -9999 -9999 -9999 -9999 -9999 -9999 -9999 -9999 -9999 -9999 -9999 -9999 -9999 -9999 -9999 -9999 -9999 -9999 -9999 -9999 -9999 -9999 -9999 -9999 -9999 -9999 -9999 -9999 -9999 -9999 -9999 -9999 -9999 -9999 -9999 -9999 -9999 -9999 -9999 -9999 -9999 -9999 -9999 -9999 -9999 -9999 -9999 -9999 -9999 -9999 -9999 -9999 -9999 -9999 -9999 -9999 -9999 -9999 -9999 -9999 -9999 -9999 -9999 -9999 -9999 -9999 -9999 -9999 -9999 -9999 -9999 -9999 -9999 -9999 -9999 -9999 -9999 -9999 -9999 -9999 -9999 -9999 -9999 -9999 -9999 -9999 -9999 -9999 -9999 -9999 -9999 -9999 -9999 -9999 -9999 -9999 -9999 -9999 -9999 -9999 -9999 -9999 -9999 -9999 -9999 -9999 -9999 -9999 -9999 -9999 -9999 -9999 -9999 -9999 -9999 -9999 -9999 -9999 -9999 -9999 -9999 -9999 -9999 -9999 -9999 -9999 -9999 -9999 -9999 -9999 -9999 -9999 -9999 -9999 -9999 -9999 -9999 -9999 -9999 -9999 -9999 -9999 -9999 -9999 -9999 -9999 -9999 -9999 -9999 -9999 -9999 -9999 -9999 -9999 -9999 -9999 -9999 -9999 -9999 -9999 -9999 -9999 -9999 -9999 -9999 -9999 -9999 -9999 -9999 -9999 -9999 -9999 -9999 -9999 -9999 -9999 -9999 -9999 -9999 -9999 -9999 -9999 -9999 -9999 -9999 -9999 -9999 -9999 -9999 -9999 -9999 -9999 -9999 -9999 -9999 -9999 -9999 -9999 -9999 -9999 -9999 -9999 -9999 -9999 -9999 -9999 -9999 -9999 -9999 -9999 -9999 -9999 -9999 -9999 -9999 -9999 -9999 -9999 -9999 -9999 -9999 -9999 -9999 -9999 -9999 -9999 -9999 -9999 -9999 -9999 -9999 -9999 -9999 -9999 -9999 -9999 -9999 -9999 -9999 -9999 -9999 -9999 -9999 -9999 -9999 -9999 -9999 -9999 -9999 -9999 -9999 -9999 -9999 -9999 -9999 -9999 -9999 -9999 -9999 -9999 -9999 -9999 -9999 -9999 -9999 -9999 -9999 -9999 -9999 -9999 -9999 -9999 -9999 -9999 -9999 -9999 -9999 5.90219E-2 6.1359E-2 8.62775E-2 1.29951E-1
-9999 -9999 -9999 -9999 -9999 -9999 -9999 -9999 -9999 -9999 -9999 -9999 -9999 -9999 -9999 -9999 -9999 -9999 -9999 -9999 -9999 -9999 -9999 -9999 -9999 -9999 -9999 -9999 -9999 -9999 -9999 -9999 -9999 -9999 -9999 -9999 -9999 -9999 -9999 -9999 -9999 -9999 -9999 -9999 -9999 -9999 -9999 -9999 -9999 -9999 -9999 -9999 -9999 -9999 -9999 -9999 -9999 -9999 -9999 -9999 -9999 -9999 -9999 -9999 -9999 -9999 -9999 -9999 -9999 -9999 -9999 -9999 -9999 -9999 -9999 -9999 -9999 -9999 -9999 -9999 -9999 -9999 -9999 -9999 -9999 -9999 -9999 -9999 -9999 -9999 -9999 -9999 -9999 -9999 -9999 -9999 -9999 -9999 -9999 -9999 -9999 -9999 -9999 -9999 -9999 -9999 -9999 -9999 -9999 -9999 -9999 -9999 -9999 -9999 -9999 -9999 -9999 -9999 -9999 -9999 -9999 -9999 -9999 -9999 -9999 -9999 -9999 -9999 -9999 -9999 -9999 -9999 -9999 -9999 -9999 -9999 -9999 -9999 -9999 -9999 -9999 -9999 -9999 -9999 -9999 -9999 -9999 -9999 -9999 -9999 -9999 -9999 -9999 -9999 -9999 -9999 -9999 -9999 -9999 -9999 -9999 -9999 -9999 -9999 -9999 -9999 -9999 -9999 -9999 -9999 -9999 -9999 -9999 -9999 -9999 -9999 -9999 -9999 -9999 -9999 -9999 -9999 -9999 -9999 -9999 -9999 -9999 -9999 -9999 -9999 -9999 -9999 -9999 -9999 -9999 -9999 -9999 -9999 -9999 -9999 -9999 -9999 -9999 -9999 -9999 -9999 -9999 -9999 -9999 -9999 -9999 -9999 -9999 -9999 -9999 -9999 -9999 -9999 -9999 -9999 -9999 -9999 -9999 -9999 -9999 -9999 -9999 -9999 -9999 -9999 -9999 -9999 -9999 -9999 -9999 -9999 -9999 -9999 -9999 -9999 -9999 -9999 -9999 -9999 -9999 -9999 -9999 -9999 -9999 -9999 -9999 -9999 -9999 -9999 -9999 -9999 -9999 -9999 -9999 -9999 -9999 -9999 -9999 -9999 -9999 -9999 -9999 -9999 -9999 -9999 -9999 -9999 -9999 -9999 -9999 -9999 -9999 -9999 -9999 -9999 -9999 -9999 -9999 -9999 -9999 -9999 -9999 -9999 -9999 -9999 -9999 -9999 -9999 -9999 -9999 -9999 -9999 -9999 -9999 -9999 -9999 -9999 -9999 -9999 -9999 -9999 -9999 -9999 -9999 -9999 -9999 -9999 -9999 -9999 -9999 -9999 -9999 -9999 -9999 -9999 -9999 -9999 -9999 -9999 -9999 -9999 -9999 -9999 -9999 -9999 -9999 -9999 -9999 -9999 -9999 -9999 -9999 -9999 -9999 -9999 -9999 -9999 -9999 -9999 -9999 -9999 1.45441E-1 9.72208E-2 6.598E-2 4.87208E-2 3.98665E-2 4.54313E-2 5.29634E-2 7.05122E-2 1.01044E-1
-9999 -9999 -9999 -9999 -9999 -9999 -9999 -9999 -9999 -9999 -9999 -9999 -9999 -9999 -9999 -9999 -9999 -9999 -9999 -9999 -9999 -9999 -9999 -9999 -9999 -9999 -9999 -9999 -9999 -9999 -9999 -9999 -9999 -9999 -9999 -9999 -9999 -9999 -9999 -9999 -9999 -9999 -9999 -9999 -9999 -9999 -9999 -9999 -9999 -9999 -9999 -9999 -9999 -9999 -9999 -9999 -9999 -9999 -9999 -9999 -9999 -9999 -9999 -9999 -9999 -9999 -9999 -9999 -9999 -9999 -9999 -9999 -9999 -9999 -9999 -9999 -9999 -9999 -9999 -9999 -9999 -9999 -9999 -9999 -9999 -9999 -9999 -9999 -9999 -9999 -9999 -9999 -9999 -9999 -9999 -9999 -9999 -9999 -9999 -9999 -9999 -9999 -9999 -9999 -9999 -9999 -9999 -9999 -9999 -9999 -9999 -9999 -9999 -9999 -9999 -9999 -9999 -9999 -9999 -9999 -9999 -9999 -9999 -9999 -9999 -9999 -9999 -9999 -9999 -9999 -9999 -9999 -9999 -9999 -9999 -9999 -9999 -9999 -9999 -9999 -9999 -9999 -9999 -9999 -9999 -9999 -9999 -9999 -9999 -9999 -9999 -9999 -9999 -9999 -9999 -9999 -9999 -9999 -9999 -9999 -9999 -9999 -9999 -9999 -9999 -9999 -9999 -9999 -9999 -9999 -9999 -9999 -9999 -9999 -9999 -9999 -9999 -9999 -9999 -9999 -9999 -9999 -9999 -9999 -9999 -9999 -9999 -9999 -9999 -9999 -9999 -9999 -9999 -9999 -9999 -9999 -9999 -9999 -9999 -9999 -9999 -9999 -9999 -9999 -9999 -9999 -9999 -9999 -9999 -9999 -9999 -9999 -9999 -9999 -9999 -9999 -9999 -9999 -9999 -9999 -9999 -9999 -9999 -9999 -9999 -9999 -9999 -9999 -9999 -9999 -9999 -9999 -9999 -9999 -9999 -9999 -9999 -9999 -9999 -9999 -9999 -9999 -9999 -9999 -9999 -9999 -9999 -9999 -9999 -9999 -9999 -9999 -9999 -9999 -9999 -9999 -9999 -9999 -9999 -9999 -9999 -9999 -9999 -9999 -9999 -9999 -9999 -9999 -9999 -9999 -9999 -9999 -9999 -9999 -9999 -9999 -9999 -9999 -9999 -9999 -9999 -9999 -9999 -9999 -9999 -9999 -9999 -9999 -9999 -9999 -9999 -9999 -9999 -9999 -9999 -9999 -9999 -9999 -9999 -9999 -9999 -9999 -9999 -9999 -9999 -9999 -9999 -9999 -9999 -9999 -9999 -9999 -9999 -9999 -9999 -9999 -9999 -9999 -9999 -9999 -9999 -9999 -9999 -9999 -9999 -9999 -9999 -9999 -9999 -9999 -9999 -9999 -9999 -9999 -9999 -9999 -9999 -9999 -9999 -9999 -9999 -9999 1.36168E-1 9.54946E-2 8.87361E-2 1.02748E-1 1.10669E-1 1.05975E-1 7.87721E-2 6.05919E-2 4.35929E-2 4.06368E-2 3.85715E-2 5.03858E-2 7.02805E-2
-9999 -9999 -9999 -9999 -9999 -9999 -9999 -9999 -9999 -9999 -9999 -9999 -9999 -9999 -9999 -9999 -9999 -9999 -9999 -9999 -9999 -9999 -9999 -9999 -9999 -9999 -9999 -9999 -9999 -9999 -9999 -9999 -9999 -9999 -9999 -9999 -9999 -9999 -9999 -9999 -9999 -9999 -9999 -9999 -9999 -9999 -9999 -9999 -9999 -9999 -9999 -9999 -9999 -9999 -9999 -9999 -9999 -9999 -9999 -9999 -9999 -9999 -9999 -9999 -9999 -9999 -9999 -9999 -9999 -9999 -9999 -9999 -9999 -9999 -9999 -9999 -9999 -9999 -9999 -9999 -9999 -9999 -9999 -9999 -9999 -9999 -9999 -9999 -9999 -9999 -9999 -9999 -9999 -9999 -9999 -9999 -9999 -9999 -9999 -9999 -9999 -9999 -9999 -9999 -9999 -9999 -9999 -9999 -9999 -9999 -9999 -9999 -9999 -9999 -9999 -9999 -9999 -9999 -9999 -9999 -9999 -9999 -9999 -9999 -9999 -9999 -9999 -9999 -9999 -9999 -9999 -9999 -9999 -9999 -9999 -9999 -9999 -9999 -9999 -9999 -9999 -9999 -9999 -9999 -9999 -9999 -9999 -9999 -9999 -9999 -9999 -9999 -9999 -9999 -9999 -9999 -9999 -9999 -9999 -9999 -9999 -9999 -9999 -9999 -9999 -9999 -9999 -9999 -9999 -9999 -9999 -9999 -9999 -9999 -9999 -9999 -9999 -9999 -9999 -9999 -9999 -9999 -9999 -9999 -9999 -9999 -9999 -9999 -9999 -9999 -9999 -9999 -9999 -9999 -9999 -9999 -9999 -9999 -9999 -9999 -9999 -9999 -9999 -9999 -9999 -9999 -9999 -9999 -9999 -9999 -9999 -9999 -9999 -9999 -9999 -9999 -9999 -9999 -9999 -9999 -9999 -9999 -9999 -9999 -9999 -9999 -9999 -9999 -9999 -9999 -9999 -9999 -9999 -9999 -9999 -9999 -9999 -9999 -9999 -9999 -9999 -9999 -9999 -9999 -9999 -9999 -9999 -9999 -9999 -9999 -9999 -9999 -9999 -9999 -9999 -9999 -9999 -9999 -9999 -9999 -9999 -9999 -9999 -9999 -9999 -9999 -9999 -9999 -9999 -9999 -9999 -9999 -9999 -9999 -9999 -9999 -9999 -9999 -9999 -9999 -9999 -9999 -9999 -9999 -9999 -9999 -9999 -9999 -9999 -9999 -9999 -9999 -9999 -9999 -9999 -9999 -9999 -9999 -9999 -9999 -9999 -9999 -9999 -9999 -9999 -9999 -9999 -9999 -9999 -9999 -9999 -9999 -9999 -9999 -9999 -9999 -9999 -9999 -9999 -9999 -9999 -9999 -9999 -9999 -9999 -9999 -9999 -9999 -9999 -9999 -9999 -9999 -9999 -9999 -9999 -9999 -9999 -9999 1.05794E-1 1.25299E-1 1.48566E-1 9.82198E-2 8.94387E-2 7.56324E-2 6.72211E-2 9.52992E-2 5.9981E-2 6.93741E-2 5.36748E-2 4.69311E-2 3.86863E-2 3.4263E-2 3.82019E-2 6.79702E-2 6.40676E-2
-9999 -9999 -9999 -9999 -9999 -9999 -9999 -9999 -9999 -9999 -9999 -9999 -9999 -9999 -9999 -9999 -9999 -9999 -9999 -9999 -9999 -9999 -9999 -9999 -9999 -9999 -9999 -9999 -9999 -9999 -9999 -9999 -9999 -9999 -9999 -9999 -9999 -9999 -9999 -9999 -9999 -9999 -9999 -9999 -9999 -9999 -9999 -9999 -9999 -9999 -9999 -9999 -9999 -9999 -9999 -9999 -9999 -9999 -9999 -9999 -9999 -9999 -9999 -9999 -9999 -9999 -9999 -9999 -9999 -9999 -9999 -9999 -9999 -9999 -9999 -9999 -9999 -9999 -9999 -9999 -9999 -9999 -9999 -9999 -9999 -9999 -9999 -9999 -9999 -9999 -9999 -9999 -9999 -9999 -9999 -9999 -9999 -9999 -9999 -9999 -9999 -9999 -9999 -9999 -9999 -9999 -9999 -9999 -9999 -9999 -9999 -9999 -9999 -9999 -9999 -9999 -9999 -9999 -9999 -9999 -9999 -9999 -9999 -9999 -9999 -9999 -9999 -9999 -9999 -9999 -9999 -9999 -9999 -9999 -9999 -9999 -9999 -9999 -9999 -9999 -9999 -9999 -9999 -9999 -9999 -9999 -9999 -9999 -9999 -9999 -9999 -9999 -9999 -9999 -9999 -9999 -9999 -9999 -9999 -9999 -9999 -9999 -9999 -9999 -9999 -9999 -9999 -9999 -9999 -9999 -9999 -9999 -9999 -9999 -9999 -9999 -9999 -9999 -9999 -9999 -9999 -9999 -9999 -9999 -9999 -9999 -9999 -9999 -9999 -9999 -9999 -9999 -9999 -9999 -9999 -9999 -9999 -9999 -9999 -9999 -9999 -9999 -9999 -9999 -9999 -9999 -9999 -9999 -9999 -9999 -9999 -9999 -9999 -9999 -9999 -9999 -9999 -9999 -9999 -9999 -9999 -9999 -9999 -9999 -9999 -9999 -9999 -9999 -9999 -9999 -9999 -9999 -9999 -9999 -9999 -9999 -9999 -9999 -9999 -9999 -9999 -9999 -9999 -9999 -9999 -9999 -9999 -9999 -9999 -9999 -9999 -9999 -9999 -9999 -9999 -9999 -9999 -9999 -9999 -9999 -9999 -9999 -9999 -9999 -9999 -9999 -9999 -9999 -9999 -9999 -9999 -9999 -9999 -9999 -9999 -9999 -9999 -9999 -9999 -9999 -9999 -9999 -9999 -9999 -9999 -9999 -9999 -9999 -9999 -9999 -9999 -9999 -9999 -9999 -9999 -9999 -9999 -9999 -9999 -9999 -9999 -9999 -9999 -9999 -9999 -9999 -9999 -9999 -9999 -9999 -9999 -9999 -9999 -9999 -9999 -9999 -9999 -9999 -9999 -9999 -9999 -9999 -9999 -9999 -9999 -9999 -9999 -9999 -9999 -9999 -9999 -9999 -9999 1.42655E-1 1.06084E-1 1.33916E-1 1.57403E-1 1.31353E-1 1.02204E-1 1.50516E-1 1.24269E-1 7.68177E-2 5.69975E-2 6.55767E-2 1.09456E-1 9.35075E-2 4.78428E-2 4.27095E-2 4.15843E-2 3.28005E-2 4.07877E-2 3.11288E-2 3.77207E-2 7.2422E-2 -9999
-9999 -9999 -9999 -9999 -9999 -9999 -9999 -9999 -9999 -9999 -9999 -9999 -9999 -9999 -9999 -9999 -9999 -9999 -9999 -9999 -9999 -9999 -9999 -9999 -9999 -9999 -9999 -9999 -9999 -9999 -9999 -9999 -9999 -9999 -9999 -9999 -9999 -9999 -9999 -9999 -9999 -9999 -9999 -9999 -9999 -9999 -9999 -9999 -9999 -9999 -9999 -9999 -9999 -9999 -9999 -9999 -9999 -9999 -9999 -9999 -9999 -9999 -9999 -9999 -9999 -9999 -9999 -9999 -9999 -9999 -9999 -9999 -9999 -9999 -9999 -9999 -9999 -9999 -9999 -9999 -9999 -9999 -9999 -9999 -9999 -9999 -9999 -9999 -9999 -9999 -9999 -9999 -9999 -9999 -9999 -9999 -9999 -9999 -9999 -9999 -9999 -9999 -9999 -9999 -9999 -9999 -9999 -9999 -9999 -9999 -9999 -9999 -9999 -9999 -9999 -9999 -9999 -9999 -9999 -9999 -9999 -9999 -9999 -9999 -9999 -9999 -9999 -9999 -9999 -9999 -9999 -9999 -9999 -9999 -9999 -9999 -9999 -9999 -9999 -9999 -9999 -9999 -9999 -9999 -9999 -9999 -9999 -9999 -9999 -9999 -9999 -9999 -9999 -9999 -9999 -9999 -9999 -9999 -9999 -9999 -9999 -9999 -9999 -9999 -9999 -9999 -9999 -9999 -9999 -9999 -9999 -9999 -9999 -9999 -9999 -9999 -9999 -9999 -9999 -9999 -9999 -9999 -9999 -9999 -9999 -9999 -9999 -9999 -9999 -9999 -9999 -9999 -9999 -9999 -9999 -9999 -9999 -9999 -9999 -9999 -9999 -9999 -9999 -9999 -9999 -9999 -9999 -9999 -9999 -9999 -9999 -9999 -9999 -9999 -9999 -9999 -9999 -9999 -9999 -9999 -9999 -9999 -9999 -9999 -9999 -9999 -9999 -9999 -9999 -9999 -9999 -9999 -9999 -9999 -9999 -9999 -9999 -9999 -9999 -9999 -9999 -9999 -9999 -9999 -9999 -9999 -9999 -9999 -9999 -9999 -9999 -9999 -9999 -9999 -9999 -9999 -9999 -9999 -9999 -9999 -9999 -9999 -9999 -9999 -9999 -9999 -9999 -9999 -9999 -9999 -9999 -9999 -9999 -9999 -9999 -9999 -9999 -9999 -9999 -9999 -9999 -9999 -9999 -9999 -9999 -9999 -9999 -9999 -9999 -9999 -9999 -9999 -9999 -9999 -9999 -9999 -9999 -9999 -9999 -9999 -9999 -9999 -9999 -9999 -9999 -9999 -9999 -9999 -9999 -9999 -9999 -9999 -9999 -9999 -9999 -9999 -9999 -9999 -9999 -9999 -9999 -9999 -9999 -9999 -9999 -9999 -9999 -9999 -9999 4.2709E-1 3.96149E-1 3.88958E-1 3.52776E-1 1.49806E-1 9.59981E-2 1.13264E-1 1.24791E-1 1.11202E-1 1.28891E-1 1.57874E-1 1.45773E-1 6.23443E-2 5.28723E-2 7.00277E-2 9.57521E-2 9.01315E-2 4.98487E-2 3.38435E-2 3.72974E-2 2.98523E-2 3.5026E-2 2.90151E-2 3.7877E-2 6.97248E-2 -9999
-9999 -9999 -9999 -9999 -9999 -9999 -9999 -9999 -9999 -9999 -9999 -9999 -9999 -9999 -9999 -9999 -9999 -9999 -9999 -9999 -9999 -9999 -9999 -9999 -9999 -9999 -9999 -9999 -9999 -9999 -9999 -9999 -9999 -9999 -9999 -9999 -9999 -9999 -9999 -9999 -9999 -9999 -9999 -9999 -9999 -9999 -9999 -9999 -9999 -9999 -9999 -9999 -9999 -9999 -9999 -9999 -9999 -9999 -9999 -9999 -9999 -9999 -9999 -9999 -9999 -9999 -9999 -9999 -9999 -9999 -9999 -9999 -9999 -9999 -9999 -9999 -9999 -9999 -9999 -9999 -9999 -9999 -9999 -9999 -9999 -9999 -9999 -9999 -9999 -9999 -9999 -9999 -9999 -9999 -9999 -9999 -9999 -9999 -9999 -9999 -9999 -9999 -9999 -9999 -9999 -9999 -9999 -9999 -9999 -9999 -9999 -9999 -9999 -9999 -9999 -9999 -9999 -9999 -9999 -9999 -9999 -9999 -9999 -9999 -9999 -9999 -9999 -9999 -9999 -9999 -9999 -9999 -9999 -9999 -9999 -9999 -9999 -9999 -9999 -9999 -9999 -9999 -9999 -9999 -9999 -9999 -9999 -9999 -9999 -9999 -9999 -9999 -9999 -9999 -9999 -9999 -9999 -9999 -9999 -9999 -9999 -9999 -9999 -9999 -9999 -9999 -9999 -9999 -9999 -9999 -9999 -9999 -9999 -9999 -9999 -9999 -9999 -9999 -9999 -9999 -9999 -9999 -9999 -9999 -9999 -9999 -9999 -9999 -9999 -9999 -9999 -9999 -9999 -9999 -9999 -9999 -9999 -9999 -9999 -9999 -9999 -9999 -9999 -9999 -9999 -9999 -9999 -9999 -9999 -9999 -9999 -9999 -9999 -9999 -9999 -9999 -9999 -9999 -9999 -9999 -9999 -9999 -9999 -9999 -9999 -9999 -9999 -9999 -9999 -9999 -9999 -9999 -9999 -9999 -9999 -9999 -9999 -9999 -9999 -9999 -9999 -9999 -9999 -9999 -9999 -9999 -9999 -9999 -9999 -9999 -9999 -9999 -9999 -9999 -9999 -9999 -9999 -9999 -9999 -9999 -9999 -9999 -9999 -9999 -9999 -9999 -9999 -9999 -9999 -9999 -9999 -9999 -9999 -9999 -9999 -9999 -9999 -9999 -9999 -9999 -9999 -9999 -9999 -9999 -9999 -9999 -9999 -9999 -9999 -9999 -9999 -9999 -9999 -9999 -9999 -9999 -9999 -9999 -9999 -9999 -9999 -9999 -9999 -9999 -9999 -9999 -9999 -9999 -9999 -9999 -9999 -9999 -9999 -9999 -9999 -9999 -9999 -9999 -9999 -9999 -9999 -9999 -9999 -9999 -9999 3.5181E-1 3.7764E-1 3.9401E-1 4.31431E-1 4.60787E-1 4.23709E-1 3.3627E-1 2.17757E-1 1.13811E-1 1.28354E-1 1.73213E-1 1.0019E-1 8.91353E-2 1.0152E-1 1.28071E-1 8.8363E-2 5.07133E-2 6.08781E-2 7.50649E-2 8.10311E-2 1.02211E-1 6.09365E-2 3.25563E-2 3.37368E-2 3.00598E-2 3.24376E-2 2.83354E-2 3.40015E-2 5.08127E-2 -9999
-9999 -9999 -9999 -9999 -9999 -9999 -9999 -9999 -9999 -9999 -9999 -9999 -9999 -9999 -9999 -9999 -9999 -9999 -9999 -9999 -9999 -9999 -9999 -9999 -9999 -9999 -9999 -9999 -9999 -9999 -9999 -9999 -9999 -9999 -9999 -9999 -9999 -9999 -9999 -9999 -9999 -9999 -9999 -9999 -9999 -9999 -9999 -9999 -9999 -9999 -9999 -9999 -9999 -9999 -9999 -9999 -9999 -9999 -9999 -9999 -9999 -9999 -9999 -9999 -9999 -9999 -9999 -9999 -9999 -9999 -9999 -9999 -9999 -9999 -9999 -9999 -9999 -9999 -9999 -9999 -9999 -9999 -9999 -9999 -9999 -9999 -9999 -9999 -9999 -9999 -9999 -9999 -9999 -9999 -9999 -9999 -9999 -9999 -9999 -9999 -9999 -9999 -9999 -9999 -9999 -9999 -9999 -9999 -9999 -9999 -9999 -9999 -9999 -9999 -9999 -9999 -9999 -9999 -9999 -9999 -9999 -9999 -9999 -9999 -9999 -9999 -9999 -9999 -9999 -9999 -9999 -9999 -9999 -9999 -9999 -9999 -9999 -9999 -9999 -9999 -9999 -9999 -9999 -9999 -9999 -9999 -9999 -9999 -9999 -9999 -9999 -9999 -9999 -9999 -9999 -9999 -9999 -9999 -9999 -9999 -9999 -9999 -9999 -9999 -9999 -9999 -9999 -9999 -9999 -9999 -9999 -9999 -9999 -9999 -9999 -9999 -9999 -9999 -9999 -9999 -9999 -9999 -9999 -9999 -9999 -9999 -9999 -9999 -9999 -9999 -9999 -9999 -9999 -9999 -9999 -9999 -9999 -9999 -9999 -9999 -9999 -9999 -9999 -9999 -9999 -9999 -9999 -9999 -9999 -9999 -9999 -9999 -9999 -9999 -9999 -9999 -9999 -9999 -9999 -9999 -9999 -9999 -9999 -9999 -9999 -9999 -9999 -9999 -9999 -9999 -9999 -9999 -9999 -9999 -9999 -9999 -9999 -9999 -9999 -9999 -9999 -9999 -9999 -9999 -9999 -9999 -9999 -9999 -9999 -9999 -9999 -9999 -9999 -9999 -9999 -9999 -9999 -9999 -9999 -9999 -9999 -9999 -9999 -9999 -9999 -9999 -9999 -9999 -9999 -9999 -9999 -9999 -9999 -9999 -9999 -9999 -9999 -9999 -9999 -9999 -9999 -9999 -9999 -9999 -9999 -9999 -9999 -9999 -9999 -9999 -9999 -9999 -9999 -9999 -9999 -9999 -9999 -9999 -9999 -9999 -9999 -9999 -9999 -9999 -9999 -9999 -9999 -9999 -9999 -9999 -9999 -9999 -9999 -9999 -9999 -9999 -9999 -9999 -9999 -9999 -9999 3.2665E-1 3.83937E-1 3.95924E-1 3.60354E-1 3.5468E-1 4.30683E-1 4.3098E-1 4.43393E-1 4.61259E-1 4.34589E-1 2.98023E-1 1.45974E-1 1.7473E-1 2.13916E-1 2.29434E-1 1.35582E-1 7.33019E-2 8.05049E-2 7.47315E-2 5.30856E-2 5.86341E-2 5.28927E-2 5.99885E-2 6.98456E-2 7.97583E-2 6.70895E-2 4.06143E-2 3.12484E-2 2.91887E-2 2.93637E-2 2.77112E-2 3.10068E-2 3.4396E-2 -9999
-9999 -9999 -9999 -9999 -9999 -9999 -9999 -9999 -9999 -9999 -9999 -9999 -9999 -9999 -9999 -9999 -9999 -9999 -9999 -9999 -9999 -9999 -9999 -9999 -9999 -9999 -9999 -9999 -9999 -9999 -9999 -9999 -9999 -9999 -9999 -9999 -9999 -9999 -9999 -9999 -9999 -9999 -9999 -9999 -9999 -9999 -9999 -9999 -9999 -9999 -9999 -9999 -9999 -9999 -9999 -9999 -9999 -9999 -9999 -9999 -9999 -9999 -9999 -9999 -9999 -9999 -9999 -9999 -9999 -9999 -9999 -9999 -9999 -9999 -9999 -9999 -9999 -9999 -9999 -9999 -9999 -9999 -9999 -9999 -9999 -9999 -9999 -9999 -9999 -9999 -9999 -9999 -9999 -9999 -9999 -9999 -9999 -9999 -9999 -9999 -9999 -9999 -9999 -9999 -9999 -9999 -9999 -9999 -9999 -9999 -9999 -9999 -9999 -9999 -9999 -9999 -9999 -9999 -9999 -9999 -9999 -9999 -9999 -9999 -9999 -9999 -9999 -9999 -9999 -9999 -9999 -9999 -9999 -9999 -9999 -9999 -9999 -9999 -9999 -9999 -9999 -9999 -9999 -9999 -9999 -9999 -9999 -9999 -9999 -9999 -9999 -9999 -9999 -9999 -9999 -9999 -9999 -9999 -9999 -9999 -9999 -9999 -9999 -9999 -9999 -9999 -9999 -9999 -9999 -9999 -9999 -9999 -9999 -9999 -9999 -9999 -9999 -9999 -9999 -9999 -9999 -9999 -9999 -9999 -9999 -9999 -9999 -9999 -9999 -9999 -9999 -9999 -9999 -9999 -9999 -9999 -9999 -9999 -9999 -9999 -9999 -9999 -9999 -9999 -9999 -9999 -9999 -9999 -9999 -9999 -9999 -9999 -9999 -9999 -9999 -9999 -9999 -9999 -9999 -9999 -9999 -9999 -9999 -9999 -9999 -9999 -9999 -9999 -9999 -9999 -9999 -9999 -9999 -9999 -9999 -9999 -9999 -9999 -9999 -9999 -9999 -9999 -9999 -9999 -9999 -9999 -9999 -9999 -9999 -9999 -9999 -9999 -9999 -9999 -9999 -9999 -9999 -9999 -9999 -9999 -9999 -9999 -9999 -9999 -9999 -9999 -9999 -9999 -9999 -9999 -9999 -9999 -9999 -9999 -9999 -9999 -9999 -9999 -9999 -9999 -9999 -9999 -9999 -9999 -9999 -9999 -9999 -9999 -9999 -9999 -9999 -9999 -9999 -9999 -9999 -9999 -9999 -9999 -9999 -9999 -9999 -9999 -9999 -9999 -9999 -9999 -9999 -9999 -9999 -9999 -9999 -9999 -9999 -9999 -9999 -9999 -9999 1.99832E-1 2.67536E-1 3.31491E-1 2.61851E-1 2.79816E-1 2.85706E-1 3.11162E-1 3.28698E-1 4.39587E-1 4.92586E-1 4.66917E-1 4.65275E-1 4.64398E-1 4.44362E-1 3.06293E-1 2.26002E-1 1.91105E-1 2.42063E-1 1.72087E-1 9.98287E-2 9.87609E-2 1.0218E-1 6.25953E-2 5.06287E-2 5.93476E-2 5.12345E-2 6.25721E-2 8.19192E-2 1.06322E-1 6.71488E-2 4.35976E-2 3.43839E-2 3.12215E-2 2.53728E-2 2.59997E-2 2.90158E-2 3.37706E-2 -9999
-9999 -9999 -9999 -9999 -9999 -9999 -9999 -9999 -9999 -9999 -9999 -9999 -9999 -9999 -9999 -9999 -9999 -9999 -9999 -9999 -9999 -9999 -9999 -9999 -9999 -9999 -9999 -9999 -9999 -9999 -9999 -9999 -9999 -9999 -9999 -9999 -9999 -9999 -9999 -9999 -9999 -9999 -9999 -9999 -9999 -9999 -9999 -9999 -9999 -9999 -9999 -9999 -9999 -9999 -9999 -9999 -9999 -9999 -9999 -9999 -9999 -9999 -9999 -9999 -9999 -9999 -9999 -9999 -9999 -9999 -9999 -9999 -9999 -9999 -9999 -9999 -9999 -9999 -9999 -9999 -9999 -9999 -9999 -9999 -9999 -9999 -9999 -9999 -9999 -9999 -9999 -9999 -9999 -9999 -9999 -9999 -9999 -9999 -9999 -9999 -9999 -9999 -9999 -9999 -9999 -9999 -9999 -9999 -9999 -9999 -9999 -9999 -9999 -9999 -9999 -9999 -9999 -9999 -9999 -9999 -9999 -9999 -9999 -9999 -9999 -9999 -9999 -9999 -9999 -9999 -9999 -9999 -9999 -9999 -9999 -9999 -9999 -9999 -9999 -9999 -9999 -9999 -9999 -9999 -9999 -9999 -9999 -9999 -9999 -9999 -9999 -9999 -9999 -9999 -9999 -9999 -9999 -9999 -9999 -9999 -9999 -9999 -9999 -9999 -9999 -9999 -9999 -9999 -9999 -9999 -9999 -9999 -9999 -9999 -9999 -9999 -9999 -9999 -9999 -9999 -9999 -9999 -9999 -9999 -9999 -9999 -9999 -9999 -9999 -9999 -9999 -9999 -9999 -9999 -9999 -9999 -9999 -9999 -9999 -9999 -9999 -9999 -9999 -9999 -9999 -9999 -9999 -9999 -9999 -9999 -9999 -9999 -9999 -9999 -9999 -9999 -9999 -9999 -9999 -9999 -9999 -9999 -9999 -9999 -9999 -9999 -9999 -9999 -9999 -9999 -9999 -9999 -9999 -9999 -9999 -9999 -9999 -9999 -9999 -9999 -9999 -9999 -9999 -9999 -9999 -9999 -9999 -9999 -9999 -9999 -9999 -9999 -9999 -9999 -9999 -9999 -9999 -9999 -9999 -9999 -9999 -9999 -9999 -9999 -9999 -9999 -9999 -9999 -9999 -9999 -9999 -9999 -9999 -9999 -9999 -9999 -9999 -9999 -9999 -9999 -9999 -9999 -9999 -9999 -9999 -9999 -9999 -9999 -9999 -9999 -9999 -9999 -9999 -9999 -9999 -9999 -9999 -9999 -9999 -9999 -9999 -9999 -9999 -9999 -9999 -9999 -9999 -9999 -9999 -9999 -9999 -9999 -9999 -9999 2.21783E-1 2.09448E-1 1.79272E-1 2.24002E-1 3.19666E-1 3.09068E-1 2.78759E-1 3.24531E-1 3.09048E-1 2.86228E-1 3.24185E-1 3.98867E-1 4.76268E-1 4.99047E-1 5.07298E-1 4.71767E-1 4.71543E-1 4.40256E-1 3.63623E-1 2.02246E-1 2.24422E-1 1.36687E-1 1.22661E-1 9.64485E-2 7.81547E-2 5.63542E-2 4.53532E-2 4.41125E-2 5.00934E-2 4.8789E-2 5.40706E-2 9.29006E-2 5.23833E-2 4.28592E-2 3.6058E-2 3.00915E-2 2.74423E-2 2.5464E-2 2.65368E-2 2.70627E-2 -9999
-9999 -9999 -9999 -9999 -9999 -9999 -9999 -9999 -9999 -9999 -9999 -9999 -9999 -9999 -9999 -9999 -9999 -9999 -9999 -9999 -9999 -9999 -9999 -9999 -9999 -9999 -9999 -9999 -9999 -9999 -9999 -9999 -9999 -9999 -9999 -9999 -9999 -9999 -9999 -9999 -9999 -9999 -9999 -9999 -9999 -9999 -9999 -9999 -9999 -9999 -9999 -9999 -9999 -9999 -9999 -9999 -9999 -9999 -9999 -9999 -9999 -9999 -9999 -9999 -9999 -9999 -9999 -9999 -9999 -9999 -9999 -9999 -9999 -9999 -9999 -9999 -9999 -9999 -9999 -9999 -9999 -9999 -9999 -9999 -9999 -9999 -9999 -9999 -9999 -9999 -9999 -9999 -9999 -9999 -9999 -9999 -9999 -9999 -9999 -9999 -9999 -9999 -9999 -9999 -9999 -9999 -9999 -9999 -9999 -9999 -9999 -9999 -9999 -9999 -9999 -9999 -9999 -9999 -9999 -9999 -9999 -9999 -9999 -9999 -9999 -9999 -9999 -9999 -9999 -9999 -9999 -9999 -9999 -9999 -9999 -9999 -9999 -9999 -9999 -9999 -9999 -9999 -9999 -9999 -9999 -9999 -9999 -9999 -9999 -9999 -9999 -9999 -9999 -9999 -9999 -9999 -9999 -9999 -9999 -9999 -9999 -9999 -9999 -9999 -9999 -9999 -9999 -9999 -9999 -9999 -9999 -9999 -9999 -9999 -9999 -9999 -9999 -9999 -9999 -9999 -9999 -9999 -9999 -9999 -9999 -9999 -9999 -9999 -9999 -9999 -9999 -9999 -9999 -9999 -9999 -9999 -9999 -9999 -9999 -9999 -9999 -9999 -9999 -9999 -9999 -9999 -9999 -9999 -9999 -9999 -9999 -9999 -9999 -9999 -9999 -9999 -9999 -9999 -9999 -9999 -9999 -9999 -9999 -9999 -9999 -9999 -9999 -9999 -9999 -9999 -9999 -9999 -9999 -9999 -9999 -9999 -9999 -9999 -9999 -9999 -9999 -9999 -9999 -9999 -9999 -9999 -9999 -9999 -9999 -9999 -9999 -9999 -9999 -9999 -9999 -9999 -9999 -9999 -9999 -9999 -9999 -9999 -9999 -9999 -9999 -9999 -9999 -9999 -9999 -9999 -9999 -9999 -9999 -9999 -9999 -9999 -9999 -9999 -9999 -9999 -9999 -9999 -9999 -9999 -9999 -9999 -9999 -9999 -9999 -9999 -9999 -9999 -9999 -9999 -9999 -9999 -9999 -9999 -9999 -9999 -9999 -9999 -9999 -9999 -9999 -9999 -9999 -9999 -9999 -9999 1.4064E-1 1.27839E-1 1.53157E-1 2.17003E-1 1.86082E-1 1.6104E-1 2.04909E-1 2.49902E-1 3.21124E-1 2.33578E-1 3.31313E-1 4.50944E-1 3.37731E-1 3.09807E-1 3.2363E-1 3.92495E-1 4.8813E-1 5.1667E-1 5.40365E-1 5.09159E-1 4.67457E-1 4.68754E-1 4.43187E-1 2.35232E-1 1.77259E-1 1.64008E-1 1.53355E-1 1.15279E-1 9.99414E-2 6.55808E-2 4.73455E-2 4.41148E-2 4.59162E-2 4.46922E-2 4.9024E-2 6.00094E-2 4.2815E-2 4.06684E-2 3.85297E-2 3.26999E-2 3.02981E-2 2.52362E-2 2.56116E-2 2.6359E-2 -9999
-9999 -9999 -9999 -9999 -9999 -9999 -9999 -9999 -9999 -9999 -9999 -9999 -9999 -9999 -9999 -9999 -9999 -9999 -9999 -9999 -9999 -9999 -9999 -9999 -9999 -9999 -9999 -9999 -9999 -9999 -9999 -9999 -9999 -9999 -9999 -9999 -9999 -9999 -9999 -9999 -9999 -9999 -9999 -9999 -9999 -9999 -9999 -9999 -9999 -9999 -9999 -9999 -9999 -9999 -9999 -9999 -9999 -9999 -9999 -9999 -9999 -9999 -9999 -9999 -9999 -9999 -9999 -9999 -9999 -9999 -9999 -9999 -9999 -9999 -9999 -9999 -9999 -9999 -9999 -9999 -9999 -9999 -9999 -9999 -9999 -9999 -9999 -9999 -9999 -9999 -9999 -9999 -9999 -9999 -9999 -9999 -9999 -9999 -9999 -9999 -9999 -9999 -9999 -9999 -9999 -9999 -9999 -9999 -9999 -9999 -9999 -9999 -9999 -9999 -9999 -9999 -9999 -9999 -9999 -9999 -9999 -9999 -9999 -9999 -9999 -9999 -9999 -9999 -9999 -9999 -9999 -9999 -9999 -9999 -9999 -9999 -9999 -9999 -9999 -9999 -9999 -9999 -9999 -9999 -9999 -9999 -9999 -9999 -9999 -9999 -9999 -9999 -9999 -9999 -9999 -9999 -9999 -9999 -9999 -9999 -9999 -9999 -9999 -9999 -9999 -9999 -9999 -9999 -9999 -9999 -9999 -9999 -9999 -9999 -9999 -9999 -9999 -9999 -9999 -9999 -9999 -9999 -9999 -9999 -9999 -9999 -9999 -9999 -9999 -9999 -9999 -9999 -9999 -9999 -9999 -9999 -9999 -9999 -9999 -9999 -9999 -9999 -9999 -9999 -9999 -9999 -9999 -9999 -9999 -9999 -9999 -9999 -9999 -9999 -9999 -9999 -9999 -9999 -9999 -9999 -9999 -9999 -9999 -9999 -9999 -9999 -9999 -9999 -9999 -9999 -9999 -9999 -9999 -9999 -9999 -9999 -9999 -9999 -9999 -9999 -9999 -9999 -9999 -9999 -9999 -9999 -9999 -9999 -9999 -9999 -9999 -9999 -9999 -9999 -9999 -9999 -9999 -9999 -9999 -9999 -9999 -9999 -9999 -9999 -9999 -9999 -9999 -9999 -9999 -9999 -9999 -9999 -9999 -9999 -9999 -9999 -9999 -9999 -9999 -9999 -9999 -9999 -9999 -9999 -9999 -9999 -9999 -9999 -9999 -9999 -9999 -9999 -9999 -9999 -9999 -9999 -9999 -9999 -9999 -9999 -9999 -9999 -9999 -9999 -9999 -9999 -9999 1.02184E-1 9.40114E-2 1.0046E-1 1.04482E-1 1.15177E-1 1.81601E-1 2.25261E-1 1.71558E-1 1.71925E-1 2.03901E-1 2.23938E-1 2.24524E-1 3.68336E-1 4.25559E-1 4.32687E-1 3.69307E-1 4.3067E-1 4.63816E-1 3.7199E-1 4.2279E-1 5.46281E-1 5.62898E-1 5.09159E-1 4.7497E-1 5.07668E-1 4.75103E-1 2.80919E-1 1.99124E-1 2.37191E-1 1.48126E-1 1.1048E-1 9.22915E-2 5.98719E-2 4.35214E-2 4.0418E-2 4.62609E-2 4.40895E-2 4.84494E-2 5.77417E-2 5.76099E-2 5.84965E-2 5.21347E-2 3.57851E-2 2.83647E-2 2.62492E-2 2.46335E-2 -9999 -9999
-9999 -9999 -9999 -9999 -9999 -9999 -9999 -9999 -9999 -9999 -9999 -9999 -9999 -9999 -9999 -9999 -9999 -9999 -9999 -9999 -9999 -9999 -9999 -9999 -9999 -9999 -9999 -9999 -9999 -9999 -9999 -9999 -9999 -9999 -9999 -9999 -9999 -9999 -9999 -9999 -9999 -9999 -9999 -9999 -9999 -9999 -9999 -9999 -9999 -9999 -9999 -9999 -9999 -9999 -9999 -9999 -9999 -9999 -9999 -9999 -9999 -9999 -9999 -9999 -9999 -9999 -9999 -9999 -9999 -9999 -9999 -9999 -9999 -9999 -9999 -9999 -9999 -9999 -9999 -9999 -9999 -9999 -9999 -9999 -9999 -9999 -9999 -9999 -9999 -9999 -9999 -9999 -9999 -9999 -9999 -9999 -9999 -9999 -9999 -9999 -9999 -9999 -9999 -9999 -9999 -9999 -9999 -9999 -9999 -9999 -9999 -9999 -9999 -9999 -9999 -9999 -9999 -9999 -9999 -9999 -9999 -9999 -9999 -9999 -9999 -9999 -9999 -9999 -9999 -9999 -9999 -9999 -9999 -9999 -9999 -9999 -9999 -9999 -9999 -9999 -9999 -9999 -9999 -9999 -9999 -9999 -9999 -9999 -9999 -9999 -9999 -9999 -9999 -9999 -9999 -9999 -9999 -9999 -9999 -9999 -9999 -9999 -9999 -9999 -9999 -9999 -9999 -9999 -9999 -9999 -9999 -9999 -9999 -9999 -9999 -9999 -9999 -9999 -9999 -9999 -9999 -9999 -9999 -9999 -9999 -9999 -9999 -9999 -9999 -9999 -9999 -9999 -9999 -9999 -9999 -9999 -9999 -9999 -9999 -9999 -9999 -9999 -9999 -9999 -9999 -9999 -9999 -9999 -9999 -9999 -9999 -9999 -9999 -9999 -9999 -9999 -9999 -9999 -9999 -9999 -9999 -9999 -9999 -9999 -9999 -9999 -9999 -9999 -9999 -9999 -9999 -9999 -9999 -9999 -9999 -9999 -9999 -9999 -9999 -9999 -9999 -9999 -9999 -9999 -9999 -9999 -9999 -9999 -9999 -9999 -9999 -9999 -9999 -9999 -9999 -9999 -9999 -9999 -9999 -9999 -9999 -9999 -9999 -9999 -9999 -9999 -9999 -9999 -9999 -9999 -9999 -9999 -9999 -9999 -9999 -9999 -9999 -9999 -9999 -9999 -9999 -9999 -9999 -9999 -9999 -9999 -9999 -9999 -9999 -9999 -9999 -9999 -9999 -9999 -9999 -9999 -9999 -9999 -9999 -9999 -9999 -9999 -9999 1.27757E-1 1.20293E-1 1.41576E-1 1.46785E-1 1.30019E-1 1.17332E-1 1.07198E-1 1.00699E-1 1.36549E-1 1.80192E-1 2.21793E-1 1.75485E-1 1.80478E-1 1.84001E-1 1.41704E-1 1.94269E-1 2.90151E-1 3.67623E-1 3.82264E-1 4.65264E-1 5.31987E-1 4.45097E-1 3.72717E-1 3.93372E-1 5.07269E-1 5.46319E-1 5.30791E-1 5.12312E-1 5.07668E-1 3.91337E-1 2.16692E-1 2.42265E-1 3.10878E-1 1.7607E-1 1.26532E-1 1.02543E-1 6.4144E-2 6.1747E-2 4.1185E-2 4.82566E-2 4.60143E-2 5.02524E-2 5.92246E-2 6.25873E-2 5.66605E-2 4.66056E-2 3.56841E-2 3.0659E-2 2.70136E-2 2.64819E-2 -9999 -9999
-9999 -9999 -9999 -9999 -9999 -9999 -9999 -9999 -9999 -9999 -9999 -9999 -9999 -9999 -9999 -9999 -9999 -9999 -9999 -9999 -9999 -9999 -9999 -9999 -9999 -9999 -9999 -9999 -9999 -9999 -9999 -9999 -9999 -9999 -9999 -9999 -9999 -9999 -9999 -9999 -9999 -9999 -9999 -9999 -9999 -9999 -9999 -9999 -9999 -9999 -9999 -9999 -9999 -9999 -9999 -9999 -9999 -9999 -9999 -9999 -9999 -9999 -9999 -9999 -9999 -9999 -9999 -9999 -9999 -9999 -9999 -9999 -9999 -9999 -9999 -9999 -9999 -9999 -9999 -9999 -9999 -9999 -9999 -9999 -9999 -9999 -9999 -9999 -9999 -9999 -9999 -9999 -9999 -9999 -9999 -9999 -9999 -9999 -9999 -9999 -9999 -9999 -9999 -9999 -9999 -9999 -9999 -9999 -9999 -9999 -9999 -9999 -9999 -9999 -9999 -9999 -9999 -9999 -9999 -9999 -9999 -9999 -9999 -9999 -9999 -9999 -9999 -9999 -9999 -9999 -9999 -9999 -9999 -9999 -9999 -9999 -9999 -9999 -9999 -9999 -9999 -9999 -9999 -9999 -9999 -9999 -9999 -9999 -9999 -9999 -9999 -9999 -9999 -9999 -9999 -9999 -9999 -9999 -9999 -9999 -9999 -9999 -9999 -9999 -9999 -9999 -9999 -9999 -9999 -9999 -9999 -9999 -9999 -9999 -9999 -9999 -9999 -9999 -9999 -9999 -9999 -9999 -9999 -9999 -9999 -9999 -9999 -9999 -9999 -9999 -9999 -9999 -9999 -9999 -9999 -9999 -9999 -9999 -9999 -9999 -9999 -9999 -9999 -9999 -9999 -9999 -9999 -9999 -9999 -9999 -9999 -9999 -9999 -9999 -9999 -9999 -9999 -9999 -9999 -9999 -9999 -9999 -9999 -9999 -9999 -9999 -9999 -9999 -9999 -9999 -9999 -9999 -9999 -9999 -9999 -9999 -9999 -9999 -9999 -9999 -9999 -9999 -9999 -9999 -9999 -9999 -9999 -9999 -9999 -9999 -9999 -9999 -9999 -9999 -9999 -9999 -9999 -9999 -9999 -9999 -9999 -9999 -9999 -9999 -9999 -9999 -9999 -9999 -9999 -9999 -9999 -9999 -9999 -9999 -9999 -9999 -9999 -9999 -9999 -9999 -9999 -9999 -9999 -9999 -9999 -9999 -9999 -9999 -9999 -9999 -9999 -9999 -9999 -9999 -9999 -9999 -9999 -9999 -9999 -9999 1.11791E-1 1.5789E-1 1.74013E-1 1.74009E-1 1.54402E-1 1.7027E-1 2.00294E-1 1.9169E-1 1.56585E-1 1.35341E-1 1.08528E-1 1.16189E-1 1.70775E-1 1.95122E-1 1.70586E-1 1.61881E-1 1.40941E-1 1.53317E-1 2.03955E-1 2.38442E-1 2.8495E-1 3.13285E-1 4.58771E-1 5.10911E-1 4.09014E-1 3.43511E-1 3.7573E-1 4.21343E-1 4.54994E-1 4.65042E-1 4.3646E-1 3.80096E-1 3.60084E-1 2.9829E-1 2.80736E-1 1.90154E-1 1.75932E-1 1.57441E-1 1.20533E-1 8.25053E-2 5.57842E-2 4.12979E-2 4.67529E-2 5.46219E-2 5.28232E-2 5.93999E-2 5.31527E-2 4.80702E-2 4.11134E-2 3.35469E-2 3.13477E-2 2.89476E-2 2.75859E-2 -9999 -9999
-9999 -9999 -9999 -9999 -9999 -9999 -9999 -9999 -9999 -9999 -9999 -9999 -9999 -9999 -9999 -9999 -9999 -9999 -9999 -9999 -9999 -9999 -9999 -9999 -9999 -9999 -9999 -9999 -9999 -9999 -9999 -9999 -9999 -9999 -9999 -9999 -9999 -9999 -9999 -9999 -9999 -9999 -9999 -9999 -9999 -9999 -9999 -9999 -9999 -9999 -9999 -9999 -9999 -9999 -9999 -9999 -9999 -9999 -9999 -9999 -9999 -9999 -9999 -9999 -9999 -9999 -9999 -9999 -9999 -9999 -9999 -9999 -9999 -9999 -9999 -9999 -9999 -9999 -9999 -9999 -9999 -9999 -9999 -9999 -9999 -9999 -9999 -9999 -9999 -9999 -9999 -9999 -9999 -9999 -9999 -9999 -9999 -9999 -9999 -9999 -9999 -9999 -9999 -9999 -9999 -9999 -9999 -9999 -9999 -9999 -9999 -9999 -9999 -9999 -9999 -9999 -9999 -9999 -9999 -9999 -9999 -9999 -9999 -9999 -9999 -9999 -9999 -9999 -9999 -9999 -9999 -9999 -9999 -9999 -9999 -9999 -9999 -9999 -9999 -9999 -9999 -9999 -9999 -9999 -9999 -9999 -9999 -9999 -9999 -9999 -9999 -9999 -9999 -9999 -9999 -9999 -9999 -9999 -9999 -9999 -9999 -9999 -9999 -9999 -9999 -9999 -9999 -9999 -9999 -9999 -9999 -9999 -9999 -9999 -9999 -9999 -9999 -9999 -9999 -9999 -9999 -9999 -9999 -9999 -9999 -9999 -9999 -9999 -9999 -9999 -9999 -9999 -9999 -9999 -9999 -9999 -9999 -9999 -9999 -9999 -9999 -9999 -9999 -9999 -9999 -9999 -9999 -9999 -9999 -9999 -9999 -9999 -9999 -9999 -9999 -9999 -9999 -9999 -9999 -9999 -9999 -9999 -9999 -9999 -9999 -9999 -9999 -9999 -9999 -9999 -9999 -9999 -9999 -9999 -9999 -9999 -9999 -9999 -9999 -9999 -9999 -9999 -9999 -9999 -9999 -9999 -9999 -9999 -9999 -9999 -9999 -9999 -9999 -9999 -9999 -9999 -9999 -9999 -9999 -9999 -9999 -9999 -9999 -9999 -9999 -9999 -9999 -9999 -9999 -9999 -9999 -9999 -9999 -9999 -9999 -9999 -9999 -9999 -9999 -9999 -9999 -9999 -9999 -9999 -9999 -9999 -9999 -9999 -9999 -9999 -9999 -9999 -9999 -9999 -9999 -9999 -9999 1.41072E-1 1.1926E-1 1.15515E-1 1.0705E-1 1.31288E-1 1.4137E-1 1.49603E-1 1.65579E-1 1.75829E-1 1.96743E-1 2.16884E-1 1.72142E-1 1.29445E-1 1.15061E-1 1.22449E-1 1.96062E-1 2.16005E-1 2.15471E-1 1.7624E-1 1.74637E-1 1.44655E-1 1.66992E-1 2.08752E-1 2.52378E-1 2.76851E-1 3.37862E-1 3.55143E-1 3.22923E-1 3.38227E-1 3.76323E-1 4.04163E-1 4.04674E-1 4.28264E-1 4.09749E-1 4.1559E-1 3.58083E-1 3.3891E-1 4.54565E-1 2.27289E-1 8.76192E-2 1.074E-1 9.93264E-2 8.12669E-2 5.81016E-2 4.12673E-2 4.25228E-2 6.28796E-2 6.40621E-2 5.28943E-2 5.04084E-2 5.32234E-2 4.292E-2 3.63495E-2 3.23956E-2 2.98765E-2 3.04338E-2 -9999 -9999
-9999 -9999 -9999 -9999 -9999 -9999 -9999 -9999 -9999 -9999 -9999 -9999 -9999 -9999 -9999 -9999 -9999 -9999 -9999 -9999 -9999 -9999 -9999 -9999 -9999 -9999 -9999 -9999 -9999 -9999 -9999 -9999 -9999 -9999 -9999 -9999 -9999 -9999 -9999 -9999 -9999 -9999 -9999 -9999 -9999 -9999 -9999 -9999 -9999 -9999 -9999 -9999 -9999 -9999 -9999 -9999 -9999 -9999 -9999 -9999 -9999 -9999 -9999 -9999 -9999 -9999 -9999 -9999 -9999 -9999 -9999 -9999 -9999 -9999 -9999 -9999 -9999 -9999 -9999 -9999 -9999 -9999 -9999 -9999 -9999 -9999 -9999 -9999 -9999 -9999 -9999 -9999 -9999 -9999 -9999 -9999 -9999 -9999 -9999 -9999 -9999 -9999 -9999 -9999 -9999 -9999 -9999 -9999 -9999 -9999 -9999 -9999 -9999 -9999 -9999 -9999 -9999 -9999 -9999 -9999 -9999 -9999 -9999 -9999 -9999 -9999 -9999 -9999 -9999 -9999 -9999 -9999 -9999 -9999 -9999 -9999 -9999 -9999 -9999 -9999 -9999 -9999 -9999 -9999 -9999 -9999 -9999 -9999 -9999 -9999 -9999 -9999 -9999 -9999 -9999 -9999 -9999 -9999 -9999 -9999 -9999 -9999 -9999 -9999 -9999 -9999 -9999 -9999 -9999 -9999 -9999 -9999 -9999 -9999 -9999 -9999 -9999 -9999 -9999 -9999 -9999 -9999 -9999 -9999 -9999 -9999 -9999 -9999 -9999 -9999 -9999 -9999 -9999 -9999 -9999 -9999 -9999 -9999 -9999 -9999 -9999 -9999 -9999 -9999 -9999 -9999 -9999 -9999 -9999 -9999 -9999 -9999 -9999 -9999 -9999 -9999 -9999 -9999 -9999 -9999 -9999 -9999 -9999 -9999 -9999 -9999 -9999 -9999 -9999 -9999 -9999 -9999 -9999 -9999 -9999 -9999 -9999 -9999 -9999 -9999 -9999 -9999 -9999 -9999 -9999 -9999 -9999 -9999 -9999 -9999 -9999 -9999 -9999 -9999 -9999 -9999 -9999 -9999 -9999 -9999 -9999 -9999 -9999 -9999 -9999 -9999 -9999 -9999 -9999 -9999 -9999 -9999 -9999 -9999 -9999 -9999 -9999 -9999 -9999 -9999 -9999 -9999 -9999 -9999 -9999 -9999 -9999 -9999 -9999 -9999 -9999 -9999 -9999 -9999 -9999 1.08359E-1 1.18647E-1 1.36171E-1 1.48546E-1 1.40055E-1 1.63101E-1 1.33142E-1 1.4137E-1 1.74345E-1 1.79948E-1 2.06789E-1 2.67072E-1 2.48727E-1 1.69938E-1 1.31748E-1 1.15642E-1 1.26748E-1 1.84901E-1 2.30322E-1 2.30042E-1 1.42777E-1 1.61985E-1 1.93904E-1 2.04505E-1 1.71905E-1 1.81441E-1 2.01649E-1 2.84006E-1 3.54649E-1 3.66133E-1 4.50028E-1 4.97795E-1 4.57322E-1 4.24303E-1 4.43854E-1 4.25199E-1 4.29949E-1 3.19474E-1 2.12416E-1 4.68105E-1 3.51082E-1 8.85491E-2 9.39422E-2 1.29717E-1 9.1999E-2 5.48707E-2 4.25771E-2 4.29917E-2 4.56282E-2 5.3851E-2 6.81464E-2 6.50908E-2 5.19912E-2 3.75252E-2 3.34101E-2 3.36162E-2 3.38258E-2 3.51459E-2 -9999 -9999
-9999 -9999 -9999 -9999 -9999 -9999 -9999 -9999 -9999 -9999 -9999 -9999 -9999 -9999 -9999 -9999 -9999 -9999 -9999 -9999 -9999 -9999 -9999 -9999 -9999 -9999 -9999 -9999 -9999 -9999 -9999 -9999 -9999 -9999 -9999 -9999 -9999 -9999 -9999 -9999 -9999 -9999 -9999 -9999 -9999 -9999 -9999 -9999 -9999 -9999 -9999 -9999 -9999 -9999 -9999 -9999 -9999 -9999 -9999 -9999 -9999 -9999 -9999 -9999 -9999 -9999 -9999 -9999 -9999 -9999 -9999 -9999 -9999 -9999 -9999 -9999 -9999 -9999 -9999 -9999 -9999 -9999 -9999 -9999 -9999 -9999 -9999 -9999 -9999 -9999 -9999 -9999 -9999 -9999 -9999 -9999 -9999 -9999 -9999 -9999 -9999 -9999 -9999 -9999 -9999 -9999 -9999 -9999 -9999 -9999 -9999 -9999 -9999 -9999 -9999 -9999 -9999 -9999 -9999 -9999 -9999 -9999 -9999 -9999 -9999 -9999 -9999 -9999 -9999 -9999 -9999 -9999 -9999 -9999 -9999 -9999 -9999 -9999 -9999 -9999 -9999 -9999 -9999 -9999 -9999 -9999 -9999 -9999 -9999 -9999 -9999 -9999 -9999 -9999 -9999 -9999 -9999 -9999 -9999 -9999 -9999 -9999 -9999 -9999 -9999 -9999 -9999 -9999 -9999 -9999 -9999 -9999 -9999 -9999 -9999 -9999 -9999 -9999 -9999 -9999 -9999 -9999 -9999 -9999 -9999 -9999 -9999 -9999 -9999 -9999 -9999 -9999 -9999 -9999 -9999 -9999 -9999 -9999 -9999 -9999 -9999 -9999 -9999 -9999 -9999 -9999 -9999 -9999 -9999 -9999 -9999 -9999 -9999 -9999 -9999 -9999 -9999 -9999 -9999 -9999 -9999 -9999 -9999 -9999 -9999 -9999 -9999 -9999 -9999 -9999 -9999 -9999 -9999 -9999 -9999 -9999 -9999 -9999 -9999 -9999 -9999 -9999 -9999 -9999 -9999 -9999 -9999 -9999 -9999 -9999 -9999 -9999 -9999 -9999 -9999 -9999 -9999 -9999 -9999 -9999 -9999 -9999 -9999 -9999 -9999 -9999 -9999 -9999 -9999 -9999 -9999 -9999 -9999 -9999 -9999 -9999 -9999 -9999 -9999 -9999 -9999 -9999 -9999 -9999 -9999 -9999 -9999 -9999 -9999 -9999 -9999 -9999 1.30997E-1 1.62864E-1 1.58226E-1 1.30111E-1 1.34886E-1 1.35165E-1 1.58835E-1 1.82676E-1 1.91259E-1 1.64923E-1 1.45219E-1 1.84064E-1 2.10842E-1 2.28646E-1 2.61341E-1 2.56097E-1 1.61345E-1 1.34081E-1 1.23574E-1 1.37536E-1 1.84386E-1 1.74145E-1 1.52504E-1 1.35394E-1 1.8852E-1 1.71521E-1 2.30357E-1 3.05348E-1 2.99009E-1 2.264E-1 1.92468E-1 3.01549E-1 3.03264E-1 4.30145E-1 5.35334E-1 5.26307E-1 4.62213E-1 4.83526E-1 4.62294E-1 4.36155E-1 3.28515E-1 1.95827E-1 4.5912E-1 3.57643E-1 1.03826E-1 1.58007E-1 2.25827E-1 1.39225E-1 6.4699E-2 4.39376E-2 4.38472E-2 5.43799E-2 5.23475E-2 6.31425E-2 7.83484E-2 4.75235E-2 3.81878E-2 3.49219E-2 3.32594E-2 3.20597E-2 3.36016E-2 -9999 -9999
-9999 -9999 -9999 -9999 -9999 -9999 -9999 -9999 -9999 -9999 -9999 -9999 -9999 -9999 -9999 -9999 -9999 -9999 -9999 -9999 -9999 -9999 -9999 -9999 -9999 -9999 -9999 -9999 -9999 -9999 -9999 -9999 -9999 -9999 -9999 -9999 -9999 -9999 -9999 -9999 -9999 -9999 -9999 -9999 -9999 -9999 -9999 -9999 -9999 -9999 -9999 -9999 -9999 -9999 -9999 -9999 -9999 -9999 -9999 -9999 -9999 -9999 -9999 -9999 -9999 -9999 -9999 -9999 -9999 -9999 -9999 -9999 -9999 -9999 -9999 -9999 -9999 -9999 -9999 -9999 -9999 -9999 -9999 -9999 -9999 -9999 -9999 -9999 -9999 -9999 -9999 -9999 -9999 -9999 -9999 -9999 -9999 -9999 -9999 -9999 -9999 -9999 -9999 -9999 -9999 -9999 -9999 -9999 -9999 -9999 -9999 -9999 -9999 -9999 -9999 -9999 -9999 -9999 -9999 -9999 -9999 -9999 -9999 -9999 -9999 -9999 -9999 -9999 -9999 -9999 -9999 -9999 -9999 -9999 -9999 -9999 -9999 -9999 -9999 -9999 -9999 -9999 -9999 -9999 -9999 -9999 -9999 -9999 -9999 -9999 -9999 -9999 -9999 -9999 -9999 -9999 -9999 -9999 -9999 -9999 -9999 -9999 -9999 -9999 -9999 -9999 -9999 -9999 -9999 -9999 -9999 -9999 -9999 -9999 -9999 -9999 -9999 -9999 -9999 -9999 -9999 -9999 -9999 -9999 -9999 -9999 -9999 -9999 -9999 -9999 -9999 -9999 -9999 -9999 -9999 -9999 -9999 -9999 -9999 -9999 -9999 -9999 -9999 -9999 -9999 -9999 -9999 -9999 -9999 -9999 -9999 -9999 -9999 -9999 -9999 -9999 -9999 -9999 -9999 -9999 -9999 -9999 -9999 -9999 -9999 -9999 -9999 -9999 -9999 -9999 -9999 -9999 -9999 -9999 -9999 -9999 -9999 -9999 -9999 -9999 -9999 -9999 -9999 -9999 -9999 -9999 -9999 -9999 -9999 -9999 -9999 -9999 -9999 -9999 -9999 -9999 -9999 -9999 -9999 -9999 -9999 -9999 -9999 -9999 -9999 -9999 -9999 -9999 -9999 -9999 -9999 -9999 -9999 -9999 -9999 -9999 -9999 -9999 -9999 -9999 -9999 -9999 -9999 -9999 -9999 -9999 -9999 -9999 -9999 -9999 1.35559E-1 1.43583E-1 1.38264E-1 1.56794E-1 1.78096E-1 1.76919E-1 1.61533E-1 1.58474E-1 1.62634E-1 2.06186E-1 2.19495E-1 2.11539E-1 2.0193E-1 1.71046E-1 1.95877E-1 2.38358E-1 2.44635E-1 2.04359E-1 1.78123E-1 1.65098E-1 1.55448E-1 1.26272E-1 1.63375E-1 1.44008E-1 1.46551E-1 2.14577E-1 2.50958E-1 2.84445E-1 2.50224E-1 3.17056E-1 3.26459E-1 3.15159E-1 2.16153E-1 2.1175E-1 2.44759E-1 4.01E-1 5.0036E-1 4.86824E-1 4.47737E-1 5.01646E-1 5.00618E-1 4.19353E-1 2.748E-1 1.555E-1 4.09795E-1 3.00687E-1 1.0453E-1 1.65427E-1 2.26768E-1 1.03609E-1 6.83298E-2 4.86475E-2 4.27427E-2 5.21134E-2 6.62632E-2 8.59171E-2 5.68236E-2 4.84003E-2 4.0327E-2 3.58452E-2 3.30352E-2 3.29064E-2 3.30287E-2 -9999 -9999
-9999 -9999 -9999 -9999 -9999 -9999 -9999 -9999 -9999 -9999 -9999 -9999 -9999 -9999 -9999 -9999 -9999 -9999 -9999 -9999 -9999 -9999 -9999 -9999 -9999 -9999 -9999 -9999 -9999 -9999 -9999 -9999 -9999 -9999 -9999 -9999 -9999 -9999 -9999 -9999 -9999 -9999 -9999 -9999 -9999 -9999 -9999 -9999 -9999 -9999 -9999 -9999 -9999 -9999 -9999 -9999 -9999 -9999 -9999 -9999 -9999 -9999 -9999 -9999 -9999 -9999 -9999 -9999 -9999 -9999 -9999 -9999 -9999 -9999 -9999 -9999 -9999 -9999 -9999 -9999 -9999 -9999 -9999 -9999 -9999 -9999 -9999 -9999 -9999 -9999 -9999 -9999 -9999 -9999 -9999 -9999 -9999 -9999 -9999 -9999 -9999 -9999 -9999 -9999 -9999 -9999 -9999 -9999 -9999 -9999 -9999 -9999 -9999 -9999 -9999 -9999 -9999 -9999 -9999 -9999 -9999 -9999 -9999 -9999 -9999 -9999 -9999 -9999 -9999 -9999 -9999 -9999 -9999 -9999 -9999 -9999 -9999 -9999 -9999 -9999 -9999 -9999 -9999 -9999 -9999 -9999 -9999 -9999 -9999 -9999 -9999 -9999 -9999 -9999 -9999 -9999 -9999 -9999 -9999 -9999 -9999 -9999 -9999 -9999 -9999 -9999 -9999 -9999 -9999 -9999 -9999 -9999 -9999 -9999 -9999 -9999 -9999 -9999 -9999 -9999 -9999 -9999 -9999 -9999 -9999 -9999 -9999 -9999 -9999 -9999 -9999 -9999 -9999 -9999 -9999 -9999 -9999 -9999 -9999 -9999 -9999 -9999 -9999 -9999 -9999 -9999 -9999 -9999 -9999 -9999 -9999 -9999 -9999 -9999 -9999 -9999 -9999 -9999 -9999 -9999 -9999 -9999 -9999 -9999 -9999 -9999 -9999 -9999 -9999 -9999 -9999 -9999 -9999 -9999 -9999 -9999 -9999 -9999 -9999 -9999 -9999 -9999 -9999 -9999 -9999 -9999 -9999 -9999 -9999 -9999 -9999 -9999 -9999 -9999 -9999 -9999 -9999 -9999 -9999 -9999 -9999 -9999 -9999 -9999 -9999 -9999 -9999 -9999 -9999 -9999 -9999 -9999 -9999 -9999 -9999 -9999 -9999 -9999 -9999 -9999 -9999 -9999 -9999 -9999 -9999 -9999 -9999 1.11974E-1 1.07205E-1 1.18048E-1 1.34269E-1 1.57195E-1 1.77407E-1 2.04126E-1 2.03155E-1 2.26866E-1 1.9789E-1 1.72015E-1 1.88073E-1 2.2513E-1 2.52553E-1 2.41576E-1 2.07662E-1 2.06055E-1 2.00216E-1 1.95033E-1 1.83338E-1 1.78123E-1 1.82823E-1 2.0452E-1 1.63337E-1 1.41635E-1 1.37302E-1 1.75375E-1 2.68786E-1 3.09892E-1 3.52606E-1 3.67771E-1 3.11678E-1 3.32393E-1 3.71089E-1 3.23314E-1 2.61055E-1 2.77636E-1 2.54179E-1 2.86874E-1 3.79058E-1 4.41817E-1 3.61661E-1 4.4178E-1 5.1474E-1 4.89921E-1 2.43512E-1 1.33145E-1 1.81615E-1 1.22755E-1 1.11265E-1 1.97134E-1 1.93024E-1 9.22368E-2 5.38471E-2 4.76192E-2 4.51058E-2 5.78246E-2 7.01767E-2 8.30992E-2 9.25891E-2 6.01192E-2 4.26407E-2 3.73401E-2 3.60897E-2 3.52342E-2 -9999 -9999 -9999
-9999 -9999 -9999 -9999 -9999 -9999 -9999 -9999 -9999 -9999 -9999 -9999 -9999 -9999 -9999 -9999 -9999 -9999 -9999 -9999 -9999 -9999 -9999 -9999 -9999 -9999 -9999 -9999 -9999 -9999 -9999 -9999 -9999 -9999 -9999 -9999 -9999 -9999 -9999 -9999 -9999 -9999 -9999 -9999 -9999 -9999 -9999 -9999 -9999 -9999 -9999 -9999 -9999 -9999 -9999 -9999 -9999 -9999 -9999 -9999 -9999 -9999 -9999 -9999 -9999 -9999 -9999 -9999 -9999 -9999 -9999 -9999 -9999 -9999 -9999 -9999 -9999 -9999 -9999 -9999 -9999 -9999 -9999 -9999 -9999 -9999 -9999 -9999 -9999 -9999 -9999 -9999 -9999 -9999 -9999 -9999 -9999 -9999 -9999 -9999 -9999 -9999 -9999 -9999 -9999 -9999 -9999 -9999 -9999 -9999 -9999 -9999 -9999 -9999 -9999 -9999 -9999 -9999 -9999 -9999 -9999 -9999 -9999 -9999 -9999 -9999 -9999 -9999 -9999 -9999 -9999 -9999 -9999 -9999 -9999 -9999 -9999 -9999 -9999 -9999 -9999 -9999 -9999 -9999 -9999 -9999 -9999 -9999 -9999 -9999 -9999 -9999 -9999 -9999 -9999 -9999 -9999 -9999 -9999 -9999 -9999 -9999 -9999 -9999 -9999 -9999 -9999 -9999 -9999 -9999 -9999 -9999 -9999 -9999 -9999 -9999 -9999 -9999 -9999 -9999 -9999 -9999 -9999 -9999 -9999 -9999 -9999 -9999 -9999 -9999 -9999 -9999 -9999 -9999 -9999 -9999 -9999 -9999 -9999 -9999 -9999 -9999 -9999 -9999 -9999 -9999 -9999 -9999 -9999 -9999 -9999 -9999 -9999 -9999 -9999 -9999 -9999 -9999 -9999 -9999 -9999 -9999 -9999 -9999 -9999 -9999 -9999 -9999 -9999 -9999 -9999 -9999 -9999 -9999 -9999 -9999 -9999 -9999 -9999 -9999 -9999 -9999 -9999 -9999 -9999 -9999 -9999 -9999 -9999 -9999 -9999 -9999 -9999 -9999 -9999 -9999 -9999 -9999 -9999 -9999 -9999 -9999 -9999 -9999 -9999 -9999 -9999 -9999 -9999 -9999 -9999 -9999 -9999 -9999 -9999 -9999 -9999 -9999 -9999 -9999 -9999 -9999 -9999 -9999 -9999 8.21721E-2 1.00593E-1 1.35552E-1 1.33638E-1 1.29175E-1 1.38271E-1 1.59824E-1 1.71388E-1 1.90593E-1 2.07624E-1 2.63758E-1 2.65697E-1 2.14475E-1 1.92348E-1 2.47696E-1 2.535E-1 2.3604E-1 2.28947E-1 2.39874E-1 2.84009E-1 2.42463E-1 1.93616E-1 1.83699E-1 1.93169E-1 2.28509E-1 2.34023E-1 2.16384E-1 2.18098E-1 2.01897E-1 3.04392E-1 3.29903E-1 3.99107E-1 4.59227E-1 4.68911E-1 4.27378E-1 4.65625E-1 3.70231E-1 3.54738E-1 3.27482E-1 3.02221E-1 2.86369E-1 2.99467E-1 3.49362E-1 3.51235E-1 4.19772E-1 5.11866E-1 4.87154E-1 3.63809E-1 1.71062E-1 1.68259E-1 1.86349E-1 1.93105E-1 3.09058E-1 1.50356E-1 7.65382E-2 7.07899E-2 4.96881E-2 4.58037E-2 5.2133E-2 6.58941E-2 5.7532E-2 6.90959E-2 7.21869E-2 5.41416E-2 4.37403E-2 4.08323E-2 3.81732E-2 -9999 -9999 -9999
-9999 -9999 -9999 -9999 -9999 -9999 -9999 -9999 -9999 -9999 -9999 -9999 -9999 -9999 -9999 -9999 -9999 -9999 -9999 -9999 -9999 -9999 -9999 -9999 -9999 -9999 -9999 -9999 -9999 -9999 -9999 -9999 -9999 -9999 -9999 -9999 -9999 -9999 -9999 -9999 -9999 -9999 -9999 -9999 -9999 -9999 -9999 -9999 -9999 -9999 -9999 -9999 -9999 -9999 -9999 -9999 -9999 -9999 -9999 -9999 -9999 -9999 -9999 -9999 -9999 -9999 -9999 -9999 -9999 -9999 -9999 -9999 -9999 -9999 -9999 -9999 -9999 -9999 -9999 -9999 -9999 -9999 -9999 -9999 -9999 -9999 -9999 -9999 -9999 -9999 -9999 -9999 -9999 -9999 -9999 -9999 -9999 -9999 -9999 -9999 -9999 -9999 -9999 -9999 -9999 -9999 -9999 -9999 -9999 -9999 -9999 -9999 -9999 -9999 -9999 -9999 -9999 -9999 -9999 -9999 -9999 -9999 -9999 -9999 -9999 -9999 -9999 -9999 -9999 -9999 -9999 -9999 -9999 -9999 -9999 -9999 -9999 -9999 -9999 -9999 -9999 -9999 -9999 -9999 -9999 -9999 -9999 -9999 -9999 -9999 -9999 -9999 -9999 -9999 -9999 -9999 -9999 -9999 -9999 -9999 -9999 -9999 -9999 -9999 -9999 -9999 -9999 -9999 -9999 -9999 -9999 -9999 -9999 -9999 -9999 -9999 -9999 -9999 -9999 -9999 -9999 -9999 -9999 -9999 -9999 -9999 -9999 -9999 -9999 -9999 -9999 -9999 -9999 -9999 -9999 -9999 -9999 -9999 -9999 -9999 -9999 -9999 -9999 -9999 -9999 -9999 -9999 -9999 -9999 -9999 -9999 -9999 -9999 -9999 -9999 -9999 -9999 -9999 -9999 -9999 -9999 -9999 -9999 -9999 -9999 -9999 -9999 -9999 -9999 -9999 -9999 -9999 -9999 -9999 -9999 -9999 -9999 -9999 -9999 -9999 -9999 -9999 -9999 -9999 -9999 -9999 -9999 -9999 -9999 -9999 -9999 -9999 -9999 -9999 -9999 -9999 -9999 -9999 -9999 -9999 -9999 -9999 -9999 -9999 -9999 -9999 -9999 -9999 -9999 -9999 -9999 -9999 -9999 -9999 -9999 -9999 -9999 -9999 -9999 -9999 -9999 -9999 6.08414E-2 6.87734E-2 7.45511E-2 8.78556E-2 9.986E-2 1.18164E-1 1.43598E-1 1.59497E-1 1.41022E-1 1.48937E-1 1.53946E-1 1.73797E-1 2.02114E-1 2.64015E-1 2.64985E-1 2.20903E-1 2.11362E-1 2.57687E-1 2.63985E-1 2.47464E-1 2.404E-1 2.55593E-1 2.76889E-1 2.46355E-1 1.98124E-1 2.01124E-1 2.16014E-1 2.43951E-1 2.73596E-1 2.86365E-1 2.80432E-1 2.48732E-1 2.99625E-1 3.80185E-1 4.06612E-1 4.08644E-1 4.47891E-1 5.04019E-1 5.35047E-1 4.9624E-1 4.77068E-1 3.5335E-1 3.64403E-1 3.93925E-1 3.61988E-1 3.8238E-1 3.78042E-1 4.30709E-1 5.2836E-1 4.57909E-1 4.06718E-1 2.30136E-1 3.56489E-1 3.93842E-1 3.42439E-1 1.40213E-1 9.55493E-2 1.00332E-1 5.81153E-2 4.77101E-2 5.77435E-2 6.00566E-2 5.94199E-2 5.65835E-2 6.16326E-2 6.82921E-2 6.24334E-2 4.62033E-2 4.17232E-2 3.69632E-2 -9999 -9999 -9999
-9999 -9999 -9999 -9999 -9999 -9999 -9999 -9999 -9999 -9999 -9999 -9999 -9999 -9999 -9999 -9999 -9999 -9999 -9999 -9999 -9999 -9999 -9999 -9999 -9999 -9999 -9999 -9999 -9999 -9999 -9999 -9999 -9999 -9999 -9999 -9999 -9999 -9999 -9999 -9999 -9999 -9999 -9999 -9999 -9999 -9999 -9999 -9999 -9999 -9999 -9999 -9999 -9999 -9999 -9999 -9999 -9999 -9999 -9999 -9999 -9999 -9999 -9999 -9999 -9999 -9999 -9999 -9999 -9999 -9999 -9999 -9999 -9999 -9999 -9999 -9999 -9999 -9999 -9999 -9999 -9999 -9999 -9999 -9999 -9999 -9999 -9999 -9999 -9999 -9999 -9999 -9999 -9999 -9999 -9999 -9999 -9999 -9999 -9999 -9999 -9999 -9999 -9999 -9999 -9999 -9999 -9999 -9999 -9999 -9999 -9999 -9999 -9999 -9999 -9999 -9999 -9999 -9999 -9999 -9999 -9999 -9999 -9999 -9999 -9999 -9999 -9999 -9999 -9999 -9999 -9999 -9999 -9999 -9999 -9999 -9999 -9999 -9999 -9999 -9999 -9999 -9999 -9999 -9999 -9999 -9999 -9999 -9999 -9999 -9999 -9999 -9999 -9999 -9999 -9999 -9999 -9999 -9999 -9999 -9999 -9999 -9999 -9999 -9999 -9999 -9999 -9999 -9999 -9999 -9999 -9999 -9999 -9999 -9999 -9999 -9999 -9999 -9999 -9999 -9999 -9999 -9999 -9999 -9999 -9999 -9999 -9999 -9999 -9999 -9999 -9999 -9999 -9999 -9999 -9999 -9999 -9999 -9999 -9999 -9999 -9999 -9999 -9999 -9999 -9999 -9999 -9999 -9999 -9999 -9999 -9999 -9999 -9999 -9999 -9999 -9999 -9999 -9999 -9999 -9999 -9999 -9999 -9999 -9999 -9999 -9999 -9999 -9999 -9999 -9999 -9999 -9999 -9999 -9999 -9999 -9999 -9999 -9999 -9999 -9999 -9999 -9999 -9999 -9999 -9999 -9999 -9999 -9999 -9999 -9999 -9999 -9999 -9999 -9999 -9999 -9999 -9999 -9999 -9999 -9999 -9999 -9999 -9999 -9999 -9999 -9999 -9999 -9999 -9999 -9999 -9999 -9999 -9999 -9999 -9999 -9999 -9999 -9999 -9999 -9999 5.43983E-2 5.86338E-2 6.5189E-2 7.18726E-2 7.98368E-2 9.0525E-2 1.07449E-1 1.37299E-1 1.58416E-1 1.78798E-1 1.89475E-1 1.83178E-1 1.77069E-1 1.77458E-1 1.94387E-1 2.29694E-1 2.45339E-1 2.31509E-1 2.27981E-1 2.56457E-1 2.81095E-1 2.56047E-1 2.5994E-1 2.59996E-1 2.81237E-1 2.23488E-1 1.91756E-1 1.9472E-1 2.20227E-1 2.5929E-1 2.89183E-1 3.16241E-1 3.03072E-1 3.05275E-1 2.92202E-1 3.06077E-1 3.29406E-1 3.4528E-1 3.90282E-1 4.90033E-1 5.33722E-1 4.94991E-1 5.19789E-1 4.38948E-1 4.19117E-1 4.5582E-1 3.75044E-1 4.15556E-1 4.24208E-1 4.83694E-1 5.32312E-1 4.85069E-1 3.81339E-1 1.97531E-1 3.23318E-1 4.47E-1 3.18561E-1 1.38051E-1 1.20853E-1 6.47386E-2 5.75754E-2 4.77121E-2 6.06819E-2 6.50848E-2 4.69267E-2 5.28215E-2 4.99828E-2 7.09037E-2 6.54613E-2 5.01347E-2 4.3784E-2 3.94057E-2 -9999 -9999 -9999
-9999 -9999 -9999 -9999 -9999 -9999 -9999 -9999 -9999 -9999 -9999 -9999 -9999 -9999 -9999 -9999 -9999 -9999 -9999 -9999 -9999 -9999 -9999 -9999 -9999 -9999 -9999 -9999 -9999 -9999 -9999 -9999 -9999 -9999 -9999 -9999 -9999 -9999 -9999 -9999 -9999 -9999 -9999 -9999 -9999 -9999 -9999 -9999 -9999 -9999 -9999 -9999 -9999 -9999 -9999 -9999 -9999 -9999 -9999 -9999 -9999 -9999 -9999 -9999 -9999 -9999 -9999 -9999 -9999 -9999 -9999 -9999 -9999 -9999 -9999 -9999 -9999 -9999 -9999 -9999 -9999 -9999 -9999 -9999 -9999 -9999 -9999 -9999 -9999 -9999 -9999 -9999 -9999 -9999 -9999 -9999 -9999 -9999 -9999 -9999 -9999 -9999 -9999 -9999 -9999 -9999 -9999 -9999 -9999 -9999 -9999 -9999 -9999 -9999 -9999 -9999 -9999 -9999 -9999 -9999 -9999 -9999 -9999 -9999 -9999 -9999 -9999 -9999 -9999 -9999 -9999 -9999 -9999 -9999 -9999 -9999 -9999 -9999 -9999 -9999 -9999 -9999 -9999 -9999 -9999 -9999 -9999 -9999 -9999 -9999 -9999 -9999 -9999 -9999 -9999 -9999 -9999 -9999 -9999 -9999 -9999 -9999 -9999 -9999 -9999 -9999 -9999 -9999 -9999 -9999 -9999 -9999 -9999 -9999 -9999 -9999 -9999 -9999 -9999 -9999 -9999 -9999 -9999 -9999 -9999 -9999 -9999 -9999 -9999 -9999 -9999 -9999 -9999 -9999 -9999 -9999 -9999 -9999 -9999 -9999 -9999 -9999 -9999 -9999 -9999 -9999 -9999 -9999 -9999 -9999 -9999 -9999 -9999 -9999 -9999 -9999 -9999 -9999 -9999 -9999 -9999 -9999 -9999 -9999 -9999 -9999 -9999 -9999 -9999 -9999 -9999 -9999 -9999 -9999 -9999 -9999 -9999 -9999 -9999 -9999 -9999 -9999 -9999 -9999 -9999 -9999 -9999 -9999 -9999 -9999 -9999 -9999 -9999 -9999 -9999 -9999 -9999 -9999 -9999 -9999 -9999 -9999 -9999 -9999 -9999 -9999 -9999 -9999 -9999 -9999 -9999 -9999 -9999 -9999 -9999 -9999 -9999 4.34601E-2 4.54846E-2 5.08746E-2 5.72974E-2 5.91305E-2 6.74102E-2 7.49323E-2 8.82976E-2 1.00574E-1 1.17582E-1 1.41597E-1 1.74758E-1 1.82846E-1 1.94571E-1 2.04897E-1 2.04443E-1 1.98328E-1 2.09701E-1 2.35826E-1 2.73928E-1 2.62604E-1 2.74224E-1 2.6242E-1 2.95664E-1 2.82798E-1 2.80337E-1 2.51128E-1 2.65836E-1 2.43203E-1 2.09931E-1 1.98837E-1 2.39811E-1 2.77883E-1 2.64665E-1 3.02448E-1 3.49023E-1 3.43411E-1 3.29492E-1 3.42111E-1 3.47667E-1 3.71731E-1 3.61779E-1 3.86593E-1 4.40863E-1 4.32377E-1 4.63419E-1 4.55979E-1 4.24503E-1 4.47511E-1 4.89661E-1 5.06881E-1 5.43901E-1 5.08901E-1 5.31552E-1 4.54597E-1 3.91782E-1 2.22602E-1 2.77333E-1 3.45458E-1 2.99887E-1 2.25711E-1 6.95831E-2 5.03104E-2 5.13701E-2 6.4804E-2 9.00887E-2 5.24803E-2 4.63775E-2 4.83547E-2 5.30837E-2 6.57518E-2 7.04345E-2 5.11556E-2 4.57124E-2 4.23461E-2 -9999 -9999 -9999
-9999 -9999 -9999 -9999 -9999 -9999 -9999 -9999 -9999 -9999 -9999 -9999 -9999 -9999 -9999 -9999 -9999 -9999 -9999 -9999 -9999 -9999 -9999 -9999 -9999 -9999 -9999 -9999 -9999 -9999 -9999 -9999 -9999 -9999 -9999 -9999 -9999 -9999 -9999 -9999 -9999 -9999 -9999 -9999 -9999 -9999 -9999 -9999 -9999 -9999 -9999 -9999 -9999 -9999 -9999 -9999 -9999 -9999 -9999 -9999 -9999 -9999 -9999 -9999 -9999 -9999 -9999 -9999 -9999 -9999 -9999 -9999 -9999 -9999 -9999 -9999 -9999 -9999 -9999 -9999 -9999 -9999 -9999 -9999 -9999 -9999 -9999 -9999 -9999 -9999 -9999 -9999 -9999 -9999 -9999 -9999 -9999 -9999 -9999 -9999 -9999 -9999 -9999 -9999 -9999 -9999 -9999 -9999 -9999 -9999 -9999 -9999 -9999 -9999 -9999 -9999 -9999 -9999 -9999 -9999 -9999 -9999 -9999 -9999 -9999 -9999 -9999 -9999 -9999 -9999 -9999 -9999 -9999 -9999 -9999 -9999 -9999 -9999 -9999 -9999 -9999 -9999 -9999 -9999 -9999 -9999 -9999 -9999 -9999 -9999 -9999 -9999 -9999 -9999 -9999 -9999 -9999 -9999 -9999 -9999 -9999 -9999 -9999 -9999 -9999 -9999 -9999 -9999 -9999 -9999 -9999 -9999 -9999 -9999 -9999 -9999 -9999 -9999 -9999 -9999 -9999 -9999 -9999 -9999 -9999 -9999 -9999 -9999 -9999 -9999 -9999 -9999 -9999 -9999 -9999 -9999 -9999 -9999 -9999 -9999 -9999 -9999 -9999 -9999 -9999 -9999 -9999 -9999 -9999 -9999 -9999 -9999 -9999 -9999 -9999 -9999 -9999 -9999 -9999 -9999 -9999 -9999 -9999 -9999 -9999 -9999 -9999 -9999 -9999 -9999 -9999 -9999 -9999 -9999 -9999 -9999 -9999 -9999 -9999 -9999 -9999 -9999 -9999 -9999 -9999 -9999 -9999 -9999 -9999 -9999 -9999 -9999 -9999 -9999 -9999 -9999 -9999 -9999 -9999 -9999 -9999 -9999 -9999 -9999 -9999 -9999 -9999 -9999 -9999 -9999 -9999 -9999 -9999 -9999 -9999 3.87175E-2 4.09373E-2 4.40778E-2 4.76006E-2 5.1041E-2 5.73796E-2 6.30583E-2 7.21453E-2 7.96239E-2 9.16465E-2 1.02519E-1 1.20493E-1 1.5018E-1 1.73097E-1 1.82846E-1 1.81991E-1 2.04472E-1 2.20654E-1 2.33566E-1 2.45872E-1 2.52834E-1 2.98617E-1 3.05138E-1 3.2252E-1 2.85137E-1 3.12013E-1 3.04813E-1 2.90583E-1 2.65549E-1 2.75858E-1 2.45933E-1 2.35406E-1 2.11798E-1 2.01742E-1 2.26897E-1 2.43979E-1 2.88706E-1 3.26755E-1 3.74021E-1 3.93595E-1 3.9276E-1 3.93185E-1 4.13322E-1 4.14037E-1 3.98685E-1 3.90013E-1 4.03091E-1 4.42325E-1 4.43199E-1 4.27076E-1 4.41249E-1 5.06388E-1 5.6041E-1 5.75856E-1 4.86248E-1 4.75733E-1 3.85035E-1 3.27261E-1 2.30056E-1 2.55175E-1 2.73508E-1 2.88653E-1 2.04046E-1 9.09571E-2 4.62219E-2 8.64862E-2 8.11933E-2 5.67046E-2 5.15588E-2 4.8235E-2 6.28122E-2 7.41571E-2 5.12207E-2 6.46887E-2 5.31525E-2 4.05717E-2 3.93912E-2 -9999 -9999 -9999
-9999 -9999 -9999 -9999 -9999 -9999 -9999 -9999 -9999 -9999 -9999 -9999 -9999 -9999 -9999 -9999 -9999 -9999 -9999 -9999 -9999 -9999 -9999 -9999 -9999 -9999 -9999 -9999 -9999 -9999 -9999 -9999 -9999 -9999 -9999 -9999 -9999 -9999 -9999 -9999 -9999 -9999 -9999 -9999 -9999 -9999 -9999 -9999 -9999 -9999 -9999 -9999 -9999 -9999 -9999 -9999 -9999 -9999 -9999 -9999 -9999 -9999 -9999 -9999 -9999 -9999 -9999 -9999 -9999 -9999 -9999 -9999 -9999 -9999 -9999 -9999 -9999 -9999 -9999 -9999 -9999 -9999 -9999 -9999 -9999 -9999 -9999 -9999 -9999 -9999 -9999 -9999 -9999 -9999 -9999 -9999 -9999 -9999 -9999 -9999 -9999 -9999 -9999 -9999 -9999 -9999 -9999 -9999 -9999 -9999 -9999 -9999 -9999 -9999 -9999 -9999 -9999 -9999 -9999 -9999 -9999 -9999 -9999 -9999 -9999 -9999 -9999 -9999 -9999 -9999 -9999 -9999 -9999 -9999 -9999 -9999 -9999 -9999 -9999 -9999 -9999 -9999 -9999 -9999 -9999 -9999 -9999 -9999 -9999 -9999 -9999 -9999 -9999 -9999 -9999 -9999 -9999 -9999 -9999 -9999 -9999 -9999 -9999 -9999 -9999 -9999 -9999 -9999 -9999 -9999 -9999 -9999 -9999 -9999 -9999 -9999 -9999 -9999 -9999 -9999 -9999 -9999 -9999 -9999 -9999 -9999 -9999 -9999 -9999 -9999 -9999 -9999 -9999 -9999 -9999 -9999 -9999 -9999 -9999 -9999 -9999 -9999 -9999 -9999 -9999 -9999 -9999 -9999 -9999 -9999 -9999 -9999 -9999 -9999 -9999 -9999 -9999 -9999 -9999 -9999 -9999 -9999 -9999 -9999 -9999 -9999 -9999 -9999 -9999 -9999 -9999 -9999 -9999 -9999 -9999 -9999 -9999 -9999 -9999 -9999 -9999 -9999 -9999 -9999 -9999 -9999 -9999 -9999 -9999 -9999 -9999 -9999 -9999 -9999 -9999 -9999 -9999 -9999 -9999 -9999 -9999 -9999 -9999 -9999 -9999 -9999 -9999 -9999 -9999 -9999 -9999 -9999 3.35548E-2 3.70055E-2 3.75919E-2 3.78149E-2 4.23999E-2 4.32349E-2 4.78756E-2 5.31362E-2 5.75415E-2 6.10795E-2 7.03652E-2 8.00502E-2 9.02889E-2 9.91262E-2 1.27318E-1 1.30548E-1 1.51657E-1 1.55336E-1 1.74296E-1 2.02862E-1 2.32192E-1 2.32192E-1 2.44462E-1 2.79115E-1 3.0254E-1 3.32208E-1 3.27467E-1 3.07458E-1 3.03903E-1 3.31645E-1 3.1037E-1 2.69163E-1 2.61962E-1 2.55895E-1 2.39065E-1 2.37077E-1 2.27452E-1 2.53215E-1 2.97888E-1 3.3446E-1 3.49549E-1 3.95142E-1 4.16597E-1 4.13466E-1 4.20622E-1 4.36256E-1 4.46829E-1 4.47709E-1 4.16832E-1 4.13342E-1 4.30893E-1 4.45195E-1 4.34918E-1 4.57916E-1 4.96249E-1 5.14586E-1 5.25037E-1 5.0222E-1 4.38025E-1 4.39987E-1 3.84063E-1 2.40821E-1 3.19318E-1 3.77451E-1 2.21694E-1 1.17762E-1 1.02003E-1 5.32223E-2 8.92326E-2 1.51126E-1 6.58786E-2 4.18302E-2 4.47902E-2 6.03017E-2 8.22767E-2 5.50364E-2 5.10635E-2 5.54502E-2 4.31233E-2 3.83151E-2 -9999 -9999 -9999
-9999 -9999 -9999 -9999 -9999 -9999 -9999 -9999 -9999 -9999 -9999 -9999 -9999 -9999 -9999 -9999 -9999 -9999 -9999 -9999 -9999 -9999 -9999 -9999 -9999 -9999 -9999 -9999 -9999 -9999 -9999 -9999 -9999 -9999 -9999 -9999 -9999 -9999 -9999 -9999 -9999 -9999 -9999 -9999 -9999 -9999 -9999 -9999 -9999 -9999 -9999 -9999 -9999 -9999 -9999 -9999 -9999 -9999 -9999 -9999 -9999 -9999 -9999 -9999 -9999 -9999 -9999 -9999 -9999 -9999 -9999 -9999 -9999 -9999 -9999 -9999 -9999 -9999 -9999 -9999 -9999 -9999 -9999 -9999 -9999 -9999 -9999 -9999 -9999 -9999 -9999 -9999 -9999 -9999 -9999 -9999 -9999 -9999 -9999 -9999 -9999 -9999 -9999 -9999 -9999 -9999 -9999 -9999 -9999 -9999 -9999 -9999 -9999 -9999 -9999 -9999 -9999 -9999 -9999 -9999 -9999 -9999 -9999 -9999 -9999 -9999 -9999 -9999 -9999 -9999 -9999 -9999 -9999 -9999 -9999 -9999 -9999 -9999 -9999 -9999 -9999 -9999 -9999 -9999 -9999 -9999 -9999 -9999 -9999 -9999 -9999 -9999 -9999 -9999 -9999 -9999 -9999 -9999 -9999 -9999 -9999 -9999 -9999 -9999 -9999 -9999 -9999 -9999 -9999 -9999 -9999 -9999 -9999 -9999 -9999 -9999 -9999 -9999 -9999 -9999 -9999 -9999 -9999 -9999 -9999 -9999 -9999 -9999 -9999 -9999 -9999 -9999 -9999 -9999 -9999 -9999 -9999 -9999 -9999 -9999 -9999 -9999 -9999 -9999 -9999 -9999 -9999 -9999 -9999 -9999 -9999 -9999 -9999 -9999 -9999 -9999 -9999 -9999 -9999 -9999 -9999 -9999 -9999 -9999 -9999 -9999 -9999 -9999 -9999 -9999 -9999 -9999 -9999 -9999 -9999 -9999 -9999 -9999 -9999 -9999 -9999 -9999 -9999 -9999 -9999 -9999 -9999 -9999 -9999 -9999 -9999 -9999 -9999 -9999 -9999 -9999 -9999 -9999 -9999 -9999 -9999 -9999 -9999 -9999 -9999 -9999 -9999 -9999 -9999 -9999 3.3863E-2 3.43678E-2 3.38217E-2 3.70773E-2 3.76674E-2 4.1017E-2 4.28992E-2 4.65451E-2 4.99139E-2 5.52986E-2 5.9464E-2 6.55502E-2 6.77308E-2 7.65407E-2 8.36832E-2 9.89166E-2 1.27016E-1 1.42304E-1 1.60975E-1 1.75452E-1 2.14172E-1 2.2988E-1 2.35627E-1 2.40535E-1 2.56171E-1 2.66131E-1 2.82981E-1 2.99773E-1 3.17076E-1 3.51152E-1 3.24918E-1 3.31331E-1 3.12824E-1 2.98046E-1 2.85777E-1 2.52618E-1 2.62516E-1 2.46467E-1 2.58183E-1 2.87635E-1 3.24863E-1 3.57135E-1 3.90804E-1 3.92509E-1 3.94632E-1 4.21281E-1 4.45095E-1 4.47846E-1 4.47811E-1 4.36549E-1 4.28999E-1 4.26058E-1 4.33501E-1 4.41318E-1 4.5089E-1 4.69041E-1 4.7646E-1 5.53933E-1 5.46984E-1 5.22533E-1 4.36241E-1 4.64358E-1 4.27337E-1 3.22688E-1 4.15531E-1 3.94683E-1 3.5048E-1 1.00881E-1 4.97898E-2 6.31521E-2 1.07994E-1 1.32436E-1 8.47287E-2 4.07925E-2 4.22013E-2 6.1265E-2 6.68837E-2 5.41262E-2 4.6603E-2 4.92074E-2 4.53971E-2 3.51606E-2 -9999 -9999 -9999
-9999 -9999 -9999 -9999 -9999 -9999 -9999 -9999 -9999 -9999 -9999 -9999 -9999 -9999 -9999 -9999 -9999 -9999 -9999 -9999 -9999 -9999 -9999 -9999 -9999 -9999 -9999 -9999 -9999 -9999 -9999 -9999 -9999 -9999 -9999 -9999 -9999 -9999 -9999 -9999 -9999 -9999 -9999 -9999 -9999 -9999 -9999 -9999 -9999 -9999 -9999 -9999 -9999 -9999 -9999 -9999 -9999 -9999 -9999 -9999 -9999 -9999 -9999 -9999 -9999 -9999 -9999 -9999 -9999 -9999 -9999 -9999 -9999 -9999 -9999 -9999 -9999 -9999 -9999 -9999 -9999 -9999 -9999 -9999 -9999 -9999 -9999 -9999 -9999 -9999 -9999 -9999 -9999 -9999 -9999 -9999 -9999 -9999 -9999 -9999 -9999 -9999 -9999 -9999 -9999 -9999 -9999 -9999 -9999 -9999 -9999 -9999 -9999 -9999 -9999 -9999 -9999 -9999 -9999 -9999 -9999 -9999 -9999 -9999 -9999 -9999 -9999 -9999 -9999 -9999 -9999 -9999 -9999 -9999 -9999 -9999 -9999 -9999 -9999 -9999 -9999 -9999 -9999 -9999 -9999 -9999 -9999 -9999 -9999 -9999 -9999 -9999 -9999 -9999 -9999 -9999 -9999 -9999 -9999 -9999 -9999 -9999 -9999 -9999 -9999 -9999 -9999 -9999 -9999 -9999 -9999 -9999 -9999 -9999 -9999 -9999 -9999 -9999 -9999 -9999 -9999 -9999 -9999 -9999 -9999 -9999 -9999 -9999 -9999 -9999 -9999 -9999 -9999 -9999 -9999 -9999 -9999 -9999 -9999 -9999 -9999 -9999 -9999 -9999 -9999 -9999 -9999 -9999 -9999 -9999 -9999 -9999 -9999 -9999 -9999 -9999 -9999 -9999 -9999 -9999 -9999 -9999 -9999 -9999 -9999 -9999 -9999 -9999 -9999 -9999 -9999 -9999 -9999 -9999 -9999 -9999 -9999 -9999 -9999 -9999 -9999 -9999 -9999 -9999 -9999 -9999 -9999 -9999 -9999 -9999 -9999 -9999 -9999 -9999 -9999 -9999 -9999 -9999 -9999 -9999 -9999 -9999 -9999 -9999 -9999 -9999 -9999 2.90198E-2 3.06986E-2 3.34999E-2 3.40415E-2 3.44295E-2 3.7888E-2 3.80139E-2 3.77403E-2 4.20667E-2 4.63596E-2 4.93424E-2 5.40313E-2 5.99344E-2 6.37379E-2 6.76901E-2 7.42065E-2 7.88478E-2 8.39642E-2 9.47728E-2 1.06654E-1 1.0946E-1 1.31482E-1 1.48289E-1 2.01703E-1 2.40268E-1 2.16718E-1 2.15222E-1 2.23365E-1 2.5606E-1 2.84744E-1 2.92932E-1 3.07274E-1 3.12227E-1 3.44377E-1 3.38915E-1 3.4004E-1 3.19812E-1 3.00398E-1 2.76288E-1 2.616E-1 2.71922E-1 2.68157E-1 2.79201E-1 3.1601E-1 3.66824E-1 3.81286E-1 4.32594E-1 4.34428E-1 4.35113E-1 4.47115E-1 4.63212E-1 4.52688E-1 4.52475E-1 4.37482E-1 4.20632E-1 4.26152E-1 4.54324E-1 4.76864E-1 4.96395E-1 5.075E-1 5.23704E-1 5.56878E-1 5.19093E-1 3.99268E-1 4.06652E-1 3.65236E-1 3.66901E-1 4.38633E-1 4.02198E-1 3.66175E-1 1.75625E-1 1.12073E-1 5.14353E-2 1.37084E-1 9.64569E-2 7.49348E-2 4.46401E-2 3.86534E-2 4.85667E-2 5.82997E-2 4.8275E-2 4.54585E-2 4.53203E-2 4.86118E-2 -9999 -9999 -9999 -9999
-9999 -9999 -9999 -9999 -9999 -9999 -9999 -9999 -9999 -9999 -9999 -9999 -9999 -9999 -9999 -9999 -9999 -9999 -9999 -9999 -9999 -9999 -9999 -9999 -9999 -9999 -9999 -9999 -9999 -9999 -9999 -9999 -9999 -9999 -9999 -9999 -9999 -9999 -9999 -9999 -9999 -9999 -9999 -9999 -9999 -9999 -9999 -9999 -9999 -9999 -9999 -9999 -9999 -9999 -9999 -9999 -9999 -9999 -9999 -9999 -9999 -9999 -9999 -9999 -9999 -9999 -9999 -9999 -9999 -9999 -9999 -9999 -9999 -9999 -9999 -9999 -9999 -9999 -9999 -9999 -9999 -9999 -9999 -9999 -9999 -9999 -9999 -9999 -9999 -9999 -9999 -9999 -9999 -9999 -9999 -9999 -9999 -9999 -9999 -9999 -9999 -9999 -9999 -9999 -9999 -9999 -9999 -9999 -9999 -9999 -9999 -9999 -9999 -9999 -9999 -9999 -9999 -9999 -9999 -9999 -9999 -9999 -9999 -9999 -9999 -9999 -9999 -9999 -9999 -9999 -9999 -9999 -9999 -9999 -9999 -9999 -9999 -9999 -9999 -9999 -9999 -9999 -9999 -9999 -9999 -9999 -9999 -9999 -9999 -9999 -9999 -9999 -9999 -9999 -9999 -9999 -9999 -9999 -9999 -9999 -9999 -9999 -9999 -9999 -9999 -9999 -9999 -9999 -9999 -9999 -9999 -9999 -9999 -9999 -9999 -9999 -9999 -9999 -9999 -9999 -9999 -9999 -9999 -9999 -9999 -9999 -9999 -9999 -9999 -9999 -9999 -9999 -9999 -9999 -9999 -9999 -9999 -9999 -9999 -9999 -9999 -9999 -9999 -9999 -9999 -9999 -9999 -9999 -9999 -9999 -9999 -9999 -9999 -9999 -9999 -9999 -9999 -9999 -9999 -9999 -9999 -9999 -9999 -9999 -9999 -9999 -9999 -9999 -9999 -9999 -9999 -9999 -9999 -9999 -9999 -9999 -9999 -9999 -9999 -9999 -9999 -9999 -9999 -9999 -9999 -9999 -9999 -9999 -9999 -9999 -9999 -9999 -9999 -9999 -9999 -9999 -9999 -9999 -9999 -9999 -9999 -9999 -9999 -9999 -9999 2.89169E-2 2.91768E-2 3.0362E-2 3.31323E-2 3.45468E-2 3.50585E-2 3.44888E-2 3.76979E-2 3.81917E-2 4.20472E-2 4.57171E-2 4.78783E-2 5.15431E-2 5.77039E-2 6.20692E-2 6.62787E-2 7.30928E-2 8.28809E-2 8.50226E-2 9.64792E-2 1.1254E-1 1.1803E-1 1.199E-1 1.22363E-1 1.48229E-1 2.1186E-1 2.42175E-1 1.96436E-1 2.15662E-1 2.34634E-1 2.32468E-1 2.49392E-1 2.54237E-1 2.77599E-1 3.08483E-1 3.39173E-1 3.19588E-1 3.39438E-1 3.27167E-1 3.1084E-1 2.98419E-1 2.71119E-1 2.82532E-1 3.00302E-1 3.23614E-1 3.1314E-1 3.60094E-1 4.13737E-1 4.75264E-1 4.94053E-1 4.5953E-1 4.42108E-1 4.65014E-1 4.86713E-1 5.0857E-1 4.8292E-1 4.55552E-1 4.44364E-1 4.49593E-1 4.53784E-1 4.57001E-1 4.81498E-1 4.98457E-1 5.32298E-1 4.50937E-1 3.94859E-1 3.61764E-1 3.84786E-1 3.67844E-1 3.33235E-1 3.69775E-1 3.55858E-1 3.70345E-1 2.26287E-1 6.60295E-2 5.76731E-2 6.28308E-2 5.66821E-2 4.20999E-2 3.7868E-2 4.17028E-2 4.5911E-2 4.40552E-2 4.21588E-2 4.4625E-2 5.0552E-2 -9999 -9999 -9999 -9999
-9999 -9999 -9999 -9999 -9999 -9999 -9999 -9999 -9999 -9999 -9999 -9999 -9999 -9999 -9999 -9999 -9999 -9999 -9999 -9999 -9999 -9999 -9999 -9999 -9999 -9999 -9999 -9999 -9999 -9999 -9999 -9999 -9999 -9999 -9999 -9999 -9999 -9999 -9999 -9999 -9999 -9999 -9999 -9999 -9999 -9999 -9999 -9999 -9999 -9999 -9999 -9999 -9999 -9999 -9999 -9999 -9999 -9999 -9999 -9999 -9999 -9999 -9999 -9999 -9999 -9999 -9999 -9999 -9999 -9999 -9999 -9999 -9999 -9999 -9999 -9999 -9999 -9999 -9999 -9999 -9999 -9999 -9999 -9999 -9999 -9999 -9999 -9999 -9999 -9999 -9999 -9999 -9999 -9999 -9999 -9999 -9999 -9999 -9999 -9999 -9999 -9999 -9999 -9999 -9999 -9999 -9999 -9999 -9999 -9999 -9999 -9999 -9999 -9999 -9999 -9999 -9999 -9999 -9999 -9999 -9999 -9999 -9999 -9999 -9999 -9999 -9999 -9999 -9999 -9999 -9999 -9999 -9999 -9999 -9999 -9999 -9999 -9999 -9999 -9999 -9999 -9999 -9999 -9999 -9999 -9999 -9999 -9999 -9999 -9999 -9999 -9999 -9999 -9999 -9999 -9999 -9999 -9999 -9999 -9999 -9999 -9999 -9999 -9999 -9999 -9999 -9999 -9999 -9999 -9999 -9999 -9999 -9999 -9999 -9999 -9999 -9999 -9999 -9999 -9999 -9999 -9999 -9999 -9999 -9999 -9999 -9999 -9999 -9999 -9999 -9999 -9999 -9999 -9999 -9999 -9999 -9999 -9999 -9999 -9999 -9999 -9999 -9999 -9999 -9999 -9999 -9999 -9999 -9999 -9999 -9999 -9999 -9999 -9999 -9999 -9999 -9999 -9999 -9999 -9999 -9999 -9999 -9999 -9999 -9999 -9999 -9999 -9999 -9999 -9999 -9999 -9999 -9999 -9999 -9999 -9999 -9999 -9999 -9999 -9999 -9999 -9999 -9999 -9999 -9999 -9999 -9999 -9999 -9999 -9999 -9999 -9999 -9999 -9999 -9999 -9999 -9999 -9999 -9999 -9999 -9999 -9999 2.58771E-2 2.6236E-2 2.7761E-2 2.86737E-2 2.92382E-2 3.05891E-2 3.32782E-2 3.48032E-2 3.51116E-2 3.74156E-2 3.90835E-2 4.13076E-2 4.64951E-2 4.74915E-2 4.93882E-2 5.5378E-2 6.04061E-2 6.62787E-2 7.36257E-2 7.93496E-2 8.9058E-2 9.85466E-2 1.10205E-1 1.32262E-1 1.46941E-1 1.40837E-1 1.39452E-1 1.39623E-1 1.5356E-1 1.72178E-1 1.8613E-1 2.17974E-1 2.37504E-1 2.47992E-1 2.63643E-1 2.80259E-1 3.04104E-1 3.07981E-1 3.15637E-1 3.16605E-1 3.21756E-1 3.34601E-1 3.15207E-1 3.12869E-1 2.86822E-1 3.02305E-1 3.20704E-1 3.45607E-1 3.57847E-1 3.70144E-1 4.47605E-1 4.95736E-1 4.96882E-1 5.06503E-1 4.83201E-1 4.7581E-1 4.64888E-1 5.10132E-1 4.99635E-1 4.91127E-1 4.95768E-1 4.90485E-1 4.84328E-1 4.87896E-1 4.87474E-1 4.83376E-1 4.72936E-1 4.49032E-1 4.01828E-1 4.01955E-1 4.00808E-1 2.6154E-1 1.80446E-1 1.81685E-1 1.7283E-1 1.62379E-1 2.59083E-1 2.44014E-1 9.57418E-2 5.46894E-2 6.34435E-2 5.04218E-2 4.26623E-2 4.83702E-2 4.03759E-2 4.34568E-2 4.25288E-2 4.07667E-2 4.20252E-2 -9999 -9999 -9999 -9999
-9999 -9999 -9999 -9999 -9999 -9999 -9999 -9999 -9999 -9999 -9999 -9999 -9999 -9999 -9999 -9999 -9999 -9999 -9999 -9999 -9999 -9999 -9999 -9999 -9999 -9999 -9999 -9999 -9999 -9999 -9999 -9999 -9999 -9999 -9999 -9999 -9999 -9999 -9999 -9999 -9999 -9999 -9999 -9999 -9999 -9999 -9999 -9999 -9999 -9999 -9999 -9999 -9999 -9999 -9999 -9999 -9999 -9999 -9999 -9999 -9999 -9999 -9999 -9999 -9999 -9999 -9999 -9999 -9999 -9999 -9999 -9999 -9999 -9999 -9999 -9999 -9999 -9999 -9999 -9999 -9999 -9999 -9999 -9999 -9999 -9999 -9999 -9999 -9999 -9999 -9999 -9999 -9999 -9999 -9999 -9999 -9999 -9999 -9999 -9999 -9999 -9999 -9999 -9999 -9999 -9999 -9999 -9999 -9999 -9999 -9999 -9999 -9999 -9999 -9999 -9999 -9999 -9999 -9999 -9999 -9999 -9999 -9999 -9999 -9999 -9999 -9999 -9999 -9999 -9999 -9999 -9999 -9999 -9999 -9999 -9999 -9999 -9999 -9999 -9999 -9999 -9999 -9999 -9999 -9999 -9999 -9999 -9999 -9999 -9999 -9999 -9999 -9999 -9999 -9999 -9999 -9999 -9999 -9999 -9999 -9999 -9999 -9999 -9999 -9999 -9999 -9999 -9999 -9999 -9999 -9999 -9999 -9999 -9999 -9999 -9999 -9999 -9999 -9999 -9999 -9999 -9999 -9999 -9999 -9999 -9999 -9999 -9999 -9999 -9999 -9999 -9999 -9999 -9999 -9999 -9999 -9999 -9999 -9999 -9999 -9999 -9999 -9999 -9999 -9999 -9999 -9999 -9999 -9999 -9999 -9999 -9999 -9999 -9999 -9999 -9999 -9999 -9999 -9999 -9999 -9999 -9999 -9999 -9999 -9999 -9999 -9999 -9999 -9999 -9999 -9999 -9999 -9999 -9999 -9999 -9999 -9999 -9999 -9999 -9999 -9999 -9999 -9999 -9999 -9999 -9999 -9999 -9999 -9999 -9999 -9999 -9999 -9999 -9999 -9999 -9999 -9999 -9999 -9999 -9999 2.44315E-2 2.56484E-2 2.60646E-2 2.76855E-2 2.87107E-2 2.90548E-2 3.04021E-2 3.14222E-2 3.43087E-2 3.46121E-2 3.52658E-2 3.83069E-2 3.88693E-2 4.28375E-2 4.48756E-2 5.01289E-2 5.29153E-2 5.93197E-2 6.36286E-2 7.09094E-2 7.71568E-2 8.39879E-2 9.64371E-2 1.11034E-1 1.26431E-1 1.64463E-1 1.62843E-1 1.91755E-1 1.76124E-1 1.39881E-1 1.50156E-1 1.72086E-1 1.99792E-1 2.32178E-1 2.64267E-1 2.63302E-1 2.73325E-1 2.96153E-1 3.24553E-1 3.28257E-1 3.31167E-1 3.49202E-1 3.6261E-1 3.4935E-1 3.30459E-1 3.06653E-1 2.9984E-1 3.2182E-1 3.49049E-1 3.44616E-1 3.55201E-1 3.92213E-1 4.61442E-1 4.98035E-1 5.04113E-1 5.02709E-1 5.16514E-1 4.75932E-1 4.86821E-1 5.07108E-1 4.99011E-1 5.10623E-1 5.0436E-1 5.31079E-1 5.34954E-1 5.54372E-1 5.24667E-1 4.99042E-1 4.71311E-1 4.29943E-1 4.01233E-1 3.88331E-1 4.4291E-1 3.55055E-1 2.11688E-1 1.22497E-1 1.23344E-1 1.48471E-1 1.47351E-1 1.42721E-1 1.13912E-1 1.00539E-1 6.53349E-2 5.12629E-2 5.36999E-2 5.39718E-2 4.92867E-2 4.5227E-2 4.18902E-2 3.98036E-2 3.98668E-2 -9999 -9999 -9999 -9999
-9999 -9999 -9999 -9999 -9999 -9999 -9999 -9999 -9999 -9999 -9999 -9999 -9999 -9999 -9999 -9999 -9999 -9999 -9999 -9999 -9999 -9999 -9999 -9999 -9999 -9999 -9999 -9999 -9999 -9999 -9999 -9999 -9999 -9999 -9999 -9999 -9999 -9999 -9999 -9999 -9999 -9999 -9999 -9999 -9999 -9999 -9999 -9999 -9999 -9999 -9999 -9999 -9999 -9999 -9999 -9999 -9999 -9999 -9999 -9999 -9999 -9999 -9999 -9999 -9999 -9999 -9999 -9999 -9999 -9999 -9999 -9999 -9999 -9999 -9999 -9999 -9999 -9999 -9999 -9999 -9999 -9999 -9999 -9999 -9999 -9999 -9999 -9999 -9999 -9999 -9999 -9999 -9999 -9999 -9999 -9999 -9999 -9999 -9999 -9999 -9999 -9999 -9999 -9999 -9999 -9999 -9999 -9999 -9999 -9999 -9999 -9999 -9999 -9999 -9999 -9999 -9999 -9999 -9999 -9999 -9999 -9999 -9999 -9999 -9999 -9999 -9999 -9999 -9999 -9999 -9999 -9999 -9999 -9999 -9999 -9999 -9999 -9999 -9999 -9999 -9999 -9999 -9999 -9999 -9999 -9999 -9999 -9999 -9999 -9999 -9999 -9999 -9999 -9999 -9999 -9999 -9999 -9999 -9999 -9999 -9999 -9999 -9999 -9999 -9999 -9999 -9999 -9999 -9999 -9999 -9999 -9999 -9999 -9999 -9999 -9999 -9999 -9999 -9999 -9999 -9999 -9999 -9999 -9999 -9999 -9999 -9999 -9999 -9999 -9999 -9999 -9999 -9999 -9999 -9999 -9999 -9999 -9999 -9999 -9999 -9999 -9999 -9999 -9999 -9999 -9999 -9999 -9999 -9999 -9999 -9999 -9999 -9999 -9999 -9999 -9999 -9999 -9999 -9999 -9999 -9999 -9999 -9999 -9999 -9999 -9999 -9999 -9999 -9999 -9999 -9999 -9999 -9999 -9999 -9999 -9999 -9999 -9999 -9999 -9999 -9999 -9999 -9999 -9999 -9999 -9999 -9999 -9999 -9999 -9999 -9999 -9999 -9999 -9999 -9999 -9999 -9999 2.36526E-2 2.41113E-2 2.45068E-2 2.45285E-2 2.55978E-2 2.72755E-2 2.76346E-2 2.88645E-2 2.90902E-2 3.18593E-2 3.29201E-2 3.45544E-2 3.50495E-2 3.61897E-2 3.98214E-2 4.23033E-2 4.53546E-2 4.81358E-2 5.01087E-2 5.6342E-2 6.1076E-2 6.82834E-2 7.45302E-2 8.19401E-2 8.8306E-2 9.93068E-2 1.16219E-1 1.39019E-1 1.72135E-1 2.02746E-1 2.04365E-1 2.20481E-1 1.60005E-1 1.41207E-1 1.74779E-1 2.02635E-1 2.47084E-1 2.68033E-1 2.50599E-1 2.34976E-1 2.84696E-1 3.15995E-1 3.19799E-1 3.41894E-1 3.67383E-1 3.74311E-1 3.62603E-1 3.67712E-1 3.31296E-1 3.12166E-1 3.44341E-1 3.66762E-1 3.56116E-1 3.71313E-1 4.01632E-1 4.18427E-1 4.75516E-1 5.03469E-1 5.05382E-1 5.18232E-1 4.7575E-1 5.2771E-1 5.16587E-1 5.14396E-1 5.10801E-1 5.21592E-1 5.2255E-1 5.12181E-1 4.94391E-1 5.24479E-1 4.73582E-1 4.46858E-1 3.13654E-1 1.90168E-1 1.80303E-1 3.41232E-1 2.83267E-1 1.31387E-1 1.92503E-1 1.67782E-1 1.29992E-1 1.43234E-1 2.27017E-1 9.96809E-2 1.07018E-1 8.20893E-2 5.93675E-2 5.9853E-2 4.79243E-2 4.39978E-2 4.57442E-2 4.67224E-2 3.95936E-2 4.1762E-2 -9999 -9999 -9999 -9999
-9999 -9999 -9999 -9999 -9999 -9999 -9999 -9999 -9999 -9999 -9999 -9999 -9999 -9999 -9999 -9999 -9999 -9999 -9999 -9999 -9999 -9999 -9999 -9999 -9999 -9999 -9999 -9999 -9999 -9999 -9999 -9999 -9999 -9999 -9999 -9999 -9999 -9999 -9999 -9999 -9999 -9999 -9999 -9999 -9999 -9999 -9999 -9999 -9999 -9999 -9999 -9999 -9999 -9999 -9999 -9999 -9999 -9999 -9999 -9999 -9999 -9999 -9999 -9999 -9999 -9999 -9999 -9999 -9999 -9999 -9999 -9999 -9999 -9999 -9999 -9999 -9999 -9999 -9999 -9999 -9999 -9999 -9999 -9999 -9999 -9999 -9999 -9999 -9999 -9999 -9999 -9999 -9999 -9999 -9999 -9999 -9999 -9999 -9999 -9999 -9999 -9999 -9999 -9999 -9999 -9999 -9999 -9999 -9999 -9999 -9999 -9999 -9999 -9999 -9999 -9999 -9999 -9999 -9999 -9999 -9999 -9999 -9999 -9999 -9999 -9999 -9999 -9999 -9999 -9999 -9999 -9999 -9999 -9999 -9999 -9999 -9999 -9999 -9999 -9999 -9999 -9999 -9999 -9999 -9999 -9999 -9999 -9999 -9999 -9999 -9999 -9999 -9999 -9999 -9999 -9999 -9999 -9999 -9999 -9999 -9999 -9999 -9999 -9999 -9999 -9999 -9999 -9999 -9999 -9999 -9999 -9999 -9999 -9999 -9999 -9999 -9999 -9999 -9999 -9999 -9999 -9999 -9999 -9999 -9999 -9999 -9999 -9999 -9999 -9999 -9999 -9999 -9999 -9999 -9999 -9999 -9999 -9999 -9999 -9999 -9999 -9999 -9999 -9999 -9999 -9999 -9999 -9999 -9999 -9999 -9999 -9999 -9999 -9999 -9999 -9999 -9999 -9999 -9999 -9999 -9999 -9999 -9999 -9999 -9999 -9999 -9999 -9999 -9999 -9999 -9999 -9999 -9999 -9999 -9999 -9999 -9999 -9999 -9999 -9999 -9999 -9999 -9999 -9999 -9999 -9999 -9999 -9999 -9999 -9999 -9999 -9999 -9999 -9999 -9999 2.32044E-2 2.33875E-2 2.38429E-2 2.41309E-2 2.56489E-2 2.68652E-2 2.69228E-2 2.74454E-2 2.84297E-2 2.78878E-2 3.12952E-2 3.27205E-2 3.39494E-2 3.42308E-2 3.60372E-2 3.91295E-2 3.96841E-2 4.20461E-2 4.8509E-2 4.97487E-2 5.35179E-2 5.87807E-2 6.23592E-2 7.08266E-2 7.91552E-2 9.36823E-2 9.67238E-2 1.02386E-1 1.16506E-1 1.43938E-1 1.9272E-1 2.37288E-1 2.69455E-1 2.1041E-1 1.55579E-1 1.54974E-1 1.91687E-1 2.20314E-1 2.70328E-1 2.97834E-1 2.43979E-1 2.14197E-1 2.50575E-1 2.75843E-1 2.93971E-1 3.65497E-1 3.63279E-1 3.77634E-1 3.99289E-1 3.75927E-1 3.68461E-1 3.37496E-1 3.36889E-1 3.54591E-1 3.4593E-1 3.70802E-1 3.96242E-1 4.29299E-1 4.59721E-1 5.09792E-1 5.2061E-1 5.19349E-1 4.76965E-1 5.39239E-1 5.31147E-1 5.33868E-1 5.14844E-1 5.16788E-1 5.19284E-1 4.8693E-1 4.94352E-1 4.59974E-1 3.84263E-1 3.5314E-1 3.88072E-1 3.62579E-1 2.32599E-1 1.55643E-1 1.37137E-1 1.55944E-1 2.32817E-1 1.5126E-1 1.15381E-1 8.31681E-2 9.29644E-2 1.11275E-1 8.98557E-2 9.17045E-2 6.98462E-2 6.18757E-2 5.26304E-2 5.1063E-2 4.51266E-2 5.06795E-2 5.41144E-2 4.88533E-2 -9999 -9999 -9999 -9999
-9999 -9999 -9999 -9999 -9999 -9999 -9999 -9999 -9999 -9999 -9999 -9999 -9999 -9999 -9999 -9999 -9999 -9999 -9999 -9999 -9999 -9999 -9999 -9999 -9999 -9999 -9999 -9999 -9999 -9999 -9999 -9999 -9999 -9999 -9999 -9999 -9999 -9999 -9999 -9999 -9999 -9999 -9999 -9999 -9999 -9999 -9999 -9999 -9999 -9999 -9999 -9999 -9999 -9999 -9999 -9999 -9999 -9999 -9999 -9999 -9999 -9999 -9999 -9999 -9999 -9999 -9999 -9999 -9999 -9999 -9999 -9999 -9999 -9999 -9999 -9999 -9999 -9999 -9999 -9999 -9999 -9999 -9999 -9999 -9999 -9999 -9999 -9999 -9999 -9999 -9999 -9999 -9999 -9999 -9999 -9999 -9999 -9999 -9999 -9999 -9999 -9999 -9999 -9999 -9999 -9999 -9999 -9999 -9999 -9999 -9999 -9999 -9999 -9999 -9999 -9999 -9999 -9999 -9999 -9999 -9999 -9999 -9999 -9999 -9999 -9999 -9999 -9999 -9999 -9999 -9999 -9999 -9999 -9999 -9999 -9999 -9999 -9999 -9999 -9999 -9999 -9999 -9999 -9999 -9999 -9999 -9999 -9999 -9999 -9999 -9999 -9999 -9999 -9999 -9999 -9999 -9999 -9999 -9999 -9999 -9999 -9999 -9999 -9999 -9999 -9999 -9999 -9999 -9999 -9999 -9999 -9999 -9999 -9999 -9999 -9999 -9999 -9999 -9999 -9999 -9999 -9999 -9999 -9999 -9999 -9999 -9999 -9999 -9999 -9999 -9999 -9999 -9999 -9999 -9999 -9999 -9999 -9999 -9999 -9999 -9999 -9999 -9999 -9999 -9999 -9999 -9999 -9999 -9999 -9999 -9999 -9999 -9999 -9999 -9999 -9999 -9999 -9999 -9999 -9999 -9999 -9999 -9999 -9999 -9999 -9999 -9999 -9999 -9999 -9999 -9999 -9999 -9999 -9999 -9999 -9999 -9999 -9999 -9999 -9999 -9999 -9999 -9999 -9999 -9999 -9999 -9999 -9999 -9999 -9999 -9999 -9999 2.11259E-2 2.18285E-2 2.21841E-2 2.24941E-2 2.2697E-2 2.41363E-2 2.44978E-2 2.57756E-2 2.60065E-2 2.63764E-2 2.74462E-2 2.76919E-2 3.02936E-2 3.22948E-2 3.27528E-2 3.4267E-2 3.45697E-2 3.75244E-2 3.90945E-2 4.26897E-2 4.48358E-2 4.84578E-2 5.28614E-2 5.51103E-2 6.189E-2 6.75059E-2 7.50457E-2 8.69015E-2 9.64971E-2 1.14133E-1 1.33326E-1 1.20251E-1 1.52917E-1 2.06312E-1 2.92344E-1 3.05005E-1 1.57447E-1 1.51053E-1 1.55101E-1 1.64727E-1 1.87478E-1 2.35814E-1 2.36855E-1 2.00983E-1 2.08961E-1 2.18774E-1 2.29085E-1 2.71828E-1 3.37626E-1 3.70756E-1 3.86153E-1 3.95904E-1 4.32376E-1 4.10879E-1 3.63964E-1 3.73314E-1 3.6439E-1 3.55087E-1 3.60705E-1 3.85961E-1 3.97544E-1 3.93062E-1 3.99656E-1 4.25733E-1 4.62493E-1 4.90552E-1 5.28865E-1 5.36318E-1 5.42046E-1 5.29987E-1 5.0536E-1 5.19966E-1 5.17428E-1 5.18275E-1 4.94469E-1 3.77284E-1 3.57237E-1 4.53449E-1 3.84757E-1 2.84104E-1 1.7486E-1 1.3849E-1 1.62814E-1 2.50021E-1 1.77121E-1 1.96631E-1 1.45398E-1 1.03659E-1 1.21201E-1 7.92504E-2 9.98162E-2 7.56966E-2 6.11298E-2 4.98654E-2 5.24628E-2 4.92721E-2 4.80016E-2 5.69659E-2 6.36388E-2 -9999 -9999 -9999 -9999
-9999 -9999 -9999 -9999 -9999 -9999 -9999 -9999 -9999 -9999 -9999 -9999 -9999 -9999 -9999 -9999 -9999 -9999 -9999 -9999 -9999 -9999 -9999 -9999 -9999 -9999 -9999 -9999 -9999 -9999 -9999 -9999 -9999 -9999 -9999 -9999 -9999 -9999 -9999 -9999 -9999 -9999 -9999 -9999 -9999 -9999 -9999 -9999 -9999 -9999 -9999 -9999 -9999 -9999 -9999 -9999 -9999 -9999 -9999 -9999 -9999 -9999 -9999 -9999 -9999 -9999 -9999 -9999 -9999 -9999 -9999 -9999 -9999 -9999 -9999 -9999 -9999 -9999 -9999 -9999 -9999 -9999 -9999 -9999 -9999 -9999 -9999 -9999 -9999 -9999 -9999 -9999 -9999 -9999 -9999 -9999 -9999 -9999 -9999 -9999 -9999 -9999 -9999 -9999 -9999 -9999 -9999 -9999 -9999 -9999 -9999 -9999 -9999 -9999 -9999 -9999 -9999 -9999 -9999 -9999 -9999 -9999 -9999 -9999 -9999 -9999 -9999 -9999 -9999 -9999 -9999 -9999 -9999 -9999 -9999 -9999 -9999 -9999 -9999 -9999 -9999 -9999 -9999 -9999 -9999 -9999 -9999 -9999 -9999 -9999 -9999 -9999 -9999 -9999 -9999 -9999 -9999 -9999 -9999 -9999 -9999 -9999 -9999 -9999 -9999 -9999 -9999 -9999 -9999 -9999 -9999 -9999 -9999 -9999 -9999 -9999 -9999 -9999 -9999 -9999 -9999 -9999 -9999 -9999 -9999 -9999 -9999 -9999 -9999 -9999 -9999 -9999 -9999 -9999 -9999 -9999 -9999 -9999 -9999 -9999 -9999 -9999 -9999 -9999 -9999 -9999 -9999 -9999 -9999 -9999 -9999 -9999 -9999 -9999 -9999 -9999 -9999 -9999 -9999 -9999 -9999 -9999 -9999 -9999 -9999 -9999 -9999 -9999 -9999 -9999 -9999 -9999 -9999 -9999 -9999 -9999 -9999 -9999 -9999 -9999 -9999 -9999 -9999 -9999 -9999 -9999 -9999 -9999 -9999 -9999 2.05939E-2 2.15701E-2 2.16989E-2 2.18285E-2 2.2196E-2 2.36537E-2 2.39362E-2 2.48719E-2 2.52288E-2 2.57355E-2 2.58888E-2 2.64751E-2 2.83291E-2 2.99872E-2 3.21602E-2 3.21602E-2 3.36503E-2 3.40465E-2 3.7035E-2 3.75581E-2 4.01561E-2 4.2533E-2 4.62076E-2 5.02996E-2 5.44198E-2 5.94249E-2 6.36723E-2 6.94023E-2 7.98752E-2 9.49529E-2 1.09867E-1 1.29746E-1 1.51284E-1 1.28859E-1 1.39753E-1 1.88242E-1 3.27873E-1 2.96443E-1 1.58624E-1 1.57528E-1 1.99656E-1 1.72315E-1 1.66082E-1 1.88139E-1 2.26294E-1 2.31072E-1 2.56289E-1 2.52031E-1 2.39707E-1 2.82598E-1 3.76547E-1 3.92907E-1 4.04324E-1 4.20967E-1 4.05485E-1 3.9703E-1 3.95303E-1 3.89102E-1 3.75999E-1 3.67387E-1 3.64716E-1 3.69766E-1 3.77506E-1 3.85043E-1 4.06908E-1 4.23348E-1 4.92464E-1 5.57785E-1 5.2157E-1 5.44445E-1 5.54456E-1 5.0754E-1 5.10878E-1 5.12992E-1 5.28468E-1 5.27723E-1 4.79558E-1 4.08587E-1 4.09487E-1 4.0104E-1 4.31877E-1 3.39626E-1 2.29531E-1 2.83917E-1 1.49545E-1 2.12823E-1 1.82404E-1 1.6769E-1 2.06308E-1 1.58552E-1 1.26428E-1 8.89974E-2 9.31521E-2 1.02248E-1 7.20694E-2 6.99909E-2 6.85201E-2 5.88582E-2 5.52702E-2 5.61358E-2 -9999 -9999 -9999 -9999 -9999
-9999 -9999 -9999 -9999 -9999 -9999 -9999 -9999 -9999 -9999 -9999 -9999 -9999 -9999 -9999 -9999 -9999 -9999 -9999 -9999 -9999 -9999 -9999 -9999 -9999 -9999 -9999 -9999 -9999 -9999 -9999 -9999 -9999 -9999 -9999 -9999 -9999 -9999 -9999 -9999 -9999 -9999 -9999 -9999 -9999 -9999 -9999 -9999 -9999 -9999 -9999 -9999 -9999 -9999 -9999 -9999 -9999 -9999 -9999 -9999 -9999 -9999 -9999 -9999 -9999 -9999 -9999 -9999 -9999 -9999 -9999 -9999 -9999 -9999 -9999 -9999 -9999 -9999 -9999 -9999 -9999 -9999 -9999 -9999 -9999 -9999 -9999 -9999 -9999 -9999 -9999 -9999 -9999 -9999 -9999 -9999 -9999 -9999 -9999 -9999 -9999 -9999 -9999 -9999 -9999 -9999 -9999 -9999 -9999 -9999 -9999 -9999 -9999 -9999 -9999 -9999 -9999 -9999 -9999 -9999 -9999 -9999 -9999 -9999 -9999 -9999 -9999 -9999 -9999 -9999 -9999 -9999 -9999 -9999 -9999 -9999 -9999 -9999 -9999 -9999 -9999 -9999 -9999 -9999 -9999 -9999 -9999 -9999 -9999 -9999 -9999 -9999 -9999 -9999 -9999 -9999 -9999 -9999 -9999 -9999 -9999 -9999 -9999 -9999 -9999 -9999 -9999 -9999 -9999 -9999 -9999 -9999 -9999 -9999 -9999 -9999 -9999 -9999 -9999 -9999 -9999 -9999 -9999 -9999 -9999 -9999 -9999 -9999 -9999 -9999 -9999 -9999 -9999 -9999 -9999 -9999 -9999 -9999 -9999 -9999 -9999 -9999 -9999 -9999 -9999 -9999 -9999 -9999 -9999 -9999 -9999 -9999 -9999 -9999 -9999 -9999 -9999 -9999 -9999 -9999 -9999 -9999 -9999 -9999 -9999 -9999 -9999 -9999 -9999 -9999 -9999 -9999 -9999 -9999 -9999 -9999 -9999 -9999 -9999 -9999 -9999 -9999 -9999 -9999 -9999 -9999 -9999 2.04805E-2 2.1115E-2 2.12409E-2 2.1315E-2 2.16344E-2 2.18285E-2 2.18936E-2 2.32719E-2 2.35492E-2 2.44706E-2 2.50195E-2 2.54467E-2 2.65425E-2 2.77035E-2 2.90235E-2 3.05775E-2 3.15715E-2 3.22786E-2 3.22786E-2 3.37763E-2 3.4074E-2 3.70912E-2 3.73062E-2 4.03328E-2 4.25927E-2 4.53728E-2 4.99412E-2 5.62915E-2 6.12935E-2 7.05485E-2 7.96492E-2 8.2472E-2 9.42266E-2 1.0194E-1 1.32483E-1 1.50143E-1 1.35394E-1 1.50227E-1 1.72655E-1 3.09815E-1 2.56371E-1 1.49578E-1 1.83047E-1 2.53436E-1 2.18085E-1 1.78486E-1 1.88566E-1 2.32224E-1 2.52112E-1 2.79214E-1 2.99701E-1 2.88274E-1 3.32208E-1 3.93873E-1 4.17543E-1 4.22347E-1 4.04675E-1 3.95256E-1 4.27871E-1 4.43094E-1 4.33235E-1 4.36425E-1 4.3999E-1 4.09579E-1 3.77784E-1 4.16811E-1 4.60904E-1 4.9302E-1 4.67676E-1 4.84355E-1 5.84389E-1 5.79105E-1 5.79301E-1 5.6696E-1 5.13314E-1 5.3908E-1 5.11199E-1 5.31062E-1 5.11841E-1 4.73247E-1 4.44598E-1 3.88879E-1 3.46112E-1 3.2322E-1 2.80312E-1 2.96641E-1 2.69928E-1 1.30971E-1 9.69418E-2 1.50516E-1 1.32222E-1 1.33093E-1 1.24456E-1 1.21288E-1 8.7085E-2 8.23678E-2 9.58022E-2 8.7605E-2 8.44068E-2 8.303E-2 6.96743E-2 6.05649E-2 6.5042E-2 -9999 -9999 -9999 -9999 -9999
-9999 -9999 -9999 -9999 -9999 -9999 -9999 -9999 -9999 -9999 -9999 -9999 -9999 -9999 -9999 -9999 -9999 -9999 -9999 -9999 -9999 -9999 -9999 -9999 -9999 -9999 -9999 -9999 -9999 -9999 -9999 -9999 -9999 -9999 -9999 -9999 -9999 -9999 -9999 -9999 -9999 -9999 -9999 -9999 -9999 -9999 -9999 -9999 -9999 -9999 -9999 -9999 -9999 -9999 -9999 -9999 -9999 -9999 -9999 -9999 -9999 -9999 -9999 -9999 -9999 -9999 -9999 -9999 -9999 -9999 -9999 -9999 -9999 -9999 -9999 -9999 -9999 -9999 -9999 -9999 -9999 -9999 -9999 -9999 -9999 -9999 -9999 -9999 -9999 -9999 -9999 -9999 -9999 -9999 -9999 -9999 -9999 -9999 -9999 -9999 -9999 -9999 -9999 -9999 -9999 -9999 -9999 -9999 -9999 -9999 -9999 -9999 -9999 -9999 -9999 -9999 -9999 -9999 -9999 -9999 -9999 -9999 -9999 -9999 -9999 -9999 -9999 -9999 -9999 -9999 -9999 -9999 -9999 -9999 -9999 -9999 -9999 -9999 -9999 -9999 -9999 -9999 -9999 -9999 -9999 -9999 -9999 -9999 -9999 -9999 -9999 -9999 -9999 -9999 -9999 -9999 -9999 -9999 -9999 -9999 -9999 -9999 -9999 -9999 -9999 -9999 -9999 -9999 -9999 -9999 -9999 -9999 -9999 -9999 -9999 -9999 -9999 -9999 -9999 -9999 -9999 -9999 -9999 -9999 -9999 -9999 -9999 -9999 -9999 -9999 -9999 -9999 -9999 -9999 -9999 -9999 -9999 -9999 -9999 -9999 -9999 -9999 -9999 -9999 -9999 -9999 -9999 -9999 -9999 -9999 -9999 -9999 -9999 -9999 -9999 -9999 -9999 -9999 -9999 -9999 -9999 -9999 -9999 -9999 -9999 -9999 -9999 -9999 -9999 -9999 -9999 -9999 -9999 -9999 -9999 -9999 -9999 -9999 -9999 -9999 -9999 -9999 -9999 -9999 -9999 2.05318E-2 2.10264E-2 2.11028E-2 2.10524E-2 2.13041E-2 2.12517E-2 2.26204E-2 2.28216E-2 2.27631E-2 2.40413E-2 2.42549E-2 2.54236E-2 2.56501E-2 2.61518E-2 2.86995E-2 2.88681E-2 2.95183E-2 3.05958E-2 3.20173E-2 3.23001E-2 3.33492E-2 3.35233E-2 3.69017E-2 3.70084E-2 3.84238E-2 4.0243E-2 4.3851E-2 4.55273E-2 5.09929E-2 6.19908E-2 6.73766E-2 7.50929E-2 8.73156E-2 9.05795E-2 1.03465E-1 1.11696E-1 1.20718E-1 1.44233E-1 1.5294E-1 1.72655E-1 1.73375E-1 2.09815E-1 2.49618E-1 1.55264E-1 2.13898E-1 2.96959E-1 3.14277E-1 3.31827E-1 2.16073E-1 2.31325E-1 2.09345E-1 2.24773E-1 2.73355E-1 3.1658E-1 3.32282E-1 3.71458E-1 3.93381E-1 3.59473E-1 3.58791E-1 3.76526E-1 4.26581E-1 4.59881E-1 4.69351E-1 4.7382E-1 4.8044E-1 4.99656E-1 5.0772E-1 4.90823E-1 4.76555E-1 4.83355E-1 4.93018E-1 5.23935E-1 6.09465E-1 6.24892E-1 5.74072E-1 5.60748E-1 5.28712E-1 5.34197E-1 5.2372E-1 5.47589E-1 5.22664E-1 5.01834E-1 4.55458E-1 4.10236E-1 4.34757E-1 4.09111E-1 3.81722E-1 3.19218E-1 2.88123E-1 1.54456E-1 2.55509E-1 2.36692E-1 1.60681E-1 1.50804E-1 1.32145E-1 1.25804E-1 1.45764E-1 1.36759E-1 9.52561E-2 1.10134E-1 1.05415E-1 8.68917E-2 8.03217E-2 8.14847E-2 7.75105E-2 -9999 -9999 -9999 -9999 -9999
-9999 -9999 -9999 -9999 -9999 -9999 -9999 -9999 -9999 -9999 -9999 -9999 -9999 -9999 -9999 -9999 -9999 -9999 -9999 -9999 -9999 -9999 -9999 -9999 -9999 -9999 -9999 -9999 -9999 -9999 -9999 -9999 -9999 -9999 -9999 -9999 -9999 -9999 -9999 -9999 -9999 -9999 -9999 -9999 -9999 -9999 -9999 -9999 -9999 -9999 -9999 -9999 -9999 -9999 -9999 -9999 -9999 -9999 -9999 -9999 -9999 -9999 -9999 -9999 -9999 -9999 -9999 -9999 -9999 -9999 -9999 -9999 -9999 -9999 -9999 -9999 -9999 -9999 -9999 -9999 -9999 -9999 -9999 -9999 -9999 -9999 -9999 -9999 -9999 -9999 -9999 -9999 -9999 -9999 -9999 -9999 -9999 -9999 -9999 -9999 -9999 -9999 -9999 -9999 -9999 -9999 -9999 -9999 -9999 -9999 -9999 -9999 -9999 -9999 -9999 -9999 -9999 -9999 -9999 -9999 -9999 -9999 -9999 -9999 -9999 -9999 -9999 -9999 -9999 -9999 -9999 -9999 -9999 -9999 -9999 -9999 -9999 -9999 -9999 -9999 -9999 -9999 -9999 -9999 -9999 -9999 -9999 -9999 -9999 -9999 -9999 -9999 -9999 -9999 -9999 -9999 -9999 -9999 -9999 -9999 -9999 -9999 -9999 -9999 -9999 -9999 -9999 -9999 -9999 -9999 -9999 -9999 -9999 -9999 -9999 -9999 -9999 -9999 -9999 -9999 -9999 -9999 -9999 -9999 -9999 -9999 -9999 -9999 -9999 -9999 -9999 -9999 -9999 -9999 -9999 -9999 -9999 -9999 -9999 -9999 -9999 -9999 -9999 -9999 -9999 -9999 -9999 -9999 -9999 -9999 -9999 -9999 -9999 -9999 -9999 -9999 -9999 -9999 -9999 -9999 -9999 -9999 -9999 -9999 -9999 -9999 -9999 -9999 -9999 -9999 -9999 -9999 -9999 -9999 -9999 -9999 -9999 -9999 -9999 -9999 -9999 -9999 -9999 2.05929E-2 2.0393E-2 2.041E-2 2.02709E-2 2.06228E-2 2.05385E-2 2.05385E-2 2.22893E-2 2.25538E-2 2.40301E-2 2.42428E-2 2.47917E-2 2.49383E-2 2.54988E-2 2.7744E-2 2.807E-2 2.86995E-2 2.91891E-2 3.04059E-2 3.06587E-2 3.08387E-2 3.38501E-2 3.40467E-2 3.55421E-2 3.58513E-2 3.70461E-2 3.97048E-2 4.19472E-2 4.35308E-2 4.87448E-2 5.31443E-2 5.70076E-2 6.2021E-2 7.48925E-2 9.64401E-2 1.09114E-1 1.16818E-1 1.4589E-1 1.56643E-1 1.52279E-1 1.67088E-1 2.1722E-1 2.42044E-1 2.62759E-1 2.51578E-1 1.65793E-1 1.79065E-1 2.13031E-1 2.60295E-1 3.46064E-1 2.41722E-1 2.73177E-1 2.85497E-1 2.25489E-1 2.09913E-1 2.71005E-1 2.34358E-1 3.76213E-1 3.51637E-1 3.79686E-1 3.5666E-1 4.14883E-1 4.87996E-1 4.65214E-1 4.69351E-1 4.65632E-1 4.8367E-1 4.90736E-1 5.12687E-1 5.37798E-1 5.22823E-1 5.0176E-1 5.34665E-1 5.57173E-1 6.09356E-1 6.3355E-1 5.98831E-1 5.91804E-1 5.38881E-1 5.41895E-1 5.47924E-1 5.54841E-1 5.50897E-1 5.01865E-1 4.48443E-1 4.37324E-1 4.51287E-1 3.71333E-1 2.75736E-1 2.57619E-1 3.37595E-1 1.51319E-1 3.02052E-1 2.48495E-1 2.29072E-1 1.86093E-1 1.62373E-1 1.33231E-1 1.79527E-1 1.47052E-1 1.01253E-1 1.04381E-1 8.66385E-2 9.18618E-2 1.16454E-1 9.49139E-2 9.54359E-2 -9999 -9999 -9999 -9999 -9999
-9999 -9999 -9999 -9999 -9999 -9999 -9999 -9999 -9999 -9999 -9999 -9999 -9999 -9999 -9999 -9999 -9999 -9999 -9999 -9999 -9999 -9999 -9999 -9999 -9999 -9999 -9999 -9999 -9999 -9999 -9999 -9999 -9999 -9999 -9999 -9999 -9999 -9999 -9999 -9999 -9999 -9999 -9999 -9999 -9999 -9999 -9999 -9999 -9999 -9999 -9999 -9999 -9999 -9999 -9999 -9999 -9999 -9999 -9999 -9999 -9999 -9999 -9999 -9999 -9999 -9999 -9999 -9999 -9999 -9999 -9999 -9999 -9999 -9999 -9999 -9999 -9999 -9999 -9999 -9999 -9999 -9999 -9999 -9999 -9999 -9999 -9999 -9999 -9999 -9999 -9999 -9999 -9999 -9999 -9999 -9999 -9999 -9999 -9999 -9999 -9999 -9999 -9999 -9999 -9999 -9999 -9999 -9999 -9999 -9999 -9999 -9999 -9999 -9999 -9999 -9999 -9999 -9999 -9999 -9999 -9999 -9999 -9999 -9999 -9999 -9999 -9999 -9999 -9999 -9999 -9999 -9999 -9999 -9999 -9999 -9999 -9999 -9999 -9999 -9999 -9999 -9999 -9999 -9999 -9999 -9999 -9999 -9999 -9999 -9999 -9999 -9999 -9999 -9999 -9999 -9999 -9999 -9999 -9999 -9999 -9999 -9999 -9999 -9999 -9999 -9999 -9999 -9999 -9999 -9999 -9999 -9999 -9999 -9999 -9999 -9999 -9999 -9999 -9999 -9999 -9999 -9999 -9999 -9999 -9999 -9999 -9999 -9999 -9999 -9999 -9999 -9999 -9999 -9999 -9999 -9999 -9999 -9999 -9999 -9999 -9999 -9999 -9999 -9999 -9999 -9999 -9999 -9999 -9999 -9999 -9999 -9999 -9999 -9999 -9999 -9999 -9999 -9999 -9999 -9999 -9999 -9999 -9999 -9999 -9999 -9999 -9999 -9999 -9999 -9999 -9999 -9999 -9999 -9999 -9999 -9999 -9999 -9999 -9999 -9999 1.84692E-2 1.90712E-2 2.05499E-2 2.05721E-2 2.03324E-2 2.041E-2 2.02709E-2 2.04395E-2 2.1421E-2 2.19934E-2 2.3782E-2 2.38193E-2 2.41008E-2 2.42428E-2 2.47188E-2 2.60478E-2 2.7431E-2 2.75915E-2 2.82945E-2 2.84002E-2 2.99648E-2 3.0495E-2 3.21645E-2 3.33025E-2 3.48841E-2 3.51882E-2 3.65332E-2 3.66387E-2 4.09012E-2 4.11494E-2 4.29322E-2 4.66301E-2 4.89045E-2 5.42271E-2 5.91743E-2 6.83089E-2 7.40829E-2 9.42272E-2 1.12678E-1 1.35957E-1 1.45436E-1 1.83909E-1 1.95052E-1 1.9352E-1 2.84197E-1 2.90024E-1 2.97875E-1 3.32722E-1 1.76733E-1 1.98483E-1 2.12165E-1 2.64809E-1 3.43963E-1 2.86951E-1 2.67494E-1 4.15742E-1 2.78565E-1 2.09913E-1 2.15098E-1 2.33907E-1 3.44625E-1 4.17824E-1 4.18346E-1 3.90789E-1 4.48665E-1 4.81915E-1 4.79177E-1 4.84041E-1 4.65137E-1 4.75497E-1 4.93581E-1 5.18575E-1 5.48473E-1 5.65776E-1 5.68597E-1 5.603E-1 5.68584E-1 5.6822E-1 5.90138E-1 6.26318E-1 5.9701E-1 5.95858E-1 5.821E-1 5.88615E-1 5.76419E-1 5.49075E-1 5.09633E-1 4.54154E-1 4.03897E-1 4.34835E-1 3.50287E-1 2.61439E-1 2.04778E-1 1.70652E-1 1.59631E-1 2.12499E-1 2.98643E-1 2.82792E-1 2.5057E-1 2.18845E-1 1.57295E-1 1.45266E-1 1.37758E-1 1.34231E-1 1.20921E-1 9.54137E-2 1.13205E-1 1.0046E-1 1.22139E-1 1.24334E-1 -9999 -9999 -9999 -9999 -9999
-9999 -9999 -9999 -9999 -9999 -9999 -9999 -9999 -9999 -9999 -9999 -9999 -9999 -9999 -9999 -9999 -9999 -9999 -9999 -9999 -9999 -9999 -9999 -9999 -9999 -9999 -9999 -9999 -9999 -9999 -9999 -9999 -9999 -9999 -9999 -9999 -9999 -9999 -9999 -9999 -9999 -9999 -9999 -9999 -9999 -9999 -9999 -9999 -9999 -9999 -9999 -9999 -9999 -9999 -9999 -9999 -9999 -9999 -9999 -9999 -9999 -9999 -9999 -9999 -9999 -9999 -9999 -9999 -9999 -9999 -9999 -9999 -9999 -9999 -9999 -9999 -9999 -9999 -9999 -9999 -9999 -9999 -9999 -9999 -9999 -9999 -9999 -9999 -9999 -9999 -9999 -9999 -9999 -9999 -9999 -9999 -9999 -9999 -9999 -9999 -9999 -9999 -9999 -9999 -9999 -9999 -9999 -9999 -9999 -9999 -9999 -9999 -9999 -9999 -9999 -9999 -9999 -9999 -9999 -9999 -9999 -9999 -9999 -9999 -9999 -9999 -9999 -9999 -9999 -9999 -9999 -9999 -9999 -9999 -9999 -9999 -9999 -9999 -9999 -9999 -9999 -9999 -9999 -9999 -9999 -9999 -9999 -9999 -9999 -9999 -9999 -9999 -9999 -9999 -9999 -9999 -9999 -9999 -9999 -9999 -9999 -9999 -9999 -9999 -9999 -9999 -9999 -9999 -9999 -9999 -9999 -9999 -9999 -9999 -9999 -9999 -9999 -9999 -9999 -9999 -9999 -9999 -9999 -9999 -9999 -9999 -9999 -9999 -9999 -9999 -9999 -9999 -9999 -9999 -9999 -9999 -9999 -9999 -9999 -9999 -9999 -9999 -9999 -9999 -9999 -9999 -9999 -9999 -9999 -9999 -9999 -9999 -9999 -9999 -9999 -9999 -9999 -9999 -9999 -9999 -9999 -9999 -9999 -9999 -9999 -9999 -9999 -9999 -9999 -9999 -9999 -9999 -9999 -9999 -9999 -9999 -9999 -9999 1.87929E-2 1.86736E-2 1.99426E-2 2.05874E-2 2.04887E-2 2.05721E-2 2.05316E-2 2.03493E-2 2.19189E-2 2.27787E-2 2.33855E-2 2.33954E-2 2.3782E-2 2.38893E-2 2.52533E-2 2.54066E-2 2.65204E-2 2.68307E-2 2.75112E-2 2.78342E-2 2.92295E-2 2.95627E-2 3.12907E-2 3.27662E-2 3.40215E-2 3.45982E-2 3.47988E-2 3.61294E-2 3.80701E-2 4.05793E-2 4.09266E-2 4.23541E-2 4.2951E-2 4.78383E-2 4.82419E-2 5.42255E-2 6.03364E-2 6.77395E-2 7.54663E-2 8.49159E-2 1.03572E-1 1.21809E-1 1.62009E-1 2.41634E-1 2.02623E-1 2.29638E-1 2.82278E-1 2.88579E-1 2.69615E-1 2.828E-1 1.79611E-1 1.93911E-1 2.25077E-1 3.20552E-1 3.65334E-1 3.53574E-1 2.70393E-1 4.03787E-1 3.14377E-1 2.62093E-1 2.33636E-1 2.27984E-1 3.43014E-1 4.4741E-1 4.58614E-1 4.04294E-1 4.41744E-1 4.62783E-1 4.67027E-1 4.81583E-1 4.98198E-1 4.78319E-1 4.88934E-1 5.39738E-1 5.70276E-1 5.70973E-1 5.6959E-1 5.57303E-1 5.49235E-1 5.59968E-1 5.83633E-1 6.14002E-1 6.26466E-1 5.99483E-1 6.01506E-1 5.86811E-1 5.65645E-1 5.41122E-1 4.62877E-1 4.0563E-1 3.88715E-1 3.45841E-1 2.61498E-1 2.8343E-1 2.79447E-1 2.20908E-1 2.21594E-1 1.58684E-1 3.30246E-1 2.6013E-1 2.36429E-1 2.34581E-1 2.26395E-1 1.77246E-1 1.73299E-1 1.61195E-1 1.36889E-1 1.12765E-1 1.22668E-1 9.27204E-2 1.071E-1 1.41575E-1 -9999 -9999 -9999 -9999 -9999
-9999 -9999 -9999 -9999 -9999 -9999 -9999 -9999 -9999 -9999 -9999 -9999 -9999 -9999 -9999 -9999 -9999 -9999 -9999 -9999 -9999 -9999 -9999 -9999 -9999 -9999 -9999 -9999 -9999 -9999 -9999 -9999 -9999 -9999 -9999 -9999 -9999 -9999 -9999 -9999 -9999 -9999 -9999 -9999 -9999 -9999 -9999 -9999 -9999 -9999 -9999 -9999 -9999 -9999 -9999 -9999 -9999 -9999 -9999 -9999 -9999 -9999 -9999 -9999 -9999 -9999 -9999 -9999 -9999 -9999 -9999 -9999 -9999 -9999 -9999 -9999 -9999 -9999 -9999 -9999 -9999 -9999 -9999 -9999 -9999 -9999 -9999 -9999 -9999 -9999 -9999 -9999 -9999 -9999 -9999 -9999 -9999 -9999 -9999 -9999 -9999 -9999 -9999 -9999 -9999 -9999 -9999 -9999 -9999 -9999 -9999 -9999 -9999 -9999 -9999 -9999 -9999 -9999 -9999 -9999 -9999 -9999 -9999 -9999 -9999 -9999 -9999 -9999 -9999 -9999 -9999 -9999 -9999 -9999 -9999 -9999 -9999 -9999 -9999 -9999 -9999 -9999 -9999 -9999 -9999 -9999 -9999 -9999 -9999 -9999 -9999 -9999 -9999 -9999 -9999 -9999 -9999 -9999 -9999 -9999 -9999 -9999 -9999 -9999 -9999 -9999 -9999 -9999 -9999 -9999 -9999 -9999 -9999 -9999 -9999 -9999 -9999 -9999 -9999 -9999 -9999 -9999 -9999 -9999 -9999 -9999 -9999 -9999 -9999 -9999 -9999 -9999 -9999 -9999 -9999 -9999 -9999 -9999 -9999 -9999 -9999 -9999 -9999 -9999 -9999 -9999 -9999 -9999 -9999 -9999 -9999 -9999 -9999 -9999 -9999 -9999 -9999 -9999 -9999 -9999 -9999 -9999 -9999 -9999 -9999 -9999 -9999 -9999 -9999 -9999 -9999 -9999 -9999 -9999 -9999 1.89815E-2 1.89007E-2 1.87843E-2 1.95859E-2 2.01631E-2 2.07512E-2 2.07046E-2 2.07659E-2 2.06267E-2 2.21375E-2 2.20046E-2 2.26613E-2 2.27119E-2 2.26855E-2 2.25626E-2 2.28368E-2 2.4219E-2 2.4953E-2 2.6214E-2 2.66751E-2 2.69873E-2 2.82557E-2 2.9995E-2 3.15979E-2 3.1864E-2 3.22346E-2 3.39235E-2 3.42184E-2 3.45161E-2 3.60255E-2 3.78643E-2 3.93003E-2 3.94195E-2 4.20028E-2 4.2364E-2 4.57243E-2 4.7705E-2 5.16979E-2 5.39119E-2 5.98217E-2 6.51745E-2 7.40361E-2 8.62211E-2 1.09195E-1 1.63319E-1 2.20774E-1 3.63641E-1 3.5781E-1 4.21116E-1 3.17303E-1 2.28638E-1 1.95483E-1 2.6173E-1 2.6285E-1 1.80996E-1 2.2199E-1 3.7981E-1 4.46331E-1 3.89828E-1 3.01881E-1 4.10045E-1 3.61492E-1 2.66621E-1 2.19625E-1 2.52117E-1 3.3214E-1 4.25937E-1 4.38973E-1 4.19033E-1 4.40202E-1 4.84155E-1 4.71082E-1 4.65881E-1 4.3236E-1 4.65674E-1 5.5168E-1 5.38073E-1 5.49163E-1 5.49169E-1 5.47499E-1 5.40876E-1 5.41316E-1 5.58068E-1 5.87389E-1 6.04819E-1 6.10226E-1 6.10916E-1 6.01527E-1 6.03149E-1 5.77231E-1 5.27376E-1 4.73065E-1 4.47581E-1 4.3851E-1 3.78154E-1 2.86311E-1 3.49316E-1 3.2024E-1 3.13943E-1 2.48095E-1 2.10467E-1 3.9522E-1 3.08715E-1 2.4864E-1 2.18921E-1 1.94736E-1 2.36391E-1 2.21663E-1 2.03755E-1 1.87235E-1 1.77377E-1 1.47101E-1 1.40086E-1 1.29201E-1 1.38825E-1 -9999 -9999 -9999 -9999 -9999
-9999 -9999 -9999 -9999 -9999 -9999 -9999 -9999 -9999 -9999 -9999 -9999 -9999 -9999 -9999 -9999 -9999 -9999 -9999 -9999 -9999 -9999 -9999 -9999 -9999 -9999 -9999 -9999 -9999 -9999 -9999 -9999 -9999 -9999 -9999 -9999 -9999 -9999 -9999 -9999 -9999 -9999 -9999 -9999 -9999 -9999 -9999 -9999 -9999 -9999 -9999 -9999 -9999 -9999 -9999 -9999 -9999 -9999 -9999 -9999 -9999 -9999 -9999 -9999 -9999 -9999 -9999 -9999 -9999 -9999 -9999 -9999 -9999 -9999 -9999 -9999 -9999 -9999 -9999 -9999 -9999 -9999 -9999 -9999 -9999 -9999 -9999 -9999 -9999 -9999 -9999 -9999 -9999 -9999 -9999 -9999 -9999 -9999 -9999 -9999 -9999 -9999 -9999 -9999 -9999 -9999 -9999 -9999 -9999 -9999 -9999 -9999 -9999 -9999 -9999 -9999 -9999 -9999 -9999 -9999 -9999 -9999 -9999 -9999 -9999 -9999 -9999 -9999 -9999 -9999 -9999 -9999 -9999 -9999 -9999 -9999 -9999 -9999 -9999 -9999 -9999 -9999 -9999 -9999 -9999 -9999 -9999 -9999 -9999 -9999 -9999 -9999 -9999 -9999 -9999 -9999 -9999 -9999 -9999 -9999 -9999 -9999 -9999 -9999 -9999 -9999 -9999 -9999 -9999 -9999 -9999 -9999 -9999 -9999 -9999 -9999 -9999 -9999 -9999 -9999 -9999 -9999 -9999 -9999 -9999 -9999 -9999 -9999 -9999 -9999 -9999 -9999 -9999 -9999 -9999 -9999 -9999 -9999 -9999 -9999 -9999 -9999 -9999 -9999 -9999 -9999 -9999 -9999 -9999 -9999 -9999 -9999 -9999 -9999 -9999 -9999 -9999 -9999 -9999 -9999 -9999 -9999 -9999 -9999 -9999 -9999 -9999 -9999 -9999 -9999 -9999 -9999 -9999 1.8739E-2 1.82071E-2 1.91669E-2 1.97358E-2 2.02577E-2 2.07545E-2 2.07845E-2 2.07512E-2 2.07165E-2 2.04831E-2 2.21822E-2 2.28193E-2 2.39488E-2 2.37998E-2 2.35667E-2 2.37148E-2 2.36549E-2 2.45182E-2 2.45942E-2 2.57902E-2 2.6814E-2 2.81004E-2 2.99711E-2 3.05525E-2 3.07565E-2 3.15979E-2 3.29058E-2 3.33747E-2 3.35675E-2 3.44166E-2 3.57346E-2 3.74516E-2 3.88637E-2 3.91962E-2 4.03425E-2 4.08019E-2 4.22277E-2 4.41706E-2 4.83908E-2 5.11175E-2 5.33175E-2 5.96406E-2 6.62068E-2 7.96841E-2 9.44646E-2 1.19796E-1 1.8258E-1 3.81626E-1 4.91283E-1 3.48924E-1 2.71254E-1 2.06477E-1 2.53915E-1 2.39037E-1 3.82338E-1 2.53151E-1 1.8293E-1 2.1254E-1 2.84224E-1 4.19944E-1 3.56439E-1 3.67811E-1 4.3162E-1 3.88469E-1 3.16643E-1 3.0621E-1 2.61716E-1 3.66779E-1 3.80935E-1 4.1892E-1 4.34855E-1 4.1437E-1 4.20265E-1 4.24909E-1 4.13256E-1 4.09158E-1 5.05992E-1 5.65386E-1 5.57458E-1 5.45472E-1 5.45907E-1 5.44795E-1 5.41971E-1 5.42178E-1 5.47958E-1 5.65106E-1 5.94645E-1 5.93477E-1 5.99634E-1 5.95071E-1 5.96771E-1 5.6444E-1 5.36901E-1 4.71007E-1 4.83823E-1 4.54866E-1 4.04959E-1 3.5206E-1 3.84559E-1 3.27564E-1 2.95739E-1 1.80688E-1 2.28773E-1 4.06771E-1 3.93903E-1 3.01837E-1 2.47898E-1 2.73732E-1 2.46652E-1 2.18901E-1 2.02629E-1 1.97735E-1 1.75298E-1 1.6489E-1 1.77584E-1 1.61082E-1 -9999 -9999 -9999 -9999 -9999 -9999
-9999 -9999 -9999 -9999 -9999 -9999 -9999 -9999 -9999 -9999 -9999 -9999 -9999 -9999 -9999 -9999 -9999 -9999 -9999 -9999 -9999 -9999 -9999 -9999 -9999 -9999 -9999 -9999 -9999 -9999 -9999 -9999 -9999 -9999 -9999 -9999 -9999 -9999 -9999 -9999 -9999 -9999 -9999 -9999 -9999 -9999 -9999 -9999 -9999 -9999 -9999 -9999 -9999 -9999 -9999 -9999 -9999 -9999 -9999 -9999 -9999 -9999 -9999 -9999 -9999 -9999 -9999 -9999 -9999 -9999 -9999 -9999 -9999 -9999 -9999 -9999 -9999 -9999 -9999 -9999 -9999 -9999 -9999 -9999 -9999 -9999 -9999 -9999 -9999 -9999 -9999 -9999 -9999 -9999 -9999 -9999 -9999 -9999 -9999 -9999 -9999 -9999 -9999 -9999 -9999 -9999 -9999 -9999 -9999 -9999 -9999 -9999 -9999 -9999 -9999 -9999 -9999 -9999 -9999 -9999 -9999 -9999 -9999 -9999 -9999 -9999 -9999 -9999 -9999 -9999 -9999 -9999 -9999 -9999 -9999 -9999 -9999 -9999 -9999 -9999 -9999 -9999 -9999 -9999 -9999 -9999 -9999 -9999 -9999 -9999 -9999 -9999 -9999 -9999 -9999 -9999 -9999 -9999 -9999 -9999 -9999 -9999 -9999 -9999 -9999 -9999 -9999 -9999 -9999 -9999 -9999 -9999 -9999 -9999 -9999 -9999 -9999 -9999 -9999 -9999 -9999 -9999 -9999 -9999 -9999 -9999 -9999 -9999 -9999 -9999 -9999 -9999 -9999 -9999 -9999 -9999 -9999 -9999 -9999 -9999 -9999 -9999 -9999 -9999 -9999 -9999 -9999 -9999 -9999 -9999 -9999 -9999 -9999 -9999 -9999 -9999 -9999 -9999 -9999 -9999 -9999 -9999 -9999 -9999 -9999 -9999 -9999 -9999 -9999 -9999 1.83345E-2 1.83759E-2 1.80219E-2 1.90381E-2 1.89824E-2 1.97631E-2 2.0917E-2 2.07603E-2 2.06313E-2 2.08854E-2 2.06281E-2 2.16796E-2 2.21364E-2 2.27981E-2 2.38599E-2 2.46029E-2 2.45771E-2 2.42109E-2 2.4332E-2 2.42996E-2 2.50493E-2 2.5346E-2 2.62332E-2 2.88249E-2 2.92403E-2 2.98874E-2 3.14577E-2 3.20714E-2 3.23729E-2 3.30957E-2 3.31911E-2 3.51345E-2 3.6922E-2 3.74516E-2 3.87535E-2 3.84448E-2 4.02294E-2 4.00139E-2 4.36809E-2 4.34409E-2 4.66184E-2 4.82423E-2 5.09593E-2 5.41889E-2 5.67061E-2 6.31826E-2 7.79456E-2 9.32041E-2 1.13408E-1 1.45254E-1 1.99283E-1 3.20571E-1 3.39169E-1 2.45569E-1 2.72218E-1 3.73338E-1 2.727E-1 4.51281E-1 2.29474E-1 2.17888E-1 2.1943E-1 2.78908E-1 3.08516E-1 3.52461E-1 3.87754E-1 4.32881E-1 4.15455E-1 3.61852E-1 3.20079E-1 3.29441E-1 4.54148E-1 4.76728E-1 4.50341E-1 4.41027E-1 4.25148E-1 4.22573E-1 4.12968E-1 4.03334E-1 4.09661E-1 4.33234E-1 4.87401E-1 5.61736E-1 5.53003E-1 5.52725E-1 5.52625E-1 5.47028E-1 5.47114E-1 5.58969E-1 5.64267E-1 5.79842E-1 5.76494E-1 5.85408E-1 5.83052E-1 5.95571E-1 5.69899E-1 5.34282E-1 5.05052E-1 4.79871E-1 4.54409E-1 4.05213E-1 3.67951E-1 2.62504E-1 2.46902E-1 2.69064E-1 2.82093E-1 1.9877E-1 3.68488E-1 4.06885E-1 3.87089E-1 3.03136E-1 3.09418E-1 2.61273E-1 2.48599E-1 2.20436E-1 1.91737E-1 2.00751E-1 1.93891E-1 1.78502E-1 1.69641E-1 -9999 -9999 -9999 -9999 -9999 -9999
-9999 -9999 -9999 -9999 -9999 -9999 -9999 -9999 -9999 -9999 -9999 -9999 -9999 -9999 -9999 -9999 -9999 -9999 -9999 -9999 -9999 -9999 -9999 -9999 -9999 -9999 -9999 -9999 -9999 -9999 -9999 -9999 -9999 -9999 -9999 -9999 -9999 -9999 -9999 -9999 -9999 -9999 -9999 -9999 -9999 -9999 -9999 -9999 -9999 -9999 -9999 -9999 -9999 -9999 -9999 -9999 -9999 -9999 -9999 -9999 -9999 -9999 -9999 -9999 -9999 -9999 -9999 -9999 -9999 -9999 -9999 -9999 -9999 -9999 -9999 -9999 -9999 -9999 -9999 -9999 -9999 -9999 -9999 -9999 -9999 -9999 -9999 -9999 -9999 -9999 -9999 -9999 -9999 -9999 -9999 -9999 -9999 -9999 -9999 -9999 -9999 -9999 -9999 -9999 -9999 -9999 -9999 -9999 -9999 -9999 -9999 -9999 -9999 -9999 -9999 -9999 -9999 -9999 -9999 -9999 -9999 -9999 -9999 -9999 -9999 -9999 -9999 -9999 -9999 -9999 -9999 -9999 -9999 -9999 -9999 -9999 -9999 -9999 -9999 -9999 -9999 -9999 -9999 -9999 -9999 -9999 -9999 -9999 -9999 -9999 -9999 -9999 -9999 -9999 -9999 -9999 -9999 -9999 -9999 -9999 -9999 -9999 -9999 -9999 -9999 -9999 -9999 -9999 -9999 -9999 -9999 -9999 -9999 -9999 -9999 -9999 -9999 -9999 -9999 -9999 -9999 -9999 -9999 -9999 -9999 -9999 -9999 -9999 -9999 -9999 -9999 -9999 -9999 -9999 -9999 -9999 -9999 -9999 -9999 -9999 -9999 -9999 -9999 -9999 -9999 -9999 -9999 -9999 -9999 -9999 -9999 -9999 -9999 -9999 -9999 -9999 -9999 -9999 -9999 -9999 -9999 -9999 -9999 -9999 -9999 -9999 -9999 -9999 1.74805E-2 1.80722E-2 1.75667E-2 1.78203E-2 1.7773E-2 1.94517E-2 1.95121E-2 2.09418E-2 2.0917E-2 2.07266E-2 2.06985E-2 2.18908E-2 2.23186E-2 2.23465E-2 2.21364E-2 2.37451E-2 2.40189E-2 2.44605E-2 2.43642E-2 2.43788E-2 2.49304E-2 2.4898E-2 2.51218E-2 2.70002E-2 2.84158E-2 2.89903E-2 3.04259E-2 3.24608E-2 3.2831E-2 3.35566E-2 3.51115E-2 3.54115E-2 3.63039E-2 3.6511E-2 3.92467E-2 3.94696E-2 3.9473E-2 4.08538E-2 4.28643E-2 4.42172E-2 4.46866E-2 4.62326E-2 4.62262E-2 4.65805E-2 5.19338E-2 5.22179E-2 5.57356E-2 6.31422E-2 7.23569E-2 8.25368E-2 9.8201E-2 1.44415E-1 2.85477E-1 3.89358E-1 5.89247E-1 5.90181E-1 4.1208E-1 4.58409E-1 2.93362E-1 3.24549E-1 2.15022E-1 2.3268E-1 2.41504E-1 3.70075E-1 3.14378E-1 3.30696E-1 3.8233E-1 4.18625E-1 4.58706E-1 3.86601E-1 3.6854E-1 4.22956E-1 4.68908E-1 5.05337E-1 5.13984E-1 4.54317E-1 4.29739E-1 4.22054E-1 4.06075E-1 4.01831E-1 3.97103E-1 3.92194E-1 4.92676E-1 5.43485E-1 5.40833E-1 5.51462E-1 5.64953E-1 5.68964E-1 5.60457E-1 5.56099E-1 5.70955E-1 5.75917E-1 5.68151E-1 5.59737E-1 5.71952E-1 5.78622E-1 5.77862E-1 5.34679E-1 4.96714E-1 4.95403E-1 4.35224E-1 4.23982E-1 4.04022E-1 3.7065E-1 3.4433E-1 3.79383E-1 2.9949E-1 2.17149E-1 3.83173E-1 4.16626E-1 4.04573E-1 3.03074E-1 2.62423E-1 2.49113E-1 2.24967E-1 2.17209E-1 1.97126E-1 2.07598E-1 1.93129E-1 1.80872E-1 1.65842E-1 -9999 -9999 -9999 -9999 -9999 -9999
-9999 -9999 -9999 -9999 -9999 -9999 -9999 -9999 -9999 -9999 -9999 -9999 -9999 -9999 -9999 -9999 -9999 -9999 -9999 -9999 -9999 -9999 -9999 -9999 -9999 -9999 -9999 -9999 -9999 -9999 -9999 -9999 -9999 -9999 -9999 -9999 -9999 -9999 -9999 -9999 -9999 -9999 -9999 -9999 -9999 -9999 -9999 -9999 -9999 -9999 -9999 -9999 -9999 -9999 -9999 -9999 -9999 -9999 -9999 -9999 -9999 -9999 -9999 -9999 -9999 -9999 -9999 -9999 -9999 -9999 -9999 -9999 -9999 -9999 -9999 -9999 -9999 -9999 -9999 -9999 -9999 -9999 -9999 -9999 -9999 -9999 -9999 -9999 -9999 -9999 -9999 -9999 -9999 -9999 -9999 -9999 -9999 -9999 -9999 -9999 -9999 -9999 -9999 -9999 -9999 -9999 -9999 -9999 -9999 -9999 -9999 -9999 -9999 -9999 -9999 -9999 -9999 -9999 -9999 -9999 -9999 -9999 -9999 -9999 -9999 -9999 -9999 -9999 -9999 -9999 -9999 -9999 -9999 -9999 -9999 -9999 -9999 -9999 -9999 -9999 -9999 -9999 -9999 -9999 -9999 -9999 -9999 -9999 -9999 -9999 -9999 -9999 -9999 -9999 -9999 -9999 -9999 -9999 -9999 -9999 -9999 -9999 -9999 -9999 -9999 -9999 -9999 -9999 -9999 -9999 -9999 -9999 -9999 -9999 -9999 -9999 -9999 -9999 -9999 -9999 -9999 -9999 -9999 -9999 -9999 -9999 -9999 -9999 -9999 -9999 -9999 -9999 -9999 -9999 -9999 -9999 -9999 -9999 -9999 -9999 -9999 -9999 -9999 -9999 -9999 -9999 -9999 -9999 -9999 -9999 -9999 -9999 -9999 -9999 -9999 -9999 -9999 -9999 -9999 -9999 -9999 -9999 -9999 -9999 -9999 1.71365E-2 1.71821E-2 1.73625E-2 1.73839E-2 1.74837E-2 1.75258E-2 1.85797E-2 1.93126E-2 2.00732E-2 2.00543E-2 2.15585E-2 2.18295E-2 2.16951E-2 2.16651E-2 2.23644E-2 2.30836E-2 2.30462E-2 2.40153E-2 2.38141E-2 2.3836E-2 2.45126E-2 2.64898E-2 2.4906E-2 2.52546E-2 2.48261E-2 2.60911E-2 2.62044E-2 2.73789E-2 2.80574E-2 3.1162E-2 3.26454E-2 3.41556E-2 3.45442E-2 3.63632E-2 3.66738E-2 3.81552E-2 3.86986E-2 3.91391E-2 3.92501E-2 4.05098E-2 4.26256E-2 4.40944E-2 4.40811E-2 4.57175E-2 4.58224E-2 4.91303E-2 4.99031E-2 4.97395E-2 5.00114E-2 5.52463E-2 6.18933E-2 8.00821E-2 8.98311E-2 1.13846E-1 1.65133E-1 2.53402E-1 3.14601E-1 3.28745E-1 5.85186E-1 5.50115E-1 4.38446E-1 4.72264E-1 4.16664E-1 2.72417E-1 2.24314E-1 2.89277E-1 4.69973E-1 3.32837E-1 3.2044E-1 3.39268E-1 3.86083E-1 4.48756E-1 3.8922E-1 4.12701E-1 4.29976E-1 4.77101E-1 4.88038E-1 5.16898E-1 4.64589E-1 4.31645E-1 4.27278E-1 4.07707E-1 3.93025E-1 3.9635E-1 3.97676E-1 4.45288E-1 4.86692E-1 5.19779E-1 5.37198E-1 5.53113E-1 5.37226E-1 5.59645E-1 5.76455E-1 5.79148E-1 5.78555E-1 5.66706E-1 5.52389E-1 5.65026E-1 5.6886E-1 5.56893E-1 5.30476E-1 5.11392E-1 4.6917E-1 4.50517E-1 4.64617E-1 4.27609E-1 4.1886E-1 4.15466E-1 4.08926E-1 2.84494E-1 2.8388E-1 3.14554E-1 4.0104E-1 3.68391E-1 3.2534E-1 2.81684E-1 2.49237E-1 2.29376E-1 2.28419E-1 2.07633E-1 2.03742E-1 1.88338E-1 1.75796E-1 -9999 -9999 -9999 -9999 -9999 -9999 -9999
-9999 -9999 -9999 -9999 -9999 -9999 -9999 -9999 -9999 -9999 -9999 -9999 -9999 -9999 -9999 -9999 -9999 -9999 -9999 -9999 -9999 -9999 -9999 -9999 -9999 -9999 -9999 -9999 -9999 -9999 -9999 -9999 -9999 -9999 -9999 -9999 -9999 -9999 -9999 -9999 -9999 -9999 -9999 -9999 -9999 -9999 -9999 -9999 -9999 -9999 -9999 -9999 -9999 -9999 -9999 -9999 -9999 -9999 -9999 -9999 -9999 -9999 -9999 -9999 -9999 -9999 -9999 -9999 -9999 -9999 -9999 -9999 -9999 -9999 -9999 -9999 -9999 -9999 -9999 -9999 -9999 -9999 -9999 -9999 -9999 -9999 -9999 -9999 -9999 -9999 -9999 -9999 -9999 -9999 -9999 -9999 -9999 -9999 -9999 -9999 -9999 -9999 -9999 -9999 -9999 -9999 -9999 -9999 -9999 -9999 -9999 -9999 -9999 -9999 -9999 -9999 -9999 -9999 -9999 -9999 -9999 -9999 -9999 -9999 -9999 -9999 -9999 -9999 -9999 -9999 -9999 -9999 -9999 -9999 -9999 -9999 -9999 -9999 -9999 -9999 -9999 -9999 -9999 -9999 -9999 -9999 -9999 -9999 -9999 -9999 -9999 -9999 -9999 -9999 -9999 -9999 -9999 -9999 -9999 -9999 -9999 -9999 -9999 -9999 -9999 -9999 -9999 -9999 -9999 -9999 -9999 -9999 -9999 -9999 -9999 -9999 -9999 -9999 -9999 -9999 -9999 -9999 -9999 -9999 -9999 -9999 -9999 -9999 -9999 -9999 -9999 -9999 -9999 -9999 -9999 -9999 -9999 -9999 -9999 -9999 -9999 -9999 -9999 -9999 -9999 -9999 -9999 -9999 -9999 -9999 -9999 -9999 -9999 -9999 -9999 -9999 -9999 -9999 -9999 -9999 -9999 -9999 -9999 1.64219E-2 1.69352E-2 1.67524E-2 1.66467E-2 1.67122E-2 1.75706E-2 1.8896E-2 1.94689E-2 1.96304E-2 1.99109E-2 1.98936E-2 2.16464E-2 2.10416E-2 2.17914E-2 2.1765E-2 2.22959E-2 2.30855E-2 2.39577E-2 2.41726E-2 2.40153E-2 2.39717E-2 2.53632E-2 2.63947E-2 2.65662E-2 2.64309E-2 2.49913E-2 2.63468E-2 2.6166E-2 2.60548E-2 2.91155E-2 3.18237E-2 3.35154E-2 3.50753E-2 3.52741E-2 3.70103E-2 3.74301E-2 3.80475E-2 3.85892E-2 3.88082E-2 4.00559E-2 4.20403E-2 4.22701E-2 4.36071E-2 4.39588E-2 4.73925E-2 4.77588E-2 4.89664E-2 4.93345E-2 4.92972E-2 4.94317E-2 5.0987E-2 5.29605E-2 5.9246E-2 6.72392E-2 7.62673E-2 1.05626E-1 1.74441E-1 1.72983E-1 3.57618E-1 5.76588E-1 6.53925E-1 7.17509E-1 6.59943E-1 6.31592E-1 5.45709E-1 3.76154E-1 2.49397E-1 3.88531E-1 4.36792E-1 4.003E-1 3.68303E-1 3.64602E-1 3.75902E-1 4.40338E-1 4.15131E-1 3.98329E-1 3.515E-1 3.98051E-1 4.85688E-1 5.07742E-1 5.08774E-1 4.32978E-1 4.28897E-1 3.99362E-1 3.90714E-1 3.85956E-1 4.06834E-1 4.21268E-1 4.51359E-1 4.96489E-1 5.05089E-1 5.16783E-1 5.47785E-1 5.58857E-1 5.62415E-1 5.71917E-1 5.81405E-1 5.72146E-1 5.37018E-1 5.56254E-1 5.68937E-1 5.58708E-1 5.30235E-1 5.10689E-1 4.9249E-1 4.79976E-1 4.90884E-1 4.73265E-1 4.64939E-1 4.44737E-1 4.38237E-1 3.14707E-1 3.38981E-1 3.65712E-1 4.03732E-1 3.95334E-1 3.53891E-1 3.03836E-1 2.68126E-1 2.45898E-1 2.25454E-1 2.19109E-1 1.97328E-1 1.80451E-1 1.67324E-1 -9999 -9999 -9999 -9999 -9999 -9999 -9999
-9999 -9999 -9999 -9999 -9999 -9999 -9999 -9999 -9999 -9999 -9999 -9999 -9999 -9999 -9999 -9999 -9999 -9999 -9999 -9999 -9999 -9999 -9999 -9999 -9999 -9999 -9999 -9999 -9999 -9999 -9999 -9999 -9999 -9999 -9999 -9999 -9999 -9999 -9999 -9999 -9999 -9999 -9999 -9999 -9999 -9999 -9999 -9999 -9999 -9999 -9999 -9999 -9999 -9999 -9999 -9999 -9999 -9999 -9999 -9999 -9999 -9999 -9999 -9999 -9999 -9999 -9999 -9999 -9999 -9999 -9999 -9999 -9999 -9999 -9999 -9999 -9999 -9999 -9999 -9999 -9999 -9999 -9999 -9999 -9999 -9999 -9999 -9999 -9999 -9999 -9999 -9999 -9999 -9999 -9999 -9999 -9999 -9999 -9999 -9999 -9999 -9999 -9999 -9999 -9999 -9999 -9999 -9999 -9999 -9999 -9999 -9999 -9999 -9999 -9999 -9999 -9999 -9999 -9999 -9999 -9999 -9999 -9999 -9999 -9999 -9999 -9999 -9999 -9999 -9999 -9999 -9999 -9999 -9999 -9999 -9999 -9999 -9999 -9999 -9999 -9999 -9999 -9999 -9999 -9999 -9999 -9999 -9999 -9999 -9999 -9999 -9999 -9999 -9999 -9999 -9999 -9999 -9999 -9999 -9999 -9999 -9999 -9999 -9999 -9999 -9999 -9999 -9999 -9999 -9999 -9999 -9999 -9999 -9999 -9999 -9999 -9999 -9999 -9999 -9999 -9999 -9999 -9999 -9999 -9999 -9999 -9999 -9999 -9999 -9999 -9999 -9999 -9999 -9999 -9999 -9999 -9999 -9999 -9999 -9999 -9999 -9999 -9999 -9999 -9999 -9999 -9999 -9999 -9999 -9999 -9999 -9999 -9999 -9999 -9999 -9999 -9999 -9999 -9999 -9999 1.63518E-2 1.64017E-2 1.64013E-2 1.63224E-2 1.70187E-2 1.65505E-2 1.80003E-2 1.85192E-2 1.93524E-2 1.94582E-2 1.94814E-2 2.01795E-2 2.01649E-2 2.10202E-2 2.10638E-2 2.14958E-2 2.22621E-2 2.21936E-2 2.34396E-2 2.42633E-2 2.39695E-2 2.40017E-2 2.48364E-2 2.76657E-2 2.74312E-2 2.74549E-2 2.74768E-2 2.73674E-2 2.71176E-2 2.74123E-2 2.72953E-2 2.77031E-2 3.25919E-2 3.44192E-2 3.59077E-2 3.62119E-2 3.68287E-2 3.69325E-2 4.03401E-2 4.07917E-2 4.09055E-2 4.14579E-2 4.18063E-2 4.33755E-2 4.54755E-2 4.70258E-2 4.84976E-2 5.04098E-2 5.02419E-2 5.24866E-2 5.20285E-2 5.09435E-2 4.97517E-2 4.96164E-2 5.02677E-2 5.38828E-2 6.47398E-2 7.72631E-2 9.18813E-2 1.19128E-1 1.56995E-1 3.55535E-1 5.078E-1 6.21892E-1 6.55914E-1 6.55271E-1 6.18823E-1 5.77029E-1 3.84777E-1 3.81944E-1 3.47284E-1 3.5925E-1 3.58859E-1 3.66253E-1 3.48389E-1 3.4973E-1 4.01949E-1 4.07266E-1 3.30532E-1 3.47885E-1 3.87675E-1 4.57153E-1 5.33795E-1 4.68868E-1 4.52489E-1 4.47316E-1 4.04694E-1 3.80296E-1 3.85646E-1 3.83154E-1 4.14352E-1 4.86025E-1 4.94404E-1 5.17887E-1 5.4364E-1 5.60424E-1 5.49096E-1 5.5299E-1 5.7091E-1 5.79624E-1 5.79707E-1 5.54416E-1 5.35768E-1 5.38761E-1 5.35822E-1 5.07616E-1 5.08272E-1 4.88436E-1 4.97729E-1 4.73491E-1 4.65768E-1 4.79169E-1 4.80159E-1 4.63924E-1 3.6193E-1 3.75786E-1 4.04612E-1 4.45005E-1 4.39706E-1 4.07333E-1 3.45391E-1 3.23334E-1 2.67134E-1 2.42795E-1 2.19158E-1 1.98788E-1 1.77356E-1 1.56658E-1 -9999 -9999 -9999 -9999 -9999 -9999 -9999
-9999 -9999 -9999 -9999 -9999 -9999 -9999 -9999 -9999 -9999 -9999 -9999 -9999 -9999 -9999 -9999 -9999 -9999 -9999 -9999 -9999 -9999 -9999 -9999 -9999 -9999 -9999 -9999 -9999 -9999 -9999 -9999 -9999 -9999 -9999 -9999 -9999 -9999 -9999 -9999 -9999 -9999 -9999 -9999 -9999 -9999 -9999 -9999 -9999 -9999 -9999 -9999 -9999 -9999 -9999 -9999 -9999 -9999 -9999 -9999 -9999 -9999 -9999 -9999 -9999 -9999 -9999 -9999 -9999 -9999 -9999 -9999 -9999 -9999 -9999 -9999 -9999 -9999 -9999 -9999 -9999 -9999 -9999 -9999 -9999 -9999 -9999 -9999 -9999 -9999 -9999 -9999 -9999 -9999 -9999 -9999 -9999 -9999 -9999 -9999 -9999 -9999 -9999 -9999 -9999 -9999 -9999 -9999 -9999 -9999 -9999 -9999 -9999 -9999 -9999 -9999 -9999 -9999 -9999 -9999 -9999 -9999 -9999 -9999 -9999 -9999 -9999 -9999 -9999 -9999 -9999 -9999 -9999 -9999 -9999 -9999 -9999 -9999 -9999 -9999 -9999 -9999 -9999 -9999 -9999 -9999 -9999 -9999 -9999 -9999 -9999 -9999 -9999 -9999 -9999 -9999 -9999 -9999 -9999 -9999 -9999 -9999 -9999 -9999 -9999 -9999 -9999 -9999 -9999 -9999 -9999 -9999 -9999 -9999 -9999 -9999 -9999 -9999 -9999 -9999 -9999 -9999 -9999 -9999 -9999 -9999 -9999 -9999 -9999 -9999 -9999 -9999 -9999 -9999 -9999 -9999 -9999 -9999 -9999 -9999 -9999 -9999 -9999 -9999 -9999 -9999 -9999 -9999 -9999 -9999 -9999 -9999 -9999 -9999 -9999 -9999 -9999 -9999 1.58506E-2 1.58529E-2 1.72055E-2 1.72579E-2 1.72058E-2 1.82391E-2 1.82913E-2 1.83664E-2 1.83114E-2 1.91959E-2 1.86681E-2 1.87715E-2 1.99538E-2 2.00598E-2 2.01051E-2 2.14732E-2 2.21359E-2 2.22452E-2 2.34579E-2 2.33619E-2 2.41175E-2 2.42265E-2 2.41925E-2 2.48049E-2 2.69027E-2 2.68553E-2 2.67552E-2 2.751E-2 2.7613E-2 2.76349E-2 2.74459E-2 2.85896E-2 2.94962E-2 3.3324E-2 3.45764E-2 3.66988E-2 3.66988E-2 3.95656E-2 3.9897E-2 4.0659E-2 4.20868E-2 4.24377E-2 4.61618E-2 4.63059E-2 4.64238E-2 4.65388E-2 4.8523E-2 5.07899E-2 5.20747E-2 5.21809E-2 5.42001E-2 5.46382E-2 5.48889E-2 5.49891E-2 5.32842E-2 5.30874E-2 5.24206E-2 5.35949E-2 6.42349E-2 6.88206E-2 8.21736E-2 1.09189E-1 1.88618E-1 3.06954E-1 3.58649E-1 3.98814E-1 4.98172E-1 5.87829E-1 6.27721E-1 6.11348E-1 5.22849E-1 4.81021E-1 3.19211E-1 3.15623E-1 2.91165E-1 2.94984E-1 2.93956E-1 3.29172E-1 3.47346E-1 3.47393E-1 3.0699E-1 3.81445E-1 5.04197E-1 4.64861E-1 5.35578E-1 4.59765E-1 5.24957E-1 4.57524E-1 4.09264E-1 3.79719E-1 3.71572E-1 3.85941E-1 4.10934E-1 4.55632E-1 5.04934E-1 5.23152E-1 5.3999E-1 5.34275E-1 5.37468E-1 5.50613E-1 5.74147E-1 5.3033E-1 5.39634E-1 5.45901E-1 5.29349E-1 4.75684E-1 5.29862E-1 5.0047E-1 4.60989E-1 4.73879E-1 5.05902E-1 4.94509E-1 4.56002E-1 4.95815E-1 5.21968E-1 5.015E-1 4.5407E-1 4.59328E-1 4.74144E-1 4.7727E-1 4.6475E-1 4.3592E-1 3.95922E-1 3.53558E-1 2.91909E-1 2.55539E-1 2.16731E-1 1.93864E-1 1.77783E-1 -9999 -9999 -9999 -9999 -9999 -9999 -9999 -9999
-9999 -9999 -9999 -9999 -9999 -9999 -9999 -9999 -9999 -9999 -9999 -9999 -9999 -9999 -9999 -9999 -9999 -9999 -9999 -9999 -9999 -9999 -9999 -9999 -9999 -9999 -9999 -9999 -9999 -9999 -9999 -9999 -9999 -9999 -9999 -9999 -9999 -9999 -9999 -9999 -9999 -9999 -9999 -9999 -9999 -9999 -9999 -9999 -9999 -9999 -9999 -9999 -9999 -9999 -9999 -9999 -9999 -9999 -9999 -9999 -9999 -9999 -9999 -9999 -9999 -9999 -9999 -9999 -9999 -9999 -9999 -9999 -9999 -9999 -9999 -9999 -9999 -9999 -9999 -9999 -9999 -9999 -9999 -9999 -9999 -9999 -9999 -9999 -9999 -9999 -9999 -9999 -9999 -9999 -9999 -9999 -9999 -9999 -9999 -9999 -9999 -9999 -9999 -9999 -9999 -9999 -9999 -9999 -9999 -9999 -9999 -9999 -9999 -9999 -9999 -9999 -9999 -9999 -9999 -9999 -9999 -9999 -9999 -9999 -9999 -9999 -9999 -9999 -9999 -9999 -9999 -9999 -9999 -9999 -9999 -9999 -9999 -9999 -9999 -9999 -9999 -9999 -9999 -9999 -9999 -9999 -9999 -9999 -9999 -9999 -9999 -9999 -9999 -9999 -9999 -9999 -9999 -9999 -9999 -9999 -9999 -9999 -9999 -9999 -9999 -9999 -9999 -9999 -9999 -9999 -9999 -9999 -9999 -9999 -9999 -9999 -9999 -9999 -9999 -9999 -9999 -9999 -9999 -9999 -9999 -9999 -9999 -9999 -9999 -9999 -9999 -9999 -9999 -9999 -9999 -9999 -9999 -9999 -9999 -9999 -9999 -9999 -9999 -9999 -9999 -9999 -9999 -9999 -9999 -9999 -9999 -9999 -9999 -9999 -9999 1.59231E-2 1.73333E-2 1.73333E-2 1.72544E-2 1.72844E-2 1.76868E-2 1.7772E-2 1.7772E-2 1.82391E-2 1.8294E-2 1.77944E-2 1.77601E-2 1.94565E-2 1.96806E-2 2.03357E-2 2.0506E-2 2.06763E-2 2.19543E-2 2.32309E-2 2.32333E-2 2.24569E-2 2.26307E-2 2.39372E-2 2.39325E-2 2.40152E-2 2.6136E-2 2.69664E-2 2.70012E-2 2.69802E-2 2.69327E-2 2.8015E-2 2.78012E-2 3.09999E-2 3.10506E-2 3.22465E-2 3.24744E-2 3.47059E-2 3.86521E-2 4.05015E-2 4.10447E-2 4.15042E-2 4.46874E-2 4.5057E-2 4.55547E-2 4.55487E-2 4.64165E-2 5.12009E-2 5.18822E-2 5.21476E-2 5.21401E-2 5.4018E-2 5.63411E-2 5.81951E-2 5.81507E-2 5.84143E-2 5.8514E-2 5.8301E-2 5.70011E-2 5.87666E-2 5.8301E-2 5.82596E-2 5.89178E-2 5.94532E-2 6.58689E-2 8.78121E-2 1.37562E-1 2.10766E-1 2.61048E-1 1.61723E-1 2.89376E-1 5.13972E-1 5.3445E-1 5.44528E-1 5.31032E-1 3.84786E-1 3.17245E-1 3.57496E-1 3.05559E-1 2.92579E-1 2.64983E-1 3.1202E-1 3.11912E-1 2.88134E-1 3.13119E-1 3.56331E-1 4.26325E-1 5.05313E-1 5.37464E-1 4.92911E-1 5.54566E-1 5.04663E-1 4.54511E-1 3.81415E-1 3.73872E-1 3.84229E-1 4.00708E-1 4.14362E-1 4.83233E-1 5.51793E-1 5.39569E-1 5.13952E-1 5.30597E-1 5.50613E-1 5.72655E-1 5.37762E-1 4.76653E-1 4.94913E-1 4.98811E-1 4.3078E-1 5.0462E-1 4.90284E-1 4.57773E-1 4.55191E-1 4.64354E-1 4.58098E-1 4.47164E-1 4.82894E-1 5.26162E-1 5.42537E-1 5.14456E-1 4.81029E-1 5.0461E-1 5.07992E-1 4.89517E-1 4.26557E-1 3.93655E-1 3.38897E-1 2.24162E-1 1.90111E-1 2.15952E-1 1.88707E-1 1.2033E-1 -9999 -9999 -9999 -9999 -9999 -9999 -9999 -9999
-9999 -9999 -9999 -9999 -9999 -9999 -9999 -9999 -9999 -9999 -9999 -9999 -9999 -9999 -9999 -9999 -9999 -9999 -9999 -9999 -9999 -9999 -9999 -9999 -9999 -9999 -9999 -9999 -9999 -9999 -9999 -9999 -9999 -9999 -9999 -9999 -9999 -9999 -9999 -9999 -9999 -9999 -9999 -9999 -9999 -9999 -9999 -9999 -9999 -9999 -9999 -9999 -9999 -9999 -9999 -9999 -9999 -9999 -9999 -9999 -9999 -9999 -9999 -9999 -9999 -9999 -9999 -9999 -9999 -9999 -9999 -9999 -9999 -9999 -9999 -9999 -9999 -9999 -9999 -9999 -9999 -9999 -9999 -9999 -9999 -9999 -9999 -9999 -9999 -9999 -9999 -9999 -9999 -9999 -9999 -9999 -9999 -9999 -9999 -9999 -9999 -9999 -9999 -9999 -9999 -9999 -9999 -9999 -9999 -9999 -9999 -9999 -9999 -9999 -9999 -9999 -9999 -9999 -9999 -9999 -9999 -9999 -9999 -9999 -9999 -9999 -9999 -9999 -9999 -9999 -9999 -9999 -9999 -9999 -9999 -9999 -9999 -9999 -9999 -9999 -9999 -9999 -9999 -9999 -9999 -9999 -9999 -9999 -9999 -9999 -9999 -9999 -9999 -9999 -9999 -9999 -9999 -9999 -9999 -9999 -9999 -9999 -9999 -9999 -9999 -9999 -9999 -9999 -9999 -9999 -9999 -9999 -9999 -9999 -9999 -9999 -9999 -9999 -9999 -9999 -9999 -9999 -9999 -9999 -9999 -9999 -9999 -9999 -9999 -9999 -9999 -9999 -9999 -9999 -9999 -9999 -9999 -9999 -9999 -9999 -9999 -9999 -9999 -9999 -9999 -9999 -9999 -9999 -9999 -9999 -9999 -9999 -9999 1.68308E-2 1.67863E-2 1.7255E-2 1.72808E-2 1.72808E-2 1.7232E-2 1.71798E-2 1.76335E-2 1.75804E-2 1.69995E-2 1.75858E-2 1.86937E-2 1.85455E-2 1.85962E-2 1.99357E-2 2.01056E-2 2.02754E-2 2.21862E-2 2.16653E-2 2.23169E-2 2.2431E-2 2.26769E-2 2.25458E-2 2.45409E-2 2.53334E-2 2.60912E-2 2.59823E-2 2.59471E-2 2.70074E-2 2.69664E-2 2.71572E-2 2.91434E-2 3.12437E-2 3.12746E-2 3.13285E-2 3.38762E-2 3.53937E-2 3.63631E-2 3.82605E-2 3.86402E-2 4.36832E-2 4.45397E-2 4.45669E-2 4.85831E-2 4.83354E-2 4.91303E-2 4.69997E-2 5.14749E-2 5.1323E-2 5.17255E-2 5.75383E-2 5.80004E-2 5.97564E-2 5.98776E-2 5.9995E-2 6.54187E-2 6.30978E-2 6.30381E-2 6.1648E-2 6.04597E-2 6.31398E-2 6.51218E-2 6.95812E-2 7.13792E-2 6.35417E-2 6.31319E-2 6.79806E-2 7.45491E-2 9.9546E-2 1.15214E-1 1.03677E-1 1.37255E-1 2.43129E-1 3.86554E-1 3.33371E-1 4.3027E-1 4.47716E-1 3.52587E-1 4.10634E-1 3.45781E-1 2.85958E-1 2.77644E-1 2.73441E-1 2.35701E-1 2.70172E-1 3.43521E-1 3.75709E-1 4.39009E-1 4.8449E-1 5.01891E-1 5.09225E-1 5.32626E-1 4.75261E-1 4.46742E-1 3.92361E-1 3.72401E-1 3.78186E-1 4.15196E-1 4.29762E-1 4.45639E-1 5.05199E-1 5.12161E-1 4.85654E-1 5.13798E-1 5.30383E-1 5.09733E-1 4.91241E-1 4.54814E-1 4.73616E-1 4.63917E-1 4.10881E-1 4.59093E-1 4.67484E-1 4.68637E-1 4.43517E-1 4.32582E-1 4.37207E-1 4.41503E-1 4.63734E-1 5.02904E-1 5.61735E-1 5.46595E-1 5.33398E-1 5.26167E-1 5.06331E-1 3.68812E-1 2.26412E-1 1.81804E-1 2.40308E-1 1.2567E-1 7.50237E-2 8.30187E-2 8.40429E-2 9.06318E-2 -9999 -9999 -9999 -9999 -9999 -9999 -9999 -9999
-9999 -9999 -9999 -9999 -9999 -9999 -9999 -9999 -9999 -9999 -9999 -9999 -9999 -9999 -9999 -9999 -9999 -9999 -9999 -9999 -9999 -9999 -9999 -9999 -9999 -9999 -9999 -9999 -9999 -9999 -9999 -9999 -9999 -9999 -9999 -9999 -9999 -9999 -9999 -9999 -9999 -9999 -9999 -9999 -9999 -9999 -9999 -9999 -9999 -9999 -9999 -9999 -9999 -9999 -9999 -9999 -9999 -9999 -9999 -9999 -9999 -9999 -9999 -9999 -9999 -9999 -9999 -9999 -9999 -9999 -9999 -9999 -9999 -9999 -9999 -9999 -9999 -9999 -9999 -9999 -9999 -9999 -9999 -9999 -9999 -9999 -9999 -9999 -9999 -9999 -9999 -9999 -9999 -9999 -9999 -9999 -9999 -9999 -9999 -9999 -9999 -9999 -9999 -9999 -9999 -9999 -9999 -9999 -9999 -9999 -9999 -9999 -9999 -9999 -9999 -9999 -9999 -9999 -9999 -9999 -9999 -9999 -9999 -9999 -9999 -9999 -9999 -9999 -9999 -9999 -9999 -9999 -9999 -9999 -9999 -9999 -9999 -9999 -9999 -9999 -9999 -9999 -9999 -9999 -9999 -9999 -9999 -9999 -9999 -9999 -9999 -9999 -9999 -9999 -9999 -9999 -9999 -9999 -9999 -9999 -9999 -9999 -9999 -9999 -9999 -9999 -9999 -9999 -9999 -9999 -9999 -9999 -9999 -9999 -9999 -9999 -9999 -9999 -9999 -9999 -9999 -9999 -9999 -9999 -9999 -9999 -9999 -9999 -9999 -9999 -9999 -9999 -9999 -9999 -9999 -9999 -9999 -9999 -9999 -9999 -9999 -9999 -9999 -9999 -9999 -9999 -9999 -9999 -9999 -9999 1.54963E-2 1.54566E-2 1.59413E-2 1.5815E-2 1.66472E-2 1.615E-2 1.68369E-2 1.67085E-2 1.68103E-2 1.67121E-2 1.70785E-2 1.69991E-2 1.80224E-2 1.84405E-2 1.90065E-2 1.90598E-2 1.99842E-2 2.01581E-2 2.12968E-2 2.14136E-2 2.15295E-2 2.22453E-2 2.22515E-2 2.29791E-2 2.31628E-2 2.44465E-2 2.62838E-2 2.6203E-2 2.60912E-2 2.60912E-2 2.69453E-2 2.70074E-2 2.91835E-2 2.94711E-2 3.02197E-2 3.12437E-2 3.28188E-2 3.40156E-2 3.54431E-2 3.68027E-2 4.13138E-2 4.15871E-2 4.38759E-2 4.60621E-2 4.80475E-2 4.98423E-2 5.36953E-2 5.41287E-2 5.45574E-2 5.23882E-2 5.55784E-2 5.71283E-2 5.74115E-2 5.75383E-2 5.99417E-2 6.40008E-2 6.44587E-2 6.61893E-2 6.90446E-2 7.013E-2 6.67584E-2 6.32038E-2 6.98704E-2 7.46124E-2 7.48867E-2 8.79985E-2 8.86442E-2 7.13944E-2 6.56205E-2 6.56706E-2 6.96227E-2 7.44614E-2 9.02805E-2 9.57114E-2 1.08803E-1 1.38835E-1 2.6528E-1 3.10051E-1 2.84265E-1 4.29442E-1 3.68687E-1 4.01784E-1 3.66608E-1 3.33588E-1 3.21512E-1 3.06679E-1 2.58173E-1 2.51841E-1 3.12468E-1 3.49096E-1 4.13086E-1 5.08042E-1 4.79059E-1 5.16389E-1 5.35158E-1 4.91568E-1 4.12516E-1 3.77697E-1 3.81949E-1 3.74607E-1 3.80321E-1 3.84991E-1 3.88328E-1 4.20304E-1 4.23516E-1 4.74405E-1 5.11059E-1 5.12071E-1 5.03241E-1 4.89185E-1 4.74873E-1 4.66989E-1 4.53267E-1 4.19245E-1 4.5601E-1 4.48868E-1 4.89333E-1 4.78249E-1 4.25386E-1 4.22519E-1 4.2475E-1 4.43926E-1 4.86496E-1 5.10483E-1 5.19129E-1 5.27479E-1 5.31445E-1 5.09909E-1 2.87033E-1 1.77219E-1 1.3291E-1 1.14515E-1 1.80355E-1 1.56746E-1 1.33575E-1 1.10183E-1 -9999 -9999 -9999 -9999 -9999 -9999 -9999 -9999 -9999
-9999 -9999 -9999 -9999 -9999 -9999 -9999 -9999 -9999 -9999 -9999 -9999 -9999 -9999 -9999 -9999 -9999 -9999 -9999 -9999 -9999 -9999 -9999 -9999 -9999 -9999 -9999 -9999 -9999 -9999 -9999 -9999 -9999 -9999 -9999 -9999 -9999 -9999 -9999 -9999 -9999 -9999 -9999 -9999 -9999 -9999 -9999 -9999 -9999 -9999 -9999 -9999 -9999 -9999 -9999 -9999 -9999 -9999 -9999 -9999 -9999 -9999 -9999 -9999 -9999 -9999 -9999 -9999 -9999 -9999 -9999 -9999 -9999 -9999 -9999 -9999 -9999 -9999 -9999 -9999 -9999 -9999 -9999 -9999 -9999 -9999 -9999 -9999 -9999 -9999 -9999 -9999 -9999 -9999 -9999 -9999 -9999 -9999 -9999 -9999 -9999 -9999 -9999 -9999 -9999 -9999 -9999 -9999 -9999 -9999 -9999 -9999 -9999 -9999 -9999 -9999 -9999 -9999 -9999 -9999 -9999 -9999 -9999 -9999 -9999 -9999 -9999 -9999 -9999 -9999 -9999 -9999 -9999 -9999 -9999 -9999 -9999 -9999 -9999 -9999 -9999 -9999 -9999 -9999 -9999 -9999 -9999 -9999 -9999 -9999 -9999 -9999 -9999 -9999 -9999 -9999 -9999 -9999 -9999 -9999 -9999 -9999 -9999 -9999 -9999 -9999 -9999 -9999 -9999 -9999 -9999 -9999 -9999 -9999 -9999 -9999 -9999 -9999 -9999 -9999 -9999 -9999 -9999 -9999 -9999 -9999 -9999 -9999 -9999 -9999 -9999 -9999 -9999 -9999 -9999 -9999 -9999 -9999 -9999 -9999 -9999 -9999 -9999 -9999 -9999 -9999 -9999 -9999 1.6297E-2 1.62649E-2 1.62649E-2 1.63147E-2 1.61438E-2 1.61438E-2 1.60947E-2 1.61438E-2 1.73075E-2 1.82072E-2 1.81028E-2 1.80723E-2 1.86322E-2 1.85225E-2 1.85781E-2 1.90987E-2 1.92115E-2 2.02524E-2 2.09367E-2 2.11167E-2 2.12968E-2 2.1247E-2 2.12358E-2 2.29361E-2 2.4269E-2 2.4252E-2 2.4446E-2 2.43754E-2 2.52412E-2 2.731E-2 2.75151E-2 2.73483E-2 2.93713E-2 2.93309E-2 2.93963E-2 2.96652E-2 3.27195E-2 3.32905E-2 3.51567E-2 3.71993E-2 3.98604E-2 4.00233E-2 4.34858E-2 4.65674E-2 4.7118E-2 4.91354E-2 5.28402E-2 5.39694E-2 5.44067E-2 5.79916E-2 5.82931E-2 6.11327E-2 6.17654E-2 6.17448E-2 6.17277E-2 6.40757E-2 6.40436E-2 6.40008E-2 6.91726E-2 7.37118E-2 7.44037E-2 7.49754E-2 7.5359E-2 6.95108E-2 7.4696E-2 8.31536E-2 8.00633E-2 1.08077E-1 9.46682E-2 7.55261E-2 6.58151E-2 6.3596E-2 6.79473E-2 7.44656E-2 8.23183E-2 9.01147E-2 9.8925E-2 1.11192E-1 1.47555E-1 2.06388E-1 2.88884E-1 4.36544E-1 3.92734E-1 4.33316E-1 4.54075E-1 4.33704E-1 2.8235E-1 2.66431E-1 2.33226E-1 2.46173E-1 3.05265E-1 3.68562E-1 4.09745E-1 3.96948E-1 4.32969E-1 4.46121E-1 4.61155E-1 4.50602E-1 3.89742E-1 4.11863E-1 4.09532E-1 4.10021E-1 4.19936E-1 4.48198E-1 4.08552E-1 4.15245E-1 4.66573E-1 4.64928E-1 5.0537E-1 5.0993E-1 5.14993E-1 4.9965E-1 4.85762E-1 4.71573E-1 4.44263E-1 4.52503E-1 4.69469E-1 4.48706E-1 4.7691E-1 4.59064E-1 4.22825E-1 4.09791E-1 4.27197E-1 4.34872E-1 4.78827E-1 4.94448E-1 4.97537E-1 5.02327E-1 5.19155E-1 4.73648E-1 2.86767E-1 1.98044E-1 2.07737E-1 2.06121E-1 1.94164E-1 1.29115E-1 1.12637E-1 1.01157E-1 -9999 -9999 -9999 -9999 -9999 -9999 -9999 -9999 -9999
-9999 -9999 -9999 -9999 -9999 -9999 -9999 -9999 -9999 -9999 -9999 -9999 -9999 -9999 -9999 -9999 -9999 -9999 -9999 -9999 -9999 -9999 -9999 -9999 -9999 -9999 -9999 -9999 -9999 -9999 -9999 -9999 -9999 -9999 -9999 -9999 -9999 -9999 -9999 -9999 -9999 -9999 -9999 -9999 -9999 -9999 -9999 -9999 -9999 -9999 -9999 -9999 -9999 -9999 -9999 -9999 -9999 -9999 -9999 -9999 -9999 -9999 -9999 -9999 -9999 -9999 -9999 -9999 -9999 -9999 -9999 -9999 -9999 -9999 -9999 -9999 -9999 -9999 -9999 -9999 -9999 -9999 -9999 -9999 -9999 -9999 -9999 -9999 -9999 -9999 -9999 -9999 -9999 -9999 -9999 -9999 -9999 -9999 -9999 -9999 -9999 -9999 -9999 -9999 -9999 -9999 -9999 -9999 -9999 -9999 -9999 -9999 -9999 -9999 -9999 -9999 -9999 -9999 -9999 -9999 -9999 -9999 -9999 -9999 -9999 -9999 -9999 -9999 -9999 -9999 -9999 -9999 -9999 -9999 -9999 -9999 -9999 -9999 -9999 -9999 -9999 -9999 -9999 -9999 -9999 -9999 -9999 -9999 -9999 -9999 -9999 -9999 -9999 -9999 -9999 -9999 -9999 -9999 -9999 -9999 -9999 -9999 -9999 -9999 -9999 -9999 -9999 -9999 -9999 -9999 -9999 -9999 -9999 -9999 -9999 -9999 -9999 -9999 -9999 -9999 -9999 -9999 -9999 -9999 -9999 -9999 -9999 -9999 -9999 -9999 -9999 -9999 -9999 -9999 -9999 -9999 -9999 -9999 -9999 -9999 -9999 -9999 -9999 -9999 -9999 1.62816E-2 1.63315E-2 1.63469E-2 1.63469E-2 1.6397E-2 1.62649E-2 1.62649E-2 1.67204E-2 1.77013E-2 1.74113E-2 1.76023E-2 1.82072E-2 1.82072E-2 1.81574E-2 1.81574E-2 1.85764E-2 1.95905E-2 1.95905E-2 2.00164E-2 2.02524E-2 2.03125E-2 2.11227E-2 2.11167E-2 2.30429E-2 2.31781E-2 2.39462E-2 2.41226E-2 2.41983E-2 2.40634E-2 2.43749E-2 2.65721E-2 2.74218E-2 2.84602E-2 2.85124E-2 2.85031E-2 2.93713E-2 2.94149E-2 3.20312E-2 3.29341E-2 3.48822E-2 3.71073E-2 3.8444E-2 3.9719E-2 4.20886E-2 4.49614E-2 4.5456E-2 4.95839E-2 5.264E-2 5.33672E-2 5.74632E-2 5.9718E-2 6.03533E-2 6.09909E-2 6.4084E-2 6.16189E-2 6.81744E-2 6.8324E-2 6.90044E-2 6.89669E-2 7.40873E-2 7.4411E-2 7.41607E-2 7.66953E-2 8.03569E-2 8.02771E-2 7.79751E-2 7.49754E-2 8.06827E-2 8.38435E-2 9.45648E-2 1.11122E-1 1.00504E-1 7.93542E-2 6.59869E-2 6.34295E-2 6.79623E-2 8.90764E-2 1.10732E-1 1.17545E-1 1.1687E-1 1.23948E-1 1.96398E-1 2.85433E-1 2.96626E-1 4.71946E-1 4.2591E-1 3.97402E-1 5.13666E-1 4.64158E-1 2.93043E-1 2.14396E-1 2.1487E-1 2.73068E-1 2.68448E-1 3.55253E-1 4.16214E-1 2.64131E-1 2.81107E-1 4.02479E-1 4.02479E-1 4.28769E-1 4.19555E-1 4.13344E-1 4.40719E-1 4.27645E-1 4.54051E-1 4.52566E-1 4.26927E-1 4.48345E-1 4.85008E-1 4.77513E-1 5.1939E-1 5.19478E-1 5.17738E-1 5.17868E-1 5.03629E-1 4.87288E-1 4.58905E-1 4.52757E-1 4.62057E-1 4.26532E-1 4.48125E-1 4.60253E-1 3.53337E-1 4.22803E-1 4.17687E-1 4.52727E-1 4.6909E-1 4.72292E-1 4.74147E-1 4.19976E-1 3.97155E-1 2.29286E-1 1.86384E-1 2.67592E-1 2.564E-1 1.72799E-1 1.35935E-1 1.0278E-1 1.32934E-1 1.2142E-1 -9999 -9999 -9999 -9999 -9999 -9999 -9999 -9999 -9999
-9999 -9999 -9999 -9999 -9999 -9999 -9999 -9999 -9999 -9999 -9999 -9999 -9999 -9999 -9999 -9999 -9999 -9999 -9999 -9999 -9999 -9999 -9999 -9999 -9999 -9999 -9999 -9999 -9999 -9999 -9999 -9999 -9999 -9999 -9999 -9999 -9999 -9999 -9999 -9999 -9999 -9999 -9999 -9999 -9999 -9999 -9999 -9999 -9999 -9999 -9999 -9999 -9999 -9999 -9999 -9999 -9999 -9999 -9999 -9999 -9999 -9999 -9999 -9999 -9999 -9999 -9999 -9999 -9999 -9999 -9999 -9999 -9999 -9999 -9999 -9999 -9999 -9999 -9999 -9999 -9999 -9999 -9999 -9999 -9999 -9999 -9999 -9999 -9999 -9999 -9999 -9999 -9999 -9999 -9999 -9999 -9999 -9999 -9999 -9999 -9999 -9999 -9999 -9999 -9999 -9999 -9999 -9999 -9999 -9999 -9999 -9999 -9999 -9999 -9999 -9999 -9999 -9999 -9999 -9999 -9999 -9999 -9999 -9999 -9999 -9999 -9999 -9999 -9999 -9999 -9999 -9999 -9999 -9999 -9999 -9999 -9999 -9999 -9999 -9999 -9999 -9999 -9999 -9999 -9999 -9999 -9999 -9999 -9999 -9999 -9999 -9999 -9999 -9999 -9999 -9999 -9999 -9999 -9999 -9999 -9999 -9999 -9999 -9999 -9999 -9999 -9999 -9999 -9999 -9999 -9999 -9999 -9999 -9999 -9999 -9999 -9999 -9999 -9999 -9999 -9999 -9999 -9999 -9999 -9999 -9999 -9999 -9999 -9999 -9999 -9999 -9999 -9999 -9999 -9999 -9999 -9999 -9999 -9999 -9999 -9999 -9999 -9999 1.62816E-2 1.57431E-2 1.62816E-2 1.63315E-2 1.63315E-2 1.7736E-2 1.79359E-2 1.79359E-2 1.76478E-2 1.76478E-2 1.77013E-2 1.77013E-2 1.77444E-2 1.84025E-2 1.82072E-2 1.82072E-2 1.90943E-2 1.96265E-2 2.04695E-2 1.95323E-2 2.02938E-2 2.09756E-2 2.09334E-2 2.27908E-2 2.30302E-2 2.29756E-2 2.31104E-2 2.39462E-2 2.42637E-2 2.44058E-2 2.44109E-2 2.65656E-2 2.8187E-2 2.82429E-2 2.83783E-2 2.85124E-2 2.98578E-2 3.11291E-2 3.19421E-2 3.34825E-2 3.49748E-2 3.627E-2 3.78835E-2 4.05734E-2 4.22345E-2 4.69753E-2 4.74978E-2 5.08329E-2 5.35697E-2 5.54044E-2 5.71483E-2 5.96959E-2 6.40207E-2 6.51875E-2 6.56961E-2 6.58588E-2 6.80205E-2 7.1185E-2 7.44217E-2 7.94685E-2 7.92114E-2 8.75044E-2 8.52987E-2 8.25912E-2 9.12136E-2 8.83319E-2 8.56251E-2 8.00751E-2 8.02771E-2 8.02771E-2 8.62891E-2 1.01606E-1 1.22846E-1 1.07609E-1 7.67554E-2 6.87388E-2 7.0476E-2 6.9982E-2 7.54201E-2 1.091E-1 1.05004E-1 1.15697E-1 1.23087E-1 1.60063E-1 2.98985E-1 3.21041E-1 4.3566E-1 4.09637E-1 3.60882E-1 3.54152E-1 3.55042E-1 2.88836E-1 2.04918E-1 1.9252E-1 2.50303E-1 2.20364E-1 2.60035E-1 2.92067E-1 2.43561E-1 2.81036E-1 3.97641E-1 4.94161E-1 4.7682E-1 4.14187E-1 4.30953E-1 4.16425E-1 4.26541E-1 4.70985E-1 4.8933E-1 4.73646E-1 5.11595E-1 4.88243E-1 5.02001E-1 5.36327E-1 5.31492E-1 5.20783E-1 5.16578E-1 5.07351E-1 4.96267E-1 4.71434E-1 4.4965E-1 4.54007E-1 3.60204E-1 4.24912E-1 3.79533E-1 2.80337E-1 3.87756E-1 4.2851E-1 4.05793E-1 4.22212E-1 3.38323E-1 3.57824E-1 4.56582E-1 2.42282E-1 1.38455E-1 2.18077E-1 2.0664E-1 2.6342E-1 1.53202E-1 2.25124E-1 1.60507E-1 1.01875E-1 -9999 -9999 -9999 -9999 -9999 -9999 -9999 -9999 -9999 -9999
-9999 -9999 -9999 -9999 -9999 -9999 -9999 -9999 -9999 -9999 -9999 -9999 -9999 -9999 -9999 -9999 -9999 -9999 -9999 -9999 -9999 -9999 -9999 -9999 -9999 -9999 -9999 -9999 -9999 -9999 -9999 -9999 -9999 -9999 -9999 -9999 -9999 -9999 -9999 -9999 -9999 -9999 -9999 -9999 -9999 -9999 -9999 -9999 -9999 -9999 -9999 -9999 -9999 -9999 -9999 -9999 -9999 -9999 -9999 -9999 -9999 -9999 -9999 -9999 -9999 -9999 -9999 -9999 -9999 -9999 -9999 -9999 -9999 -9999 -9999 -9999 -9999 -9999 -9999 -9999 -9999 -9999 -9999 -9999 -9999 -9999 -9999 -9999 -9999 -9999 -9999 -9999 -9999 -9999 -9999 -9999 -9999 -9999 -9999 -9999 -9999 -9999 -9999 -9999 -9999 -9999 -9999 -9999 -9999 -9999 -9999 -9999 -9999 -9999 -9999 -9999 -9999 -9999 -9999 -9999 -9999 -9999 -9999 -9999 -9999 -9999 -9999 -9999 -9999 -9999 -9999 -9999 -9999 -9999 -9999 -9999 -9999 -9999 -9999 -9999 -9999 -9999 -9999 -9999 -9999 -9999 -9999 -9999 -9999 -9999 -9999 -9999 -9999 -9999 -9999 -9999 -9999 -9999 -9999 -9999 -9999 -9999 -9999 -9999 -9999 -9999 -9999 -9999 -9999 -9999 -9999 -9999 -9999 -9999 -9999 -9999 -9999 -9999 -9999 -9999 -9999 -9999 -9999 -9999 -9999 -9999 -9999 -9999 -9999 -9999 -9999 -9999 -9999 -9999 -9999 -9999 -9999 -9999 -9999 -9999 1.8828E-2 1.8625E-2 1.71757E-2 1.62685E-2 1.6232E-2 1.62903E-2 1.72497E-2 1.76906E-2 1.78361E-2 1.77899E-2 1.77899E-2 1.77899E-2 1.77013E-2 1.77013E-2 1.7844E-2 1.77092E-2 1.93518E-2 1.93005E-2 1.92041E-2 1.97388E-2 2.04086E-2 2.15706E-2 2.13405E-2 2.20342E-2 2.2341E-2 2.22921E-2 2.29695E-2 2.30978E-2 2.33016E-2 2.41464E-2 2.41353E-2 2.43476E-2 2.56038E-2 2.65076E-2 2.66426E-2 2.76066E-2 2.87646E-2 2.99964E-2 3.09666E-2 3.10218E-2 3.20518E-2 3.39749E-2 3.61562E-2 3.65092E-2 3.92175E-2 4.09615E-2 4.53163E-2 4.58521E-2 5.09018E-2 5.29478E-2 5.32598E-2 5.6942E-2 5.97671E-2 6.39785E-2 6.44959E-2 6.48431E-2 6.81152E-2 7.30072E-2 7.31728E-2 7.63301E-2 8.1278E-2 8.16492E-2 9.01982E-2 9.4033E-2 1.00104E-1 9.45556E-2 9.47869E-2 1.04469E-1 1.04219E-1 9.10316E-2 8.61637E-2 8.56475E-2 9.19268E-2 1.00875E-1 1.12312E-1 1.18902E-1 9.13336E-2 7.6561E-2 7.9523E-2 8.77585E-2 9.10203E-2 7.09078E-2 7.40467E-2 8.1829E-2 9.24212E-2 9.98778E-2 1.45289E-1 2.29746E-1 2.42864E-1 2.44297E-1 2.30996E-1 3.03769E-1 3.06268E-1 2.75904E-1 3.37287E-1 1.71115E-1 1.77542E-1 2.1593E-1 1.80367E-1 1.88374E-1 2.15562E-1 2.13214E-1 4.44151E-1 4.04499E-1 4.30822E-1 4.98435E-1 4.48776E-1 4.26773E-1 4.52964E-1 4.63737E-1 4.49783E-1 4.53747E-1 4.77548E-1 5.05784E-1 5.2196E-1 5.17193E-1 5.3704E-1 5.43735E-1 5.37062E-1 5.13563E-1 5.26911E-1 5.24045E-1 4.93178E-1 4.03886E-1 3.54572E-1 2.9822E-1 4.1637E-1 2.55553E-1 2.50778E-1 3.72933E-1 2.97197E-1 4.17154E-1 4.08269E-1 1.98807E-1 3.41243E-1 3.44369E-1 2.67305E-1 1.3209E-1 2.12804E-1 1.38749E-1 1.75332E-1 1.58251E-1 1.4191E-1 1.65267E-1 1.35041E-1 -9999 -9999 -9999 -9999 -9999 -9999 -9999 -9999 -9999 -9999
-9999 -9999 -9999 -9999 -9999 -9999 -9999 -9999 -9999 -9999 -9999 -9999 -9999 -9999 -9999 -9999 -9999 -9999 -9999 -9999 -9999 -9999 -9999 -9999 -9999 -9999 -9999 -9999 -9999 -9999 -9999 -9999 -9999 -9999 -9999 -9999 -9999 -9999 -9999 -9999 -9999 -9999 -9999 -9999 -9999 -9999 -9999 -9999 -9999 -9999 -9999 -9999 -9999 -9999 -9999 -9999 -9999 -9999 -9999 -9999 -9999 -9999 -9999 -9999 -9999 -9999 -9999 -9999 -9999 -9999 -9999 -9999 -9999 -9999 -9999 -9999 -9999 -9999 -9999 -9999 -9999 -9999 -9999 -9999 -9999 -9999 -9999 -9999 -9999 -9999 -9999 -9999 -9999 -9999 -9999 -9999 -9999 -9999 -9999 -9999 -9999 -9999 -9999 -9999 -9999 -9999 -9999 -9999 -9999 -9999 -9999 -9999 -9999 -9999 -9999 -9999 -9999 -9999 -9999 -9999 -9999 -9999 -9999 -9999 -9999 -9999 -9999 -9999 -9999 -9999 -9999 -9999 -9999 -9999 -9999 -9999 -9999 -9999 -9999 -9999 -9999 -9999 -9999 -9999 -9999 -9999 -9999 -9999 -9999 -9999 -9999 -9999 -9999 -9999 -9999 -9999 -9999 -9999 -9999 -9999 -9999 -9999 -9999 -9999 -9999 -9999 -9999 -9999 -9999 -9999 -9999 -9999 -9999 -9999 -9999 -9999 -9999 -9999 -9999 -9999 -9999 -9999 -9999 -9999 -9999 -9999 -9999 -9999 -9999 -9999 -9999 -9999 -9999 -9999 -9999 -9999 -9999 -9999 1.93888E-2 1.81049E-2 1.98094E-2 1.87375E-2 1.86341E-2 1.70935E-2 1.71847E-2 1.72497E-2 1.73947E-2 1.71605E-2 1.73021E-2 1.73021E-2 1.88651E-2 1.87121E-2 1.8759E-2 1.88156E-2 1.87685E-2 1.94031E-2 1.99447E-2 1.98918E-2 1.98918E-2 1.98573E-2 2.15706E-2 2.16145E-2 2.13813E-2 2.24069E-2 2.22753E-2 2.41677E-2 2.4374E-2 2.3215E-2 2.33516E-2 2.54091E-2 2.63793E-2 2.63671E-2 2.65244E-2 2.65244E-2 2.90197E-2 2.8933E-2 2.98524E-2 3.08869E-2 3.0073E-2 3.35326E-2 3.37769E-2 3.5219E-2 3.79057E-2 3.8271E-2 4.10309E-2 4.30099E-2 4.56884E-2 5.05937E-2 5.1852E-2 5.70045E-2 5.96829E-2 6.0344E-2 6.50483E-2 6.92313E-2 6.9784E-2 6.96204E-2 7.05219E-2 7.84485E-2 7.9036E-2 8.4966E-2 9.14634E-2 9.69505E-2 9.68011E-2 1.071E-1 1.18118E-1 1.10862E-1 1.07267E-1 1.11784E-1 1.07147E-1 9.45648E-2 9.50553E-2 9.52877E-2 1.04809E-1 1.13207E-1 1.3189E-1 1.42773E-1 9.86802E-2 8.29901E-2 8.87932E-2 1.04974E-1 8.89483E-2 7.4963E-2 7.26407E-2 7.46282E-2 8.35464E-2 8.95708E-2 1.00633E-1 1.25281E-1 1.6425E-1 1.73992E-1 1.8182E-1 1.89572E-1 2.08645E-1 2.38917E-1 2.81552E-1 1.85123E-1 1.58527E-1 2.14565E-1 1.76123E-1 2.03971E-1 2.24784E-1 2.89885E-1 4.799E-1 5.20219E-1 4.72817E-1 5.14954E-1 4.63996E-1 4.51205E-1 4.55858E-1 5.19139E-1 4.8555E-1 4.90483E-1 5.14203E-1 5.27834E-1 5.3179E-1 5.35172E-1 5.36332E-1 5.32346E-1 5.24885E-1 5.28247E-1 5.19995E-1 4.94913E-1 4.21413E-1 3.99008E-1 3.9771E-1 2.39057E-1 4.02414E-1 3.83427E-1 2.65618E-1 2.64273E-1 4.16362E-1 3.87991E-1 2.29612E-1 1.41032E-1 1.56246E-1 1.93931E-1 1.48626E-1 1.12898E-1 1.62627E-1 1.19063E-1 1.27764E-1 1.90674E-1 1.05396E-1 1.50667E-1 1.55133E-1 -9999 -9999 -9999 -9999 -9999 -9999 -9999 -9999 -9999 -9999
-9999 -9999 -9999 -9999 -9999 -9999 -9999 -9999 -9999 -9999 -9999 -9999 -9999 -9999 -9999 -9999 -9999 -9999 -9999 -9999 -9999 -9999 -9999 -9999 -9999 -9999 -9999 -9999 -9999 -9999 -9999 -9999 -9999 -9999 -9999 -9999 -9999 -9999 -9999 -9999 -9999 -9999 -9999 -9999 -9999 -9999 -9999 -9999 -9999 -9999 -9999 -9999 -9999 -9999 -9999 -9999 -9999 -9999 -9999 -9999 -9999 -9999 -9999 -9999 -9999 -9999 -9999 -9999 -9999 -9999 -9999 -9999 -9999 -9999 -9999 -9999 -9999 -9999 -9999 -9999 -9999 -9999 -9999 -9999 -9999 -9999 -9999 -9999 -9999 -9999 -9999 -9999 -9999 -9999 -9999 -9999 -9999 -9999 -9999 -9999 -9999 -9999 -9999 -9999 -9999 -9999 -9999 -9999 -9999 -9999 -9999 -9999 -9999 -9999 -9999 -9999 -9999 -9999 -9999 -9999 -9999 -9999 -9999 -9999 -9999 -9999 -9999 -9999 -9999 -9999 -9999 -9999 -9999 -9999 -9999 -9999 -9999 -9999 -9999 -9999 -9999 -9999 -9999 -9999 -9999 -9999 -9999 -9999 -9999 -9999 -9999 -9999 -9999 -9999 -9999 -9999 -9999 -9999 -9999 -9999 -9999 -9999 -9999 -9999 -9999 -9999 -9999 -9999 -9999 -9999 -9999 -9999 -9999 -9999 -9999 -9999 -9999 -9999 -9999 -9999 -9999 -9999 -9999 -9999 -9999 -9999 -9999 -9999 -9999 -9999 -9999 -9999 -9999 -9999 -9999 1.69511E-2 1.70688E-2 1.94206E-2 1.79301E-2 1.77918E-2 1.98687E-2 1.87354E-2 1.86903E-2 1.71527E-2 1.73497E-2 1.73497E-2 1.74025E-2 1.78979E-2 1.8817E-2 1.89307E-2 1.88737E-2 1.88651E-2 1.88251E-2 1.94616E-2 1.93448E-2 1.95023E-2 2.00045E-2 2.09679E-2 2.10303E-2 2.16754E-2 2.16145E-2 2.16785E-2 2.168E-2 2.22753E-2 2.36644E-2 2.24708E-2 2.51056E-2 2.53256E-2 2.61612E-2 2.62269E-2 2.64558E-2 2.65203E-2 2.66745E-2 2.79508E-2 2.88541E-2 3.00519E-2 3.16501E-2 3.17852E-2 3.28948E-2 3.36241E-2 3.6857E-2 3.69335E-2 3.97012E-2 4.26649E-2 4.31843E-2 4.6128E-2 4.84272E-2 5.1634E-2 5.73727E-2 5.77147E-2 6.44912E-2 6.51884E-2 6.93925E-2 7.28617E-2 7.50399E-2 7.543E-2 7.82565E-2 8.13966E-2 8.75071E-2 8.81266E-2 9.38597E-2 1.03607E-1 1.14145E-1 1.1824E-1 1.30036E-1 1.38226E-1 1.30025E-1 1.30025E-1 1.1152E-1 1.01994E-1 1.15049E-1 1.08287E-1 1.19733E-1 1.32555E-1 1.49675E-1 1.32065E-1 1.01835E-1 8.93904E-2 9.31024E-2 8.95127E-2 7.54889E-2 7.3753E-2 7.32024E-2 7.80539E-2 8.37561E-2 9.92652E-2 9.882E-2 2.02938E-1 1.65987E-1 1.39303E-1 1.68178E-1 1.76395E-1 1.48233E-1 1.68908E-1 1.78417E-1 2.89705E-1 1.84568E-1 1.67877E-1 1.65923E-1 2.00063E-1 2.08169E-1 2.25924E-1 3.11162E-1 4.79073E-1 5.61016E-1 5.31705E-1 4.77451E-1 4.86332E-1 5.41296E-1 5.3586E-1 5.24866E-1 5.38601E-1 5.45122E-1 5.4046E-1 5.2698E-1 5.54566E-1 5.35905E-1 5.37693E-1 5.46937E-1 5.46822E-1 5.52743E-1 5.42658E-1 5.46064E-1 5.39212E-1 5.23849E-1 3.88949E-1 2.18094E-1 3.42799E-1 2.36426E-1 3.91093E-1 4.2273E-1 2.65408E-1 1.5084E-1 1.31655E-1 1.07913E-1 1.17278E-1 1.49687E-1 1.20633E-1 1.54239E-1 1.18511E-1 1.24704E-1 1.58467E-1 1.60378E-1 9.18897E-2 1.45354E-1 -9999 -9999 -9999 -9999 -9999 -9999 -9999 -9999 -9999 -9999
-9999 -9999 -9999 -9999 -9999 -9999 -9999 -9999 -9999 -9999 -9999 -9999 -9999 -9999 -9999 -9999 -9999 -9999 -9999 -9999 -9999 -9999 -9999 -9999 -9999 -9999 -9999 -9999 -9999 -9999 -9999 -9999 -9999 -9999 -9999 -9999 -9999 -9999 -9999 -9999 -9999 -9999 -9999 -9999 -9999 -9999 -9999 -9999 -9999 -9999 -9999 -9999 -9999 -9999 -9999 -9999 -9999 -9999 -9999 -9999 -9999 -9999 -9999 -9999 -9999 -9999 -9999 -9999 -9999 -9999 -9999 -9999 -9999 -9999 -9999 -9999 -9999 -9999 -9999 -9999 -9999 -9999 -9999 -9999 -9999 -9999 -9999 -9999 -9999 -9999 -9999 -9999 -9999 -9999 -9999 -9999 -9999 -9999 -9999 -9999 -9999 -9999 -9999 -9999 -9999 -9999 -9999 -9999 -9999 -9999 -9999 -9999 -9999 -9999 -9999 -9999 -9999 -9999 -9999 -9999 -9999 -9999 -9999 -9999 -9999 -9999 -9999 -9999 -9999 -9999 -9999 -9999 -9999 -9999 -9999 -9999 -9999 -9999 -9999 -9999 -9999 -9999 -9999 -9999 -9999 -9999 -9999 -9999 -9999 -9999 -9999 -9999 -9999 -9999 -9999 -9999 -9999 -9999 -9999 -9999 -9999 -9999 -9999 -9999 -9999 -9999 -9999 -9999 -9999 -9999 -9999 -9999 -9999 -9999 -9999 -9999 -9999 -9999 -9999 -9999 -9999 -9999 -9999 -9999 -9999 -9999 -9999 -9999 -9999 -9999 -9999 -9999 -9999 1.42805E-2 1.44869E-2 1.55715E-2 1.6966E-2 1.77557E-2 1.77806E-2 1.85014E-2 2.03605E-2 2.04901E-2 2.04901E-2 1.94508E-2 1.88174E-2 1.8661E-2 1.89247E-2 1.8881E-2 1.90524E-2 1.90888E-2 1.89878E-2 1.90939E-2 1.88819E-2 1.88651E-2 2.00139E-2 1.986E-2 2.11941E-2 2.12011E-2 2.10929E-2 2.19159E-2 2.19159E-2 2.27682E-2 2.168E-2 2.2341E-2 2.37172E-2 2.44444E-2 2.5235E-2 2.53994E-2 2.62371E-2 2.64662E-2 2.66706E-2 2.80451E-2 2.81937E-2 3.02453E-2 3.15721E-2 3.16559E-2 3.15604E-2 3.24622E-2 3.44242E-2 3.58795E-2 3.70637E-2 4.11921E-2 4.1706E-2 4.35453E-2 4.68187E-2 4.99786E-2 5.17282E-2 5.6048E-2 5.78304E-2 5.99449E-2 6.46594E-2 6.75052E-2 7.28215E-2 7.8078E-2 8.40041E-2 8.40053E-2 8.44307E-2 8.81931E-2 9.37572E-2 9.72767E-2 1.07039E-1 1.07404E-1 1.19616E-1 1.3847E-1 1.55661E-1 1.63256E-1 1.49639E-1 1.2575E-1 1.18076E-1 1.11888E-1 1.26742E-1 1.26742E-1 1.35461E-1 1.43479E-1 1.4475E-1 1.09431E-1 9.55731E-2 8.67233E-2 8.74276E-2 7.84875E-2 7.61116E-2 7.65533E-2 7.63784E-2 7.61986E-2 8.48012E-2 1.06574E-1 9.70232E-2 2.18895E-1 1.23053E-1 1.24172E-1 1.64117E-1 1.70177E-1 1.28026E-1 1.26901E-1 1.34099E-1 1.3875E-1 1.44847E-1 1.62815E-1 2.00551E-1 2.25769E-1 2.50242E-1 2.51966E-1 2.47141E-1 4.08132E-1 6.01542E-1 5.88866E-1 5.11342E-1 4.90906E-1 5.50176E-1 5.1655E-1 4.97819E-1 5.22018E-1 5.3246E-1 5.44249E-1 5.42172E-1 5.42529E-1 5.41487E-1 5.46126E-1 5.69532E-1 5.69728E-1 5.87874E-1 5.63013E-1 5.02666E-1 4.49105E-1 3.60497E-1 2.80068E-1 2.09482E-1 2.77713E-1 2.22051E-1 3.54022E-1 2.22768E-1 1.73833E-1 1.48939E-1 1.70696E-1 1.24463E-1 9.31671E-2 9.08235E-2 9.70196E-2 1.30264E-1 1.11421E-1 9.1959E-2 1.64006E-1 1.33026E-1 1.06395E-1 -9999 -9999 -9999 -9999 -9999 -9999 -9999 -9999 -9999 -9999 -9999
-9999 -9999 -9999 -9999 -9999 -9999 -9999 -9999 -9999 -9999 -9999 -9999 -9999 -9999 -9999 -9999 -9999 -9999 -9999 -9999 -9999 -9999 -9999 -9999 -9999 -9999 -9999 -9999 -9999 -9999 -9999 -9999 -9999 -9999 -9999 -9999 -9999 -9999 -9999 -9999 -9999 -9999 -9999 -9999 -9999 -9999 -9999 -9999 -9999 -9999 -9999 -9999 -9999 -9999 -9999 -9999 -9999 -9999 -9999 -9999 -9999 -9999 -9999 -9999 -9999 -9999 -9999 -9999 -9999 -9999 -9999 -9999 -9999 -9999 -9999 -9999 -9999 -9999 -9999 -9999 -9999 -9999 -9999 -9999 -9999 -9999 -9999 -9999 -9999 -9999 -9999 -9999 -9999 -9999 -9999 -9999 -9999 -9999 -9999 -9999 -9999 -9999 -9999 -9999 -9999 -9999 -9999 -9999 -9999 -9999 -9999 -9999 -9999 -9999 -9999 -9999 -9999 -9999 -9999 -9999 -9999 -9999 -9999 -9999 -9999 -9999 -9999 -9999 -9999 -9999 -9999 -9999 -9999 -9999 -9999 -9999 -9999 -9999 -9999 -9999 -9999 -9999 -9999 -9999 -9999 -9999 -9999 -9999 -9999 -9999 -9999 -9999 -9999 -9999 -9999 -9999 -9999 -9999 -9999 -9999 -9999 -9999 -9999 -9999 -9999 -9999 -9999 -9999 -9999 -9999 -9999 -9999 -9999 -9999 -9999 -9999 -9999 -9999 -9999 -9999 -9999 -9999 -9999 -9999 -9999 -9999 -9999 -9999 -9999 -9999 -9999 1.52465E-2 1.53694E-2 1.60373E-2 1.62831E-2 1.63973E-2 1.64748E-2 1.7242E-2 1.88839E-2 2.03605E-2 2.03079E-2 2.22514E-2 2.22011E-2 2.04504E-2 1.94101E-2 1.95679E-2 1.90011E-2 1.89439E-2 1.89951E-2 1.90524E-2 2.07558E-2 2.07558E-2 2.06938E-2 2.08093E-2 2.06851E-2 2.13843E-2 2.13843E-2 2.23376E-2 2.23376E-2 2.3017E-2 2.39043E-2 2.39784E-2 2.37845E-2 2.45022E-2 2.45732E-2 2.44444E-2 2.54563E-2 2.56051E-2 2.78952E-2 2.82865E-2 2.90563E-2 2.93811E-2 2.94658E-2 3.15909E-2 3.1933E-2 3.28718E-2 3.43995E-2 3.45661E-2 3.553E-2 3.90359E-2 4.05165E-2 4.17473E-2 4.69468E-2 4.66384E-2 4.84174E-2 5.22436E-2 5.41985E-2 5.89873E-2 6.20313E-2 6.3042E-2 7.01047E-2 7.0865E-2 7.84578E-2 8.07783E-2 8.96327E-2 9.07586E-2 9.44993E-2 9.69081E-2 1.03826E-1 1.10425E-1 1.15087E-1 1.22404E-1 1.37684E-1 1.46874E-1 1.73789E-1 1.83461E-1 1.58947E-1 1.38846E-1 1.25462E-1 1.34181E-1 1.32256E-1 1.34181E-1 1.51969E-1 1.67938E-1 1.61218E-1 1.0969E-1 9.29549E-2 8.67233E-2 7.80542E-2 7.82943E-2 8.75551E-2 7.63592E-2 7.67675E-2 7.69497E-2 7.86501E-2 8.21908E-2 8.48012E-2 1.19604E-1 1.08784E-1 1.11035E-1 1.59601E-1 1.41E-1 1.1638E-1 1.22362E-1 1.37368E-1 1.77189E-1 1.54819E-1 1.79192E-1 2.1437E-1 2.63989E-1 2.87046E-1 3.29481E-1 2.96889E-1 2.99835E-1 4.9886E-1 5.8476E-1 5.2904E-1 5.10665E-1 5.00428E-1 5.03233E-1 5.34831E-1 5.19369E-1 5.34699E-1 5.57434E-1 5.58654E-1 5.45687E-1 5.44446E-1 5.66582E-1 5.80437E-1 5.83216E-1 5.78968E-1 5.48297E-1 5.26435E-1 4.93835E-1 4.61241E-1 3.98565E-1 3.57452E-1 1.97271E-1 1.83593E-1 3.2869E-1 2.6088E-1 1.24611E-1 4.04112E-1 4.39288E-1 2.87693E-1 1.46515E-1 9.54811E-2 9.46134E-2 9.47534E-2 8.83314E-2 8.9988E-2 1.16309E-1 1.07733E-1 1.22698E-1 -9999 -9999 -9999 -9999 -9999 -9999 -9999 -9999 -9999 -9999 -9999
-9999 -9999 -9999 -9999 -9999 -9999 -9999 -9999 -9999 -9999 -9999 -9999 -9999 -9999 -9999 -9999 -9999 -9999 -9999 -9999 -9999 -9999 -9999 -9999 -9999 -9999 -9999 -9999 -9999 -9999 -9999 -9999 -9999 -9999 -9999 -9999 -9999 -9999 -9999 -9999 -9999 -9999 -9999 -9999 -9999 -9999 -9999 -9999 -9999 -9999 -9999 -9999 -9999 -9999 -9999 -9999 -9999 -9999 -9999 -9999 -9999 -9999 -9999 -9999 -9999 -9999 -9999 -9999 -9999 -9999 -9999 -9999 -9999 -9999 -9999 -9999 -9999 -9999 -9999 -9999 -9999 -9999 -9999 -9999 -9999 -9999 -9999 -9999 -9999 -9999 -9999 -9999 -9999 -9999 -9999 -9999 -9999 -9999 -9999 -9999 -9999 -9999 -9999 -9999 -9999 -9999 -9999 -9999 -9999 -9999 -9999 -9999 -9999 -9999 -9999 -9999 -9999 -9999 -9999 -9999 -9999 -9999 -9999 -9999 -9999 -9999 -9999 -9999 -9999 -9999 -9999 -9999 -9999 -9999 -9999 -9999 -9999 -9999 -9999 -9999 -9999 -9999 -9999 -9999 -9999 -9999 -9999 -9999 -9999 -9999 -9999 -9999 -9999 -9999 -9999 -9999 -9999 -9999 -9999 -9999 -9999 -9999 -9999 -9999 -9999 -9999 -9999 -9999 -9999 -9999 -9999 -9999 -9999 -9999 -9999 -9999 -9999 -9999 -9999 -9999 -9999 -9999 -9999 -9999 -9999 -9999 -9999 -9999 1.41668E-2 1.48977E-2 1.67368E-2 1.57662E-2 1.5941E-2 1.61365E-2 1.62987E-2 1.63624E-2 1.70744E-2 1.8761E-2 2.12712E-2 2.28406E-2 2.28558E-2 2.31306E-2 2.32014E-2 2.31332E-2 2.181E-2 2.08189E-2 2.06953E-2 2.06425E-2 2.0704E-2 2.07631E-2 2.08253E-2 2.08804E-2 2.0818E-2 2.14481E-2 2.25964E-2 2.27823E-2 2.26633E-2 2.24699E-2 2.36023E-2 2.33432E-2 2.33432E-2 2.34156E-2 2.40491E-2 2.4195E-2 2.45732E-2 2.46425E-2 2.67023E-2 2.79043E-2 2.80655E-2 2.83682E-2 3.06944E-2 3.11363E-2 3.10346E-2 3.23118E-2 3.33484E-2 3.47976E-2 3.48713E-2 3.78215E-2 3.78717E-2 3.92533E-2 4.0629E-2 4.51057E-2 4.70748E-2 4.71486E-2 5.27394E-2 5.45712E-2 5.87852E-2 6.07821E-2 6.54937E-2 6.82056E-2 7.06476E-2 7.59913E-2 8.37935E-2 8.75246E-2 9.05137E-2 9.71888E-2 9.81475E-2 1.06816E-1 1.15348E-1 1.1869E-1 1.30579E-1 1.34423E-1 1.45749E-1 1.73726E-1 1.93464E-1 1.73547E-1 1.46885E-1 1.39157E-1 1.34181E-1 1.47208E-1 1.5552E-1 1.60982E-1 1.61326E-1 1.66185E-1 1.28276E-1 1.04946E-1 9.25779E-2 8.32617E-2 8.01508E-2 7.62702E-2 8.46604E-2 7.61411E-2 7.63592E-2 7.69497E-2 7.71586E-2 8.02531E-2 8.26002E-2 9.42616E-2 1.1001E-1 1.04538E-1 1.40056E-1 1.26581E-1 1.12423E-1 1.15258E-1 1.39548E-1 1.90561E-1 1.97014E-1 2.12979E-1 2.24163E-1 2.55842E-1 2.67465E-1 2.36654E-1 3.67933E-1 4.98949E-1 4.70064E-1 4.58225E-1 5.38881E-1 5.47911E-1 5.40752E-1 5.22599E-1 5.34031E-1 5.37612E-1 5.47583E-1 5.71477E-1 5.64214E-1 5.66422E-1 5.65674E-1 5.77278E-1 5.92845E-1 6.01101E-1 5.84334E-1 5.75314E-1 5.52817E-1 5.63582E-1 5.27642E-1 5.217E-1 3.24332E-1 3.63959E-1 1.92806E-1 1.49553E-1 1.64107E-1 1.43525E-1 4.3422E-1 4.56985E-1 4.6037E-1 3.23111E-1 1.33181E-1 1.44707E-1 1.1174E-1 9.33716E-2 9.99812E-2 8.51443E-2 9.4715E-2 1.04013E-1 -9999 -9999 -9999 -9999 -9999 -9999 -9999 -9999 -9999 -9999 -9999
-9999 -9999 -9999 -9999 -9999 -9999 -9999 -9999 -9999 -9999 -9999 -9999 -9999 -9999 -9999 -9999 -9999 -9999 -9999 -9999 -9999 -9999 -9999 -9999 -9999 -9999 -9999 -9999 -9999 -9999 -9999 -9999 -9999 -9999 -9999 -9999 -9999 -9999 -9999 -9999 -9999 -9999 -9999 -9999 -9999 -9999 -9999 -9999 -9999 -9999 -9999 -9999 -9999 -9999 -9999 -9999 -9999 -9999 -9999 -9999 -9999 -9999 -9999 -9999 -9999 -9999 -9999 -9999 -9999 -9999 -9999 -9999 -9999 -9999 -9999 -9999 -9999 -9999 -9999 -9999 -9999 -9999 -9999 -9999 -9999 -9999 -9999 -9999 -9999 -9999 -9999 -9999 -9999 -9999 -9999 -9999 -9999 -9999 -9999 -9999 -9999 -9999 -9999 -9999 -9999 -9999 -9999 -9999 -9999 -9999 -9999 -9999 -9999 -9999 -9999 -9999 -9999 -9999 -9999 -9999 -9999 -9999 -9999 -9999 -9999 -9999 -9999 -9999 -9999 -9999 -9999 -9999 -9999 -9999 -9999 -9999 -9999 -9999 -9999 -9999 -9999 -9999 -9999 -9999 -9999 -9999 -9999 -9999 -9999 -9999 -9999 -9999 -9999 -9999 -9999 -9999 -9999 -9999 -9999 -9999 -9999 -9999 -9999 -9999 -9999 -9999 -9999 -9999 -9999 -9999 -9999 -9999 -9999 -9999 -9999 -9999 -9999 -9999 -9999 -9999 -9999 -9999 -9999 -9999 -9999 -9999 1.39839E-2 1.40259E-2 1.51377E-2 1.64552E-2 1.82029E-2 1.68203E-2 1.62173E-2 1.72331E-2 1.82377E-2 1.84584E-2 1.85266E-2 2.09507E-2 2.13341E-2 2.39283E-2 2.4072E-2 2.42855E-2 2.50831E-2 2.5238E-2 2.34868E-2 2.26671E-2 2.0881E-2 2.26647E-2 2.18218E-2 2.17502E-2 2.16974E-2 2.16974E-2 2.28499E-2 2.30413E-2 2.28499E-2 2.28499E-2 2.27823E-2 2.47163E-2 2.44552E-2 2.5515E-2 2.46483E-2 2.47814E-2 2.63637E-2 2.61476E-2 2.64413E-2 2.62195E-2 2.63012E-2 2.81325E-2 2.87789E-2 3.19692E-2 3.12253E-2 3.14847E-2 3.27765E-2 3.51108E-2 3.52917E-2 3.62045E-2 3.8052E-2 3.81063E-2 4.07523E-2 4.28322E-2 4.40152E-2 4.56453E-2 5.04171E-2 5.26823E-2 5.30231E-2 5.84253E-2 5.89406E-2 6.56172E-2 6.798E-2 7.06072E-2 7.59587E-2 8.39774E-2 8.68446E-2 8.77434E-2 9.69418E-2 1.01634E-1 1.07903E-1 1.16011E-1 1.24452E-1 1.37719E-1 1.38461E-1 1.51225E-1 1.68658E-1 1.92188E-1 1.91912E-1 1.68958E-1 1.67893E-1 1.55406E-1 1.55406E-1 1.65731E-1 1.70046E-1 1.70666E-1 1.47726E-1 1.47082E-1 1.16694E-1 9.88494E-2 8.95952E-2 8.34694E-2 8.31091E-2 8.16452E-2 8.95561E-2 8.20918E-2 7.95974E-2 7.6748E-2 7.73351E-2 8.2339E-2 8.27516E-2 8.77883E-2 1.28218E-1 1.34602E-1 1.04252E-1 1.0915E-1 1.12939E-1 1.0793E-1 1.13293E-1 1.41029E-1 1.87552E-1 1.88205E-1 1.87838E-1 1.79969E-1 1.98267E-1 2.18881E-1 3.99954E-1 5.66227E-1 5.833E-1 5.59689E-1 5.78587E-1 5.27815E-1 5.16523E-1 5.31738E-1 5.25913E-1 5.13905E-1 5.54736E-1 5.55173E-1 5.77537E-1 5.83403E-1 5.86359E-1 5.77552E-1 5.94254E-1 6.00353E-1 5.82765E-1 5.96746E-1 6.06394E-1 6.01966E-1 5.79977E-1 5.43468E-1 3.78669E-1 2.95753E-1 1.63808E-1 3.60262E-1 2.53777E-1 1.79113E-1 2.81325E-1 4.60163E-1 4.97646E-1 4.19141E-1 2.04391E-1 1.75247E-1 1.16036E-1 9.93591E-2 1.0016E-1 7.85296E-2 8.07596E-2 -9999 -9999 -9999 -9999 -9999 -9999 -9999 -9999 -9999 -9999 -9999 -9999
-9999 -9999 -9999 -9999 -9999 -9999 -9999 -9999 -9999 -9999 -9999 -9999 -9999 -9999 -9999 -9999 -9999 -9999 -9999 -9999 -9999 -9999 -9999 -9999 -9999 -9999 -9999 -9999 -9999 -9999 -9999 -9999 -9999 -9999 -9999 -9999 -9999 -9999 -9999 -9999 -9999 -9999 -9999 -9999 -9999 -9999 -9999 -9999 -9999 -9999 -9999 -9999 -9999 -9999 -9999 -9999 -9999 -9999 -9999 -9999 -9999 -9999 -9999 -9999 -9999 -9999 -9999 -9999 -9999 -9999 -9999 -9999 -9999 -9999 -9999 -9999 -9999 -9999 -9999 -9999 -9999 -9999 -9999 -9999 -9999 -9999 -9999 -9999 -9999 -9999 -9999 -9999 -9999 -9999 -9999 -9999 -9999 -9999 -9999 -9999 -9999 -9999 -9999 -9999 -9999 -9999 -9999 -9999 -9999 -9999 -9999 -9999 -9999 -9999 -9999 -9999 -9999 -9999 -9999 -9999 -9999 -9999 -9999 -9999 -9999 -9999 -9999 -9999 -9999 -9999 -9999 -9999 -9999 -9999 -9999 -9999 -9999 -9999 -9999 -9999 -9999 -9999 -9999 -9999 -9999 -9999 -9999 -9999 -9999 -9999 -9999 -9999 -9999 -9999 -9999 -9999 -9999 -9999 -9999 -9999 -9999 -9999 -9999 -9999 -9999 -9999 -9999 -9999 -9999 -9999 -9999 -9999 -9999 -9999 -9999 -9999 -9999 -9999 -9999 -9999 -9999 -9999 -9999 1.54037E-2 1.43314E-2 1.46623E-2 1.47809E-2 1.49582E-2 1.57804E-2 1.73356E-2 1.77213E-2 1.71127E-2 1.71301E-2 1.71066E-2 1.78058E-2 1.94848E-2 1.96231E-2 2.09507E-2 2.10913E-2 2.193E-2 2.3934E-2 2.4215E-2 2.42857E-2 2.30071E-2 2.3349E-2 2.34868E-2 2.29367E-2 2.22636E-2 2.23156E-2 2.29304E-2 2.31175E-2 2.31175E-2 2.38762E-2 2.38762E-2 2.38762E-2 2.38055E-2 2.50614E-2 2.56647E-2 2.55897E-2 2.55897E-2 2.55952E-2 2.56702E-2 2.63637E-2 2.64405E-2 2.67434E-2 2.65184E-2 2.77026E-2 3.01609E-2 3.05087E-2 3.1763E-2 3.21298E-2 3.4616E-2 3.46078E-2 3.44034E-2 3.83077E-2 3.83915E-2 3.8696E-2 4.2841E-2 4.30454E-2 4.45432E-2 4.78258E-2 4.95072E-2 5.08422E-2 5.33837E-2 5.69391E-2 5.88898E-2 6.364E-2 6.82834E-2 6.85113E-2 7.55329E-2 7.66975E-2 8.41562E-2 9.11737E-2 9.59809E-2 1.00891E-1 1.0499E-1 1.14663E-1 1.19587E-1 1.31586E-1 1.43552E-1 1.60125E-1 1.79009E-1 1.8728E-1 2.18715E-1 2.09565E-1 2.07052E-1 1.91202E-1 1.6468E-1 1.63546E-1 1.74517E-1 1.8881E-1 1.79575E-1 1.42825E-1 1.18873E-1 1.09431E-1 9.8374E-2 8.98158E-2 8.83444E-2 8.29022E-2 8.81887E-2 1.02601E-1 9.20763E-2 9.36573E-2 8.7961E-2 8.21014E-2 8.25126E-2 8.27191E-2 8.80051E-2 8.77671E-2 1.00283E-1 1.05484E-1 1.0391E-1 1.07423E-1 1.0294E-1 1.0732E-1 1.15811E-1 1.362E-1 1.45334E-1 1.52522E-1 1.4E-1 1.52942E-1 2.03117E-1 4.24934E-1 4.91158E-1 5.1305E-1 5.21939E-1 5.53563E-1 6.01537E-1 5.81279E-1 5.57452E-1 5.25023E-1 5.12634E-1 5.35243E-1 5.67058E-1 5.95984E-1 5.8109E-1 5.78911E-1 5.6807E-1 5.84987E-1 6.00541E-1 5.88371E-1 5.89791E-1 6.00257E-1 6.27028E-1 5.46171E-1 4.16949E-1 3.08898E-1 2.26207E-1 2.39345E-1 4.65332E-1 4.24484E-1 2.71578E-1 1.52534E-1 2.48334E-1 3.93524E-1 2.79085E-1 1.88668E-1 1.98111E-1 1.03763E-1 9.28601E-2 9.08909E-2 7.62209E-2 7.64282E-2 -9999 -9999 -9999 -9999 -9999 -9999 -9999 -9999 -9999 -9999 -9999 -9999
-9999 -9999 -9999 -9999 -9999 -9999 -9999 -9999 -9999 -9999 -9999 -9999 -9999 -9999 -9999 -9999 -9999 -9999 -9999 -9999 -9999 -9999 -9999 -9999 -9999 -9999 -9999 -9999 -9999 -9999 -9999 -9999 -9999 -9999 -9999 -9999 -9999 -9999 -9999 -9999 -9999 -9999 -9999 -9999 -9999 -9999 -9999 -9999 -9999 -9999 -9999 -9999 -9999 -9999 -9999 -9999 -9999 -9999 -9999 -9999 -9999 -9999 -9999 -9999 -9999 -9999 -9999 -9999 -9999 -9999 -9999 -9999 -9999 -9999 -9999 -9999 -9999 -9999 -9999 -9999 -9999 -9999 -9999 -9999 -9999 -9999 -9999 -9999 -9999 -9999 -9999 -9999 -9999 -9999 -9999 -9999 -9999 -9999 -9999 -9999 -9999 -9999 -9999 -9999 -9999 -9999 -9999 -9999 -9999 -9999 -9999 -9999 -9999 -9999 -9999 -9999 -9999 -9999 -9999 -9999 -9999 -9999 -9999 -9999 -9999 -9999 -9999 -9999 -9999 -9999 -9999 -9999 -9999 -9999 -9999 -9999 -9999 -9999 -9999 -9999 -9999 -9999 -9999 -9999 -9999 -9999 -9999 -9999 -9999 -9999 -9999 -9999 -9999 -9999 -9999 -9999 -9999 -9999 -9999 -9999 -9999 -9999 -9999 -9999 -9999 -9999 -9999 -9999 -9999 -9999 -9999 -9999 -9999 -9999 -9999 -9999 -9999 -9999 -9999 -9999 -9999 1.50904E-2 1.52238E-2 1.64427E-2 1.70958E-2 1.65499E-2 1.61375E-2 1.69309E-2 1.72709E-2 1.90921E-2 2.01262E-2 1.81174E-2 1.80396E-2 1.92822E-2 1.95295E-2 2.20559E-2 2.05008E-2 2.22166E-2 2.30279E-2 2.3793E-2 2.6942E-2 2.68713E-2 2.48765E-2 2.76463E-2 2.56739E-2 2.59018E-2 2.50784E-2 2.30023E-2 2.30666E-2 2.30666E-2 2.40263E-2 2.39552E-2 2.39471E-2 2.50614E-2 2.50614E-2 2.51352E-2 2.58836E-2 2.58153E-2 2.60331E-2 2.5881E-2 2.59569E-2 2.66596E-2 2.68939E-2 2.67414E-2 2.82885E-2 2.84497E-2 2.95467E-2 2.97175E-2 3.0149E-2 3.13944E-2 3.26002E-2 3.37386E-2 3.67398E-2 3.80029E-2 3.88432E-2 3.89329E-2 4.31449E-2 4.33162E-2 4.6796E-2 4.81999E-2 4.82164E-2 5.13164E-2 5.13771E-2 5.74775E-2 5.70904E-2 6.14622E-2 6.43086E-2 6.82834E-2 7.12115E-2 7.62625E-2 8.23699E-2 9.09165E-2 9.81023E-2 1.03707E-1 1.07578E-1 1.14669E-1 1.2371E-1 1.34515E-1 1.35386E-1 1.46958E-1 1.59435E-1 1.83751E-1 2.18629E-1 2.19975E-1 2.57361E-1 2.35284E-1 2.00706E-1 1.8682E-1 1.78925E-1 1.93698E-1 2.1371E-1 1.7541E-1 1.34681E-1 1.15175E-1 1.04991E-1 9.45478E-2 9.4032E-2 8.85619E-2 8.57531E-2 9.41766E-2 1.02292E-1 1.11765E-1 1.13975E-1 1.07606E-1 1.11135E-1 9.22059E-2 8.61308E-2 8.7961E-2 8.86315E-2 9.32012E-2 9.57711E-2 1.04989E-1 1.4229E-1 1.56003E-1 1.48184E-1 1.31749E-1 1.28393E-1 1.37714E-1 1.41734E-1 1.47549E-1 1.46227E-1 1.77656E-1 3.3214E-1 3.0161E-1 3.95314E-1 3.74666E-1 4.5283E-1 5.62199E-1 4.86941E-1 4.46276E-1 4.81826E-1 4.97394E-1 5.11842E-1 5.11743E-1 5.81157E-1 5.66474E-1 5.6527E-1 5.80154E-1 5.71447E-1 5.73916E-1 5.78938E-1 5.83018E-1 6.06073E-1 6.30132E-1 6.10405E-1 5.57455E-1 5.34207E-1 3.43621E-1 1.72058E-1 3.11843E-1 3.37817E-1 4.22103E-1 2.26459E-1 2.7846E-1 4.47554E-1 3.03465E-1 3.36626E-1 2.35866E-1 1.7627E-1 1.19621E-1 8.20416E-2 8.9261E-2 8.46213E-2 -9999 -9999 -9999 -9999 -9999 -9999 -9999 -9999 -9999 -9999 -9999 -9999
-9999 -9999 -9999 -9999 -9999 -9999 -9999 -9999 -9999 -9999 -9999 -9999 -9999 -9999 -9999 -9999 -9999 -9999 -9999 -9999 -9999 -9999 -9999 -9999 -9999 -9999 -9999 -9999 -9999 -9999 -9999 -9999 -9999 -9999 -9999 -9999 -9999 -9999 -9999 -9999 -9999 -9999 -9999 -9999 -9999 -9999 -9999 -9999 -9999 -9999 -9999 -9999 -9999 -9999 -9999 -9999 -9999 -9999 -9999 -9999 -9999 -9999 -9999 -9999 -9999 -9999 -9999 -9999 -9999 -9999 -9999 -9999 -9999 -9999 -9999 -9999 -9999 -9999 -9999 -9999 -9999 -9999 -9999 -9999 -9999 -9999 -9999 -9999 -9999 -9999 -9999 -9999 -9999 -9999 -9999 -9999 -9999 -9999 -9999 -9999 -9999 -9999 -9999 -9999 -9999 -9999 -9999 -9999 -9999 -9999 -9999 -9999 -9999 -9999 -9999 -9999 -9999 -9999 -9999 -9999 -9999 -9999 -9999 -9999 -9999 -9999 -9999 -9999 -9999 -9999 -9999 -9999 -9999 -9999 -9999 -9999 -9999 -9999 -9999 -9999 -9999 -9999 -9999 -9999 -9999 -9999 -9999 -9999 -9999 -9999 -9999 -9999 -9999 -9999 -9999 -9999 -9999 -9999 -9999 -9999 -9999 -9999 -9999 -9999 -9999 -9999 -9999 -9999 -9999 -9999 -9999 -9999 -9999 -9999 -9999 -9999 -9999 -9999 1.23965E-2 1.24698E-2 1.39023E-2 1.57383E-2 1.62518E-2 1.78351E-2 1.88898E-2 1.74207E-2 1.77288E-2 1.87197E-2 1.88446E-2 2.1034E-2 2.14047E-2 2.03042E-2 1.92694E-2 1.95149E-2 1.96455E-2 2.20559E-2 2.24037E-2 2.48937E-2 2.51154E-2 2.59442E-2 2.83315E-2 2.93324E-2 2.88168E-2 2.93154E-2 2.81326E-2 2.72459E-2 2.60538E-2 2.45668E-2 2.3469E-2 2.45016E-2 2.46295E-2 2.46295E-2 2.51556E-2 2.54327E-2 2.55076E-2 2.64094E-2 2.6332E-2 2.70372E-2 2.81261E-2 2.80446E-2 2.82792E-2 2.90358E-2 2.82037E-2 2.92821E-2 2.96271E-2 2.94561E-2 2.99702E-2 3.0232E-2 3.18582E-2 3.14038E-2 3.2413E-2 3.60296E-2 3.82392E-2 4.01815E-2 4.24902E-2 4.19759E-2 4.41065E-2 4.5478E-2 4.83798E-2 4.84624E-2 5.38451E-2 5.3777E-2 5.7325E-2 5.76304E-2 5.76998E-2 6.39154E-2 6.7408E-2 7.098E-2 7.38374E-2 7.97921E-2 8.56674E-2 9.78337E-2 1.14569E-1 1.16783E-1 1.19106E-1 1.27483E-1 1.40086E-1 1.53106E-1 1.55065E-1 1.5923E-1 1.69741E-1 2.08927E-1 2.22827E-1 2.44439E-1 2.8649E-1 2.5001E-1 1.95804E-1 2.2295E-1 2.0626E-1 1.92538E-1 2.18762E-1 1.51251E-1 1.30764E-1 1.30646E-1 1.11506E-1 1.00828E-1 9.3496E-2 9.08085E-2 9.7167E-2 1.14179E-1 1.179E-1 1.15632E-1 1.48229E-1 1.48812E-1 1.8543E-1 1.1131E-1 1.01073E-1 8.59183E-2 8.81893E-2 9.32012E-2 9.34267E-2 1.04497E-1 1.55729E-1 1.91026E-1 2.21505E-1 1.45718E-1 1.41218E-1 1.57424E-1 1.73472E-1 1.6237E-1 1.46644E-1 1.79471E-1 2.45749E-1 2.35789E-1 3.30501E-1 2.36714E-1 3.43357E-1 3.9094E-1 3.30583E-1 4.11898E-1 4.3405E-1 5.34642E-1 5.58576E-1 5.08905E-1 5.52511E-1 5.90447E-1 5.95857E-1 5.94946E-1 5.9174E-1 6.01683E-1 5.85181E-1 5.77178E-1 6.06702E-1 6.1934E-1 6.16655E-1 5.87599E-1 4.89993E-1 2.74247E-1 3.22181E-1 1.88551E-1 2.28642E-1 4.75853E-1 3.73589E-1 1.97965E-1 3.5612E-1 4.29323E-1 3.94825E-1 2.73944E-1 2.74934E-1 1.43258E-1 1.55022E-1 1.85338E-1 -9999 -9999 -9999 -9999 -9999 -9999 -9999 -9999 -9999 -9999 -9999 -9999 -9999
-9999 -9999 -9999 -9999 -9999 -9999 -9999 -9999 -9999 -9999 -9999 -9999 -9999 -9999 -9999 -9999 -9999 -9999 -9999 -9999 -9999 -9999 -9999 -9999 -9999 -9999 -9999 -9999 -9999 -9999 -9999 -9999 -9999 -9999 -9999 -9999 -9999 -9999 -9999 -9999 -9999 -9999 -9999 -9999 -9999 -9999 -9999 -9999 -9999 -9999 -9999 -9999 -9999 -9999 -9999 -9999 -9999 -9999 -9999 -9999 -9999 -9999 -9999 -9999 -9999 -9999 -9999 -9999 -9999 -9999 -9999 -9999 -9999 -9999 -9999 -9999 -9999 -9999 -9999 -9999 -9999 -9999 -9999 -9999 -9999 -9999 -9999 -9999 -9999 -9999 -9999 -9999 -9999 -9999 -9999 -9999 -9999 -9999 -9999 -9999 -9999 -9999 -9999 -9999 -9999 -9999 -9999 -9999 -9999 -9999 -9999 -9999 -9999 -9999 -9999 -9999 -9999 -9999 -9999 -9999 -9999 -9999 -9999 -9999 -9999 -9999 -9999 -9999 -9999 -9999 -9999 -9999 -9999 -9999 -9999 -9999 -9999 -9999 -9999 -9999 -9999 -9999 -9999 -9999 -9999 -9999 -9999 -9999 -9999 -9999 -9999 -9999 -9999 -9999 -9999 -9999 -9999 -9999 -9999 -9999 -9999 -9999 -9999 -9999 -9999 -9999 -9999 -9999 -9999 -9999 -9999 -9999 -9999 -9999 -9999 -9999 1.34713E-2 1.24797E-2 1.24331E-2 1.20559E-2 1.32748E-2 1.51894E-2 1.608E-2 1.69965E-2 1.82775E-2 1.91526E-2 2.11526E-2 2.23968E-2 2.15512E-2 2.31536E-2 2.22344E-2 2.22344E-2 2.05618E-2 2.05779E-2 2.14031E-2 2.33818E-2 2.52405E-2 2.76627E-2 2.83318E-2 2.84882E-2 2.85752E-2 3.05358E-2 3.09734E-2 3.05221E-2 3.07903E-2 2.91483E-2 2.77245E-2 2.78861E-2 2.55963E-2 2.55963E-2 2.56659E-2 2.56659E-2 2.55153E-2 2.63477E-2 2.73562E-2 2.85192E-2 2.85192E-2 2.84364E-2 2.85192E-2 2.8444E-2 2.94462E-2 2.9361E-2 2.97856E-2 2.97061E-2 3.13095E-2 3.14901E-2 3.15807E-2 3.18544E-2 3.21306E-2 3.24094E-2 3.49234E-2 3.73872E-2 3.93129E-2 4.15654E-2 4.28461E-2 4.6345E-2 4.73545E-2 4.75333E-2 4.93595E-2 5.27998E-2 5.43474E-2 5.48582E-2 6.02597E-2 6.04834E-2 6.42505E-2 6.71764E-2 7.12918E-2 7.43517E-2 7.68865E-2 8.56232E-2 8.83517E-2 1.01547E-1 1.15945E-1 1.57939E-1 1.31501E-1 1.43777E-1 1.80562E-1 1.76012E-1 1.69208E-1 1.93874E-1 1.82242E-1 2.00225E-1 2.57352E-1 2.57361E-1 2.67489E-1 2.61569E-1 2.20463E-1 2.55439E-1 2.28247E-1 2.12174E-1 2.28087E-1 1.92049E-1 1.51472E-1 1.59756E-1 1.39043E-1 1.14151E-1 9.9489E-2 9.62094E-2 9.27429E-2 9.91533E-2 1.10271E-1 1.59426E-1 1.77462E-1 2.08756E-1 1.36657E-1 1.04048E-1 9.06264E-2 9.06747E-2 8.81893E-2 9.32012E-2 9.5602E-2 1.0201E-1 1.74722E-1 1.83705E-1 2.76692E-1 1.87243E-1 1.63389E-1 1.68224E-1 1.75948E-1 1.6427E-1 1.65272E-1 1.84198E-1 2.59198E-1 2.95928E-1 2.38846E-1 2.18421E-1 2.72332E-1 2.68636E-1 3.08207E-1 3.17676E-1 3.85291E-1 4.35386E-1 4.72503E-1 5.40947E-1 5.59672E-1 5.46153E-1 5.89299E-1 6.10582E-1 5.94797E-1 6.17111E-1 6.23692E-1 6.26579E-1 5.7629E-1 5.36046E-1 5.6379E-1 6.13623E-1 5.60565E-1 4.25544E-1 2.57236E-1 2.1948E-1 3.79067E-1 3.53917E-1 4.45688E-1 2.59671E-1 3.32141E-1 3.93891E-1 3.39865E-1 2.34214E-1 1.39752E-1 1.52049E-1 1.87306E-1 1.57835E-1 -9999 -9999 -9999 -9999 -9999 -9999 -9999 -9999 -9999 -9999 -9999 -9999 -9999
-9999 -9999 -9999 -9999 -9999 -9999 -9999 -9999 -9999 -9999 -9999 -9999 -9999 -9999 -9999 -9999 -9999 -9999 -9999 -9999 -9999 -9999 -9999 -9999 -9999 -9999 -9999 -9999 -9999 -9999 -9999 -9999 -9999 -9999 -9999 -9999 -9999 -9999 -9999 -9999 -9999 -9999 -9999 -9999 -9999 -9999 -9999 -9999 -9999 -9999 -9999 -9999 -9999 -9999 -9999 -9999 -9999 -9999 -9999 -9999 -9999 -9999 -9999 -9999 -9999 -9999 -9999 -9999 -9999 -9999 -9999 -9999 -9999 -9999 -9999 -9999 -9999 -9999 -9999 -9999 -9999 -9999 -9999 -9999 -9999 -9999 -9999 -9999 -9999 -9999 -9999 -9999 -9999 -9999 -9999 -9999 -9999 -9999 -9999 -9999 -9999 -9999 -9999 -9999 -9999 -9999 -9999 -9999 -9999 -9999 -9999 -9999 -9999 -9999 -9999 -9999 -9999 -9999 -9999 -9999 -9999 -9999 -9999 -9999 -9999 -9999 -9999 -9999 -9999 -9999 -9999 -9999 -9999 -9999 -9999 -9999 -9999 -9999 -9999 -9999 -9999 -9999 -9999 -9999 -9999 -9999 -9999 -9999 -9999 -9999 -9999 -9999 -9999 -9999 -9999 -9999 -9999 -9999 -9999 -9999 -9999 -9999 -9999 -9999 -9999 -9999 -9999 -9999 -9999 -9999 -9999 -9999 -9999 1.71893E-2 1.71395E-2 1.68229E-2 1.48434E-2 1.3418E-2 1.32485E-2 1.26324E-2 1.31204E-2 1.38932E-2 1.55193E-2 1.64896E-2 1.83305E-2 1.94295E-2 2.15053E-2 2.39173E-2 2.57866E-2 2.43204E-2 2.43907E-2 2.16104E-2 2.06731E-2 2.07602E-2 2.2306E-2 2.42862E-2 2.67131E-2 3.01108E-2 3.11663E-2 3.00383E-2 3.23496E-2 3.29026E-2 3.21528E-2 3.35602E-2 3.5727E-2 3.04321E-2 2.82866E-2 2.70864E-2 2.57474E-2 2.58936E-2 2.70812E-2 2.69236E-2 2.80298E-2 2.88529E-2 2.87691E-2 2.87691E-2 2.86855E-2 2.88451E-2 2.88451E-2 2.96092E-2 2.96172E-2 3.14841E-2 3.13936E-2 3.14841E-2 3.15807E-2 3.38376E-2 3.28811E-2 3.33563E-2 3.51228E-2 3.49234E-2 3.62378E-2 3.64411E-2 4.04363E-2 4.29883E-2 4.51258E-2 4.77825E-2 4.81389E-2 5.13972E-2 5.33478E-2 5.47092E-2 5.72298E-2 6.05039E-2 6.20808E-2 6.26393E-2 6.71764E-2 6.95358E-2 7.66396E-2 7.96867E-2 8.51475E-2 9.13218E-2 1.0203E-1 1.15921E-1 1.44274E-1 1.71041E-1 1.61826E-1 1.5193E-1 2.12015E-1 2.27535E-1 1.88668E-1 2.36497E-1 2.06885E-1 2.28462E-1 2.48845E-1 2.85406E-1 2.84218E-1 2.81841E-1 2.45515E-1 2.65683E-1 2.66036E-1 2.27663E-1 2.5004E-1 2.21866E-1 1.96589E-1 1.7756E-1 1.58923E-1 1.3841E-1 1.02856E-1 9.82696E-2 1.00636E-1 1.01975E-1 1.08992E-1 1.49162E-1 1.63567E-1 1.8686E-1 1.9883E-1 1.34701E-1 9.13445E-2 9.11233E-2 9.02504E-2 9.34801E-2 9.823E-2 1.08255E-1 1.18159E-1 1.57174E-1 3.75135E-1 2.97605E-1 2.15928E-1 1.90841E-1 1.8613E-1 1.8936E-1 1.95696E-1 1.82592E-1 1.93259E-1 2.66667E-1 2.40322E-1 3.40991E-1 4.33941E-1 3.0865E-1 4.12132E-1 4.66108E-1 3.61336E-1 4.27362E-1 5.03549E-1 5.77451E-1 5.64741E-1 5.489E-1 5.88907E-1 6.09465E-1 6.02042E-1 6.2653E-1 6.50497E-1 6.12E-1 5.96904E-1 5.67572E-1 5.216E-1 4.47371E-1 4.46039E-1 2.5609E-1 3.12689E-1 3.85809E-1 4.94267E-1 4.28781E-1 4.53324E-1 4.81248E-1 3.45149E-1 3.99758E-1 3.72304E-1 1.89883E-1 1.86425E-1 1.8396E-1 1.52571E-1 1.40487E-1 -9999 -9999 -9999 -9999 -9999 -9999 -9999 -9999 -9999 -9999 -9999 -9999 -9999
-9999 -9999 -9999 -9999 -9999 -9999 -9999 -9999 -9999 -9999 -9999 -9999 -9999 -9999 -9999 -9999 -9999 -9999 -9999 -9999 -9999 -9999 -9999 -9999 -9999 -9999 -9999 -9999 -9999 -9999 -9999 -9999 -9999 -9999 -9999 -9999 -9999 -9999 -9999 -9999 -9999 -9999 -9999 -9999 -9999 -9999 -9999 -9999 -9999 -9999 -9999 -9999 -9999 -9999 -9999 -9999 -9999 -9999 -9999 -9999 -9999 -9999 -9999 -9999 -9999 -9999 -9999 -9999 -9999 -9999 -9999 -9999 -9999 -9999 -9999 -9999 -9999 -9999 -9999 -9999 -9999 -9999 -9999 -9999 -9999 -9999 -9999 -9999 -9999 -9999 -9999 -9999 -9999 -9999 -9999 -9999 -9999 -9999 -9999 -9999 -9999 -9999 -9999 -9999 -9999 -9999 -9999 -9999 -9999 -9999 -9999 -9999 -9999 -9999 -9999 -9999 -9999 -9999 -9999 -9999 -9999 -9999 -9999 -9999 -9999 -9999 -9999 -9999 -9999 -9999 -9999 -9999 -9999 -9999 -9999 -9999 -9999 -9999 -9999 -9999 -9999 -9999 -9999 -9999 -9999 -9999 -9999 -9999 -9999 -9999 -9999 -9999 -9999 -9999 -9999 -9999 -9999 -9999 -9999 -9999 -9999 -9999 -9999 -9999 -9999 -9999 -9999 -9999 -9999 -9999 -9999 1.62821E-2 1.63299E-2 1.72615E-2 1.70898E-2 1.70898E-2 1.69206E-2 1.56486E-2 1.47259E-2 1.44293E-2 1.46834E-2 1.52508E-2 1.57199E-2 1.7084E-2 1.90538E-2 2.1617E-2 2.23968E-2 2.4901E-2 2.75078E-2 2.80393E-2 2.81391E-2 2.45511E-2 2.1753E-2 2.33565E-2 2.35652E-2 2.54904E-2 2.68671E-2 2.94199E-2 3.32021E-2 3.33895E-2 3.46416E-2 3.8883E-2 3.54262E-2 3.5727E-2 3.31843E-2 3.10524E-2 3.07847E-2 2.73247E-2 2.73195E-2 2.73195E-2 2.72398E-2 2.74629E-2 2.82701E-2 2.8106E-2 3.03292E-2 3.01547E-2 2.87691E-2 3.04097E-2 2.97813E-2 3.13854E-2 3.24883E-2 3.24967E-2 3.3446E-2 3.37343E-2 3.52217E-2 3.56258E-2 3.56258E-2 3.57272E-2 3.61386E-2 3.65519E-2 4.04548E-2 4.03232E-2 4.21641E-2 4.41554E-2 4.78137E-2 5.02676E-2 5.19136E-2 5.31159E-2 5.60515E-2 5.70017E-2 5.92782E-2 6.3636E-2 6.51038E-2 6.76371E-2 7.01918E-2 7.4585E-2 7.78168E-2 8.31227E-2 8.82551E-2 9.39175E-2 1.08511E-1 1.23312E-1 1.45249E-1 2.04126E-1 2.31439E-1 1.86458E-1 1.95442E-1 2.62004E-1 2.26168E-1 2.54011E-1 2.17899E-1 2.62793E-1 3.03508E-1 3.12669E-1 3.2648E-1 2.93767E-1 2.8883E-1 2.73914E-1 2.94232E-1 2.58609E-1 2.37539E-1 2.05708E-1 1.76027E-1 1.4601E-1 1.24832E-1 1.16903E-1 1.08361E-1 1.04585E-1 1.03474E-1 9.74314E-2 1.03576E-1 1.19024E-1 1.27425E-1 1.57638E-1 1.55297E-1 1.30614E-1 1.01885E-1 9.56162E-2 9.19191E-2 9.56162E-2 9.8298E-2 1.07499E-1 1.12121E-1 1.34482E-1 2.65663E-1 2.96666E-1 2.82416E-1 2.26913E-1 2.11693E-1 2.20467E-1 2.08199E-1 2.08199E-1 1.98009E-1 2.08579E-1 2.11728E-1 2.82417E-1 4.26213E-1 3.80689E-1 3.90967E-1 4.8919E-1 4.3726E-1 4.55396E-1 5.22698E-1 6.10948E-1 5.70868E-1 5.74815E-1 5.87765E-1 6.02602E-1 6.17831E-1 6.44415E-1 6.59205E-1 6.44692E-1 6.25647E-1 5.98434E-1 5.66892E-1 5.30134E-1 5.42607E-1 3.93253E-1 3.82598E-1 3.82569E-1 4.85879E-1 4.85006E-1 4.85661E-1 4.80215E-1 4.88776E-1 5.0223E-1 5.0945E-1 3.86823E-1 3.64163E-1 2.56257E-1 2.01231E-1 -9999 -9999 -9999 -9999 -9999 -9999 -9999 -9999 -9999 -9999 -9999 -9999 -9999 -9999
-9999 -9999 -9999 -9999 -9999 -9999 -9999 -9999 -9999 -9999 -9999 -9999 -9999 -9999 -9999 -9999 -9999 -9999 -9999 -9999 -9999 -9999 -9999 -9999 -9999 -9999 -9999 -9999 -9999 -9999 -9999 -9999 -9999 -9999 -9999 -9999 -9999 -9999 -9999 -9999 -9999 -9999 -9999 -9999 -9999 -9999 -9999 -9999 -9999 -9999 -9999 -9999 -9999 -9999 -9999 -9999 -9999 -9999 -9999 -9999 -9999 -9999 -9999 -9999 -9999 -9999 -9999 -9999 -9999 -9999 -9999 -9999 -9999 -9999 -9999 -9999 -9999 -9999 -9999 -9999 -9999 -9999 -9999 -9999 -9999 -9999 -9999 -9999 -9999 -9999 -9999 -9999 -9999 -9999 -9999 -9999 -9999 -9999 -9999 -9999 -9999 -9999 -9999 -9999 -9999 -9999 -9999 -9999 -9999 -9999 -9999 -9999 -9999 -9999 -9999 -9999 -9999 -9999 -9999 -9999 -9999 -9999 -9999 -9999 -9999 -9999 -9999 -9999 -9999 -9999 -9999 -9999 -9999 -9999 -9999 -9999 -9999 -9999 -9999 -9999 -9999 -9999 -9999 -9999 -9999 -9999 -9999 -9999 -9999 -9999 -9999 -9999 -9999 -9999 -9999 -9999 -9999 -9999 -9999 -9999 -9999 -9999 -9999 -9999 -9999 -9999 -9999 -9999 2.91579E-2 1.98876E-2 1.98303E-2 1.7968E-2 1.73948E-2 1.63778E-2 1.5825E-2 1.5918E-2 1.65951E-2 1.65257E-2 1.65257E-2 1.64096E-2 1.65865E-2 1.5798E-2 1.65584E-2 1.9081E-2 2.1247E-2 2.45485E-2 2.60707E-2 2.58603E-2 2.78806E-2 2.66542E-2 2.80706E-2 2.46932E-2 2.25377E-2 2.47979E-2 2.70515E-2 2.89783E-2 3.08245E-2 3.31052E-2 3.63521E-2 3.64575E-2 3.68635E-2 3.82363E-2 3.86658E-2 3.60356E-2 3.34708E-2 3.11504E-2 3.15015E-2 3.02708E-2 2.85441E-2 2.98308E-2 2.98138E-2 2.83704E-2 3.05929E-2 3.05929E-2 3.04169E-2 3.14907E-2 3.1472E-2 3.2297E-2 3.23069E-2 3.24883E-2 3.25819E-2 3.51099E-2 3.51171E-2 3.5318E-2 3.55248E-2 3.59308E-2 3.71874E-2 3.70783E-2 3.73944E-2 4.04548E-2 4.06776E-2 4.23016E-2 4.38086E-2 4.67919E-2 4.85369E-2 5.19537E-2 5.33096E-2 5.61095E-2 5.80588E-2 5.96707E-2 6.35605E-2 6.57097E-2 6.59546E-2 7.23915E-2 7.52849E-2 8.05207E-2 8.31227E-2 9.1443E-2 9.24201E-2 1.01742E-1 1.20092E-1 1.40636E-1 1.64145E-1 2.30738E-1 3.54434E-1 2.41392E-1 2.406E-1 2.8625E-1 3.21544E-1 3.0043E-1 2.67253E-1 3.02038E-1 3.65075E-1 3.51112E-1 3.68413E-1 3.49818E-1 3.43665E-1 3.23139E-1 3.23409E-1 3.00339E-1 2.19698E-1 1.82941E-1 1.79382E-1 1.3587E-1 1.47874E-1 1.48408E-1 1.15639E-1 1.11164E-1 1.0041E-1 1.13104E-1 1.29712E-1 1.29866E-1 1.12148E-1 1.27781E-1 1.20776E-1 1.37519E-1 1.49665E-1 1.28987E-1 1.01922E-1 9.75971E-2 1.01207E-1 1.07576E-1 1.15253E-1 1.73595E-1 1.96793E-1 1.82049E-1 3.03054E-1 3.07099E-1 2.43613E-1 2.32719E-1 2.17901E-1 2.26914E-1 2.14839E-1 2.41346E-1 2.3398E-1 2.36671E-1 3.17864E-1 4.04533E-1 3.83129E-1 4.53343E-1 4.67981E-1 4.66415E-1 5.53134E-1 6.10773E-1 5.82733E-1 6.06425E-1 6.2139E-1 6.24508E-1 6.31682E-1 6.48503E-1 6.68744E-1 6.60415E-1 6.34409E-1 5.95875E-1 5.86861E-1 5.82774E-1 5.16827E-1 4.95264E-1 4.41473E-1 4.1816E-1 4.81361E-1 5.14237E-1 4.87925E-1 4.74297E-1 4.2464E-1 4.89333E-1 4.69653E-1 4.16277E-1 3.45132E-1 3.16576E-1 3.1527E-1 -9999 -9999 -9999 -9999 -9999 -9999 -9999 -9999 -9999 -9999 -9999 -9999 -9999 -9999
-9999 -9999 -9999 -9999 -9999 -9999 -9999 -9999 -9999 -9999 -9999 -9999 -9999 -9999 -9999 -9999 -9999 -9999 -9999 -9999 -9999 -9999 -9999 -9999 -9999 -9999 -9999 -9999 -9999 -9999 -9999 -9999 -9999 -9999 -9999 -9999 -9999 -9999 -9999 -9999 -9999 -9999 -9999 -9999 -9999 -9999 -9999 -9999 -9999 -9999 -9999 -9999 -9999 -9999 -9999 -9999 -9999 -9999 -9999 -9999 -9999 -9999 -9999 -9999 -9999 -9999 -9999 -9999 -9999 -9999 -9999 -9999 -9999 -9999 -9999 -9999 -9999 -9999 -9999 -9999 -9999 -9999 -9999 -9999 -9999 -9999 -9999 -9999 -9999 -9999 -9999 -9999 -9999 -9999 -9999 -9999 -9999 -9999 -9999 -9999 -9999 -9999 -9999 -9999 -9999 -9999 -9999 -9999 -9999 -9999 -9999 -9999 -9999 -9999 -9999 -9999 -9999 -9999 -9999 -9999 -9999 -9999 -9999 -9999 -9999 -9999 -9999 -9999 -9999 -9999 -9999 -9999 -9999 -9999 -9999 -9999 -9999 -9999 -9999 -9999 -9999 -9999 -9999 -9999 -9999 -9999 -9999 -9999 -9999 -9999 -9999 -9999 -9999 -9999 -9999 -9999 -9999 -9999 -9999 -9999 -9999 -9999 -9999 -9999 -9999 -9999 2.38444E-2 3.1843E-2 2.83173E-2 2.15849E-2 1.98876E-2 1.98303E-2 1.82231E-2 1.68917E-2 1.5521E-2 1.69409E-2 1.79013E-2 1.9061E-2 1.92262E-2 1.91709E-2 1.78519E-2 1.76055E-2 1.86657E-2 2.06814E-2 2.36986E-2 2.40388E-2 2.76358E-2 2.8773E-2 2.56766E-2 2.45318E-2 2.43504E-2 2.44803E-2 2.45788E-2 2.62494E-2 3.08877E-2 3.10793E-2 3.36856E-2 3.20822E-2 3.63521E-2 3.84535E-2 3.68669E-2 3.72813E-2 3.64539E-2 3.48457E-2 3.53429E-2 3.34833E-2 3.07087E-2 3.03543E-2 3.02568E-2 3.01617E-2 3.01617E-2 3.09484E-2 3.07701E-2 3.07701E-2 3.07701E-2 3.1021E-2 3.19216E-2 3.19216E-2 3.28537E-2 3.29484E-2 3.52097E-2 3.44169E-2 3.55111E-2 3.54174E-2 3.86724E-2 3.96694E-2 3.98936E-2 4.05781E-2 4.16134E-2 4.17242E-2 4.20662E-2 4.65866E-2 4.65584E-2 4.73088E-2 5.22804E-2 5.35036E-2 5.43622E-2 5.9403E-2 6.24404E-2 6.22844E-2 6.42306E-2 6.86913E-2 7.07935E-2 7.27628E-2 8.0455E-2 8.63848E-2 8.91301E-2 9.5281E-2 1.01939E-1 1.0873E-1 1.2736E-1 1.49087E-1 1.63456E-1 2.13781E-1 3.54894E-1 3.77657E-1 4.21888E-1 3.50542E-1 4.37521E-1 3.8895E-1 3.55151E-1 3.77561E-1 3.75419E-1 3.61109E-1 3.65555E-1 3.58883E-1 3.48417E-1 3.66634E-1 3.73514E-1 3.22207E-1 2.44807E-1 2.34383E-1 2.36507E-1 1.56511E-1 1.83976E-1 2.14815E-1 1.38193E-1 1.14208E-1 1.06788E-1 1.05432E-1 1.09692E-1 1.03299E-1 9.75071E-2 9.79697E-2 1.03092E-1 1.01677E-1 1.16931E-1 1.25019E-1 1.17834E-1 1.18372E-1 1.03523E-1 1.10917E-1 1.19008E-1 1.44571E-1 1.83619E-1 1.74305E-1 2.38135E-1 3.45368E-1 2.92623E-1 2.47948E-1 2.403E-1 2.43925E-1 2.3613E-1 2.74561E-1 2.66401E-1 2.70871E-1 2.76523E-1 3.03498E-1 3.59257E-1 5.64576E-1 4.98457E-1 5.17303E-1 5.40775E-1 6.01429E-1 5.87982E-1 5.98292E-1 6.24218E-1 6.48321E-1 6.44963E-1 6.66706E-1 6.73642E-1 6.57161E-1 6.06979E-1 6.09114E-1 6.31525E-1 5.83936E-1 5.11717E-1 5.03557E-1 5.11645E-1 4.64071E-1 4.82536E-1 5.28561E-1 4.79614E-1 4.09894E-1 2.75334E-1 3.18462E-1 3.18752E-1 3.05E-1 2.56321E-1 2.13241E-1 2.22596E-1 -9999 -9999 -9999 -9999 -9999 -9999 -9999 -9999 -9999 -9999 -9999 -9999 -9999 -9999
-9999 -9999 -9999 -9999 -9999 -9999 -9999 -9999 -9999 -9999 -9999 -9999 -9999 -9999 -9999 -9999 -9999 -9999 -9999 -9999 -9999 -9999 -9999 -9999 -9999 -9999 -9999 -9999 -9999 -9999 -9999 -9999 -9999 -9999 -9999 -9999 -9999 -9999 -9999 -9999 -9999 -9999 -9999 -9999 -9999 -9999 -9999 -9999 -9999 -9999 -9999 -9999 -9999 -9999 -9999 -9999 -9999 -9999 -9999 -9999 -9999 -9999 -9999 -9999 -9999 -9999 -9999 -9999 -9999 -9999 -9999 -9999 -9999 -9999 -9999 -9999 -9999 -9999 -9999 -9999 -9999 -9999 -9999 -9999 -9999 -9999 -9999 -9999 -9999 -9999 -9999 -9999 -9999 -9999 -9999 -9999 -9999 -9999 -9999 -9999 -9999 -9999 -9999 -9999 -9999 -9999 -9999 -9999 -9999 -9999 -9999 -9999 -9999 -9999 -9999 -9999 -9999 -9999 -9999 -9999 -9999 -9999 -9999 -9999 -9999 -9999 -9999 -9999 -9999 -9999 -9999 -9999 -9999 -9999 -9999 -9999 -9999 -9999 -9999 -9999 -9999 -9999 -9999 -9999 -9999 -9999 -9999 -9999 -9999 -9999 -9999 -9999 -9999 -9999 -9999 -9999 -9999 -9999 -9999 -9999 -9999 -9999 -9999 2.08812E-2 1.90655E-2 2.25414E-2 2.45372E-2 2.50381E-2 2.60222E-2 2.11219E-2 1.98303E-2 1.82555E-2 1.7532E-2 1.67922E-2 1.77813E-2 1.80097E-2 1.9564E-2 2.16769E-2 2.25879E-2 2.0826E-2 2.0826E-2 1.88571E-2 1.9757E-2 2.36788E-2 2.63381E-2 2.65629E-2 3.00811E-2 3.04203E-2 2.8119E-2 2.60662E-2 2.6141E-2 2.63088E-2 2.48696E-2 2.59733E-2 3.07196E-2 3.10793E-2 3.19778E-2 3.22584E-2 3.25391E-2 3.55449E-2 3.70745E-2 4.04261E-2 3.66597E-2 3.52343E-2 3.3191E-2 3.21663E-2 3.04425E-2 3.03543E-2 2.95566E-2 3.04256E-2 3.00847E-2 3.10379E-2 3.09484E-2 3.10287E-2 3.35374E-2 3.45014E-2 3.44078E-2 3.45014E-2 3.44031E-2 3.55012E-2 3.55012E-2 3.5612E-2 3.95475E-2 3.95543E-2 3.96694E-2 4.09247E-2 4.10396E-2 4.13819E-2 4.14921E-2 4.31506E-2 4.61957E-2 4.65584E-2 4.82487E-2 5.05903E-2 5.19537E-2 5.44183E-2 5.7562E-2 5.95609E-2 6.26047E-2 6.90659E-2 6.87907E-2 6.90465E-2 7.32534E-2 7.65549E-2 8.11304E-2 8.92906E-2 9.59446E-2 1.02192E-1 1.09493E-1 1.15782E-1 1.27945E-1 1.40739E-1 1.7194E-1 1.97041E-1 2.41075E-1 2.95927E-1 3.88675E-1 5.41351E-1 5.17391E-1 4.39233E-1 3.73713E-1 3.64037E-1 3.4605E-1 3.39962E-1 3.17392E-1 2.99534E-1 2.87655E-1 3.31924E-1 3.26234E-1 3.40817E-1 3.02385E-1 3.04373E-1 2.23103E-1 2.06651E-1 2.18369E-1 1.78022E-1 1.28771E-1 1.16658E-1 1.12833E-1 1.05759E-1 9.96884E-2 9.93286E-2 9.72006E-2 9.79812E-2 1.01656E-1 1.02132E-1 1.23348E-1 1.32309E-1 1.13588E-1 1.09697E-1 1.22204E-1 1.18015E-1 1.19649E-1 2.04324E-1 2.21689E-1 2.2221E-1 2.20098E-1 2.65486E-1 2.84592E-1 2.65713E-1 2.71688E-1 2.5991E-1 2.52737E-1 2.91753E-1 3.32152E-1 3.19324E-1 3.43623E-1 3.35117E-1 3.84799E-1 4.22433E-1 5.46498E-1 5.52932E-1 5.81342E-1 6.11438E-1 6.12979E-1 6.24946E-1 6.52922E-1 6.52194E-1 6.61717E-1 6.85226E-1 6.73177E-1 6.54226E-1 6.11141E-1 6.46157E-1 6.56996E-1 5.59418E-1 5.53261E-1 5.6501E-1 5.5783E-1 5.1688E-1 5.17246E-1 5.49593E-1 3.70113E-1 2.56591E-1 2.65399E-1 1.45358E-1 2.61774E-1 2.83622E-1 1.85679E-1 2.34699E-1 -9999 -9999 -9999 -9999 -9999 -9999 -9999 -9999 -9999 -9999 -9999 -9999 -9999 -9999 -9999
-9999 -9999 -9999 -9999 -9999 -9999 -9999 -9999 -9999 -9999 -9999 -9999 -9999 -9999 -9999 -9999 -9999 -9999 -9999 -9999 -9999 -9999 -9999 -9999 -9999 -9999 -9999 -9999 -9999 -9999 -9999 -9999 -9999 -9999 -9999 -9999 -9999 -9999 -9999 -9999 -9999 -9999 -9999 -9999 -9999 -9999 -9999 -9999 -9999 -9999 -9999 -9999 -9999 -9999 -9999 -9999 -9999 -9999 -9999 -9999 -9999 -9999 -9999 -9999 -9999 -9999 -9999 -9999 -9999 -9999 -9999 -9999 -9999 -9999 -9999 -9999 -9999 -9999 -9999 -9999 -9999 -9999 -9999 -9999 -9999 -9999 -9999 -9999 -9999 -9999 -9999 -9999 -9999 -9999 -9999 -9999 -9999 -9999 -9999 -9999 -9999 -9999 -9999 -9999 -9999 -9999 -9999 -9999 -9999 -9999 -9999 -9999 -9999 -9999 -9999 -9999 -9999 -9999 -9999 -9999 -9999 -9999 -9999 -9999 -9999 -9999 -9999 -9999 -9999 -9999 -9999 -9999 -9999 -9999 -9999 -9999 -9999 -9999 -9999 -9999 -9999 -9999 -9999 -9999 -9999 -9999 -9999 -9999 -9999 -9999 -9999 -9999 -9999 -9999 -9999 -9999 -9999 -9999 -9999 -9999 -9999 2.1465E-2 1.59759E-2 1.72125E-2 1.89554E-2 2.09334E-2 2.7185E-2 2.3709E-2 2.11219E-2 1.96932E-2 1.81806E-2 1.77084E-2 1.77084E-2 1.78117E-2 1.81204E-2 2.05397E-2 2.19641E-2 2.42227E-2 2.53716E-2 2.32136E-2 2.07171E-2 2.03605E-2 2.20604E-2 2.23804E-2 2.45439E-2 2.57215E-2 2.96337E-2 3.33358E-2 3.10449E-2 2.962E-2 2.83979E-2 2.63843E-2 2.70932E-2 2.71172E-2 2.75898E-2 3.07196E-2 3.1339E-2 3.40656E-2 3.52446E-2 3.57425E-2 3.943E-2 3.96502E-2 3.65568E-2 3.43516E-2 3.46467E-2 3.46561E-2 3.32799E-2 3.1884E-2 3.04256E-2 3.12294E-2 3.24403E-2 3.36508E-2 3.35457E-2 3.35457E-2 3.46047E-2 3.46047E-2 3.45061E-2 3.45061E-2 3.58053E-2 3.55012E-2 3.66311E-2 3.85409E-2 3.85574E-2 3.84562E-2 3.99027E-2 3.99027E-2 4.15E-2 4.47265E-2 4.5089E-2 4.64738E-2 4.83035E-2 5.03748E-2 5.18895E-2 5.21392E-2 5.56765E-2 5.6527E-2 6.09208E-2 6.0689E-2 6.8888E-2 6.90659E-2 6.91465E-2 7.37469E-2 7.68737E-2 7.89831E-2 8.65994E-2 9.30134E-2 9.59446E-2 1.05012E-1 1.13242E-1 1.20211E-1 1.35526E-1 1.53251E-1 2.74985E-1 3.5499E-1 4.6824E-1 4.42857E-1 4.15399E-1 5.24E-1 5.23597E-1 4.87481E-1 4.37332E-1 3.82703E-1 3.9817E-1 3.63718E-1 3.17373E-1 2.68218E-1 2.73788E-1 2.99121E-1 2.88608E-1 2.95625E-1 3.01974E-1 3.40242E-1 3.05695E-1 2.15502E-1 2.31332E-1 1.71188E-1 1.31457E-1 1.1869E-1 1.17895E-1 1.15257E-1 1.08513E-1 1.0212E-1 1.06246E-1 1.14052E-1 1.06879E-1 1.03969E-1 1.04784E-1 1.08678E-1 1.12551E-1 1.12551E-1 1.16677E-1 1.20902E-1 1.30036E-1 1.75138E-1 2.32289E-1 2.18495E-1 3.31455E-1 3.92159E-1 3.71268E-1 3.1322E-1 2.81836E-1 2.58205E-1 2.74536E-1 2.80294E-1 3.94184E-1 4.00653E-1 4.15149E-1 3.32505E-1 4.96255E-1 4.02491E-1 5.09674E-1 5.7128E-1 6.15372E-1 6.46432E-1 6.53136E-1 6.40833E-1 6.57438E-1 6.69655E-1 6.83437E-1 6.91659E-1 6.87715E-1 6.5655E-1 6.50901E-1 6.19991E-1 5.94431E-1 5.93519E-1 5.85159E-1 5.81614E-1 5.62063E-1 5.02219E-1 3.88053E-1 3.34473E-1 2.27314E-1 1.80402E-1 3.67269E-1 1.34479E-1 1.67296E-1 2.52992E-1 1.98009E-1 1.94797E-1 -9999 -9999 -9999 -9999 -9999 -9999 -9999 -9999 -9999 -9999 -9999 -9999 -9999 -9999 -9999
-9999 -9999 -9999 -9999 -9999 -9999 -9999 -9999 -9999 -9999 -9999 -9999 -9999 -9999 -9999 -9999 -9999 -9999 -9999 -9999 -9999 -9999 -9999 -9999 -9999 -9999 -9999 -9999 -9999 -9999 -9999 -9999 -9999 -9999 -9999 -9999 -9999 -9999 -9999 -9999 -9999 -9999 -9999 -9999 -9999 -9999 -9999 -9999 -9999 -9999 -9999 -9999 -9999 -9999 -9999 -9999 -9999 -9999 -9999 -9999 -9999 -9999 -9999 -9999 -9999 -9999 -9999 -9999 -9999 -9999 -9999 -9999 -9999 -9999 -9999 -9999 -9999 -9999 -9999 -9999 -9999 -9999 -9999 -9999 -9999 -9999 -9999 -9999 -9999 -9999 -9999 -9999 -9999 -9999 -9999 -9999 -9999 -9999 -9999 -9999 -9999 -9999 -9999 -9999 -9999 -9999 -9999 -9999 -9999 -9999 -9999 -9999 -9999 -9999 -9999 -9999 -9999 -9999 -9999 -9999 -9999 -9999 -9999 -9999 -9999 -9999 -9999 -9999 -9999 -9999 -9999 -9999 -9999 -9999 -9999 -9999 -9999 -9999 -9999 -9999 -9999 -9999 -9999 -9999 -9999 -9999 -9999 -9999 -9999 -9999 -9999 -9999 -9999 -9999 -9999 -9999 -9999 -9999 1.42377E-2 1.66915E-2 2.53046E-2 2.14242E-2 1.90279E-2 2.27091E-2 1.9743E-2 2.59496E-2 2.51461E-2 2.15965E-2 1.97756E-2 1.93215E-2 1.77834E-2 1.77834E-2 1.776E-2 1.91219E-2 1.88897E-2 2.02182E-2 2.13594E-2 2.47743E-2 2.58528E-2 2.58521E-2 2.3861E-2 2.32539E-2 2.29988E-2 2.28743E-2 2.49444E-2 2.61524E-2 3.05139E-2 3.35434E-2 3.10449E-2 3.09578E-2 2.93956E-2 2.86409E-2 2.95784E-2 2.88345E-2 3.25466E-2 3.39572E-2 3.40583E-2 3.41613E-2 3.78095E-2 3.88884E-2 4.15595E-2 4.12206E-2 3.9764E-2 4.02095E-2 3.72021E-2 3.46561E-2 3.49385E-2 3.47396E-2 3.17828E-2 3.24403E-2 3.28044E-2 3.37385E-2 3.37385E-2 3.35457E-2 3.47036E-2 3.47036E-2 3.67319E-2 3.66281E-2 3.76795E-2 3.74677E-2 3.71524E-2 3.86564E-2 3.86658E-2 4.09214E-2 4.27765E-2 4.28894E-2 4.41098E-2 4.45883E-2 4.73964E-2 4.804E-2 5.02386E-2 5.30591E-2 5.557E-2 5.62849E-2 5.77738E-2 6.02727E-2 6.24249E-2 6.45501E-2 6.77819E-2 6.92444E-2 7.6529E-2 7.66041E-2 7.93116E-2 8.41223E-2 8.68147E-2 9.54015E-2 9.96161E-2 1.05012E-1 1.13242E-1 1.20769E-1 1.40097E-1 1.57791E-1 2.1399E-1 3.09619E-1 3.33774E-1 5.09926E-1 6.03115E-1 5.1347E-1 3.68878E-1 3.55476E-1 3.6606E-1 3.54923E-1 3.40419E-1 3.06063E-1 2.78583E-1 3.04439E-1 2.79177E-1 2.78323E-1 2.78821E-1 2.93724E-1 2.64397E-1 2.80327E-1 2.88446E-1 2.71933E-1 3.33212E-1 2.91146E-1 1.40738E-1 1.20543E-1 1.45427E-1 1.50768E-1 1.30258E-1 1.08365E-1 1.23217E-1 1.72701E-1 1.33198E-1 1.07465E-1 1.0732E-1 1.18536E-1 1.18536E-1 1.41356E-1 1.23102E-1 1.24492E-1 1.36243E-1 1.5113E-1 2.03347E-1 2.10738E-1 2.57795E-1 3.51625E-1 4.41699E-1 4.36384E-1 3.22026E-1 2.96221E-1 2.79613E-1 2.92009E-1 3.57865E-1 4.27384E-1 3.75209E-1 4.14322E-1 4.46951E-1 5.69996E-1 4.87611E-1 4.86016E-1 5.99323E-1 6.6798E-1 6.76697E-1 6.74121E-1 6.79011E-1 6.84263E-1 6.9381E-1 6.73297E-1 6.69677E-1 6.32518E-1 6.57136E-1 4.86171E-1 5.4255E-1 5.63287E-1 5.00321E-1 4.96105E-1 5.47992E-1 5.11515E-1 4.3041E-1 3.38037E-1 3.38279E-1 2.0875E-1 2.43832E-1 1.35642E-1 1.49903E-1 2.41646E-1 1.81422E-1 1.56854E-1 -9999 -9999 -9999 -9999 -9999 -9999 -9999 -9999 -9999 -9999 -9999 -9999 -9999 -9999 -9999
-9999 -9999 -9999 -9999 -9999 -9999 -9999 -9999 -9999 -9999 -9999 -9999 -9999 -9999 -9999 -9999 -9999 -9999 -9999 -9999 -9999 -9999 -9999 -9999 -9999 -9999 -9999 -9999 -9999 -9999 -9999 -9999 -9999 -9999 -9999 -9999 -9999 -9999 -9999 -9999 -9999 -9999 -9999 -9999 -9999 -9999 -9999 -9999 -9999 -9999 -9999 -9999 -9999 -9999 -9999 -9999 -9999 -9999 -9999 -9999 -9999 -9999 -9999 -9999 -9999 -9999 -9999 -9999 -9999 -9999 -9999 -9999 -9999 -9999 -9999 -9999 -9999 -9999 -9999 -9999 -9999 -9999 -9999 -9999 -9999 -9999 -9999 -9999 -9999 -9999 -9999 -9999 -9999 -9999 -9999 -9999 -9999 -9999 -9999 -9999 -9999 -9999 -9999 -9999 -9999 -9999 -9999 -9999 -9999 -9999 -9999 -9999 -9999 -9999 -9999 -9999 -9999 -9999 -9999 -9999 -9999 -9999 -9999 -9999 -9999 -9999 -9999 -9999 -9999 -9999 -9999 -9999 -9999 -9999 -9999 -9999 -9999 -9999 -9999 -9999 -9999 -9999 -9999 -9999 -9999 -9999 -9999 -9999 -9999 -9999 -9999 -9999 -9999 -9999 -9999 -9999 1.248E-2 1.35373E-2 1.56793E-2 2.55466E-2 2.55466E-2 2.27692E-2 2.27434E-2 2.59115E-2 2.72693E-2 2.81681E-2 2.59436E-2 2.14654E-2 1.76196E-2 1.82569E-2 1.78353E-2 1.77834E-2 1.81466E-2 1.89203E-2 2.01347E-2 2.06655E-2 2.33598E-2 2.40113E-2 2.67967E-2 2.92717E-2 2.57751E-2 2.63451E-2 2.74621E-2 2.51725E-2 2.75185E-2 2.84219E-2 3.09369E-2 3.64438E-2 3.35695E-2 3.13264E-2 3.0999E-2 2.95784E-2 3.22621E-2 3.24436E-2 3.27297E-2 3.99759E-2 3.92091E-2 3.74902E-2 3.75947E-2 4.05446E-2 4.28471E-2 4.47602E-2 4.33279E-2 4.06628E-2 3.87878E-2 3.6251E-2 3.43456E-2 3.39666E-2 3.24403E-2 3.1693E-2 3.38353E-2 3.40216E-2 3.65357E-2 3.66315E-2 3.76854E-2 3.77922E-2 3.76854E-2 3.90766E-2 3.89666E-2 3.9075E-2 3.98595E-2 3.94281E-2 4.30064E-2 4.26538E-2 4.26549E-2 4.46086E-2 4.42312E-2 4.7267E-2 4.63366E-2 4.98454E-2 5.17651E-2 5.557E-2 5.57182E-2 5.61232E-2 6.23197E-2 6.24249E-2 6.40456E-2 6.70837E-2 6.93489E-2 7.64415E-2 7.6529E-2 7.71964E-2 8.51158E-2 8.47525E-2 9.34198E-2 9.95569E-2 1.05462E-1 1.12146E-1 1.17026E-1 1.23697E-1 1.39786E-1 1.60954E-1 1.87043E-1 2.70019E-1 3.72921E-1 4.58901E-1 5.06724E-1 5.22377E-1 4.67004E-1 3.59371E-1 3.43084E-1 3.22039E-1 2.88087E-1 2.61775E-1 2.90799E-1 3.22524E-1 3.08774E-1 2.84845E-1 2.95858E-1 3.1569E-1 2.97733E-1 2.6786E-1 2.23347E-1 2.06971E-1 1.86652E-1 1.6205E-1 1.3418E-1 1.22059E-1 1.51741E-1 1.77309E-1 1.26333E-1 1.19205E-1 1.36239E-1 2.19663E-1 1.36644E-1 1.17859E-1 1.33495E-1 1.1747E-1 1.20333E-1 1.36817E-1 1.25514E-1 1.34459E-1 1.4069E-1 1.54404E-1 2.55391E-1 2.18083E-1 3.02001E-1 3.4257E-1 3.65593E-1 4.61746E-1 4.19138E-1 3.38471E-1 3.06538E-1 3.27701E-1 3.93151E-1 4.6684E-1 3.86671E-1 4.38149E-1 4.90912E-1 6.07404E-1 6.73981E-1 6.34085E-1 5.38436E-1 6.73766E-1 6.90892E-1 6.84992E-1 6.90047E-1 6.92146E-1 6.43003E-1 5.77904E-1 6.03327E-1 5.20233E-1 5.86152E-1 4.99804E-1 4.96501E-1 5.07937E-1 3.54676E-1 3.13216E-1 4.06734E-1 4.31411E-1 3.57327E-1 3.28361E-1 2.35505E-1 1.82895E-1 1.35181E-1 1.35594E-1 1.28074E-1 1.48272E-1 1.37864E-1 1.74641E-1 -9999 -9999 -9999 -9999 -9999 -9999 -9999 -9999 -9999 -9999 -9999 -9999 -9999 -9999 -9999
-9999 -9999 -9999 -9999 -9999 -9999 -9999 -9999 -9999 -9999 -9999 -9999 -9999 -9999 -9999 -9999 -9999 -9999 -9999 -9999 -9999 -9999 -9999 -9999 -9999 -9999 -9999 -9999 -9999 -9999 -9999 -9999 -9999 -9999 -9999 -9999 -9999 -9999 -9999 -9999 -9999 -9999 -9999 -9999 -9999 -9999 -9999 -9999 -9999 -9999 -9999 -9999 -9999 -9999 -9999 -9999 -9999 -9999 -9999 -9999 -9999 -9999 -9999 -9999 -9999 -9999 -9999 -9999 -9999 -9999 -9999 -9999 -9999 -9999 -9999 -9999 -9999 -9999 -9999 -9999 -9999 -9999 -9999 -9999 -9999 -9999 -9999 -9999 -9999 -9999 -9999 -9999 -9999 -9999 -9999 -9999 -9999 -9999 -9999 -9999 -9999 -9999 -9999 -9999 -9999 -9999 -9999 -9999 -9999 -9999 -9999 -9999 -9999 -9999 -9999 -9999 -9999 -9999 -9999 -9999 -9999 -9999 -9999 -9999 -9999 -9999 -9999 -9999 -9999 -9999 -9999 -9999 -9999 -9999 -9999 -9999 -9999 -9999 -9999 -9999 -9999 -9999 -9999 -9999 -9999 -9999 -9999 -9999 -9999 -9999 -9999 -9999 -9999 1.25932E-2 1.26311E-2 1.29439E-2 1.35663E-2 1.44328E-2 1.93517E-2 2.24196E-2 1.98885E-2 1.87797E-2 2.26785E-2 2.78921E-2 2.8049E-2 2.50441E-2 2.28534E-2 1.92247E-2 1.7182E-2 1.75833E-2 1.76859E-2 1.94898E-2 2.06057E-2 2.00187E-2 2.04594E-2 2.34665E-2 2.40861E-2 2.51309E-2 2.71033E-2 3.08388E-2 3.09472E-2 2.92073E-2 2.9119E-2 2.79108E-2 2.73908E-2 3.02416E-2 3.39334E-2 3.98391E-2 3.81085E-2 3.58409E-2 3.3679E-2 3.3955E-2 3.52344E-2 3.26262E-2 3.5734E-2 4.37777E-2 4.2245E-2 3.71769E-2 3.64475E-2 3.75996E-2 4.13307E-2 4.26114E-2 4.29709E-2 4.05502E-2 4.16956E-2 3.72919E-2 3.72919E-2 3.30175E-2 3.40446E-2 3.24319E-2 3.6132E-2 3.67438E-2 3.78992E-2 3.77922E-2 3.80066E-2 3.78992E-2 3.88739E-2 4.08615E-2 3.88569E-2 4.05206E-2 4.19085E-2 4.18038E-2 4.31174E-2 4.28876E-2 4.27729E-2 4.42371E-2 4.48342E-2 4.78448E-2 4.95774E-2 5.15047E-2 5.48026E-2 5.69245E-2 5.75311E-2 6.18316E-2 6.19858E-2 6.36103E-2 6.91679E-2 6.92543E-2 7.48582E-2 7.47548E-2 8.2925E-2 8.47415E-2 8.49042E-2 9.31918E-2 9.34046E-2 1.02566E-1 1.09635E-1 1.16213E-1 1.22563E-1 1.31171E-1 1.38506E-1 1.60268E-1 1.80784E-1 2.17402E-1 2.82253E-1 3.70352E-1 4.44009E-1 4.61521E-1 4.55126E-1 4.394E-1 4.02061E-1 3.4791E-1 3.00178E-1 2.57244E-1 2.84775E-1 3.35291E-1 3.43847E-1 3.08567E-1 3.22521E-1 3.21308E-1 3.37998E-1 3.52277E-1 2.81457E-1 2.39057E-1 2.11494E-1 1.51676E-1 1.5974E-1 1.23857E-1 1.3296E-1 1.58495E-1 1.46009E-1 1.38512E-1 1.44163E-1 1.53188E-1 1.28783E-1 1.50374E-1 1.63349E-1 1.27962E-1 1.3652E-1 1.49271E-1 1.40875E-1 1.32682E-1 1.41992E-1 1.56918E-1 1.87158E-1 2.0383E-1 2.51038E-1 3.02962E-1 3.9878E-1 4.2426E-1 4.64741E-1 4.28344E-1 3.54725E-1 3.63277E-1 4.04083E-1 4.74898E-1 4.3833E-1 4.9088E-1 6.31502E-1 6.53964E-1 6.84684E-1 6.03411E-1 6.50286E-1 6.85137E-1 6.89533E-1 6.84594E-1 6.8187E-1 6.57905E-1 6.18492E-1 5.39685E-1 5.68014E-1 5.57354E-1 3.88259E-1 4.66599E-1 3.78113E-1 3.25858E-1 3.49887E-1 2.42469E-1 2.99793E-1 3.20089E-1 3.42543E-1 4.04583E-1 3.36916E-1 2.31065E-1 1.66034E-1 1.60336E-1 1.41792E-1 1.26377E-1 1.34132E-1 -9999 -9999 -9999 -9999 -9999 -9999 -9999 -9999 -9999 -9999 -9999 -9999 -9999 -9999 -9999 -9999
-9999 -9999 -9999 -9999 -9999 -9999 -9999 -9999 -9999 -9999 -9999 -9999 -9999 -9999 -9999 -9999 -9999 -9999 -9999 -9999 -9999 -9999 -9999 -9999 -9999 -9999 -9999 -9999 -9999 -9999 -9999 -9999 -9999 -9999 -9999 -9999 -9999 -9999 -9999 -9999 -9999 -9999 -9999 -9999 -9999 -9999 -9999 -9999 -9999 -9999 -9999 -9999 -9999 -9999 -9999 -9999 -9999 -9999 -9999 -9999 -9999 -9999 -9999 -9999 -9999 -9999 -9999 -9999 -9999 -9999 -9999 -9999 -9999 -9999 -9999 -9999 -9999 -9999 -9999 -9999 -9999 -9999 -9999 -9999 -9999 -9999 -9999 -9999 -9999 -9999 -9999 -9999 -9999 -9999 -9999 -9999 -9999 -9999 -9999 -9999 -9999 -9999 -9999 -9999 -9999 -9999 -9999 -9999 -9999 -9999 -9999 -9999 -9999 -9999 -9999 -9999 -9999 -9999 -9999 -9999 -9999 -9999 -9999 -9999 -9999 -9999 -9999 -9999 -9999 -9999 -9999 -9999 -9999 -9999 -9999 -9999 -9999 -9999 -9999 -9999 -9999 -9999 -9999 -9999 -9999 -9999 -9999 -9999 -9999 -9999 -9999 1.59013E-2 1.33307E-2 1.37046E-2 1.38585E-2 1.45794E-2 1.49459E-2 1.69106E-2 1.82688E-2 1.8066E-2 1.86958E-2 1.97564E-2 2.27042E-2 2.38919E-2 2.71168E-2 2.25154E-2 2.07534E-2 1.92247E-2 1.7182E-2 1.77591E-2 1.78629E-2 2.02521E-2 2.17871E-2 2.27369E-2 2.30666E-2 2.35339E-2 2.49874E-2 2.44959E-2 2.72691E-2 3.01079E-2 3.17988E-2 3.46684E-2 3.08248E-2 2.89235E-2 2.79585E-2 3.11486E-2 3.67454E-2 3.69642E-2 3.96446E-2 4.04151E-2 3.81225E-2 3.57605E-2 3.52344E-2 3.55356E-2 4.20078E-2 4.36587E-2 4.38971E-2 3.88844E-2 3.72805E-2 3.64574E-2 4.08786E-2 3.79254E-2 4.03228E-2 4.00999E-2 3.71082E-2 3.75274E-2 3.88922E-2 3.57641E-2 3.4153E-2 3.4153E-2 3.52256E-2 3.65528E-2 3.77023E-2 3.81143E-2 3.78992E-2 4.11015E-2 4.07625E-2 4.12054E-2 4.10904E-2 4.08615E-2 4.19089E-2 4.20253E-2 4.28795E-2 4.45667E-2 4.44446E-2 4.60715E-2 4.64193E-2 4.9023E-2 5.27916E-2 5.49999E-2 5.49566E-2 5.58451E-2 5.75311E-2 6.16619E-2 6.16619E-2 6.88843E-2 6.89771E-2 7.47697E-2 7.50489E-2 8.01164E-2 8.31324E-2 8.83402E-2 9.37446E-2 9.35754E-2 1.02747E-1 1.02812E-1 1.09635E-1 1.19331E-1 1.2744E-1 1.39786E-1 1.48096E-1 1.64809E-1 1.80413E-1 2.05948E-1 2.49858E-1 2.72693E-1 3.92183E-1 4.2931E-1 4.13669E-1 4.00701E-1 3.68687E-1 3.26983E-1 2.89389E-1 2.59215E-1 2.5922E-1 2.96074E-1 3.20965E-1 3.48003E-1 3.50386E-1 3.57255E-1 3.49772E-1 3.72226E-1 2.93202E-1 2.27049E-1 2.16719E-1 1.74607E-1 1.82976E-1 1.40621E-1 1.31829E-1 1.716E-1 2.47897E-1 1.56521E-1 1.40297E-1 1.40787E-1 1.45686E-1 1.59873E-1 1.49915E-1 1.40218E-1 1.86999E-1 1.83195E-1 1.34272E-1 1.39058E-1 1.48289E-1 1.53282E-1 1.68763E-1 2.00827E-1 2.44627E-1 2.51929E-1 3.42063E-1 3.69029E-1 3.80052E-1 4.50985E-1 4.25284E-1 4.18855E-1 4.61842E-1 5.05397E-1 4.67701E-1 4.98046E-1 6.51502E-1 6.8916E-1 6.72359E-1 6.57425E-1 6.5495E-1 6.62779E-1 6.8968E-1 6.76455E-1 6.36619E-1 6.06713E-1 6.38802E-1 5.74013E-1 5.13128E-1 5.28697E-1 4.3129E-1 3.30739E-1 3.37751E-1 2.90036E-1 2.88568E-1 2.85576E-1 2.10839E-1 2.889E-1 3.35637E-1 4.23507E-1 3.37968E-1 2.46696E-1 2.18884E-1 2.50618E-1 2.16334E-1 1.53028E-1 1.3706E-1 -9999 -9999 -9999 -9999 -9999 -9999 -9999 -9999 -9999 -9999 -9999 -9999 -9999 -9999 -9999 -9999
-9999 -9999 -9999 -9999 -9999 -9999 -9999 -9999 -9999 -9999 -9999 -9999 -9999 -9999 -9999 -9999 -9999 -9999 -9999 -9999 -9999 -9999 -9999 -9999 -9999 -9999 -9999 -9999 -9999 -9999 -9999 -9999 -9999 -9999 -9999 -9999 -9999 -9999 -9999 -9999 -9999 -9999 -9999 -9999 -9999 -9999 -9999 -9999 -9999 -9999 -9999 -9999 -9999 -9999 -9999 -9999 -9999 -9999 -9999 -9999 -9999 -9999 -9999 -9999 -9999 -9999 -9999 -9999 -9999 -9999 -9999 -9999 -9999 -9999 -9999 -9999 -9999 -9999 -9999 -9999 -9999 -9999 -9999 -9999 -9999 -9999 -9999 -9999 -9999 -9999 -9999 -9999 -9999 -9999 -9999 -9999 -9999 -9999 -9999 -9999 -9999 -9999 -9999 -9999 -9999 -9999 -9999 -9999 -9999 -9999 -9999 -9999 -9999 -9999 -9999 -9999 -9999 -9999 -9999 -9999 -9999 -9999 -9999 -9999 -9999 -9999 -9999 -9999 -9999 -9999 -9999 -9999 -9999 -9999 -9999 -9999 -9999 -9999 -9999 -9999 -9999 -9999 -9999 -9999 -9999 -9999 -9999 -9999 1.29805E-2 1.35422E-2 1.35422E-2 1.50521E-2 1.59549E-2 1.60492E-2 1.60492E-2 1.56396E-2 1.84941E-2 1.67622E-2 1.62949E-2 1.63719E-2 1.89053E-2 2.1567E-2 2.59538E-2 2.94993E-2 2.70409E-2 2.57654E-2 2.06938E-2 1.92247E-2 1.8674E-2 1.78109E-2 1.94077E-2 2.14161E-2 2.17245E-2 2.20726E-2 2.31991E-2 2.36368E-2 2.63088E-2 2.44258E-2 2.5787E-2 2.95427E-2 3.21719E-2 3.46684E-2 3.24108E-2 3.16289E-2 3.00752E-2 3.02711E-2 3.40463E-2 3.69695E-2 4.34118E-2 4.3529E-2 4.14292E-2 3.68716E-2 3.70754E-2 3.83438E-2 4.53565E-2 4.35405E-2 3.87773E-2 3.90945E-2 3.61529E-2 3.59515E-2 3.66618E-2 3.69708E-2 3.80316E-2 3.8138E-2 3.67904E-2 3.71016E-2 3.86003E-2 3.73105E-2 3.54612E-2 3.49513E-2 3.81295E-2 4.06704E-2 4.07844E-2 4.22821E-2 4.23929E-2 4.27441E-2 4.25113E-2 4.09907E-2 4.24947E-2 4.22581E-2 4.21426E-2 4.18032E-2 4.6065E-2 4.59421E-2 4.55635E-2 4.72181E-2 4.95108E-2 4.92888E-2 5.08915E-2 5.48111E-2 5.51025E-2 5.68703E-2 5.92457E-2 6.01853E-2 6.69784E-2 6.86961E-2 7.16135E-2 7.53432E-2 8.0018E-2 8.26224E-2 8.89356E-2 9.1538E-2 9.76097E-2 9.94271E-2 1.02501E-1 1.06661E-1 1.12623E-1 1.22524E-1 1.2744E-1 1.42736E-1 1.52181E-1 1.65156E-1 1.89627E-1 2.44123E-1 2.44223E-1 2.70653E-1 3.19088E-1 3.77514E-1 3.41675E-1 3.57556E-1 3.442E-1 3.15099E-1 2.8211E-1 2.60391E-1 2.30549E-1 2.75422E-1 2.82805E-1 3.08572E-1 3.07635E-1 2.96127E-1 3.35903E-1 3.53169E-1 2.98114E-1 2.39843E-1 2.34063E-1 2.40098E-1 2.114E-1 1.51062E-1 1.49849E-1 1.81482E-1 2.64944E-1 1.84843E-1 1.73641E-1 1.69244E-1 1.59294E-1 1.53163E-1 1.48968E-1 1.63205E-1 2.54617E-1 1.50701E-1 1.45791E-1 1.42652E-1 1.46669E-1 1.55881E-1 1.71175E-1 1.96703E-1 2.4236E-1 2.8085E-1 3.15574E-1 3.47089E-1 4.11622E-1 4.59987E-1 5.46788E-1 4.97461E-1 5.40778E-1 4.93153E-1 4.93797E-1 5.31355E-1 6.68659E-1 6.90724E-1 5.8128E-1 5.58858E-1 6.56052E-1 5.90321E-1 6.64946E-1 6.27487E-1 6.39758E-1 5.93758E-1 5.86717E-1 5.75934E-1 5.35814E-1 4.8817E-1 4.86676E-1 3.16223E-1 2.70102E-1 2.71909E-1 2.3333E-1 2.79553E-1 2.60473E-1 1.95462E-1 3.25521E-1 3.28402E-1 3.15826E-1 2.6034E-1 2.16326E-1 1.98077E-1 1.64799E-1 1.56499E-1 1.70028E-1 -9999 -9999 -9999 -9999 -9999 -9999 -9999 -9999 -9999 -9999 -9999 -9999 -9999 -9999 -9999 -9999
-9999 -9999 -9999 -9999 -9999 -9999 -9999 -9999 -9999 -9999 -9999 -9999 -9999 -9999 -9999 -9999 -9999 -9999 -9999 -9999 -9999 -9999 -9999 -9999 -9999 -9999 -9999 -9999 -9999 -9999 -9999 -9999 -9999 -9999 -9999 -9999 -9999 -9999 -9999 -9999 -9999 -9999 -9999 -9999 -9999 -9999 -9999 -9999 -9999 -9999 -9999 -9999 -9999 -9999 -9999 -9999 -9999 -9999 -9999 -9999 -9999 -9999 -9999 -9999 -9999 -9999 -9999 -9999 -9999 -9999 -9999 -9999 -9999 -9999 -9999 -9999 -9999 -9999 -9999 -9999 -9999 -9999 -9999 -9999 -9999 -9999 -9999 -9999 -9999 -9999 -9999 -9999 -9999 -9999 -9999 -9999 -9999 -9999 -9999 -9999 -9999 -9999 -9999 -9999 -9999 -9999 -9999 -9999 -9999 -9999 -9999 -9999 -9999 -9999 -9999 -9999 -9999 -9999 -9999 -9999 -9999 -9999 -9999 -9999 -9999 -9999 -9999 -9999 -9999 -9999 -9999 -9999 -9999 -9999 -9999 -9999 -9999 -9999 -9999 -9999 -9999 -9999 -9999 -9999 -9999 -9999 1.21303E-2 1.29834E-2 1.29834E-2 1.39982E-2 1.35422E-2 1.50076E-2 1.79839E-2 1.92802E-2 1.92349E-2 1.83865E-2 1.94026E-2 1.78775E-2 1.62949E-2 1.63719E-2 1.73926E-2 1.9946E-2 2.47506E-2 2.58083E-2 2.37569E-2 2.29328E-2 2.07844E-2 1.9169E-2 1.86199E-2 1.77075E-2 1.94077E-2 2.02252E-2 2.05176E-2 2.01656E-2 2.23531E-2 2.27149E-2 2.30373E-2 2.43653E-2 2.67207E-2 2.84334E-2 3.17988E-2 3.33066E-2 3.33261E-2 3.22487E-2 3.27243E-2 3.17371E-2 3.66662E-2 3.97651E-2 4.3529E-2 4.7101E-2 4.85257E-2 4.36565E-2 4.15421E-2 4.02045E-2 4.32962E-2 4.54789E-2 4.54789E-2 3.93109E-2 3.61529E-2 3.50525E-2 3.61529E-2 3.517E-2 3.35048E-2 3.37906E-2 3.37906E-2 3.30477E-2 3.56879E-2 3.72059E-2 3.70186E-2 3.65732E-2 3.82368E-2 3.93201E-2 4.20559E-2 4.25186E-2 4.26374E-2 4.31037E-2 4.27441E-2 4.27441E-2 4.26301E-2 4.39291E-2 4.52914E-2 4.4925E-2 4.59445E-2 4.60689E-2 4.60564E-2 4.9135E-2 5.08727E-2 5.0844E-2 5.24721E-2 5.41854E-2 5.46175E-2 5.68703E-2 5.98704E-2 6.18467E-2 6.69784E-2 6.67279E-2 7.44574E-2 7.99322E-2 8.25212E-2 8.5217E-2 9.1222E-2 9.48784E-2 1.00334E-1 1.07318E-1 1.09814E-1 1.16114E-1 1.15629E-1 1.19883E-1 1.29932E-1 1.38179E-1 1.45781E-1 1.64462E-1 1.87558E-1 2.25769E-1 2.30485E-1 2.76474E-1 3.51872E-1 3.2887E-1 3.04217E-1 3.26199E-1 3.38465E-1 3.28095E-1 3.01176E-1 3.0466E-1 2.36E-1 2.21891E-1 2.22302E-1 2.30534E-1 2.54086E-1 2.88313E-1 3.00988E-1 3.18961E-1 3.48187E-1 3.4238E-1 3.11552E-1 3.69621E-1 2.27895E-1 1.75668E-1 1.72535E-1 1.82103E-1 2.6317E-1 2.70062E-1 2.6089E-1 2.33646E-1 1.82182E-1 1.6681E-1 1.53433E-1 1.578E-1 1.50861E-1 1.63325E-1 1.681E-1 1.50362E-1 1.5454E-1 1.8841E-1 1.6961E-1 2.42722E-1 2.34936E-1 3.90138E-1 3.75119E-1 3.75635E-1 3.99364E-1 4.09105E-1 4.99736E-1 6.22422E-1 5.99369E-1 5.40305E-1 5.29018E-1 6.04613E-1 6.64154E-1 6.11262E-1 5.54606E-1 4.55392E-1 5.03717E-1 4.52362E-1 4.70818E-1 5.99197E-1 5.76038E-1 5.69761E-1 4.71429E-1 3.99229E-1 4.30182E-1 4.78047E-1 4.76749E-1 4.0328E-1 2.30004E-1 2.44176E-1 2.09109E-1 2.67601E-1 2.19103E-1 1.66296E-1 2.19531E-1 2.8065E-1 3.4432E-1 3.20013E-1 3.02179E-1 2.57401E-1 1.92652E-1 2.20189E-1 -9999 -9999 -9999 -9999 -9999 -9999 -9999 -9999 -9999 -9999 -9999 -9999 -9999 -9999 -9999 -9999 -9999
-9999 -9999 -9999 -9999 -9999 -9999 -9999 -9999 -9999 -9999 -9999 -9999 -9999 -9999 -9999 -9999 -9999 -9999 -9999 -9999 -9999 -9999 -9999 -9999 -9999 -9999 -9999 -9999 -9999 -9999 -9999 -9999 -9999 -9999 -9999 -9999 -9999 -9999 -9999 -9999 -9999 -9999 -9999 -9999 -9999 -9999 -9999 -9999 -9999 -9999 -9999 -9999 -9999 -9999 -9999 -9999 -9999 -9999 -9999 -9999 -9999 -9999 -9999 -9999 -9999 -9999 -9999 -9999 -9999 -9999 -9999 -9999 -9999 -9999 -9999 -9999 -9999 -9999 -9999 -9999 -9999 -9999 -9999 -9999 -9999 -9999 -9999 -9999 -9999 -9999 -9999 -9999 -9999 -9999 -9999 -9999 -9999 -9999 -9999 -9999 -9999 -9999 -9999 -9999 -9999 -9999 -9999 -9999 -9999 -9999 -9999 -9999 -9999 -9999 -9999 -9999 -9999 -9999 -9999 -9999 -9999 -9999 -9999 -9999 -9999 -9999 -9999 -9999 -9999 -9999 -9999 -9999 -9999 -9999 -9999 -9999 -9999 -9999 -9999 -9999 -9999 -9999 -9999 1.15955E-2 1.16304E-2 1.17006E-2 1.2069E-2 1.29446E-2 1.3378E-2 1.48464E-2 1.58514E-2 1.58612E-2 1.78795E-2 2.08846E-2 2.25042E-2 1.93588E-2 1.78676E-2 1.73534E-2 1.73119E-2 1.62949E-2 1.73926E-2 1.77936E-2 1.98311E-2 1.97564E-2 2.17558E-2 2.18491E-2 2.19116E-2 2.08884E-2 2.03536E-2 2.04121E-2 1.93475E-2 1.95727E-2 2.03994E-2 1.99916E-2 2.0373E-2 2.27149E-2 2.27745E-2 2.41914E-2 2.45997E-2 2.68304E-2 3.03444E-2 3.21238E-2 3.4996E-2 3.58974E-2 3.38395E-2 3.24838E-2 3.42978E-2 3.68681E-2 4.02918E-2 4.03052E-2 4.36466E-2 4.89156E-2 4.51057E-2 4.52275E-2 4.58413E-2 4.95727E-2 4.57247E-2 4.2245E-2 3.89917E-2 3.61433E-2 3.50525E-2 3.517E-2 3.35048E-2 3.35998E-2 3.46669E-2 3.51047E-2 3.25026E-2 3.29677E-2 3.40998E-2 3.64702E-2 3.82368E-2 3.92142E-2 3.9767E-2 4.14623E-2 4.15741E-2 4.26119E-2 4.35649E-2 4.33245E-2 4.35637E-2 4.46664E-2 4.41785E-2 4.6323E-2 4.49336E-2 4.4557E-2 4.60586E-2 4.76592E-2 4.92072E-2 4.93983E-2 5.21533E-2 5.6896E-2 5.84721E-2 5.89334E-2 6.00276E-2 6.62797E-2 6.64509E-2 6.76738E-2 7.41015E-2 7.83748E-2 8.32598E-2 8.91986E-2 9.09985E-2 9.80118E-2 1.00575E-1 1.07589E-1 1.169E-1 1.15629E-1 1.23287E-1 1.26289E-1 1.34377E-1 1.46744E-1 1.60243E-1 1.78063E-1 2.04776E-1 2.03877E-1 2.47087E-1 2.88503E-1 3.31981E-1 3.30811E-1 2.96026E-1 3.26178E-1 3.39765E-1 3.09495E-1 3.19226E-1 3.04442E-1 2.47214E-1 2.12552E-1 2.38178E-1 2.44088E-1 2.54975E-1 2.75031E-1 3.30787E-1 3.42529E-1 3.17186E-1 3.22299E-1 3.38838E-1 4.30634E-1 3.39319E-1 2.23487E-1 2.62709E-1 2.4467E-1 2.52187E-1 4.37149E-1 3.43436E-1 3.13048E-1 2.10759E-1 2.02286E-1 1.74092E-1 1.65326E-1 1.73957E-1 1.68176E-1 1.62651E-1 1.62926E-1 1.62709E-1 2.05337E-1 2.00789E-1 2.61834E-1 2.70302E-1 3.45691E-1 4.45072E-1 4.34029E-1 4.91083E-1 5.10817E-1 4.93525E-1 6.28688E-1 6.14349E-1 6.13943E-1 6.07898E-1 6.32167E-1 7.1259E-1 6.70904E-1 5.34453E-1 5.36526E-1 5.93503E-1 5.4013E-1 4.17211E-1 4.59111E-1 4.97157E-1 4.00323E-1 3.45934E-1 2.30927E-1 2.21863E-1 3.00618E-1 4.58815E-1 4.59057E-1 3.47858E-1 1.65284E-1 1.7174E-1 2.72986E-1 3.43649E-1 1.76836E-1 2.64549E-1 3.45773E-1 3.75104E-1 3.29226E-1 3.01561E-1 2.75562E-1 2.43385E-1 3.43256E-1 -9999 -9999 -9999 -9999 -9999 -9999 -9999 -9999 -9999 -9999 -9999 -9999 -9999 -9999 -9999 -9999 -9999
-9999 -9999 -9999 -9999 -9999 -9999 -9999 -9999 -9999 -9999 -9999 -9999 -9999 -9999 -9999 -9999 -9999 -9999 -9999 -9999 -9999 -9999 -9999 -9999 -9999 -9999 -9999 -9999 -9999 -9999 -9999 -9999 -9999 -9999 -9999 -9999 -9999 -9999 -9999 -9999 -9999 -9999 -9999 -9999 -9999 -9999 -9999 -9999 -9999 -9999 -9999 -9999 -9999 -9999 -9999 -9999 -9999 -9999 -9999 -9999 -9999 -9999 -9999 -9999 -9999 -9999 -9999 -9999 -9999 -9999 -9999 -9999 -9999 -9999 -9999 -9999 -9999 -9999 -9999 -9999 -9999 -9999 -9999 -9999 -9999 -9999 -9999 -9999 -9999 -9999 -9999 -9999 -9999 -9999 -9999 -9999 -9999 -9999 -9999 -9999 -9999 -9999 -9999 -9999 -9999 -9999 -9999 -9999 -9999 -9999 -9999 -9999 -9999 -9999 -9999 -9999 -9999 -9999 -9999 -9999 -9999 -9999 -9999 -9999 -9999 -9999 -9999 -9999 -9999 -9999 -9999 -9999 -9999 -9999 -9999 -9999 -9999 -9999 -9999 -9999 -9999 1.19507E-2 1.19868E-2 1.20229E-2 1.19859E-2 1.2022E-2 1.27755E-2 1.29182E-2 1.4109E-2 1.4327E-2 1.58215E-2 1.72232E-2 2.17583E-2 2.43301E-2 2.09582E-2 1.93588E-2 1.9415E-2 1.78254E-2 1.88151E-2 1.73119E-2 1.73926E-2 1.79086E-2 1.84797E-2 1.91546E-2 1.96995E-2 2.16628E-2 2.3287E-2 2.13821E-2 2.03499E-2 2.04671E-2 1.92917E-2 1.99934E-2 2.0167E-2 2.00494E-2 2.13605E-2 2.24271E-2 2.34391E-2 2.388E-2 2.54766E-2 2.65692E-2 2.9058E-2 3.04514E-2 3.29301E-2 3.60957E-2 3.58185E-2 3.67454E-2 3.85672E-2 3.84624E-2 3.88793E-2 4.01822E-2 4.37645E-2 4.94353E-2 5.0787E-2 5.0787E-2 5.46992E-2 5.51326E-2 4.94405E-2 4.21211E-2 4.01865E-2 3.78122E-2 3.62445E-2 3.60521E-2 3.79487E-2 3.84696E-2 3.55574E-2 3.52036E-2 3.50061E-2 3.6401E-2 3.68115E-2 3.81518E-2 3.95527E-2 3.81446E-2 4.16839E-2 4.21493E-2 4.20325E-2 4.26119E-2 4.3928E-2 4.34445E-2 4.32079E-2 4.45472E-2 4.40589E-2 4.53041E-2 4.48012E-2 4.60586E-2 4.75312E-2 4.78607E-2 4.88767E-2 5.26192E-2 5.59541E-2 5.63972E-2 5.87218E-2 5.90881E-2 5.93986E-2 6.61705E-2 6.68573E-2 6.98304E-2 7.49488E-2 7.83748E-2 8.54482E-2 8.96386E-2 9.80872E-2 9.89004E-2 1.08316E-1 1.1052E-1 1.1437E-1 1.20443E-1 1.26544E-1 1.26575E-1 1.34978E-1 1.50784E-1 1.69942E-1 1.90347E-1 1.92305E-1 2.08081E-1 2.43009E-1 2.89376E-1 3.19361E-1 2.98422E-1 2.88994E-1 3.21035E-1 3.06292E-1 2.90868E-1 2.70149E-1 2.61028E-1 2.06915E-1 2.27809E-1 2.21839E-1 2.52442E-1 2.89145E-1 2.81711E-1 2.72376E-1 2.93396E-1 3.0399E-1 3.46322E-1 4.13712E-1 4.64623E-1 4.97804E-1 3.00906E-1 4.0696E-1 3.51137E-1 3.46605E-1 4.62586E-1 5.06763E-1 3.34422E-1 3.23222E-1 2.3932E-1 1.89183E-1 1.75551E-1 2.16659E-1 1.7338E-1 1.73785E-1 1.82723E-1 1.79474E-1 1.89608E-1 2.20189E-1 2.45113E-1 3.18818E-1 3.37262E-1 4.57854E-1 5.26082E-1 5.40051E-1 5.74795E-1 5.58945E-1 6.23182E-1 5.42417E-1 4.57834E-1 5.22372E-1 6.80007E-1 6.62926E-1 6.59781E-1 6.17821E-1 5.20606E-1 4.26339E-1 3.78055E-1 3.16025E-1 3.12004E-1 3.64502E-1 3.26383E-1 2.67874E-1 2.5471E-1 2.28576E-1 1.51743E-1 2.82925E-1 3.66605E-1 3.42411E-1 3.23663E-1 1.85879E-1 1.62052E-1 2.23388E-1 1.66212E-1 2.58413E-1 4.13567E-1 3.77331E-1 3.50794E-1 2.89877E-1 2.25955E-1 2.44442E-1 3.68047E-1 -9999 -9999 -9999 -9999 -9999 -9999 -9999 -9999 -9999 -9999 -9999 -9999 -9999 -9999 -9999 -9999 -9999
-9999 -9999 -9999 -9999 -9999 -9999 -9999 -9999 -9999 -9999 -9999 -9999 -9999 -9999 -9999 -9999 -9999 -9999 -9999 -9999 -9999 -9999 -9999 -9999 -9999 -9999 -9999 -9999 -9999 -9999 -9999 -9999 -9999 -9999 -9999 -9999 -9999 -9999 -9999 -9999 -9999 -9999 -9999 -9999 -9999 -9999 -9999 -9999 -9999 -9999 -9999 -9999 -9999 -9999 -9999 -9999 -9999 -9999 -9999 -9999 -9999 -9999 -9999 -9999 -9999 -9999 -9999 -9999 -9999 -9999 -9999 -9999 -9999 -9999 -9999 -9999 -9999 -9999 -9999 -9999 -9999 -9999 -9999 -9999 -9999 -9999 -9999 -9999 -9999 -9999 -9999 -9999 -9999 -9999 -9999 -9999 -9999 -9999 -9999 -9999 -9999 -9999 -9999 -9999 -9999 -9999 -9999 -9999 -9999 -9999 -9999 -9999 -9999 -9999 -9999 -9999 -9999 -9999 -9999 -9999 -9999 -9999 -9999 -9999 -9999 -9999 -9999 -9999 -9999 -9999 -9999 -9999 -9999 -9999 -9999 -9999 -9999 -9999 1.27383E-2 1.29687E-2 1.29687E-2 1.30362E-2 1.30362E-2 1.26902E-2 1.27282E-2 1.27646E-2 1.27755E-2 1.39264E-2 1.42468E-2 1.56005E-2 1.61625E-2 2.06002E-2 2.6719E-2 2.55789E-2 2.29319E-2 1.98714E-2 1.77311E-2 1.75869E-2 1.93697E-2 1.88151E-2 1.87383E-2 1.97169E-2 1.94438E-2 1.97739E-2 1.92955E-2 2.10066E-2 2.06057E-2 2.0246E-2 2.09438E-2 2.01217E-2 2.01794E-2 2.10848E-2 1.98192E-2 2.10832E-2 2.12992E-2 2.22345E-2 2.24917E-2 2.49735E-2 2.54766E-2 2.57232E-2 2.87811E-2 2.90823E-2 3.17315E-2 3.55771E-2 4.18545E-2 3.88435E-2 4.16494E-2 4.33988E-2 4.69648E-2 4.35161E-2 4.39875E-2 4.60813E-2 4.87762E-2 5.31161E-2 5.94683E-2 5.94683E-2 4.93018E-2 4.42482E-2 4.18915E-2 3.79114E-2 3.77076E-2 3.7821E-2 4.16711E-2 4.27319E-2 3.8166E-2 3.53745E-2 3.64888E-2 3.67084E-2 3.68147E-2 3.81518E-2 3.86887E-2 3.98842E-2 4.15683E-2 4.31028E-2 4.32228E-2 4.35777E-2 4.47966E-2 4.34475E-2 4.32079E-2 4.4424E-2 4.41764E-2 4.51701E-2 4.68944E-2 4.79391E-2 4.80192E-2 4.75765E-2 4.98014E-2 5.21058E-2 5.57565E-2 5.65456E-2 5.70113E-2 5.7669E-2 6.25576E-2 6.61705E-2 6.68573E-2 7.4451E-2 7.54026E-2 7.84573E-2 8.35865E-2 8.97485E-2 9.27494E-2 1.01639E-1 1.08998E-1 1.14834E-1 1.18282E-1 1.20999E-1 1.31412E-1 1.39442E-1 1.43404E-1 1.68914E-1 1.79643E-1 1.9361E-1 1.89205E-1 2.31303E-1 2.78303E-1 2.94931E-1 2.8842E-1 2.6713E-1 2.85235E-1 2.93534E-1 2.91054E-1 2.77377E-1 2.29312E-1 2.104E-1 2.22294E-1 2.8444E-1 2.54086E-1 2.79064E-1 3.43968E-1 3.60873E-1 3.42287E-1 3.24451E-1 3.31638E-1 3.73174E-1 4.60911E-1 6.02288E-1 6.26171E-1 4.88108E-1 5.18031E-1 5.20058E-1 5.71079E-1 4.6511E-1 5.62408E-1 3.52502E-1 3.30234E-1 2.94884E-1 2.30282E-1 2.42022E-1 2.83459E-1 2.04985E-1 1.98167E-1 1.893E-1 1.8967E-1 1.97541E-1 2.31015E-1 2.83955E-1 3.07228E-1 3.81016E-1 4.22952E-1 5.11914E-1 6.17853E-1 5.70726E-1 5.29009E-1 5.95952E-1 5.2844E-1 4.14848E-1 3.93198E-1 4.87827E-1 5.70763E-1 6.2166E-1 7.01553E-1 6.03256E-1 5.5619E-1 4.35037E-1 3.5304E-1 3.12077E-1 3.08421E-1 4.69152E-1 4.78053E-1 3.6203E-1 3.17734E-1 1.99766E-1 1.3453E-1 2.49737E-1 3.71728E-1 3.03074E-1 2.22653E-1 1.35682E-1 1.48782E-1 1.14057E-1 2.11598E-1 3.8646E-1 2.86119E-1 2.10327E-1 1.52933E-1 1.88651E-1 2.15703E-1 -9999 -9999 -9999 -9999 -9999 -9999 -9999 -9999 -9999 -9999 -9999 -9999 -9999 -9999 -9999 -9999 -9999 -9999
-9999 -9999 -9999 -9999 -9999 -9999 -9999 -9999 -9999 -9999 -9999 -9999 -9999 -9999 -9999 -9999 -9999 -9999 -9999 -9999 -9999 -9999 -9999 -9999 -9999 -9999 -9999 -9999 -9999 -9999 -9999 -9999 -9999 -9999 -9999 -9999 -9999 -9999 -9999 -9999 -9999 -9999 -9999 -9999 -9999 -9999 -9999 -9999 -9999 -9999 -9999 -9999 -9999 -9999 -9999 -9999 -9999 -9999 -9999 -9999 -9999 -9999 -9999 -9999 -9999 -9999 -9999 -9999 -9999 -9999 -9999 -9999 -9999 -9999 -9999 -9999 -9999 -9999 -9999 -9999 -9999 -9999 -9999 -9999 -9999 -9999 -9999 -9999 -9999 -9999 -9999 -9999 -9999 -9999 -9999 -9999 -9999 -9999 -9999 -9999 -9999 -9999 -9999 -9999 -9999 -9999 -9999 -9999 -9999 -9999 -9999 -9999 -9999 -9999 -9999 -9999 -9999 -9999 -9999 -9999 -9999 -9999 -9999 -9999 -9999 -9999 -9999 -9999 -9999 -9999 -9999 -9999 -9999 -9999 -9999 -9999 1.35612E-2 1.28145E-2 1.28529E-2 1.28914E-2 1.293E-2 1.29973E-2 1.26523E-2 1.26902E-2 1.38856E-2 1.38441E-2 1.44274E-2 1.53327E-2 1.56516E-2 1.5616E-2 1.72121E-2 2.15228E-2 2.81489E-2 2.59308E-2 2.29319E-2 1.98359E-2 1.92126E-2 1.70305E-2 1.84914E-2 1.88053E-2 1.73534E-2 1.86842E-2 1.78564E-2 1.88885E-2 1.91546E-2 1.91369E-2 1.92955E-2 1.99044E-2 1.93939E-2 2.01217E-2 2.01794E-2 2.05259E-2 2.18858E-2 2.17583E-2 2.36604E-2 2.33636E-2 2.37669E-2 2.3903E-2 2.60595E-2 2.75342E-2 2.97684E-2 3.12356E-2 3.17061E-2 3.28139E-2 3.84019E-2 3.84002E-2 3.98171E-2 4.66995E-2 5.06193E-2 4.85044E-2 4.86337E-2 5.29739E-2 5.32538E-2 5.48345E-2 5.94641E-2 5.74666E-2 4.54718E-2 4.04198E-2 4.04198E-2 4.17772E-2 3.79114E-2 4.25928E-2 4.59807E-2 4.1453E-2 3.9439E-2 3.53745E-2 3.56736E-2 3.68013E-2 3.81518E-2 3.82593E-2 3.86893E-2 4.08019E-2 4.11297E-2 4.28613E-2 4.29835E-2 4.33425E-2 4.52699E-2 4.63939E-2 4.6015E-2 4.72977E-2 4.72878E-2 4.83319E-2 4.80591E-2 4.99121E-2 4.94578E-2 4.92976E-2 5.28982E-2 5.23816E-2 5.2659E-2 5.74918E-2 5.77923E-2 6.02207E-2 6.42454E-2 6.67427E-2 6.94258E-2 7.45171E-2 7.82124E-2 8.35719E-2 8.35865E-2 8.97813E-2 9.67258E-2 1.06014E-1 1.09773E-1 1.27159E-1 1.30654E-1 1.29177E-1 1.32601E-1 1.38478E-1 1.44414E-1 1.60592E-1 1.71041E-1 1.89629E-1 1.93225E-1 2.24949E-1 2.60362E-1 2.6061E-1 2.46133E-1 2.37234E-1 2.34514E-1 2.70874E-1 2.56936E-1 2.42731E-1 2.1223E-1 2.23367E-1 2.2813E-1 2.62199E-1 3.02569E-1 3.46931E-1 3.36825E-1 3.66163E-1 3.80926E-1 3.82943E-1 4.08907E-1 4.80014E-1 5.33578E-1 4.94187E-1 5.0383E-1 5.25305E-1 6.272E-1 6.53517E-1 7.02356E-1 6.73748E-1 6.68709E-1 4.56588E-1 4.62611E-1 3.70723E-1 2.61306E-1 3.44283E-1 3.28054E-1 2.47636E-1 2.53179E-1 2.29802E-1 2.24349E-1 2.35959E-1 2.60023E-1 3.45383E-1 3.34836E-1 4.21213E-1 4.92544E-1 5.60784E-1 5.95309E-1 4.77648E-1 5.26144E-1 4.83406E-1 4.573E-1 3.37816E-1 3.35408E-1 4.60009E-1 5.70328E-1 4.74334E-1 5.3164E-1 5.46755E-1 5.05696E-1 5.42396E-1 4.91644E-1 5.14863E-1 4.49709E-1 4.15442E-1 3.9179E-1 2.31905E-1 2.4817E-1 4.04796E-1 2.72053E-1 1.5983E-1 1.60249E-1 3.05739E-1 2.98535E-1 1.758E-1 1.29068E-1 1.18545E-1 2.63008E-1 2.9916E-1 2.34319E-1 1.49251E-1 1.49352E-1 1.4126E-1 1.58059E-1 -9999 -9999 -9999 -9999 -9999 -9999 -9999 -9999 -9999 -9999 -9999 -9999 -9999 -9999 -9999 -9999 -9999 -9999
-9999 -9999 -9999 -9999 -9999 -9999 -9999 -9999 -9999 -9999 -9999 -9999 -9999 -9999 -9999 -9999 -9999 -9999 -9999 -9999 -9999 -9999 -9999 -9999 -9999 -9999 -9999 -9999 -9999 -9999 -9999 -9999 -9999 -9999 -9999 -9999 -9999 -9999 -9999 -9999 -9999 -9999 -9999 -9999 -9999 -9999 -9999 -9999 -9999 -9999 -9999 -9999 -9999 -9999 -9999 -9999 -9999 -9999 -9999 -9999 -9999 -9999 -9999 -9999 -9999 -9999 -9999 -9999 -9999 -9999 -9999 -9999 -9999 -9999 -9999 -9999 -9999 -9999 -9999 -9999 -9999 -9999 -9999 -9999 -9999 -9999 -9999 -9999 -9999 -9999 -9999 -9999 -9999 -9999 -9999 -9999 -9999 -9999 -9999 -9999 -9999 -9999 -9999 -9999 -9999 -9999 -9999 -9999 -9999 -9999 -9999 -9999 -9999 -9999 -9999 -9999 -9999 -9999 -9999 -9999 -9999 -9999 -9999 -9999 -9999 -9999 -9999 -9999 -9999 -9999 -9999 -9999 -9999 -9999 1.39697E-2 1.39697E-2 1.28529E-2 1.28529E-2 1.28529E-2 1.28914E-2 1.293E-2 1.37224E-2 1.37931E-2 1.38035E-2 1.44298E-2 1.44726E-2 1.5164E-2 1.58843E-2 1.64896E-2 1.71289E-2 2.04463E-2 2.63026E-2 2.81396E-2 2.26329E-2 2.08615E-2 1.91017E-2 1.90577E-2 1.70709E-2 1.70709E-2 1.79105E-2 1.80665E-2 1.86303E-2 1.78044E-2 1.88232E-2 1.96601E-2 1.91546E-2 1.92398E-2 1.94168E-2 1.93939E-2 1.96142E-2 2.20786E-2 2.2268E-2 2.33264E-2 2.36604E-2 2.49896E-2 2.55299E-2 2.56748E-2 2.59673E-2 2.735E-2 2.7379E-2 3.0241E-2 3.12356E-2 3.41512E-2 3.82479E-2 3.81676E-2 4.18341E-2 4.19473E-2 4.33607E-2 5.07422E-2 5.26653E-2 5.08868E-2 5.88619E-2 5.71595E-2 5.28345E-2 5.06466E-2 5.09169E-2 4.57067E-2 4.53382E-2 4.4368E-2 4.24665E-2 4.24761E-2 4.57281E-2 4.25928E-2 4.10006E-2 3.92212E-2 3.9439E-2 3.66813E-2 3.699E-2 3.80462E-2 3.80562E-2 3.83761E-2 3.96721E-2 4.00979E-2 4.25087E-2 4.29802E-2 4.50171E-2 4.51409E-2 4.6132E-2 4.58879E-2 4.72878E-2 4.72745E-2 4.80591E-2 4.81628E-2 4.96215E-2 4.94653E-2 5.07744E-2 5.30383E-2 5.31344E-2 5.73421E-2 5.53266E-2 5.62618E-2 6.10712E-2 6.28834E-2 6.53421E-2 6.85634E-2 7.28416E-2 7.84759E-2 8.14546E-2 8.77242E-2 9.12502E-2 9.77039E-2 1.06517E-1 1.18042E-1 1.32671E-1 1.49286E-1 1.43216E-1 1.47018E-1 1.497E-1 1.53155E-1 1.5771E-1 1.66642E-1 1.85942E-1 1.90009E-1 2.33553E-1 2.5527E-1 2.5392E-1 2.205E-1 2.14457E-1 2.01632E-1 2.27521E-1 2.26897E-1 2.09978E-1 2.32317E-1 2.54259E-1 2.72607E-1 2.52877E-1 2.53732E-1 2.62154E-1 2.84788E-1 3.05303E-1 3.28786E-1 3.64618E-1 4.23102E-1 4.82548E-1 3.79113E-1 3.93514E-1 4.54532E-1 5.32606E-1 6.04015E-1 6.01692E-1 6.7777E-1 6.52433E-1 7.13855E-1 6.90035E-1 4.67798E-1 3.389E-1 3.415E-1 3.42258E-1 3.29359E-1 3.86883E-1 2.88054E-1 2.92534E-1 3.21508E-1 3.08481E-1 3.30603E-1 4.1215E-1 4.41521E-1 5.71183E-1 5.62572E-1 4.39093E-1 4.18709E-1 3.76609E-1 3.76217E-1 4.52485E-1 3.66069E-1 2.92929E-1 3.24874E-1 5.34086E-1 5.97525E-1 6.09573E-1 4.00607E-1 4.02137E-1 3.83907E-1 4.92497E-1 6.63446E-1 6.12608E-1 5.37566E-1 4.27178E-1 3.65135E-1 3.12541E-1 3.50028E-1 2.86228E-1 3.05292E-1 2.24069E-1 1.50004E-1 1.32714E-1 1.95167E-1 1.75088E-1 1.90794E-1 1.22449E-1 2.04897E-1 2.30539E-1 1.57112E-1 1.20491E-1 1.51021E-1 1.17294E-1 1.28931E-1 -9999 -9999 -9999 -9999 -9999 -9999 -9999 -9999 -9999 -9999 -9999 -9999 -9999 -9999 -9999 -9999 -9999 -9999
-9999 -9999 -9999 -9999 -9999 -9999 -9999 -9999 -9999 -9999 -9999 -9999 -9999 -9999 -9999 -9999 -9999 -9999 -9999 -9999 -9999 -9999 -9999 -9999 -9999 -9999 -9999 -9999 -9999 -9999 -9999 -9999 -9999 -9999 -9999 -9999 -9999 -9999 -9999 -9999 -9999 -9999 -9999 -9999 -9999 -9999 -9999 -9999 -9999 -9999 -9999 -9999 -9999 -9999 -9999 -9999 -9999 -9999 -9999 -9999 -9999 -9999 -9999 -9999 -9999 -9999 -9999 -9999 -9999 -9999 -9999 -9999 -9999 -9999 -9999 -9999 -9999 -9999 -9999 -9999 -9999 -9999 -9999 -9999 -9999 -9999 -9999 -9999 -9999 -9999 -9999 -9999 -9999 -9999 -9999 -9999 -9999 -9999 -9999 -9999 -9999 -9999 -9999 -9999 -9999 -9999 -9999 -9999 -9999 -9999 -9999 -9999 -9999 -9999 -9999 -9999 -9999 -9999 -9999 -9999 -9999 -9999 -9999 -9999 -9999 -9999 -9999 -9999 -9999 -9999 -9999 1.74093E-2 1.58144E-2 1.58144E-2 1.43909E-2 1.39697E-2 1.28529E-2 1.36015E-2 1.35606E-2 1.28914E-2 1.40527E-2 1.56111E-2 1.64581E-2 1.73369E-2 1.73315E-2 1.56783E-2 1.58377E-2 1.63458E-2 1.70291E-2 1.92796E-2 2.09843E-2 2.55247E-2 2.67734E-2 2.26329E-2 2.08615E-2 1.90661E-2 1.9011E-2 1.84484E-2 1.79732E-2 1.8438E-2 1.85888E-2 1.86426E-2 1.87832E-2 1.83078E-2 1.90443E-2 2.0091E-2 2.0708E-2 2.10807E-2 2.14098E-2 2.21116E-2 2.40018E-2 2.6605E-2 2.55614E-2 2.69797E-2 2.74398E-2 2.63701E-2 2.77915E-2 2.94603E-2 2.94532E-2 2.98685E-2 2.9781E-2 3.37135E-2 3.42193E-2 3.83524E-2 4.17005E-2 4.55009E-2 4.6536E-2 4.83415E-2 5.25266E-2 5.7158E-2 5.29438E-2 6.17808E-2 6.19512E-2 5.685E-2 5.31137E-2 5.0244E-2 4.76015E-2 4.90326E-2 4.93068E-2 4.54718E-2 4.43766E-2 4.27091E-2 4.20147E-2 3.79321E-2 3.92212E-2 3.93335E-2 3.95603E-2 3.85778E-2 3.86816E-2 3.97873E-2 3.97647E-2 3.98755E-2 4.16723E-2 4.13265E-2 4.15659E-2 4.35451E-2 4.3188E-2 4.438E-2 4.438E-2 4.57448E-2 4.57242E-2 4.72594E-2 4.72388E-2 4.82782E-2 5.32656E-2 5.37896E-2 5.36026E-2 5.36026E-2 5.83054E-2 5.62618E-2 5.65593E-2 6.35404E-2 6.37601E-2 6.8388E-2 6.89666E-2 7.57664E-2 7.66871E-2 8.2143E-2 9.02354E-2 9.72323E-2 1.07619E-1 1.08498E-1 1.1859E-1 1.37831E-1 1.50591E-1 1.62982E-1 1.62664E-1 1.56932E-1 1.6553E-1 1.73324E-1 1.66763E-1 1.75213E-1 1.95778E-1 2.00255E-1 2.16873E-1 2.13759E-1 1.99714E-1 2.07778E-1 2.01488E-1 2.16923E-1 2.06721E-1 2.23105E-1 2.50926E-1 2.81662E-1 3.08199E-1 3.38492E-1 3.05572E-1 3.20392E-1 3.62659E-1 3.30643E-1 3.44179E-1 4.26412E-1 4.46441E-1 3.58019E-1 3.94706E-1 5.47452E-1 5.53773E-1 4.86542E-1 5.11538E-1 5.31308E-1 5.83454E-1 5.33916E-1 6.19701E-1 6.80298E-1 6.56388E-1 5.54994E-1 4.38281E-1 4.45039E-1 4.61926E-1 4.36602E-1 3.60221E-1 4.24202E-1 3.65896E-1 4.55924E-1 4.3461E-1 5.20467E-1 4.95029E-1 6.65425E-1 5.81056E-1 5.80323E-1 5.3265E-1 3.77123E-1 3.13282E-1 3.95726E-1 3.74743E-1 2.45442E-1 3.07686E-1 5.48073E-1 5.16413E-1 5.49782E-1 3.99259E-1 3.05399E-1 4.3652E-1 5.23034E-1 6.54541E-1 6.71904E-1 6.35425E-1 5.74158E-1 4.48117E-1 3.08877E-1 2.66381E-1 3.70048E-1 2.30214E-1 2.22097E-1 2.29949E-1 1.29084E-1 1.39009E-1 1.25226E-1 1.24609E-1 1.07424E-1 1.95476E-1 2.18396E-1 2.32225E-1 1.18562E-1 1.05832E-1 1.16339E-1 -9999 -9999 -9999 -9999 -9999 -9999 -9999 -9999 -9999 -9999 -9999 -9999 -9999 -9999 -9999 -9999 -9999 -9999 -9999
-9999 -9999 -9999 -9999 -9999 -9999 -9999 -9999 -9999 -9999 -9999 -9999 -9999 -9999 -9999 -9999 -9999 -9999 -9999 -9999 -9999 -9999 -9999 -9999 -9999 -9999 -9999 -9999 -9999 -9999 -9999 -9999 -9999 -9999 -9999 -9999 -9999 -9999 -9999 -9999 -9999 -9999 -9999 -9999 -9999 -9999 -9999 -9999 -9999 -9999 -9999 -9999 -9999 -9999 -9999 -9999 -9999 -9999 -9999 -9999 -9999 -9999 -9999 -9999 -9999 -9999 -9999 -9999 -9999 -9999 -9999 -9999 -9999 -9999 -9999 -9999 -9999 -9999 -9999 -9999 -9999 -9999 -9999 -9999 -9999 -9999 -9999 -9999 -9999 -9999 -9999 -9999 -9999 -9999 -9999 -9999 -9999 -9999 -9999 -9999 -9999 -9999 -9999 -9999 -9999 -9999 -9999 -9999 -9999 -9999 -9999 -9999 -9999 -9999 -9999 -9999 -9999 -9999 -9999 -9999 -9999 -9999 -9999 -9999 -9999 -9999 -9999 -9999 -9999 1.57707E-2 1.71569E-2 2.07266E-2 1.5768E-2 1.48703E-2 1.43907E-2 1.39697E-2 1.36015E-2 1.36015E-2 1.40529E-2 1.36009E-2 1.44856E-2 1.68979E-2 1.82E-2 1.95144E-2 1.88934E-2 1.73369E-2 1.67333E-2 1.69794E-2 1.90682E-2 2.21861E-2 2.21861E-2 2.26868E-2 2.63328E-2 2.54529E-2 2.26329E-2 2.19315E-2 1.91214E-2 1.89478E-2 1.85554E-2 1.86632E-2 1.86967E-2 1.87509E-2 1.8045E-2 1.85126E-2 2.06765E-2 2.09684E-2 2.09465E-2 2.18745E-2 2.1257E-2 2.39027E-2 2.7439E-2 3.28133E-2 3.18085E-2 3.51278E-2 3.39197E-2 3.09657E-2 2.95355E-2 3.17554E-2 3.20135E-2 3.34979E-2 3.33972E-2 3.38069E-2 3.66195E-2 3.84332E-2 4.13337E-2 4.66397E-2 5.04394E-2 5.51883E-2 6.14285E-2 6.44972E-2 6.17652E-2 6.35555E-2 7.41504E-2 7.04214E-2 5.32508E-2 4.90374E-2 5.71714E-2 5.45563E-2 5.06574E-2 4.54718E-2 4.59702E-2 4.71138E-2 4.21297E-2 4.20204E-2 4.22506E-2 4.27204E-2 3.94507E-2 3.83648E-2 3.86816E-2 3.80507E-2 3.93269E-2 4.14435E-2 4.19024E-2 4.32951E-2 4.3414E-2 4.3414E-2 4.3414E-2 4.43642E-2 4.43642E-2 4.76041E-2 4.74762E-2 4.89022E-2 4.70873E-2 5.07748E-2 5.20155E-2 5.26711E-2 5.27683E-2 5.51483E-2 5.72104E-2 5.56912E-2 5.99095E-2 6.35404E-2 6.46043E-2 6.96442E-2 7.17087E-2 7.69392E-2 7.99272E-2 8.08665E-2 8.95489E-2 9.89792E-2 1.06016E-1 1.11801E-1 1.23269E-1 1.44022E-1 1.52608E-1 1.72054E-1 1.6472E-1 1.72882E-1 1.87069E-1 1.95768E-1 2.00266E-1 1.87493E-1 1.82774E-1 2.00708E-1 1.90064E-1 1.97779E-1 2.07041E-1 2.33537E-1 2.26348E-1 2.10709E-1 2.13981E-1 2.29573E-1 2.46015E-1 2.84124E-1 2.92181E-1 3.3164E-1 3.71141E-1 4.17411E-1 4.30962E-1 4.59656E-1 4.61201E-1 4.78703E-1 3.70441E-1 3.51377E-1 4.5173E-1 4.69577E-1 4.13609E-1 4.61248E-1 4.07954E-1 4.58314E-1 4.70386E-1 5.56309E-1 5.15802E-1 5.67179E-1 5.67533E-1 5.60413E-1 5.47273E-1 4.97971E-1 5.42996E-1 4.21627E-1 4.58944E-1 4.42062E-1 5.23605E-1 4.90669E-1 5.33094E-1 4.84539E-1 5.07401E-1 5.31665E-1 5.02366E-1 4.35139E-1 3.33247E-1 3.01443E-1 3.13767E-1 3.46498E-1 4.27839E-1 2.37244E-1 2.91056E-1 4.69757E-1 3.89491E-1 4.4573E-1 3.49181E-1 3.24583E-1 5.12347E-1 6.69391E-1 6.86129E-1 6.93011E-1 6.61494E-1 6.51976E-1 6.06066E-1 4.6409E-1 3.7103E-1 3.7314E-1 4.31032E-1 2.6934E-1 1.59734E-1 1.80063E-1 2.46364E-1 2.44903E-1 1.33787E-1 1.14012E-1 1.02917E-1 1.31498E-1 1.54366E-1 1.40708E-1 1.17197E-1 9.57086E-2 -9999 -9999 -9999 -9999 -9999 -9999 -9999 -9999 -9999 -9999 -9999 -9999 -9999 -9999 -9999 -9999 -9999 -9999 -9999
-9999 -9999 -9999 -9999 -9999 -9999 -9999 -9999 -9999 -9999 -9999 -9999 -9999 -9999 -9999 -9999 -9999 -9999 -9999 -9999 -9999 -9999 -9999 -9999 -9999 -9999 -9999 -9999 -9999 -9999 -9999 -9999 -9999 -9999 -9999 -9999 -9999 -9999 -9999 -9999 -9999 -9999 -9999 -9999 -9999 -9999 -9999 -9999 -9999 -9999 -9999 -9999 -9999 -9999 -9999 -9999 -9999 -9999 -9999 -9999 -9999 -9999 -9999 -9999 -9999 -9999 -9999 -9999 -9999 -9999 -9999 -9999 -9999 -9999 -9999 -9999 -9999 -9999 -9999 -9999 -9999 -9999 -9999 -9999 -9999 -9999 -9999 -9999 -9999 -9999 -9999 -9999 -9999 -9999 -9999 -9999 -9999 -9999 -9999 -9999 -9999 -9999 -9999 -9999 -9999 -9999 -9999 -9999 -9999 -9999 -9999 -9999 -9999 -9999 -9999 -9999 -9999 -9999 -9999 -9999 -9999 -9999 -9999 -9999 -9999 -9999 1.55862E-2 1.73064E-2 1.71099E-2 1.57707E-2 1.80673E-2 2.06672E-2 1.58087E-2 1.56755E-2 1.44439E-2 1.44776E-2 1.45206E-2 1.45206E-2 1.44861E-2 1.45616E-2 1.4648E-2 1.55779E-2 2.05285E-2 2.05285E-2 1.90121E-2 1.88564E-2 1.88389E-2 2.00609E-2 2.29731E-2 2.53722E-2 2.53098E-2 2.50967E-2 2.55247E-2 2.25282E-2 2.07041E-2 2.07041E-2 2.01158E-2 1.90661E-2 2.02106E-2 2.02106E-2 2.02461E-2 2.14715E-2 2.25794E-2 2.25794E-2 2.0815E-2 2.07358E-2 2.35833E-2 2.29871E-2 2.82544E-2 2.75515E-2 2.6256E-2 2.65499E-2 2.95143E-2 3.93989E-2 4.29204E-2 3.69037E-2 3.12241E-2 3.42874E-2 3.90372E-2 3.79789E-2 3.62888E-2 3.66891E-2 3.68272E-2 4.12723E-2 4.16457E-2 4.61141E-2 5.05563E-2 5.66835E-2 6.11132E-2 6.84471E-2 7.15521E-2 6.82691E-2 6.63467E-2 6.82842E-2 5.83924E-2 5.29707E-2 5.90332E-2 5.47001E-2 5.29959E-2 5.31357E-2 4.94467E-2 4.91833E-2 4.71138E-2 4.22506E-2 4.24847E-2 4.61064E-2 4.42741E-2 4.08781E-2 3.96529E-2 3.99753E-2 3.98634E-2 4.007E-2 4.29341E-2 4.35186E-2 4.68374E-2 4.50812E-2 4.30519E-2 4.43642E-2 4.61952E-2 4.7709E-2 4.70725E-2 4.89022E-2 4.90072E-2 5.06395E-2 5.24326E-2 5.25345E-2 5.54906E-2 5.58844E-2 5.78726E-2 5.83288E-2 6.18707E-2 6.51105E-2 7.01267E-2 6.97479E-2 7.47376E-2 7.76596E-2 8.1509E-2 8.64622E-2 9.02121E-2 9.99386E-2 1.06575E-1 1.1699E-1 1.29285E-1 1.44581E-1 1.63191E-1 1.76241E-1 1.72089E-1 1.79038E-1 1.90255E-1 1.99852E-1 1.97331E-1 1.91076E-1 2.00663E-1 2.32649E-1 2.1876E-1 2.0748E-1 2.32812E-1 2.60231E-1 2.70483E-1 2.52854E-1 2.49136E-1 2.50912E-1 2.86381E-1 2.7412E-1 3.00854E-1 3.38992E-1 3.40998E-1 3.40998E-1 3.5456E-1 3.56082E-1 3.82327E-1 4.47007E-1 3.35869E-1 3.97205E-1 4.33487E-1 3.81888E-1 4.03643E-1 3.75705E-1 3.81162E-1 4.50403E-1 3.91712E-1 4.11511E-1 3.97386E-1 4.0286E-1 4.36437E-1 3.53119E-1 3.65917E-1 3.81187E-1 3.88384E-1 3.23182E-1 3.18224E-1 4.65408E-1 3.30511E-1 2.89099E-1 4.32213E-1 2.87635E-1 2.64807E-1 3.38745E-1 3.66374E-1 3.57011E-1 2.41887E-1 3.05795E-1 4.12237E-1 2.98282E-1 3.07806E-1 2.04734E-1 2.61209E-1 2.88525E-1 2.66501E-1 3.26803E-1 2.77269E-1 4.23614E-1 5.70446E-1 6.81723E-1 7.02499E-1 7.00295E-1 6.89108E-1 6.30592E-1 5.1427E-1 3.96962E-1 2.85807E-1 3.68446E-1 3.61538E-1 2.94489E-1 1.6614E-1 1.67089E-1 1.76636E-1 1.99466E-1 1.43588E-1 1.00011E-1 1.03026E-1 1.20249E-1 1.10062E-1 1.01882E-1 1.12316E-1 9.51772E-2 -9999 -9999 -9999 -9999 -9999 -9999 -9999 -9999 -9999 -9999 -9999 -9999 -9999 -9999 -9999 -9999 -9999 -9999 -9999
-9999 -9999 -9999 -9999 -9999 -9999 -9999 -9999 -9999 -9999 -9999 -9999 -9999 -9999 -9999 -9999 -9999 -9999 -9999 -9999 -9999 -9999 -9999 -9999 -9999 -9999 -9999 -9999 -9999 -9999 -9999 -9999 -9999 -9999 -9999 -9999 -9999 -9999 -9999 -9999 -9999 -9999 -9999 -9999 -9999 -9999 -9999 -9999 -9999 -9999 -9999 -9999 -9999 -9999 -9999 -9999 -9999 -9999 -9999 -9999 -9999 -9999 -9999 -9999 -9999 -9999 -9999 -9999 -9999 -9999 -9999 -9999 -9999 -9999 -9999 -9999 -9999 -9999 -9999 -9999 -9999 -9999 -9999 -9999 -9999 -9999 -9999 -9999 -9999 -9999 -9999 -9999 -9999 -9999 -9999 -9999 -9999 -9999 -9999 -9999 -9999 -9999 -9999 -9999 -9999 -9999 -9999 -9999 -9999 -9999 -9999 -9999 -9999 -9999 -9999 -9999 -9999 -9999 -9999 -9999 -9999 -9999 -9999 -9999 1.56321E-2 1.55862E-2 1.55862E-2 1.706E-2 1.73572E-2 1.57707E-2 1.72006E-2 1.72071E-2 1.53518E-2 1.52219E-2 1.52637E-2 1.53086E-2 1.53086E-2 1.53536E-2 1.53508E-2 1.53508E-2 1.54866E-2 1.55779E-2 2.12495E-2 2.05875E-2 2.05379E-2 2.05968E-2 2.07071E-2 2.20722E-2 2.48856E-2 2.4842E-2 2.23252E-2 2.22095E-2 2.15826E-2 2.05265E-2 1.98291E-2 2.06447E-2 2.00581E-2 1.8414E-2 1.8414E-2 2.02106E-2 2.41002E-2 2.65765E-2 2.68007E-2 2.25152E-2 2.05847E-2 2.05847E-2 2.07888E-2 2.16549E-2 2.519E-2 3.23018E-2 3.11618E-2 2.61824E-2 2.76361E-2 3.30845E-2 3.66032E-2 4.70413E-2 3.82608E-2 4.18341E-2 4.07205E-2 4.10508E-2 3.93471E-2 4.09098E-2 4.01399E-2 4.45617E-2 4.49596E-2 5.27169E-2 5.88965E-2 6.09471E-2 5.90772E-2 6.82481E-2 7.4136E-2 7.32066E-2 6.16034E-2 6.13082E-2 6.14662E-2 6.32633E-2 6.32763E-2 5.888E-2 5.9505E-2 5.748E-2 5.05302E-2 4.7748E-2 4.72455E-2 4.72458E-2 4.58523E-2 4.98329E-2 4.74921E-2 4.27144E-2 4.09975E-2 3.99753E-2 4.01865E-2 4.007E-2 4.29341E-2 4.317E-2 4.53E-2 4.64245E-2 4.32529E-2 4.31349E-2 4.26723E-2 4.41019E-2 4.71992E-2 4.86408E-2 5.06721E-2 5.26791E-2 5.09104E-2 5.28594E-2 5.54906E-2 5.66826E-2 6.01276E-2 6.33666E-2 6.59254E-2 6.68607E-2 6.90183E-2 7.5005E-2 7.92064E-2 8.21243E-2 8.22564E-2 9.04343E-2 9.10061E-2 1.00788E-1 1.10294E-1 1.11717E-1 1.23071E-1 1.42867E-1 1.61373E-1 1.66107E-1 1.69092E-1 1.82465E-1 1.93084E-1 1.91022E-1 1.99456E-1 2.09133E-1 2.20042E-1 2.40301E-1 2.39422E-1 2.36633E-1 2.53203E-1 2.82126E-1 3.06148E-1 3.18043E-1 3.29719E-1 3.09872E-1 3.22915E-1 3.21726E-1 3.03757E-1 2.76379E-1 2.81739E-1 3.07647E-1 2.70958E-1 3.03439E-1 3.23952E-1 3.22965E-1 3.372E-1 4.21007E-1 3.75061E-1 3.52589E-1 3.77558E-1 3.63489E-1 3.92656E-1 3.97441E-1 2.95125E-1 2.96439E-1 4.2933E-1 2.98773E-1 2.8654E-1 2.68401E-1 3.14848E-1 3.53331E-1 2.66089E-1 2.61275E-1 2.6633E-1 3.5234E-1 2.92551E-1 2.34439E-1 3.22114E-1 2.97758E-1 2.25499E-1 2.39335E-1 2.68909E-1 2.16406E-1 1.68494E-1 3.09657E-1 5.03573E-1 4.83277E-1 2.01803E-1 2.35781E-1 3.19896E-1 2.09988E-1 2.33718E-1 2.81792E-1 3.09609E-1 4.96101E-1 6.74303E-1 7.07267E-1 7.07645E-1 6.86647E-1 6.19941E-1 4.37137E-1 3.65881E-1 3.74488E-1 1.94678E-1 2.01655E-1 2.50125E-1 2.14953E-1 1.6857E-1 1.17445E-1 1.18058E-1 1.05112E-1 9.8189E-2 1.38847E-1 1.21448E-1 1.18395E-1 2.55864E-1 1.49901E-1 9.86553E-2 -9999 -9999 -9999 -9999 -9999 -9999 -9999 -9999 -9999 -9999 -9999 -9999 -9999 -9999 -9999 -9999 -9999 -9999 -9999 -9999
-9999 -9999 -9999 -9999 -9999 -9999 -9999 -9999 -9999 -9999 -9999 -9999 -9999 -9999 -9999 -9999 -9999 -9999 -9999 -9999 -9999 -9999 -9999 -9999 -9999 -9999 -9999 -9999 -9999 -9999 -9999 -9999 -9999 -9999 -9999 -9999 -9999 -9999 -9999 -9999 -9999 -9999 -9999 -9999 -9999 -9999 -9999 -9999 -9999 -9999 -9999 -9999 -9999 -9999 -9999 -9999 -9999 -9999 -9999 -9999 -9999 -9999 -9999 -9999 -9999 -9999 -9999 -9999 -9999 -9999 -9999 -9999 -9999 -9999 -9999 -9999 -9999 -9999 -9999 -9999 -9999 -9999 -9999 -9999 -9999 -9999 -9999 -9999 -9999 -9999 -9999 -9999 -9999 -9999 -9999 -9999 -9999 -9999 -9999 -9999 -9999 -9999 -9999 -9999 -9999 -9999 -9999 -9999 -9999 -9999 -9999 -9999 -9999 -9999 -9999 -9999 -9999 -9999 -9999 -9999 -9999 1.50437E-2 1.51324E-2 1.5674E-2 1.55862E-2 1.55862E-2 1.55862E-2 1.64255E-2 1.64314E-2 1.64794E-2 1.72006E-2 1.53971E-2 1.53518E-2 1.53116E-2 1.53086E-2 1.53086E-2 1.53086E-2 1.53536E-2 1.55241E-2 1.55241E-2 1.54866E-2 1.75076E-2 2.24031E-2 2.5402E-2 2.23918E-2 2.05379E-2 1.90205E-2 1.99463E-2 2.07071E-2 2.09948E-2 2.22617E-2 2.03403E-2 1.97819E-2 1.8855E-2 1.88102E-2 1.98483E-2 1.98861E-2 1.99433E-2 1.9377E-2 1.99337E-2 2.20319E-2 2.41002E-2 2.41385E-2 2.22052E-2 2.04672E-2 1.98875E-2 2.05847E-2 2.09684E-2 2.30524E-2 2.60709E-2 2.87271E-2 2.65499E-2 2.66246E-2 2.92306E-2 3.30845E-2 3.84096E-2 3.70044E-2 4.88459E-2 4.07205E-2 3.89313E-2 3.91434E-2 3.91339E-2 4.10208E-2 4.42048E-2 4.63102E-2 4.99565E-2 6.60178E-2 6.04489E-2 5.78591E-2 6.10944E-2 7.07971E-2 8.45622E-2 6.86208E-2 6.82951E-2 7.02588E-2 7.3249E-2 6.74362E-2 6.496E-2 6.8128E-2 5.88902E-2 5.45744E-2 5.05302E-2 4.8004E-2 4.72458E-2 4.73747E-2 4.95678E-2 4.99577E-2 4.63393E-2 4.38955E-2 4.21351E-2 4.25885E-2 4.28084E-2 4.3162E-2 4.32629E-2 4.65502E-2 4.64245E-2 4.60305E-2 4.29961E-2 4.74538E-2 4.60481E-2 4.7332E-2 4.85107E-2 5.25693E-2 5.41463E-2 5.21778E-2 5.43426E-2 5.73519E-2 5.85867E-2 6.07603E-2 6.44351E-2 6.72066E-2 6.73233E-2 7.03896E-2 7.84989E-2 7.79068E-2 8.05772E-2 8.81793E-2 9.16796E-2 9.5269E-2 1.05422E-1 1.1273E-1 1.16751E-1 1.3234E-1 1.49939E-1 1.58335E-1 1.5773E-1 1.66396E-1 1.74709E-1 1.89015E-1 1.88661E-1 2.07455E-1 2.17497E-1 2.27127E-1 2.43036E-1 2.54586E-1 2.69349E-1 2.80301E-1 3.09789E-1 3.09789E-1 2.90156E-1 3.15044E-1 3.26148E-1 2.79987E-1 2.73478E-1 2.42413E-1 2.47911E-1 2.52911E-1 2.47816E-1 2.53802E-1 2.78545E-1 2.85834E-1 3.36203E-1 4.03845E-1 4.19966E-1 3.41573E-1 3.44449E-1 3.19316E-1 3.5726E-1 3.34648E-1 2.82598E-1 2.57868E-1 3.17592E-1 3.48706E-1 2.6194E-1 2.21679E-1 2.6226E-1 3.82148E-1 2.99866E-1 2.02515E-1 2.0915E-1 2.42425E-1 3.24426E-1 2.1781E-1 1.96067E-1 2.47694E-1 2.63223E-1 3.64739E-1 2.17681E-1 1.69108E-1 1.90594E-1 1.63828E-1 2.41234E-1 3.73925E-1 2.19189E-1 1.47094E-1 2.68754E-1 2.55535E-1 1.85262E-1 2.35309E-1 4.06975E-1 4.60334E-1 5.58178E-1 5.35992E-1 6.499E-1 7.05852E-1 7.03646E-1 6.67971E-1 4.71961E-1 2.58493E-1 2.52127E-1 1.93415E-1 1.51779E-1 2.14961E-1 3.4605E-1 1.64151E-1 1.08667E-1 1.11337E-1 9.72984E-2 1.17568E-1 1.63573E-1 1.35044E-1 1.26299E-1 2.00887E-1 1.49645E-1 1.29431E-1 -9999 -9999 -9999 -9999 -9999 -9999 -9999 -9999 -9999 -9999 -9999 -9999 -9999 -9999 -9999 -9999 -9999 -9999 -9999 -9999
-9999 -9999 -9999 -9999 -9999 -9999 -9999 -9999 -9999 -9999 -9999 -9999 -9999 -9999 -9999 -9999 -9999 -9999 -9999 -9999 -9999 -9999 -9999 -9999 -9999 -9999 -9999 -9999 -9999 -9999 -9999 -9999 -9999 -9999 -9999 -9999 -9999 -9999 -9999 -9999 -9999 -9999 -9999 -9999 -9999 -9999 -9999 -9999 -9999 -9999 -9999 -9999 -9999 -9999 -9999 -9999 -9999 -9999 -9999 -9999 -9999 -9999 -9999 -9999 -9999 -9999 -9999 -9999 -9999 -9999 -9999 -9999 -9999 -9999 -9999 -9999 -9999 -9999 -9999 -9999 -9999 -9999 -9999 -9999 -9999 -9999 -9999 -9999 -9999 -9999 -9999 -9999 -9999 -9999 -9999 -9999 -9999 -9999 -9999 -9999 -9999 -9999 -9999 -9999 -9999 -9999 -9999 -9999 -9999 -9999 -9999 -9999 -9999 -9999 -9999 -9999 -9999 -9999 -9999 1.62499E-2 1.6777E-2 1.68258E-2 1.60147E-2 1.62014E-2 1.55862E-2 1.64255E-2 1.64255E-2 1.63777E-2 1.64735E-2 1.64794E-2 1.61798E-2 1.62271E-2 1.53971E-2 1.62746E-2 1.61333E-2 1.61333E-2 1.66114E-2 1.66691E-2 1.68431E-2 1.68431E-2 1.68029E-2 1.76097E-2 2.23394E-2 2.30545E-2 2.05285E-2 1.88564E-2 1.83176E-2 2.00121E-2 2.01272E-2 2.23252E-2 2.01378E-2 1.91416E-2 1.86477E-2 1.98388E-2 1.98483E-2 1.98483E-2 1.98861E-2 2.17679E-2 2.10936E-2 2.00372E-2 2.10824E-2 2.20319E-2 2.42275E-2 2.07476E-2 1.98179E-2 2.04087E-2 2.06437E-2 2.08485E-2 2.28881E-2 2.44867E-2 2.76667E-2 2.88072E-2 2.89079E-2 3.20335E-2 3.20335E-2 3.34162E-2 3.39197E-2 4.64054E-2 4.0351E-2 3.82527E-2 3.8784E-2 3.91339E-2 4.4175E-2 4.44126E-2 4.44424E-2 4.64341E-2 5.58673E-2 6.07456E-2 5.58884E-2 5.61802E-2 6.10944E-2 7.52855E-2 8.93562E-2 7.55314E-2 6.95349E-2 7.31382E-2 6.49721E-2 6.04764E-2 6.49679E-2 5.85852E-2 5.28564E-2 5.06763E-2 5.08113E-2 5.08034E-2 5.06601E-2 5.10609E-2 4.90699E-2 4.64652E-2 4.44912E-2 4.42545E-2 4.46004E-2 4.28084E-2 4.63202E-2 4.64245E-2 4.65502E-2 4.62797E-2 4.62797E-2 4.7684E-2 4.75559E-2 4.89022E-2 4.86408E-2 4.8536E-2 5.19043E-2 5.21794E-2 5.31404E-2 5.53313E-2 5.77054E-2 5.85867E-2 6.13017E-2 6.51069E-2 6.7904E-2 6.89049E-2 7.13322E-2 7.84989E-2 7.86972E-2 8.11073E-2 8.99864E-2 9.31382E-2 1.03353E-1 1.17538E-1 1.23896E-1 1.24182E-1 1.3329E-1 1.50599E-1 1.46076E-1 1.60519E-1 1.8347E-1 1.89045E-1 1.875E-1 2.06037E-1 2.34048E-1 2.32739E-1 2.58611E-1 2.63484E-1 2.68582E-1 2.80521E-1 2.90641E-1 2.81882E-1 2.5279E-1 2.7418E-1 3.02414E-1 2.70777E-1 2.5132E-1 2.45399E-1 2.33547E-1 2.56652E-1 2.58157E-1 2.53963E-1 2.63483E-1 2.91386E-1 3.78108E-1 4.03845E-1 3.61365E-1 3.69389E-1 3.14683E-1 3.1979E-1 3.64462E-1 3.28563E-1 2.65784E-1 2.4133E-1 3.0877E-1 2.94352E-1 2.74464E-1 2.07439E-1 2.14248E-1 2.62548E-1 2.68117E-1 3.04878E-1 1.81383E-1 1.83588E-1 2.43118E-1 3.26563E-1 2.27886E-1 1.62296E-1 1.94379E-1 1.90437E-1 2.71387E-1 2.65811E-1 1.87276E-1 1.36031E-1 1.23277E-1 2.73817E-1 1.75427E-1 1.49233E-1 1.60795E-1 1.83776E-1 1.96984E-1 2.50708E-1 4.36372E-1 4.29363E-1 4.33734E-1 4.40204E-1 5.29109E-1 6.76645E-1 6.99703E-1 7.0128E-1 6.68809E-1 5.31517E-1 4.08886E-1 3.21953E-1 2.55E-1 2.12761E-1 2.29458E-1 1.80884E-1 1.59669E-1 1.22831E-1 1.1889E-1 1.02632E-1 1.43247E-1 1.63361E-1 1.57688E-1 1.6288E-1 1.45121E-1 1.50346E-1 1.30383E-1 -9999 -9999 -9999 -9999 -9999 -9999 -9999 -9999 -9999 -9999 -9999 -9999 -9999 -9999 -9999 -9999 -9999 -9999 -9999 -9999
-9999 -9999 -9999 -9999 -9999 -9999 -9999 -9999 -9999 -9999 -9999 -9999 -9999 -9999 -9999 -9999 -9999 -9999 -9999 -9999 -9999 -9999 -9999 -9999 -9999 -9999 -9999 -9999 -9999 -9999 -9999 -9999 -9999 -9999 -9999 -9999 -9999 -9999 -9999 -9999 -9999 -9999 -9999 -9999 -9999 -9999 -9999 -9999 -9999 -9999 -9999 -9999 -9999 -9999 -9999 -9999 -9999 -9999 -9999 -9999 -9999 -9999 -9999 -9999 -9999 -9999 -9999 -9999 -9999 -9999 -9999 -9999 -9999 -9999 -9999 -9999 -9999 -9999 -9999 -9999 -9999 -9999 -9999 -9999 -9999 -9999 -9999 -9999 -9999 -9999 -9999 -9999 -9999 -9999 -9999 -9999 -9999 -9999 -9999 -9999 -9999 -9999 -9999 -9999 -9999 -9999 -9999 -9999 -9999 -9999 -9999 -9999 -9999 -9999 -9999 -9999 1.7134E-2 1.71836E-2 1.6777E-2 1.6777E-2 1.6777E-2 1.68748E-2 1.69239E-2 1.68748E-2 1.68787E-2 1.70227E-2 1.65357E-2 1.64428E-2 1.6977E-2 1.67781E-2 1.66743E-2 1.66743E-2 1.72662E-2 1.72662E-2 1.71604E-2 1.71677E-2 1.72176E-2 1.72677E-2 1.73555E-2 1.73555E-2 1.70046E-2 1.7661E-2 1.85434E-2 2.00843E-2 1.86937E-2 1.8802E-2 2.0656E-2 2.49025E-2 2.06677E-2 2.00802E-2 1.90864E-2 2.01378E-2 1.96219E-2 1.96219E-2 1.98483E-2 2.04875E-2 2.48383E-2 2.36703E-2 2.30474E-2 2.12522E-2 2.10824E-2 2.31781E-2 2.41002E-2 2.08068E-2 2.1661E-2 2.04087E-2 2.05258E-2 2.20421E-2 2.34818E-2 2.3146E-2 2.53477E-2 2.8769E-2 3.15953E-2 3.45878E-2 3.94633E-2 3.34162E-2 3.66032E-2 3.69037E-2 3.81571E-2 3.84692E-2 3.88895E-2 4.37037E-2 4.3821E-2 4.39281E-2 4.42828E-2 4.82364E-2 5.03282E-2 5.54324E-2 5.61592E-2 6.09023E-2 6.75294E-2 6.77008E-2 7.58828E-2 8.06755E-2 6.97572E-2 6.39647E-2 6.39647E-2 5.98541E-2 5.95363E-2 6.0009E-2 5.60647E-2 5.47435E-2 5.30031E-2 5.09386E-2 5.30304E-2 5.51236E-2 5.32852E-2 5.22879E-2 5.18529E-2 4.98285E-2 4.64605E-2 4.47018E-2 4.61952E-2 4.64245E-2 4.79666E-2 4.80705E-2 4.83299E-2 4.93711E-2 5.18051E-2 5.1258E-2 5.08863E-2 5.07853E-2 5.20722E-2 5.17775E-2 5.30246E-2 5.53313E-2 5.64781E-2 5.94388E-2 6.26408E-2 6.41511E-2 6.68614E-2 6.77315E-2 7.45247E-2 7.68656E-2 7.97413E-2 8.28005E-2 9.07814E-2 9.39476E-2 1.0397E-1 1.2276E-1 1.23901E-1 1.23901E-1 1.36019E-1 1.39646E-1 1.51929E-1 1.7078E-1 1.90967E-1 1.91608E-1 1.99115E-1 2.20415E-1 2.37329E-1 2.34936E-1 2.68432E-1 2.56788E-1 2.48452E-1 2.70553E-1 2.67653E-1 2.43109E-1 2.48569E-1 2.94586E-1 2.73863E-1 2.27503E-1 2.43288E-1 2.53699E-1 2.61188E-1 3.02913E-1 3.30731E-1 2.64109E-1 2.63655E-1 3.2651E-1 3.37518E-1 3.45513E-1 3.42511E-1 3.02431E-1 3.14201E-1 3.4645E-1 3.321E-1 3.04311E-1 2.67596E-1 2.42474E-1 2.36458E-1 2.74533E-1 2.09217E-1 1.93042E-1 2.46188E-1 2.23774E-1 2.34438E-1 2.63437E-1 1.54885E-1 1.61507E-1 2.5443E-1 2.3773E-1 2.2278E-1 2.30331E-1 1.55484E-1 1.9588E-1 1.87198E-1 2.90843E-1 2.78979E-1 1.27496E-1 1.14581E-1 1.55139E-1 1.17151E-1 1.66449E-1 2.14729E-1 2.52268E-1 3.44671E-1 4.0955E-1 4.91091E-1 5.73605E-1 6.38692E-1 5.6968E-1 5.24855E-1 6.50609E-1 6.78005E-1 6.91402E-1 6.88209E-1 6.66387E-1 6.37918E-1 3.95853E-1 3.11217E-1 2.26188E-1 2.50273E-1 1.64283E-1 1.3542E-1 1.30488E-1 1.07172E-1 1.0444E-1 1.64609E-1 1.8785E-1 1.7145E-1 1.53083E-1 1.31505E-1 1.09993E-1 -9999 -9999 -9999 -9999 -9999 -9999 -9999 -9999 -9999 -9999 -9999 -9999 -9999 -9999 -9999 -9999 -9999 -9999 -9999 -9999 -9999
-9999 -9999 -9999 -9999 -9999 -9999 -9999 -9999 -9999 -9999 -9999 -9999 -9999 -9999 -9999 -9999 -9999 -9999 -9999 -9999 -9999 -9999 -9999 -9999 -9999 -9999 -9999 -9999 -9999 -9999 -9999 -9999 -9999 -9999 -9999 -9999 -9999 -9999 -9999 -9999 -9999 -9999 -9999 -9999 -9999 -9999 -9999 -9999 -9999 -9999 -9999 -9999 -9999 -9999 -9999 -9999 -9999 -9999 -9999 -9999 -9999 -9999 -9999 -9999 -9999 -9999 -9999 -9999 -9999 -9999 -9999 -9999 -9999 -9999 -9999 -9999 -9999 -9999 -9999 -9999 -9999 -9999 -9999 -9999 -9999 -9999 -9999 -9999 -9999 -9999 -9999 -9999 -9999 -9999 -9999 -9999 -9999 -9999 -9999 -9999 -9999 -9999 -9999 -9999 -9999 -9999 -9999 -9999 -9999 -9999 -9999 -9999 -9999 -9999 1.76036E-2 1.71606E-2 1.82015E-2 1.72833E-2 1.72927E-2 1.68258E-2 1.68258E-2 1.69239E-2 1.69791E-2 1.69297E-2 1.68748E-2 1.68787E-2 1.70722E-2 1.6977E-2 1.81883E-2 1.80778E-2 1.71661E-2 1.72161E-2 1.72662E-2 1.71604E-2 1.71677E-2 1.71677E-2 1.72176E-2 1.73052E-2 1.84261E-2 1.83797E-2 1.83886E-2 1.85931E-2 1.85326E-2 1.85862E-2 1.86937E-2 2.24818E-2 2.67526E-2 2.44949E-2 2.2597E-2 2.00802E-2 2.07271E-2 2.01378E-2 1.96219E-2 1.97819E-2 2.16656E-2 2.42955E-2 2.68976E-2 2.82029E-2 2.5905E-2 2.29824E-2 2.30474E-2 2.61029E-2 2.40324E-2 2.14104E-2 2.14843E-2 2.1661E-2 2.18826E-2 2.3512E-2 2.34818E-2 2.4248E-2 2.60709E-2 2.77438E-2 3.12476E-2 3.35612E-2 4.62575E-2 3.93494E-2 3.97048E-2 3.98118E-2 3.82608E-2 3.83649E-2 3.8784E-2 4.03175E-2 4.37037E-2 4.40566E-2 4.56539E-2 4.97548E-2 5.81995E-2 6.04169E-2 7.28288E-2 8.69566E-2 7.49118E-2 6.76922E-2 7.49428E-2 8.83102E-2 7.44104E-2 7.05062E-2 6.87318E-2 6.36564E-2 5.96995E-2 5.95363E-2 5.81308E-2 5.84333E-2 5.60543E-2 5.64991E-2 5.67944E-2 5.97688E-2 6.0222E-2 5.7781E-2 5.38395E-2 5.38395E-2 4.64625E-2 4.50818E-2 4.6694E-2 4.66731E-2 4.68988E-2 4.68988E-2 5.00387E-2 5.4046E-2 5.39034E-2 5.10524E-2 5.3E-2 5.24665E-2 5.15244E-2 5.22248E-2 5.36259E-2 5.64071E-2 5.7431E-2 6.20614E-2 6.33652E-2 6.44854E-2 6.72593E-2 6.93515E-2 7.53955E-2 7.75213E-2 7.83095E-2 8.63656E-2 9.14546E-2 9.464E-2 1.08482E-1 1.28581E-1 1.24762E-1 1.25051E-1 1.37365E-1 1.3861E-1 1.54297E-1 1.69221E-1 1.84542E-1 1.88136E-1 2.02439E-1 2.29407E-1 2.39098E-1 2.32264E-1 2.65637E-1 2.65637E-1 2.32282E-1 2.43131E-1 2.25423E-1 2.27624E-1 2.33035E-1 2.5432E-1 2.35677E-1 2.61201E-1 2.95632E-1 2.76553E-1 2.73886E-1 3.17107E-1 3.176E-1 2.76302E-1 2.77589E-1 2.75375E-1 2.75375E-1 2.99067E-1 3.04346E-1 3.36674E-1 3.421E-1 2.96014E-1 2.92255E-1 3.10111E-1 2.62246E-1 2.05041E-1 2.20964E-1 2.19144E-1 1.77711E-1 2.30293E-1 2.31191E-1 2.1342E-1 2.0371E-1 2.20249E-1 1.38215E-1 1.84166E-1 2.42082E-1 2.01435E-1 2.01638E-1 2.61196E-1 1.54796E-1 1.48741E-1 2.46451E-1 3.37705E-1 2.73306E-1 1.28185E-1 1.07116E-1 1.34719E-1 1.06959E-1 1.40511E-1 2.35155E-1 2.33958E-1 2.14816E-1 2.76455E-1 2.99767E-1 3.63631E-1 4.42851E-1 6.22488E-1 4.43057E-1 5.06299E-1 5.27836E-1 4.40297E-1 5.5852E-1 5.38333E-1 6.1636E-1 4.84664E-1 4.62253E-1 3.46424E-1 4.50465E-1 2.26654E-1 2.32149E-1 1.64054E-1 1.15346E-1 1.24173E-1 1.79499E-1 1.70149E-1 1.56266E-1 1.25987E-1 1.32718E-1 1.10955E-1 -9999 -9999 -9999 -9999 -9999 -9999 -9999 -9999 -9999 -9999 -9999 -9999 -9999 -9999 -9999 -9999 -9999 -9999 -9999 -9999 -9999
-9999 -9999 -9999 -9999 -9999 -9999 -9999 -9999 -9999 -9999 -9999 -9999 -9999 -9999 -9999 -9999 -9999 -9999 -9999 -9999 -9999 -9999 -9999 -9999 -9999 -9999 -9999 -9999 -9999 -9999 -9999 -9999 -9999 -9999 -9999 -9999 -9999 -9999 -9999 -9999 -9999 -9999 -9999 -9999 -9999 -9999 -9999 -9999 -9999 -9999 -9999 -9999 -9999 -9999 -9999 -9999 -9999 -9999 -9999 -9999 -9999 -9999 -9999 -9999 -9999 -9999 -9999 -9999 -9999 -9999 -9999 -9999 -9999 -9999 -9999 -9999 -9999 -9999 -9999 -9999 -9999 -9999 -9999 -9999 -9999 -9999 -9999 -9999 -9999 -9999 -9999 -9999 -9999 -9999 -9999 -9999 -9999 -9999 -9999 -9999 -9999 -9999 -9999 -9999 -9999 -9999 -9999 -9999 -9999 -9999 -9999 1.59411E-2 1.60401E-2 1.68994E-2 1.70048E-2 1.61033E-2 1.72334E-2 1.73411E-2 1.73411E-2 1.72927E-2 1.6777E-2 1.69297E-2 1.69297E-2 1.64462E-2 1.63998E-2 1.68787E-2 1.85602E-2 1.82409E-2 1.82409E-2 1.813E-2 1.813E-2 1.72161E-2 1.81824E-2 1.81232E-2 1.81826E-2 1.81826E-2 1.81826E-2 1.82214E-2 1.8811E-2 1.90294E-2 1.86469E-2 1.86469E-2 1.85326E-2 1.86399E-2 2.0362E-2 2.7752E-2 2.42448E-2 2.46331E-2 2.4842E-2 2.2491E-2 2.18549E-2 2.01378E-2 2.03596E-2 2.14707E-2 2.16656E-2 2.42955E-2 2.9035E-2 2.90025E-2 2.3007E-2 2.29421E-2 2.49731E-2 2.31127E-2 2.31688E-2 2.13495E-2 2.15453E-2 2.24144E-2 2.25152E-2 2.4626E-2 2.39768E-2 2.51501E-2 2.61442E-2 2.86092E-2 3.15546E-2 3.43993E-2 4.35738E-2 5.60307E-2 4.28771E-2 4.84623E-2 4.12323E-2 4.53955E-2 4.3426E-2 4.3426E-2 4.37037E-2 4.4175E-2 4.91179E-2 5.36114E-2 6.93408E-2 7.03937E-2 6.67984E-2 7.43522E-2 7.43174E-2 7.37992E-2 7.57661E-2 8.55476E-2 8.17875E-2 8.18081E-2 7.14991E-2 6.82316E-2 5.93916E-2 6.18852E-2 6.019E-2 6.0476E-2 6.07945E-2 6.30519E-2 6.57734E-2 6.3669E-2 5.58683E-2 5.55514E-2 5.10921E-2 4.99847E-2 4.99611E-2 4.80085E-2 5.04781E-2 5.04485E-2 5.51701E-2 5.27856E-2 5.07278E-2 5.47884E-2 5.22752E-2 5.02188E-2 4.9723E-2 5.13652E-2 5.12457E-2 5.1518E-2 5.45067E-2 5.58214E-2 5.62123E-2 6.1785E-2 6.27218E-2 6.50905E-2 6.94404E-2 7.29473E-2 7.53955E-2 7.79824E-2 8.34186E-2 8.71565E-2 9.00016E-2 9.31094E-2 1.02008E-1 1.18895E-1 1.22381E-1 1.26191E-1 1.27656E-1 1.35092E-1 1.44426E-1 1.62429E-1 1.7093E-1 1.80562E-1 2.05801E-1 2.14938E-1 2.19917E-1 2.35314E-1 2.51215E-1 2.48936E-1 2.35792E-1 2.29037E-1 2.50296E-1 2.67764E-1 2.54768E-1 2.65174E-1 2.50444E-1 2.67721E-1 3.03851E-1 3.23743E-1 3.02024E-1 3.45656E-1 3.64291E-1 3.25415E-1 3.23684E-1 3.03822E-1 2.83231E-1 3.14124E-1 3.20096E-1 3.45179E-1 3.581E-1 2.91869E-1 2.70686E-1 2.93667E-1 2.44703E-1 2.26942E-1 2.01011E-1 2.20303E-1 1.77558E-1 2.19333E-1 1.98607E-1 1.83008E-1 2.03207E-1 1.79458E-1 1.38649E-1 1.99867E-1 2.10358E-1 1.71463E-1 1.78182E-1 2.63715E-1 2.30954E-1 1.35952E-1 2.27646E-1 3.53142E-1 2.85374E-1 1.30784E-1 1.03723E-1 1.04964E-1 1.15313E-1 1.25616E-1 1.67773E-1 1.68176E-1 1.82966E-1 2.27533E-1 3.37401E-1 4.78732E-1 5.09039E-1 6.14029E-1 3.39566E-1 4.03538E-1 4.25306E-1 2.85243E-1 3.03405E-1 2.70415E-1 3.14291E-1 2.68694E-1 4.50688E-1 3.63611E-1 3.18303E-1 3.74582E-1 2.50449E-1 1.50278E-1 1.24078E-1 1.67776E-1 2.39547E-1 2.31262E-1 2.06534E-1 1.50235E-1 1.12369E-1 1.15738E-1 -9999 -9999 -9999 -9999 -9999 -9999 -9999 -9999 -9999 -9999 -9999 -9999 -9999 -9999 -9999 -9999 -9999 -9999 -9999 -9999 -9999
-9999 -9999 -9999 -9999 -9999 -9999 -9999 -9999 -9999 -9999 -9999 -9999 -9999 -9999 -9999 -9999 -9999 -9999 -9999 -9999 -9999 -9999 -9999 -9999 -9999 -9999 -9999 -9999 -9999 -9999 -9999 -9999 -9999 -9999 -9999 -9999 -9999 -9999 -9999 -9999 -9999 -9999 -9999 -9999 -9999 -9999 -9999 -9999 -9999 -9999 -9999 -9999 -9999 -9999 -9999 -9999 -9999 -9999 -9999 -9999 -9999 -9999 -9999 -9999 -9999 -9999 -9999 -9999 -9999 -9999 -9999 -9999 -9999 -9999 -9999 -9999 -9999 -9999 -9999 -9999 -9999 -9999 -9999 -9999 -9999 -9999 -9999 -9999 -9999 -9999 -9999 -9999 -9999 -9999 -9999 -9999 -9999 -9999 -9999 -9999 -9999 -9999 -9999 -9999 -9999 -9999 -9999 -9999 -9999 1.68434E-2 1.68434E-2 1.69968E-2 1.68994E-2 1.70048E-2 1.70537E-2 1.71606E-2 1.71606E-2 1.71206E-2 1.77457E-2 1.68956E-2 1.70016E-2 1.64462E-2 1.7427E-2 1.64941E-2 1.85132E-2 1.84533E-2 1.84046E-2 1.82409E-2 1.81895E-2 1.87153E-2 1.81824E-2 1.813E-2 1.81824E-2 1.88114E-2 2.06269E-2 2.05681E-2 1.87029E-2 1.87569E-2 1.94923E-2 1.97668E-2 1.9211E-2 1.91948E-2 2.01463E-2 2.10221E-2 2.10822E-2 2.23006E-2 2.12125E-2 2.44261E-2 2.2491E-2 2.07889E-2 2.25549E-2 2.09546E-2 2.20307E-2 2.14707E-2 2.43085E-2 2.57884E-2 2.79888E-2 2.42272E-2 2.15826E-2 2.3007E-2 2.57709E-2 2.31127E-2 2.29824E-2 2.20981E-2 2.21691E-2 2.22322E-2 2.37227E-2 2.4488E-2 2.48024E-2 2.7227E-2 2.75511E-2 2.8689E-2 3.23491E-2 3.44934E-2 3.8779E-2 5.19495E-2 5.60307E-2 4.85599E-2 4.61146E-2 4.87177E-2 4.88459E-2 4.89745E-2 4.69006E-2 5.08512E-2 4.9248E-2 6.19365E-2 7.72499E-2 6.93279E-2 6.41251E-2 7.20996E-2 7.15662E-2 7.91408E-2 8.55232E-2 8.64735E-2 8.07918E-2 7.50641E-2 7.51053E-2 7.48938E-2 6.84037E-2 6.55407E-2 6.98171E-2 6.69003E-2 6.72414E-2 6.81007E-2 6.78887E-2 6.35051E-2 5.87656E-2 5.35901E-2 5.32865E-2 4.99958E-2 5.02526E-2 5.00947E-2 5.03435E-2 5.242E-2 5.50569E-2 5.72671E-2 5.7568E-2 5.94202E-2 5.54223E-2 5.4727E-2 5.28382E-2 5.27232E-2 5.30425E-2 5.50855E-2 5.61386E-2 5.6537E-2 5.95096E-2 6.24321E-2 6.3086E-2 6.73415E-2 6.7691E-2 7.25752E-2 7.35306E-2 7.38478E-2 8.43877E-2 8.67246E-2 8.79416E-2 9.74032E-2 1.0043E-1 1.19601E-1 1.13712E-1 1.23963E-1 1.28542E-1 1.40688E-1 1.45925E-1 1.54417E-1 1.5898E-1 1.67871E-1 1.76693E-1 1.83656E-1 1.88403E-1 2.01119E-1 2.23505E-1 2.10577E-1 2.33555E-1 2.35792E-1 2.47373E-1 2.77736E-1 3.02241E-1 3.23892E-1 2.90298E-1 2.78139E-1 2.93712E-1 3.31295E-1 3.8253E-1 3.8253E-1 3.59619E-1 3.98074E-1 3.71287E-1 3.48901E-1 3.09868E-1 3.21344E-1 3.47173E-1 3.33031E-1 3.07041E-1 2.75155E-1 2.50149E-1 2.48092E-1 2.44768E-1 2.40556E-1 1.89951E-1 1.79508E-1 1.83444E-1 2.05136E-1 1.93917E-1 1.79108E-1 1.98338E-1 1.56255E-1 1.41416E-1 1.94712E-1 1.94032E-1 1.39685E-1 1.61692E-1 1.87605E-1 2.09961E-1 1.27441E-1 1.45259E-1 2.88084E-1 1.81191E-1 1.41949E-1 1.09222E-1 1.10481E-1 1.50034E-1 1.88459E-1 1.86382E-1 2.06428E-1 2.19171E-1 2.50085E-1 3.07598E-1 3.42378E-1 4.42674E-1 4.83717E-1 3.21298E-1 2.81208E-1 3.40917E-1 2.33187E-1 2.0759E-1 2.0525E-1 1.71408E-1 2.09656E-1 4.0015E-1 3.42979E-1 2.77303E-1 2.21382E-1 2.24518E-1 1.97037E-1 1.20198E-1 1.77774E-1 2.0342E-1 2.56355E-1 1.78426E-1 1.66847E-1 1.4273E-1 1.22033E-1 -9999 -9999 -9999 -9999 -9999 -9999 -9999 -9999 -9999 -9999 -9999 -9999 -9999 -9999 -9999 -9999 -9999 -9999 -9999 -9999 -9999
-9999 -9999 -9999 -9999 -9999 -9999 -9999 -9999 -9999 -9999 -9999 -9999 -9999 -9999 -9999 -9999 -9999 -9999 -9999 -9999 -9999 -9999 -9999 -9999 -9999 -9999 -9999 -9999 -9999 -9999 -9999 -9999 -9999 -9999 -9999 -9999 -9999 -9999 -9999 -9999 -9999 -9999 -9999 -9999 -9999 -9999 -9999 -9999 -9999 -9999 -9999 -9999 -9999 -9999 -9999 -9999 -9999 -9999 -9999 -9999 -9999 -9999 -9999 -9999 -9999 -9999 -9999 -9999 -9999 -9999 -9999 -9999 -9999 -9999 -9999 -9999 -9999 -9999 -9999 -9999 -9999 -9999 -9999 -9999 -9999 -9999 -9999 -9999 -9999 -9999 -9999 -9999 -9999 -9999 -9999 -9999 -9999 -9999 -9999 -9999 -9999 -9999 -9999 -9999 -9999 -9999 1.63714E-2 1.63714E-2 1.68994E-2 1.6948E-2 1.6948E-2 1.6948E-2 1.70537E-2 1.70537E-2 1.71606E-2 1.71606E-2 1.72687E-2 1.71206E-2 1.717E-2 1.72767E-2 1.73767E-2 1.79079E-2 1.85902E-2 1.79877E-2 1.85132E-2 1.8536E-2 1.86878E-2 1.79322E-2 2.04135E-2 2.02903E-2 1.87351E-2 1.87891E-2 1.93259E-2 2.03982E-2 2.06859E-2 2.03982E-2 2.04409E-2 2.04483E-2 1.96534E-2 1.92597E-2 2.01954E-2 2.0311E-2 2.09024E-2 2.10822E-2 2.21119E-2 2.74449E-2 2.16732E-2 2.17964E-2 2.24273E-2 2.2491E-2 2.27476E-2 2.26832E-2 2.2045E-2 2.22335E-2 2.43085E-2 2.41155E-2 2.40912E-2 2.09738E-2 2.15826E-2 2.3616E-2 2.58327E-2 2.39156E-2 2.38483E-2 2.3295E-2 2.33607E-2 2.34266E-2 2.4626E-2 2.66652E-2 2.70042E-2 2.73221E-2 2.9878E-2 3.36135E-2 3.4117E-2 3.55782E-2 3.8779E-2 4.5772E-2 5.60307E-2 5.23389E-2 5.24277E-2 5.24753E-2 5.27491E-2 5.46246E-2 5.2363E-2 5.51745E-2 5.30353E-2 5.72809E-2 6.19365E-2 6.40813E-2 6.40813E-2 6.61538E-2 7.12453E-2 8.49229E-2 9.4409E-2 9.2596E-2 8.88288E-2 8.58684E-2 8.22695E-2 7.48938E-2 7.03968E-2 7.27649E-2 8.85557E-2 7.99149E-2 7.23069E-2 7.34017E-2 7.0795E-2 6.8408E-2 5.92518E-2 5.73814E-2 5.2313E-2 5.3569E-2 5.54523E-2 5.20507E-2 5.23121E-2 5.22809E-2 5.45653E-2 5.74678E-2 6.42238E-2 6.50578E-2 6.49166E-2 5.71087E-2 5.5648E-2 5.5648E-2 5.57952E-2 5.71872E-2 5.88865E-2 5.96664E-2 6.26269E-2 6.27582E-2 6.34156E-2 6.71674E-2 7.04049E-2 7.17259E-2 7.33434E-2 7.45241E-2 8.14523E-2 8.26847E-2 9.18261E-2 9.50713E-2 9.93185E-2 1.09245E-1 1.13946E-1 1.33345E-1 1.39152E-1 1.62703E-1 1.62703E-1 1.76883E-1 1.66224E-1 1.89917E-1 2.17116E-1 2.3169E-1 2.30326E-1 2.11431E-1 2.1317E-1 2.35281E-1 2.78264E-1 2.75628E-1 2.50288E-1 2.91478E-1 3.48001E-1 3.72571E-1 3.25404E-1 3.04786E-1 3.35805E-1 3.42997E-1 4.05081E-1 3.84695E-1 3.42034E-1 3.6013E-1 3.26906E-1 3.45787E-1 3.7018E-1 3.39727E-1 3.69608E-1 3.08978E-1 2.67444E-1 2.75962E-1 2.75921E-1 2.55205E-1 2.19765E-1 2.34778E-1 1.95538E-1 1.66904E-1 1.84377E-1 1.6615E-1 1.65329E-1 1.99237E-1 1.89156E-1 1.34939E-1 1.60565E-1 2.08713E-1 1.57751E-1 1.25819E-1 1.37412E-1 1.88286E-1 1.60568E-1 1.19687E-1 1.37443E-1 1.63546E-1 1.34146E-1 1.59407E-1 1.17649E-1 1.02023E-1 1.24474E-1 2.19971E-1 1.95547E-1 2.88186E-1 2.55758E-1 2.64434E-1 3.50464E-1 3.32775E-1 3.67013E-1 3.35153E-1 3.42578E-1 2.62774E-1 2.96476E-1 1.99195E-1 1.72583E-1 1.62659E-1 1.56715E-1 1.74135E-1 2.07567E-1 2.96381E-1 2.72037E-1 1.93081E-1 1.63721E-1 1.7972E-1 1.16621E-1 1.72727E-1 1.56968E-1 1.95966E-1 3.18886E-1 1.6727E-1 1.61705E-1 -9999 -9999 -9999 -9999 -9999 -9999 -9999 -9999 -9999 -9999 -9999 -9999 -9999 -9999 -9999 -9999 -9999 -9999 -9999 -9999 -9999 -9999
-9999 -9999 -9999 -9999 -9999 -9999 -9999 -9999 -9999 -9999 -9999 -9999 -9999 -9999 -9999 -9999 -9999 -9999 -9999 -9999 -9999 -9999 -9999 -9999 -9999 -9999 -9999 -9999 -9999 -9999 -9999 -9999 -9999 -9999 -9999 -9999 -9999 -9999 -9999 -9999 -9999 -9999 -9999 -9999 -9999 -9999 -9999 -9999 -9999 -9999 -9999 -9999 -9999 -9999 -9999 -9999 -9999 -9999 -9999 -9999 -9999 -9999 -9999 -9999 -9999 -9999 -9999 -9999 -9999 -9999 -9999 -9999 -9999 -9999 -9999 -9999 -9999 -9999 -9999 -9999 -9999 -9999 -9999 -9999 -9999 -9999 -9999 -9999 -9999 -9999 -9999 -9999 -9999 -9999 -9999 -9999 -9999 -9999 -9999 -9999 -9999 -9999 -9999 -9999 1.73044E-2 1.73044E-2 1.73538E-2 1.72457E-2 1.77472E-2 1.77978E-2 1.77978E-2 1.796E-2 1.796E-2 1.71606E-2 1.71606E-2 1.71206E-2 1.72687E-2 1.7219E-2 1.72767E-2 1.73266E-2 1.73266E-2 1.7884E-2 1.85902E-2 1.8536E-2 1.8536E-2 1.85895E-2 2.02392E-2 2.02392E-2 2.04135E-2 2.0403E-2 2.03483E-2 2.05199E-2 2.02822E-2 2.03982E-2 2.06269E-2 2.05578E-2 2.06165E-2 2.05653E-2 2.00913E-2 2.00805E-2 2.0311E-2 2.0311E-2 2.09622E-2 2.10822E-2 2.10316E-2 2.53658E-2 2.54194E-2 2.66861E-2 2.4717E-2 2.27385E-2 2.27476E-2 2.39685E-2 2.21077E-2 2.22335E-2 2.43085E-2 2.40477E-2 2.22967E-2 2.33517E-2 2.34175E-2 2.39411E-2 2.57709E-2 2.38483E-2 2.39156E-2 2.3295E-2 2.34927E-2 2.50087E-2 2.54029E-2 2.67396E-2 2.93874E-2 2.94686E-2 2.99606E-2 3.37061E-2 3.41692E-2 3.55721E-2 3.74376E-2 4.23769E-2 5.41268E-2 4.97284E-2 4.81784E-2 5.24277E-2 5.42015E-2 5.65046E-2 5.67981E-2 6.1464E-2 5.91171E-2 5.71332E-2 6.16211E-2 6.41115E-2 6.39187E-2 7.0849E-2 7.0849E-2 7.83313E-2 8.668E-2 8.88551E-2 9.72632E-2 9.6805E-2 8.84957E-2 8.2919E-2 7.56396E-2 7.58375E-2 1.00523E-1 8.53321E-2 8.38005E-2 8.11018E-2 7.0983E-2 6.82345E-2 6.15572E-2 5.75576E-2 5.3745E-2 5.37355E-2 5.85626E-2 5.57449E-2 5.24514E-2 5.46133E-2 5.31441E-2 5.73173E-2 6.29486E-2 7.02203E-2 6.54214E-2 6.04576E-2 6.04882E-2 5.93714E-2 6.01532E-2 6.32832E-2 6.19605E-2 6.32832E-2 6.31185E-2 6.34156E-2 6.568E-2 6.73821E-2 7.00451E-2 7.15424E-2 7.40082E-2 7.41452E-2 8.21329E-2 8.26847E-2 9.16835E-2 9.27324E-2 9.66524E-2 1.09245E-1 1.29659E-1 1.43873E-1 1.63434E-1 1.73247E-1 1.78918E-1 1.93682E-1 1.68172E-1 1.91934E-1 2.17874E-1 2.58557E-1 2.63428E-1 2.41404E-1 2.29377E-1 2.37633E-1 2.92049E-1 2.97211E-1 2.89911E-1 2.95197E-1 3.323E-1 3.29867E-1 3.67263E-1 3.5455E-1 3.64964E-1 4.08351E-1 4.07825E-1 3.648E-1 3.51892E-1 3.24062E-1 3.02477E-1 3.21857E-1 3.46289E-1 3.63839E-1 3.26093E-1 3.15897E-1 2.79999E-1 2.7979E-1 3.01901E-1 2.95365E-1 2.41153E-1 2.17515E-1 2.16722E-1 1.87055E-1 2.2756E-1 1.84734E-1 1.57355E-1 1.70153E-1 1.89397E-1 1.39251E-1 1.5759E-1 1.81462E-1 1.53047E-1 1.28788E-1 1.1837E-1 1.73733E-1 1.51977E-1 1.12341E-1 1.12848E-1 1.1819E-1 1.23035E-1 1.17385E-1 1.02843E-1 1.08227E-1 1.20365E-1 1.34344E-1 1.71976E-1 2.7418E-1 1.91484E-1 1.69867E-1 2.05136E-1 2.02997E-1 2.51635E-1 2.05726E-1 2.64254E-1 1.82031E-1 2.34185E-1 1.69399E-1 1.66977E-1 1.77357E-1 1.40878E-1 1.2534E-1 1.25099E-1 1.48186E-1 2.91542E-1 2.1384E-1 1.33117E-1 1.40057E-1 1.26735E-1 1.98682E-1 2.38255E-1 1.99263E-1 3.35593E-1 2.33464E-1 1.67258E-1 -9999 -9999 -9999 -9999 -9999 -9999 -9999 -9999 -9999 -9999 -9999 -9999 -9999 -9999 -9999 -9999 -9999 -9999 -9999 -9999 -9999 -9999
-9999 -9999 -9999 -9999 -9999 -9999 -9999 -9999 -9999 -9999 -9999 -9999 -9999 -9999 -9999 -9999 -9999 -9999 -9999 -9999 -9999 -9999 -9999 -9999 -9999 -9999 -9999 -9999 -9999 -9999 -9999 -9999 -9999 -9999 -9999 -9999 -9999 -9999 -9999 -9999 -9999 -9999 -9999 -9999 -9999 -9999 -9999 -9999 -9999 -9999 -9999 -9999 -9999 -9999 -9999 -9999 -9999 -9999 -9999 -9999 -9999 -9999 -9999 -9999 -9999 -9999 -9999 -9999 -9999 -9999 -9999 -9999 -9999 -9999 -9999 -9999 -9999 -9999 -9999 -9999 -9999 -9999 -9999 -9999 -9999 -9999 -9999 -9999 -9999 -9999 -9999 -9999 -9999 -9999 -9999 -9999 -9999 -9999 -9999 -9999 -9999 1.71679E-2 1.73636E-2 1.74631E-2 1.73538E-2 1.73538E-2 1.74034E-2 1.78578E-2 1.79088E-2 1.796E-2 1.796E-2 1.80629E-2 1.81243E-2 1.80726E-2 1.80827E-2 1.86075E-2 1.8767E-2 1.88299E-2 1.88299E-2 1.87223E-2 1.88383E-2 1.87837E-2 1.89382E-2 1.95117E-2 1.95117E-2 1.95675E-2 1.96796E-2 2.02392E-2 2.01831E-2 2.03448E-2 2.04613E-2 2.03483E-2 2.02822E-2 2.03401E-2 2.05578E-2 2.06165E-2 2.06755E-2 2.07346E-2 2.07939E-2 2.07835E-2 2.09024E-2 2.09024E-2 2.10221E-2 2.10316E-2 2.21119E-2 2.3752E-2 2.54194E-2 2.54194E-2 2.2868E-2 2.26832E-2 2.28123E-2 2.39685E-2 2.21077E-2 2.40477E-2 2.55274E-2 2.40477E-2 2.41835E-2 2.40912E-2 2.35497E-2 2.57709E-2 3.09962E-2 2.51166E-2 2.51869E-2 2.52369E-2 2.62554E-2 2.66928E-2 2.66652E-2 2.98449E-2 2.955E-2 3.12355E-2 3.34783E-2 3.36135E-2 3.36135E-2 3.56306E-2 3.83631E-2 3.8779E-2 4.36428E-2 4.29915E-2 4.79101E-2 4.84164E-2 5.22914E-2 5.8901E-2 6.41599E-2 6.58338E-2 6.84623E-2 6.13074E-2 6.37864E-2 6.84313E-2 7.11581E-2 7.63017E-2 7.84827E-2 8.11382E-2 8.668E-2 1.02032E-1 1.04581E-1 1.11875E-1 1.05562E-1 9.11261E-2 8.35269E-2 8.45586E-2 9.14657E-2 8.58049E-2 7.46158E-2 7.31145E-2 6.81018E-2 6.32699E-2 6.12402E-2 5.74075E-2 5.77013E-2 5.84592E-2 6.51411E-2 5.44187E-2 5.6513E-2 5.73904E-2 5.70463E-2 5.74969E-2 5.98063E-2 7.00877E-2 7.05783E-2 6.79071E-2 5.98392E-2 6.01532E-2 6.04443E-2 6.32507E-2 6.56733E-2 6.60555E-2 6.58843E-2 6.57136E-2 6.54682E-2 6.61931E-2 7.10379E-2 6.97548E-2 7.15713E-2 7.69071E-2 7.90386E-2 8.34399E-2 9.16835E-2 9.98541E-2 1.03126E-1 1.18676E-1 1.4025E-1 1.74699E-1 1.903E-1 1.80048E-1 1.89575E-1 1.79671E-1 1.72283E-1 1.9154E-1 2.26564E-1 2.55015E-1 2.83373E-1 2.68673E-1 2.58939E-1 2.53614E-1 2.70107E-1 3.07248E-1 3.24141E-1 3.23123E-1 3.27644E-1 3.53098E-1 4.03246E-1 3.88452E-1 3.94752E-1 4.1235E-1 3.73652E-1 3.67414E-1 3.29003E-1 3.07253E-1 2.92015E-1 2.97126E-1 3.08533E-1 3.33264E-1 3.53714E-1 3.31936E-1 3.25554E-1 2.93751E-1 2.44318E-1 2.56027E-1 2.4442E-1 2.47253E-1 1.96481E-1 2.23178E-1 2.15866E-1 1.79861E-1 1.70829E-1 1.57223E-1 1.48583E-1 1.59942E-1 1.36339E-1 1.80249E-1 1.8634E-1 1.53881E-1 1.18817E-1 1.33766E-1 1.34757E-1 1.03036E-1 1.14394E-1 9.51611E-2 1.0557E-1 1.00141E-1 1.09828E-1 1.19421E-1 1.28988E-1 1.23888E-1 1.79225E-1 1.5277E-1 1.39204E-1 1.99071E-1 1.45287E-1 1.87242E-1 1.42601E-1 1.61213E-1 2.80161E-1 2.23938E-1 1.46666E-1 1.67986E-1 1.39577E-1 1.76235E-1 1.83831E-1 1.4199E-1 1.08933E-1 1.07149E-1 1.99399E-1 1.72969E-1 1.62554E-1 1.56757E-1 1.35305E-1 1.60747E-1 2.58456E-1 2.59182E-1 2.95422E-1 2.63297E-1 1.39724E-1 -9999 -9999 -9999 -9999 -9999 -9999 -9999 -9999 -9999 -9999 -9999 -9999 -9999 -9999 -9999 -9999 -9999 -9999 -9999 -9999 -9999 -9999
-9999 -9999 -9999 -9999 -9999 -9999 -9999 -9999 -9999 -9999 -9999 -9999 -9999 -9999 -9999 -9999 -9999 -9999 -9999 -9999 -9999 -9999 -9999 -9999 -9999 -9999 -9999 -9999 -9999 -9999 -9999 -9999 -9999 -9999 -9999 -9999 -9999 -9999 -9999 -9999 -9999 -9999 -9999 -9999 -9999 -9999 -9999 -9999 -9999 -9999 -9999 -9999 -9999 -9999 -9999 -9999 -9999 -9999 -9999 -9999 -9999 -9999 -9999 -9999 -9999 -9999 -9999 -9999 -9999 -9999 -9999 -9999 -9999 -9999 -9999 -9999 -9999 -9999 -9999 -9999 -9999 -9999 -9999 -9999 -9999 -9999 -9999 -9999 -9999 -9999 -9999 -9999 -9999 -9999 -9999 -9999 -9999 -9999 -9999 1.6982E-2 1.6982E-2 1.69229E-2 1.73154E-2 1.82337E-2 1.73538E-2 1.73538E-2 1.7503E-2 1.7553E-2 1.7503E-2 1.80629E-2 1.81243E-2 1.76639E-2 1.86503E-2 1.86503E-2 1.86075E-2 1.8767E-2 1.88839E-2 1.88839E-2 1.88924E-2 1.88924E-2 1.88924E-2 1.88377E-2 1.8946E-2 1.88917E-2 2.01339E-2 2.01339E-2 2.02493E-2 2.01831E-2 2.02408E-2 2.0403E-2 2.15208E-2 2.04064E-2 2.02822E-2 2.11887E-2 2.13541E-2 2.12985E-2 2.30382E-2 2.31033E-2 2.32796E-2 2.16467E-2 2.28198E-2 2.28198E-2 2.28265E-2 2.2891E-2 2.28359E-2 2.3685E-2 2.32165E-2 2.46665E-2 2.3547E-2 2.47358E-2 2.55158E-2 2.54545E-2 2.41039E-2 2.40477E-2 2.55274E-2 2.40477E-2 2.41835E-2 2.40912E-2 2.37494E-2 2.93269E-2 3.18635E-2 2.68835E-2 2.68835E-2 2.60456E-2 2.63287E-2 2.66983E-2 2.75002E-2 2.99273E-2 2.96316E-2 3.3093E-2 3.34783E-2 3.36135E-2 3.68657E-2 3.84263E-2 4.01312E-2 4.18082E-2 4.37592E-2 4.74093E-2 4.79101E-2 4.82893E-2 5.41524E-2 5.87501E-2 6.55024E-2 7.63575E-2 7.32664E-2 6.81191E-2 6.82905E-2 7.04499E-2 7.61135E-2 8.4432E-2 8.468E-2 8.92147E-2 9.58445E-2 1.09532E-1 1.12375E-1 1.12385E-1 1.08333E-1 1.05807E-1 9.2886E-2 9.38444E-2 9.35576E-2 8.55964E-2 7.23837E-2 6.95916E-2 6.60336E-2 6.37599E-2 6.40576E-2 6.42175E-2 6.02306E-2 6.2851E-2 6.54969E-2 6.12714E-2 6.1406E-2 5.73904E-2 5.75412E-2 6.24955E-2 6.74489E-2 7.04452E-2 7.1748E-2 7.08044E-2 6.41332E-2 6.07863E-2 6.2595E-2 6.30862E-2 6.41133E-2 6.56733E-2 6.60555E-2 6.60555E-2 6.54682E-2 6.90422E-2 6.92196E-2 6.93976E-2 6.97548E-2 7.25925E-2 7.7296E-2 8.63851E-2 9.62167E-2 1.00579E-1 1.11881E-1 1.36141E-1 1.96039E-1 2.40937E-1 2.19065E-1 2.00999E-1 2.0151E-1 2.01915E-1 1.89646E-1 1.88512E-1 2.03907E-1 2.43097E-1 2.7821E-1 2.95769E-1 2.81373E-1 2.99469E-1 2.92125E-1 3.09288E-1 3.55702E-1 3.72442E-1 3.76597E-1 3.83778E-1 4.32649E-1 3.71401E-1 3.37784E-1 3.68305E-1 3.26959E-1 3.383E-1 3.03961E-1 2.96882E-1 3.0628E-1 3.06766E-1 3.17087E-1 3.48255E-1 4.44038E-1 3.91776E-1 3.3292E-1 3.75152E-1 2.99825E-1 2.49145E-1 2.42303E-1 2.61337E-1 1.86702E-1 1.72367E-1 1.53076E-1 1.85181E-1 1.70829E-1 1.69975E-1 1.48275E-1 1.62406E-1 1.52794E-1 1.67343E-1 1.46754E-1 1.41424E-1 1.17774E-1 1.04735E-1 1.05216E-1 1.217E-1 1.01294E-1 9.40486E-2 1.2358E-1 1.32139E-1 1.46989E-1 1.36016E-1 1.15311E-1 9.24721E-2 9.89908E-2 9.78127E-2 1.43465E-1 1.38199E-1 1.15286E-1 1.66336E-1 1.33802E-1 1.99817E-1 1.71587E-1 1.87176E-1 1.94398E-1 1.36037E-1 1.27406E-1 1.41361E-1 1.37505E-1 1.82827E-1 1.41401E-1 1.19994E-1 1.14949E-1 1.45761E-1 1.7557E-1 1.40291E-1 1.35109E-1 1.66995E-1 2.30296E-1 2.97675E-1 2.69711E-1 2.67583E-1 -9999 -9999 -9999 -9999 -9999 -9999 -9999 -9999 -9999 -9999 -9999 -9999 -9999 -9999 -9999 -9999 -9999 -9999 -9999 -9999 -9999 -9999 -9999
-9999 -9999 -9999 -9999 -9999 -9999 -9999 -9999 -9999 -9999 -9999 -9999 -9999 -9999 -9999 -9999 -9999 -9999 -9999 -9999 -9999 -9999 -9999 -9999 -9999 -9999 -9999 -9999 -9999 -9999 -9999 -9999 -9999 -9999 -9999 -9999 -9999 -9999 -9999 -9999 -9999 -9999 -9999 -9999 -9999 -9999 -9999 -9999 -9999 -9999 -9999 -9999 -9999 -9999 -9999 -9999 -9999 -9999 -9999 -9999 -9999 -9999 -9999 -9999 -9999 -9999 -9999 -9999 -9999 -9999 -9999 -9999 -9999 -9999 -9999 -9999 -9999 -9999 -9999 -9999 -9999 -9999 -9999 -9999 -9999 -9999 -9999 -9999 -9999 -9999 -9999 -9999 -9999 -9999 -9999 -9999 1.75917E-2 1.76916E-2 1.78338E-2 1.78862E-2 1.7988E-2 1.7925E-2 1.83885E-2 1.83885E-2 1.83885E-2 1.76135E-2 1.85982E-2 1.85982E-2 1.85982E-2 1.91337E-2 1.91337E-2 1.91337E-2 1.9752E-2 1.8767E-2 1.88209E-2 1.88839E-2 1.88299E-2 1.89467E-2 1.89467E-2 1.88924E-2 1.98265E-2 1.9883E-2 1.88917E-2 1.8946E-2 2.05138E-2 2.01915E-2 2.14829E-2 2.12308E-2 2.1594E-2 2.15208E-2 2.21042E-2 2.21071E-2 2.20917E-2 2.30504E-2 2.30977E-2 2.30382E-2 2.30382E-2 2.30913E-2 2.26914E-2 2.28198E-2 2.28198E-2 2.27622E-2 2.28265E-2 2.2891E-2 2.34958E-2 2.36955E-2 2.46604E-2 2.46665E-2 2.66861E-2 2.47358E-2 2.36138E-2 2.54545E-2 2.54545E-2 2.47566E-2 2.47566E-2 2.49539E-2 2.52102E-2 2.65407E-2 2.66147E-2 2.89246E-2 3.09962E-2 2.9246E-2 2.8286E-2 2.74095E-2 2.78594E-2 2.98767E-2 2.97628E-2 3.1713E-2 3.04648E-2 3.39444E-2 3.35698E-2 3.63698E-2 4.11775E-2 4.13352E-2 4.53639E-2 4.54837E-2 4.57622E-2 5.39875E-2 5.42664E-2 5.202E-2 5.36244E-2 6.49601E-2 7.57608E-2 7.63575E-2 6.75772E-2 6.79482E-2 7.51793E-2 6.99357E-2 7.55516E-2 8.44747E-2 9.30043E-2 9.97415E-2 1.02728E-1 1.11862E-1 1.27606E-1 9.82274E-2 9.89426E-2 9.24888E-2 9.2886E-2 9.0803E-2 8.47647E-2 8.60139E-2 8.64334E-2 7.53663E-2 7.34817E-2 7.08397E-2 6.3729E-2 6.42225E-2 6.43828E-2 7.08754E-2 7.1235E-2 7.0994E-2 6.41221E-2 6.1406E-2 6.23921E-2 6.41867E-2 6.81756E-2 7.55122E-2 8.29464E-2 7.51418E-2 7.03167E-2 6.74317E-2 6.2595E-2 6.32832E-2 6.34483E-2 6.41133E-2 6.56733E-2 6.62271E-2 6.62271E-2 6.8467E-2 6.92196E-2 6.92196E-2 6.93976E-2 7.20382E-2 7.76011E-2 8.55978E-2 9.61494E-2 1.07998E-1 1.24071E-1 1.42997E-1 2.13467E-1 2.54036E-1 2.2576E-1 2.25328E-1 2.20212E-1 1.92115E-1 1.80798E-1 1.75254E-1 1.81314E-1 1.99007E-1 2.23701E-1 2.46346E-1 2.63141E-1 3.18938E-1 3.32212E-1 3.30666E-1 3.77344E-1 4.21515E-1 4.57148E-1 4.42655E-1 4.27685E-1 4.05384E-1 3.39714E-1 3.11684E-1 3.10703E-1 3.36427E-1 3.52195E-1 3.04593E-1 3.28503E-1 3.64807E-1 3.42517E-1 3.63099E-1 4.00898E-1 4.55269E-1 4.77076E-1 4.33161E-1 4.00941E-1 3.24073E-1 2.64559E-1 2.98637E-1 2.59306E-1 2.69567E-1 2.05521E-1 1.92149E-1 2.26601E-1 1.71148E-1 1.44482E-1 1.35389E-1 1.44446E-1 1.29559E-1 1.32282E-1 1.30649E-1 1.26337E-1 1.24488E-1 1.10693E-1 1.2143E-1 9.51611E-2 1.13854E-1 1.48363E-1 1.11088E-1 1.15703E-1 1.20693E-1 1.14535E-1 9.02329E-2 8.39E-2 8.24627E-2 9.04211E-2 1.09087E-1 1.02023E-1 1.37995E-1 1.94589E-1 1.88342E-1 1.33527E-1 1.60877E-1 1.96781E-1 1.41478E-1 1.41131E-1 1.07569E-1 1.20077E-1 1.61571E-1 1.4214E-1 1.18926E-1 1.23271E-1 1.53925E-1 1.86151E-1 1.66397E-1 1.52399E-1 1.50831E-1 2.15408E-1 2.76041E-1 2.06416E-1 1.91347E-1 -9999 -9999 -9999 -9999 -9999 -9999 -9999 -9999 -9999 -9999 -9999 -9999 -9999 -9999 -9999 -9999 -9999 -9999 -9999 -9999 -9999 -9999 -9999
-9999 -9999 -9999 -9999 -9999 -9999 -9999 -9999 -9999 -9999 -9999 -9999 -9999 -9999 -9999 -9999 -9999 -9999 -9999 -9999 -9999 -9999 -9999 -9999 -9999 -9999 -9999 -9999 -9999 -9999 -9999 -9999 -9999 -9999 -9999 -9999 -9999 -9999 -9999 -9999 -9999 -9999 -9999 -9999 -9999 -9999 -9999 -9999 -9999 -9999 -9999 -9999 -9999 -9999 -9999 -9999 -9999 -9999 -9999 -9999 -9999 -9999 -9999 -9999 -9999 -9999 -9999 -9999 -9999 -9999 -9999 -9999 -9999 -9999 -9999 -9999 -9999 -9999 -9999 -9999 -9999 -9999 -9999 -9999 -9999 -9999 -9999 -9999 -9999 -9999 -9999 -9999 -9999 -9999 1.70824E-2 1.85774E-2 1.76416E-2 1.82713E-2 1.78338E-2 1.78338E-2 1.78844E-2 1.89448E-2 1.8493E-2 1.85982E-2 1.91337E-2 1.91881E-2 1.91337E-2 1.91337E-2 1.91337E-2 1.91881E-2 1.91337E-2 1.91448E-2 1.9752E-2 1.9752E-2 1.99895E-2 1.9818E-2 1.9818E-2 1.99977E-2 1.99977E-2 2.01222E-2 1.98344E-2 2.05797E-2 2.06385E-2 2.05722E-2 2.05722E-2 2.11819E-2 2.15451E-2 2.16554E-2 2.1412E-2 2.21042E-2 2.22293E-2 2.20917E-2 2.29206E-2 2.29087E-2 2.32284E-2 2.30382E-2 2.30913E-2 2.25069E-2 2.26914E-2 2.28844E-2 2.27622E-2 2.28265E-2 2.34853E-2 2.34069E-2 2.47963E-2 2.5136E-2 2.54194E-2 2.54194E-2 2.66213E-2 2.47358E-2 2.47448E-2 2.54545E-2 2.54545E-2 2.5024E-2 2.62735E-2 2.62005E-2 2.51396E-2 2.6689E-2 2.80061E-2 2.81302E-2 3.18839E-2 3.18461E-2 2.95491E-2 2.95553E-2 2.97945E-2 2.99592E-2 3.12873E-2 3.19733E-2 3.28226E-2 3.40369E-2 3.37535E-2 3.76006E-2 4.12876E-2 4.54837E-2 4.91584E-2 4.57243E-2 5.13478E-2 5.76549E-2 6.24844E-2 5.81507E-2 5.84496E-2 6.76676E-2 7.53897E-2 7.21507E-2 6.7438E-2 6.3302E-2 6.81191E-2 6.82905E-2 7.22973E-2 7.85267E-2 8.44747E-2 9.32262E-2 1.02941E-1 1.12873E-1 1.17585E-1 9.54207E-2 8.71011E-2 8.45677E-2 9.02677E-2 9.13682E-2 8.53775E-2 8.00094E-2 8.68548E-2 9.3289E-2 8.18072E-2 7.4036E-2 7.15593E-2 7.15183E-2 7.54746E-2 6.9826E-2 6.74632E-2 6.76198E-2 6.6025E-2 6.65118E-2 6.73684E-2 6.28489E-2 6.35327E-2 7.07008E-2 7.68916E-2 8.27415E-2 8.42399E-2 7.30796E-2 6.6206E-2 6.14438E-2 6.19605E-2 6.39464E-2 6.48346E-2 6.69641E-2 6.45144E-2 6.90797E-2 6.86886E-2 6.76196E-2 6.7446E-2 6.76196E-2 7.70158E-2 8.33222E-2 9.3651E-2 1.05517E-1 1.30387E-1 1.56066E-1 1.87676E-1 2.3257E-1 2.57253E-1 2.33931E-1 2.2836E-1 2.00117E-1 1.97597E-1 2.12572E-1 1.99815E-1 1.91938E-1 2.01261E-1 2.07511E-1 2.65159E-1 2.84427E-1 3.07678E-1 3.39652E-1 3.77463E-1 4.1708E-1 4.67705E-1 4.90137E-1 4.37787E-1 3.70145E-1 3.08812E-1 3.46188E-1 3.66041E-1 4.03056E-1 3.93398E-1 3.41816E-1 3.79679E-1 4.46459E-1 3.87495E-1 3.73945E-1 3.97075E-1 4.06529E-1 4.05312E-1 4.45016E-1 4.62092E-1 4.3997E-1 3.00776E-1 3.16331E-1 3.76244E-1 2.06271E-1 1.9213E-1 2.04965E-1 2.51185E-1 2.18051E-1 1.77734E-1 1.48481E-1 1.96152E-1 1.55336E-1 1.77655E-1 1.83907E-1 2.37079E-1 1.6089E-1 1.33271E-1 1.11845E-1 9.04108E-2 1.10095E-1 9.72421E-2 1.11595E-1 1.09976E-1 1.06263E-1 1.01693E-1 9.35735E-2 7.63135E-2 7.56088E-2 7.69696E-2 7.91878E-2 8.76599E-2 1.23602E-1 1.07193E-1 1.20443E-1 1.16908E-1 1.50075E-1 1.5484E-1 1.4929E-1 1.0808E-1 1.08183E-1 1.13543E-1 1.97786E-1 1.55338E-1 1.23051E-1 1.21747E-1 1.62505E-1 1.6982E-1 2.08584E-1 1.82375E-1 1.50313E-1 1.99737E-1 2.7689E-1 2.1323E-1 1.77787E-1 -9999 -9999 -9999 -9999 -9999 -9999 -9999 -9999 -9999 -9999 -9999 -9999 -9999 -9999 -9999 -9999 -9999 -9999 -9999 -9999 -9999 -9999 -9999
-9999 -9999 -9999 -9999 -9999 -9999 -9999 -9999 -9999 -9999 -9999 -9999 -9999 -9999 -9999 -9999 -9999 -9999 -9999 -9999 -9999 -9999 -9999 -9999 -9999 -9999 -9999 -9999 -9999 -9999 -9999 -9999 -9999 -9999 -9999 -9999 -9999 -9999 -9999 -9999 -9999 -9999 -9999 -9999 -9999 -9999 -9999 -9999 -9999 -9999 -9999 -9999 -9999 -9999 -9999 -9999 -9999 -9999 -9999 -9999 -9999 -9999 -9999 -9999 -9999 -9999 -9999 -9999 -9999 -9999 -9999 -9999 -9999 -9999 -9999 -9999 -9999 -9999 -9999 -9999 -9999 -9999 -9999 -9999 -9999 -9999 -9999 -9999 -9999 -9999 -9999 1.69949E-2 1.6939E-2 1.73503E-2 1.73935E-2 1.8084E-2 1.85754E-2 1.75338E-2 1.85659E-2 1.87232E-2 1.88178E-2 1.94644E-2 1.85456E-2 1.85456E-2 2.01338E-2 2.08534E-2 1.92427E-2 1.91881E-2 2.10906E-2 1.9364E-2 1.9309E-2 1.9364E-2 1.9309E-2 1.94312E-2 1.99895E-2 2.01036E-2 1.99408E-2 2.00547E-2 2.06974E-2 2.05797E-2 1.9891E-2 2.04629E-2 2.06385E-2 2.06974E-2 2.07487E-2 2.15544E-2 2.15451E-2 2.16554E-2 2.16554E-2 2.23052E-2 2.22922E-2 2.28561E-2 2.42211E-2 2.99247E-2 2.77948E-2 2.29616E-2 2.33453E-2 2.41739E-2 2.41111E-2 2.43153E-2 2.54673E-2 2.5379E-2 2.55209E-2 2.58071E-2 2.58792E-2 2.74619E-2 2.74682E-2 2.54194E-2 2.66213E-2 2.54291E-2 2.67224E-2 2.54545E-2 2.4945E-2 2.5024E-2 2.73905E-2 2.62005E-2 2.61393E-2 2.6689E-2 2.6689E-2 2.81302E-2 3.00083E-2 3.1853E-2 3.18461E-2 3.21082E-2 3.13219E-2 3.14076E-2 3.12873E-2 3.1713E-2 3.40808E-2 3.40369E-2 3.36615E-2 3.77029E-2 4.11775E-2 4.60889E-2 4.90213E-2 5.09488E-2 5.51238E-2 6.23262E-2 6.50436E-2 6.07516E-2 6.45182E-2 7.04733E-2 7.21507E-2 6.51726E-2 6.35323E-2 6.08398E-2 6.34631E-2 6.82905E-2 7.57384E-2 8.34093E-2 9.23419E-2 9.36714E-2 1.03181E-1 1.13463E-1 9.58445E-2 8.73097E-2 8.16774E-2 8.30614E-2 8.80196E-2 8.45891E-2 8.55856E-2 8.55856E-2 8.02068E-2 1.10795E-1 9.71909E-2 8.19557E-2 8.25547E-2 8.31522E-2 8.39742E-2 7.78155E-2 7.10743E-2 7.10743E-2 6.70811E-2 7.23E-2 7.08275E-2 6.96636E-2 7.04162E-2 7.39119E-2 8.28452E-2 9.23319E-2 9.30068E-2 7.81269E-2 6.86981E-2 6.58653E-2 6.6206E-2 6.43341E-2 6.45005E-2 6.48346E-2 6.71365E-2 6.71365E-2 6.72728E-2 6.77937E-2 6.7446E-2 7.22225E-2 7.52634E-2 8.14113E-2 9.40349E-2 1.0592E-1 1.42679E-1 1.66877E-1 2.15134E-1 2.59819E-1 2.57713E-1 2.28415E-1 2.05767E-1 1.94094E-1 2.19728E-1 2.30712E-1 2.04701E-1 1.97443E-1 2.13305E-1 2.23564E-1 2.41113E-1 2.58709E-1 2.88314E-1 3.17377E-1 3.92268E-1 4.18333E-1 4.4992E-1 4.96683E-1 4.58837E-1 3.63027E-1 3.22887E-1 4.02088E-1 4.25187E-1 4.81362E-1 4.05685E-1 3.56988E-1 3.81485E-1 4.04677E-1 4.10268E-1 4.3873E-1 4.36299E-1 4.1394E-1 4.55227E-1 4.819E-1 4.79858E-1 4.70182E-1 3.94135E-1 3.53214E-1 3.57976E-1 2.37449E-1 2.68954E-1 2.50885E-1 2.91325E-1 3.51443E-1 2.16538E-1 2.17458E-1 2.81187E-1 1.83216E-1 2.20076E-1 1.56811E-1 2.22573E-1 2.10968E-1 1.82515E-1 1.28451E-1 1.16707E-1 1.59426E-1 1.37668E-1 9.8393E-2 9.71354E-2 9.19734E-2 9.57727E-2 8.06833E-2 7.11701E-2 6.99548E-2 7.02422E-2 7.67675E-2 9.0907E-2 9.14368E-2 9.13918E-2 9.74997E-2 1.31615E-1 1.19615E-1 1.39583E-1 1.78999E-1 1.04858E-1 1.07099E-1 1.40386E-1 2.05941E-1 1.35604E-1 1.23621E-1 1.27938E-1 1.57163E-1 1.5902E-1 2.089E-1 1.72758E-1 1.55481E-1 1.82215E-1 1.77404E-1 1.98472E-1 -9999 -9999 -9999 -9999 -9999 -9999 -9999 -9999 -9999 -9999 -9999 -9999 -9999 -9999 -9999 -9999 -9999 -9999 -9999 -9999 -9999 -9999 -9999 -9999
-9999 -9999 -9999 -9999 -9999 -9999 -9999 -9999 -9999 -9999 -9999 -9999 -9999 -9999 -9999 -9999 -9999 -9999 -9999 -9999 -9999 -9999 -9999 -9999 -9999 -9999 -9999 -9999 -9999 -9999 -9999 -9999 -9999 -9999 -9999 -9999 -9999 -9999 -9999 -9999 -9999 -9999 -9999 -9999 -9999 -9999 -9999 -9999 -9999 -9999 -9999 -9999 -9999 -9999 -9999 -9999 -9999 -9999 -9999 -9999 -9999 -9999 -9999 -9999 -9999 -9999 -9999 -9999 -9999 -9999 -9999 -9999 -9999 -9999 -9999 -9999 -9999 -9999 -9999 -9999 -9999 -9999 -9999 -9999 -9999 -9999 -9999 -9999 -9999 1.69018E-2 1.69949E-2 1.7846E-2 1.70354E-2 1.7601E-2 1.81444E-2 1.78815E-2 1.78724E-2 1.78244E-2 1.8607E-2 1.87118E-2 1.79249E-2 1.8935E-2 1.96983E-2 1.95743E-2 2.0912E-2 2.0912E-2 2.11499E-2 2.12857E-2 2.1103E-2 2.13456E-2 2.07267E-2 2.13178E-2 2.0562E-2 1.95422E-2 1.95422E-2 2.01119E-2 1.99408E-2 2.00046E-2 2.17076E-2 2.05212E-2 1.98729E-2 2.04685E-2 2.18307E-2 2.06384E-2 2.18217E-2 2.26636E-2 2.25881E-2 2.16666E-2 2.17169E-2 2.24317E-2 2.29328E-2 2.45599E-2 2.91886E-2 3.27572E-2 2.74907E-2 2.44583E-2 2.53918E-2 2.54673E-2 2.55384E-2 2.55384E-2 2.55209E-2 2.55209E-2 2.55921E-2 2.58792E-2 2.58792E-2 2.73923E-2 2.75444E-2 2.75444E-2 2.75444E-2 2.74776E-2 2.74776E-2 2.54545E-2 2.62735E-2 2.63468E-2 2.63468E-2 2.62735E-2 2.73723E-2 2.74695E-2 2.74695E-2 3.00083E-2 2.99258E-2 3.0249E-2 3.04643E-2 3.52565E-2 3.22842E-2 3.14076E-2 3.12873E-2 3.36218E-2 3.3988E-2 3.46856E-2 3.63237E-2 3.94477E-2 4.11775E-2 4.78835E-2 5.06346E-2 5.51238E-2 5.54083E-2 6.13661E-2 5.99644E-2 5.80018E-2 6.40097E-2 6.78368E-2 6.30527E-2 6.05301E-2 6.05301E-2 6.08398E-2 6.3302E-2 6.51084E-2 6.99691E-2 7.59676E-2 7.872E-2 8.9E-2 9.60363E-2 1.03423E-1 9.75105E-2 8.75206E-2 8.32805E-2 7.84208E-2 8.47741E-2 7.87874E-2 8.56257E-2 8.64794E-2 8.12456E-2 8.06031E-2 9.08194E-2 9.10334E-2 1.05974E-1 9.16032E-2 8.29479E-2 7.82707E-2 7.85941E-2 7.85941E-2 7.46466E-2 7.73001E-2 8.4376E-2 7.53296E-2 7.31707E-2 7.60165E-2 8.64055E-2 9.54838E-2 9.00757E-2 7.77364E-2 7.03167E-2 6.58966E-2 6.56956E-2 7.14728E-2 6.65485E-2 6.46673E-2 6.73094E-2 6.71001E-2 6.76196E-2 6.77937E-2 6.83186E-2 7.56448E-2 7.68009E-2 8.5146E-2 9.56507E-2 1.07189E-1 1.32179E-1 1.63618E-1 1.95219E-1 2.52029E-1 2.46429E-1 2.2613E-1 2.31036E-1 2.18024E-1 2.27369E-1 2.31895E-1 2.01294E-1 2.1128E-1 2.25885E-1 2.55217E-1 2.61086E-1 2.79745E-1 2.60451E-1 3.30171E-1 3.98949E-1 3.91734E-1 4.34921E-1 5.10342E-1 4.91004E-1 4.30784E-1 3.38352E-1 4.22823E-1 5.06921E-1 4.90788E-1 5.06497E-1 4.0383E-1 3.6983E-1 3.69311E-1 3.80186E-1 4.16562E-1 4.30161E-1 4.4566E-1 4.79481E-1 5.05881E-1 5.4148E-1 5.08693E-1 4.67852E-1 4.17197E-1 3.81264E-1 2.9931E-1 2.63018E-1 3.65426E-1 3.97783E-1 4.54903E-1 3.2216E-1 2.40441E-1 1.55499E-1 2.82777E-1 2.54433E-1 2.43761E-1 2.06391E-1 2.51527E-1 2.19928E-1 2.26074E-1 1.22208E-1 2.25554E-1 2.28105E-1 1.55475E-1 1.53095E-1 1.21552E-1 8.78718E-2 8.00768E-2 7.37046E-2 6.86489E-2 7.73845E-2 7.79563E-2 8.20782E-2 8.03058E-2 7.82453E-2 8.43608E-2 9.65521E-2 1.20257E-1 1.73134E-1 1.82107E-1 1.20527E-1 1.07967E-1 1.11443E-1 1.40592E-1 1.52878E-1 1.42927E-1 1.39154E-1 1.41628E-1 2.1153E-1 1.92728E-1 1.63826E-1 1.76344E-1 1.74655E-1 1.78599E-1 1.88511E-1 -9999 -9999 -9999 -9999 -9999 -9999 -9999 -9999 -9999 -9999 -9999 -9999 -9999 -9999 -9999 -9999 -9999 -9999 -9999 -9999 -9999 -9999 -9999 -9999
-9999 -9999 -9999 -9999 -9999 -9999 -9999 -9999 -9999 -9999 -9999 -9999 -9999 -9999 -9999 -9999 -9999 -9999 -9999 -9999 -9999 -9999 -9999 -9999 -9999 -9999 -9999 -9999 -9999 -9999 -9999 -9999 -9999 -9999 -9999 -9999 -9999 -9999 -9999 -9999 -9999 -9999 -9999 -9999 -9999 -9999 -9999 -9999 -9999 -9999 -9999 -9999 -9999 -9999 -9999 -9999 -9999 -9999 -9999 -9999 -9999 -9999 -9999 -9999 -9999 -9999 -9999 -9999 -9999 -9999 -9999 -9999 -9999 -9999 -9999 -9999 -9999 -9999 -9999 -9999 -9999 -9999 -9999 -9999 -9999 -9999 1.94976E-2 1.79113E-2 1.79113E-2 1.69498E-2 1.80521E-2 1.87216E-2 1.92194E-2 1.7181E-2 1.81957E-2 1.79822E-2 1.79251E-2 1.7718E-2 1.78179E-2 1.86982E-2 1.94759E-2 1.95308E-2 1.95858E-2 1.96965E-2 2.04326E-2 2.03177E-2 2.12857E-2 2.13456E-2 2.12857E-2 2.19531E-2 2.19531E-2 2.12058E-2 2.05009E-2 2.10864E-2 2.12173E-2 2.12173E-2 2.11574E-2 2.18926E-2 2.16464E-2 2.00046E-2 2.17783E-2 2.07032E-2 2.17684E-2 2.2518E-2 2.18835E-2 2.33095E-2 2.33639E-2 2.34298E-2 2.34186E-2 2.41673E-2 2.43708E-2 2.66732E-2 3.16365E-2 2.7742E-2 2.54139E-2 2.5137E-2 2.53918E-2 2.55384E-2 2.46228E-2 2.54498E-2 2.69412E-2 2.57352E-2 2.58792E-2 2.66192E-2 2.79365E-2 2.75444E-2 2.75444E-2 2.75444E-2 2.74776E-2 2.75538E-2 2.77743E-2 2.70355E-2 2.70441E-2 2.74131E-2 2.58352E-2 2.71191E-2 2.96226E-2 2.74695E-2 2.76912E-2 2.98436E-2 2.91057E-2 2.9186E-2 3.19332E-2 3.80774E-2 3.33908E-2 3.23098E-2 3.26222E-2 3.38955E-2 3.54995E-2 3.58364E-2 3.75539E-2 3.93425E-2 4.12929E-2 4.78835E-2 5.48408E-2 6.39112E-2 5.34341E-2 5.35719E-2 5.39875E-2 6.02694E-2 6.957E-2 6.97884E-2 6.00686E-2 6.00686E-2 6.02221E-2 6.06848E-2 6.31414E-2 6.3302E-2 6.99235E-2 7.59676E-2 7.83339E-2 7.85267E-2 8.38541E-2 9.70499E-2 1.13437E-1 1.00347E-1 8.4097E-2 7.85815E-2 7.90037E-2 7.6988E-2 7.96188E-2 8.64639E-2 8.6423E-2 7.81973E-2 7.29232E-2 9.08194E-2 1.13358E-1 9.62172E-2 8.95968E-2 8.37169E-2 9.13207E-2 8.30491E-2 8.28173E-2 8.61684E-2 9.00522E-2 7.92493E-2 7.92493E-2 8.18714E-2 8.83645E-2 9.60785E-2 8.38768E-2 7.56808E-2 7.07548E-2 6.85575E-2 7.11105E-2 7.14728E-2 6.94803E-2 6.96573E-2 7.19785E-2 6.99727E-2 6.77937E-2 6.84944E-2 6.88476E-2 7.44381E-2 7.55771E-2 8.40056E-2 9.48439E-2 1.05881E-1 1.29442E-1 1.56831E-1 2.07372E-1 2.65981E-1 2.71058E-1 2.91472E-1 2.72483E-1 2.48637E-1 2.81014E-1 3.05121E-1 2.59276E-1 2.15587E-1 2.3968E-1 2.68729E-1 3.25802E-1 3.5543E-1 2.60451E-1 2.8458E-1 3.13545E-1 3.73356E-1 3.98416E-1 4.42006E-1 4.75033E-1 4.26236E-1 3.59009E-1 4.37583E-1 5.32026E-1 5.41932E-1 5.56644E-1 4.63573E-1 4.38942E-1 3.91447E-1 3.90396E-1 4.35483E-1 4.49448E-1 4.75532E-1 5.09157E-1 5.00582E-1 5.18349E-1 5.77736E-1 5.61097E-1 4.82604E-1 4.72783E-1 3.92916E-1 2.86986E-1 4.52599E-1 4.5353E-1 4.9422E-1 2.74615E-1 2.42528E-1 1.99824E-1 3.35772E-1 2.1057E-1 2.95987E-1 3.08799E-1 2.46099E-1 3.3756E-1 2.68041E-1 2.1375E-1 1.48426E-1 2.17278E-1 1.95144E-1 2.86473E-1 2.76593E-1 1.33292E-1 8.20884E-2 6.78558E-2 6.47268E-2 6.56879E-2 6.7991E-2 6.54543E-2 7.51776E-2 7.39152E-2 8.50079E-2 1.29133E-1 1.62845E-1 1.87333E-1 1.56207E-1 1.72953E-1 1.41562E-1 1.10792E-1 1.60992E-1 1.66614E-1 1.3959E-1 1.44668E-1 1.36001E-1 1.93862E-1 1.80204E-1 1.6563E-1 1.57756E-1 1.67316E-1 1.77468E-1 2.04151E-1 -9999 -9999 -9999 -9999 -9999 -9999 -9999 -9999 -9999 -9999 -9999 -9999 -9999 -9999 -9999 -9999 -9999 -9999 -9999 -9999 -9999 -9999 -9999 -9999
-9999 -9999 -9999 -9999 -9999 -9999 -9999 -9999 -9999 -9999 -9999 -9999 -9999 -9999 -9999 -9999 -9999 -9999 -9999 -9999 -9999 -9999 -9999 -9999 -9999 -9999 -9999 -9999 -9999 -9999 -9999 -9999 -9999 -9999 -9999 -9999 -9999 -9999 -9999 -9999 -9999 -9999 -9999 -9999 -9999 -9999 -9999 -9999 -9999 -9999 -9999 -9999 -9999 -9999 -9999 -9999 -9999 -9999 -9999 -9999 -9999 -9999 -9999 -9999 -9999 -9999 -9999 -9999 -9999 -9999 -9999 -9999 -9999 -9999 -9999 -9999 -9999 -9999 -9999 -9999 -9999 -9999 -9999 -9999 1.90271E-2 1.89647E-2 1.89584E-2 1.98917E-2 1.79619E-2 1.79036E-2 1.80048E-2 1.95578E-2 1.88275E-2 1.8196E-2 1.86517E-2 1.85912E-2 1.75585E-2 1.84916E-2 1.86982E-2 1.89633E-2 1.89633E-2 2.07793E-2 2.07793E-2 2.16717E-2 2.24443E-2 1.98656E-2 2.24443E-2 2.12857E-2 2.30783E-2 2.19026E-2 2.30904E-2 2.40152E-2 2.22979E-2 2.12173E-2 2.12173E-2 2.12774E-2 2.11651E-2 2.13454E-2 2.11651E-2 2.09849E-2 2.18307E-2 2.11635E-2 2.17684E-2 2.183E-2 2.27276E-2 2.34412E-2 2.34298E-2 2.35495E-2 2.36826E-2 2.3696E-2 2.44393E-2 2.92133E-2 2.65991E-2 2.73631E-2 2.7742E-2 2.68123E-2 2.7572E-2 2.79512E-2 2.53964E-2 2.5379E-2 2.87499E-2 2.88293E-2 2.89887E-2 2.87576E-2 2.8014E-2 2.91567E-2 2.8354E-2 2.74776E-2 2.74776E-2 2.77743E-2 3.02061E-2 2.77743E-2 2.78894E-2 2.81906E-2 2.74131E-2 2.74131E-2 2.96314E-2 2.88193E-2 2.90508E-2 2.8946E-2 2.91057E-2 2.9186E-2 3.19712E-2 3.48798E-2 3.31192E-2 3.23979E-2 3.35304E-2 3.54983E-2 3.46391E-2 3.66554E-2 3.76552E-2 4.06316E-2 4.60443E-2 4.83858E-2 6.05437E-2 6.33821E-2 5.08986E-2 5.13478E-2 5.66611E-2 6.02694E-2 6.40097E-2 6.22377E-2 5.83916E-2 5.85409E-2 6.00686E-2 6.08398E-2 6.46146E-2 6.47788E-2 6.94011E-2 7.01442E-2 7.49859E-2 8.03026E-2 8.79646E-2 1.06957E-1 1.2968E-1 1.07323E-1 8.43024E-2 7.83877E-2 7.36481E-2 7.14373E-2 8.00127E-2 8.91157E-2 8.34811E-2 7.6045E-2 7.36907E-2 8.18036E-2 1.12576E-1 1.05401E-1 1.02219E-1 9.75823E-2 1.01425E-1 1.08463E-1 9.16678E-2 9.25578E-2 1.03198E-1 9.04296E-2 8.73421E-2 9.1259E-2 9.53886E-2 8.92322E-2 8.08321E-2 7.37457E-2 6.85575E-2 7.06057E-2 7.44839E-2 7.62127E-2 7.44839E-2 7.50027E-2 7.51915E-2 7.01509E-2 7.1049E-2 7.17292E-2 7.19119E-2 7.53217E-2 7.62911E-2 8.47739E-2 8.90579E-2 1.03981E-1 1.38421E-1 1.96186E-1 2.63976E-1 2.90261E-1 3.03019E-1 3.33231E-1 3.39611E-1 3.15411E-1 3.43573E-1 3.29863E-1 2.51845E-1 2.57293E-1 2.67785E-1 2.98481E-1 3.18391E-1 3.17377E-1 2.72641E-1 2.77655E-1 2.95076E-1 2.95139E-1 4.12264E-1 3.6065E-1 3.36034E-1 3.65585E-1 3.71305E-1 3.3796E-1 4.92091E-1 4.85394E-1 4.97779E-1 5.00192E-1 4.89682E-1 4.76574E-1 4.04817E-1 4.07358E-1 4.56379E-1 4.5734E-1 4.24687E-1 4.47959E-1 5.12225E-1 5.54817E-1 5.60375E-1 5.94373E-1 4.69534E-1 3.75083E-1 5.05497E-1 4.75225E-1 5.35095E-1 5.27635E-1 3.49056E-1 4.68854E-1 2.9654E-1 3.08934E-1 2.97544E-1 3.33337E-1 3.82422E-1 3.06314E-1 3.73252E-1 3.12815E-1 2.71101E-1 1.97052E-1 2.93414E-1 2.12474E-1 2.58718E-1 3.08929E-1 2.30826E-1 8.09629E-2 7.17753E-2 7.48087E-2 6.47191E-2 6.54109E-2 6.58084E-2 6.85248E-2 7.25262E-2 8.03292E-2 8.71036E-2 9.19814E-2 1.05044E-1 1.41699E-1 1.31762E-1 1.18944E-1 1.08796E-1 1.67061E-1 1.68203E-1 1.20918E-1 1.35306E-1 1.71943E-1 1.72296E-1 1.58461E-1 1.5764E-1 1.62654E-1 1.79414E-1 1.86618E-1 -9999 -9999 -9999 -9999 -9999 -9999 -9999 -9999 -9999 -9999 -9999 -9999 -9999 -9999 -9999 -9999 -9999 -9999 -9999 -9999 -9999 -9999 -9999 -9999 -9999
-9999 -9999 -9999 -9999 -9999 -9999 -9999 -9999 -9999 -9999 -9999 -9999 -9999 -9999 -9999 -9999 -9999 -9999 -9999 -9999 -9999 -9999 -9999 -9999 -9999 -9999 -9999 -9999 -9999 -9999 -9999 -9999 -9999 -9999 -9999 -9999 -9999 -9999 -9999 -9999 -9999 -9999 -9999 -9999 -9999 -9999 -9999 -9999 -9999 -9999 -9999 -9999 -9999 -9999 -9999 -9999 -9999 -9999 -9999 -9999 -9999 -9999 -9999 -9999 -9999 -9999 -9999 -9999 -9999 -9999 -9999 -9999 -9999 -9999 -9999 -9999 -9999 -9999 -9999 -9999 -9999 1.82146E-2 1.88599E-2 1.90271E-2 1.90271E-2 1.90178E-2 1.91246E-2 1.98836E-2 1.99927E-2 1.8215E-2 1.83699E-2 1.97237E-2 1.89341E-2 1.88717E-2 1.96563E-2 1.95942E-2 1.9526E-2 1.9636E-2 1.94687E-2 2.00781E-2 2.08509E-2 2.16717E-2 2.14887E-2 2.1859E-2 2.19204E-2 2.27155E-2 2.25188E-2 2.25888E-2 2.32259E-2 2.33561E-2 2.40825E-2 2.38095E-2 2.22979E-2 2.24363E-2 2.24994E-2 2.34025E-2 2.11651E-2 2.12851E-2 2.12851E-2 2.13454E-2 2.19546E-2 2.17684E-2 2.183E-2 2.25094E-2 2.40882E-2 2.40072E-2 2.40072E-2 2.35622E-2 2.58325E-2 2.43708E-2 2.58133E-2 2.8073E-2 2.78415E-2 2.91886E-2 2.69065E-2 2.68123E-2 2.7572E-2 2.7725E-2 2.7698E-2 2.77357E-2 2.87499E-2 2.89887E-2 2.89887E-2 2.88369E-2 2.90764E-2 2.91567E-2 3.08292E-2 3.09137E-2 2.86687E-2 2.8748E-2 2.77068E-2 2.79381E-2 3.04004E-2 2.95715E-2 2.95715E-2 2.9388E-2 2.98682E-2 2.90508E-2 2.89783E-2 3.00083E-2 3.17102E-2 3.27999E-2 3.20471E-2 3.31192E-2 3.31192E-2 3.48798E-2 3.52132E-2 3.54983E-2 3.68035E-2 3.67541E-2 3.93992E-2 4.40113E-2 4.78399E-2 5.66918E-2 6.03905E-2 7.09005E-2 5.06346E-2 5.35719E-2 5.66611E-2 5.75386E-2 6.20808E-2 6.75422E-2 5.62561E-2 5.83916E-2 5.85409E-2 6.05301E-2 6.29812E-2 6.47788E-2 6.92278E-2 7.55932E-2 7.83339E-2 8.05433E-2 8.79646E-2 9.58445E-2 9.98735E-2 9.35484E-2 8.51449E-2 8.49374E-2 7.39788E-2 7.18075E-2 7.44888E-2 7.46752E-2 8.08063E-2 8.10284E-2 6.86975E-2 8.24105E-2 9.84336E-2 8.948E-2 9.01264E-2 9.00513E-2 9.09067E-2 1.27641E-1 9.88481E-2 1.02517E-1 1.08109E-1 1.03068E-1 1.03557E-1 1.01569E-1 8.77701E-2 8.26863E-2 8.02329E-2 7.2959E-2 7.56808E-2 7.62531E-2 7.60216E-2 7.95639E-2 7.46714E-2 8.05071E-2 7.51915E-2 7.51915E-2 7.34358E-2 7.17292E-2 7.22267E-2 7.62911E-2 7.90237E-2 8.41208E-2 9.0743E-2 1.0498E-1 1.35288E-1 2.19087E-1 3.39901E-1 2.82323E-1 2.72086E-1 3.0056E-1 2.89231E-1 3.07692E-1 2.92323E-1 2.66459E-1 2.56569E-1 2.99711E-1 3.03377E-1 3.30077E-1 3.30096E-1 3.40851E-1 2.85456E-1 3.30096E-1 3.40953E-1 3.66224E-1 3.05204E-1 3.29597E-1 4.5497E-1 4.22294E-1 4.51519E-1 4.76733E-1 4.44218E-1 4.90543E-1 5.63947E-1 5.13567E-1 5.72478E-1 5.9118E-1 4.42239E-1 4.12176E-1 4.63977E-1 5.28408E-1 4.92991E-1 4.21351E-1 4.42437E-1 4.39692E-1 4.73733E-1 5.09546E-1 5.31082E-1 4.45096E-1 3.98964E-1 4.80128E-1 5.64988E-1 5.98207E-1 4.91826E-1 5.35383E-1 2.2235E-1 3.45041E-1 3.88008E-1 4.43882E-1 4.48682E-1 4.06909E-1 4.22327E-1 3.60673E-1 2.51747E-1 3.09894E-1 3.08186E-1 2.52919E-1 2.60624E-1 2.70215E-1 2.34907E-1 1.43487E-1 7.66706E-2 7.28301E-2 6.9444E-2 7.53299E-2 7.09573E-2 7.63643E-2 8.03689E-2 8.17971E-2 8.90081E-2 9.96182E-2 1.02329E-1 1.02491E-1 1.23659E-1 1.1133E-1 9.63321E-2 1.10748E-1 1.51331E-1 1.27361E-1 1.43053E-1 1.66452E-1 1.74681E-1 1.62617E-1 1.59757E-1 1.58274E-1 1.85914E-1 1.61702E-1 -9999 -9999 -9999 -9999 -9999 -9999 -9999 -9999 -9999 -9999 -9999 -9999 -9999 -9999 -9999 -9999 -9999 -9999 -9999 -9999 -9999 -9999 -9999 -9999 -9999
-9999 -9999 -9999 -9999 -9999 -9999 -9999 -9999 -9999 -9999 -9999 -9999 -9999 -9999 -9999 -9999 -9999 -9999 -9999 -9999 -9999 -9999 -9999 -9999 -9999 -9999 -9999 -9999 -9999 -9999 -9999 -9999 -9999 -9999 -9999 -9999 -9999 -9999 -9999 -9999 -9999 -9999 -9999 -9999 -9999 -9999 -9999 -9999 -9999 -9999 -9999 -9999 -9999 -9999 -9999 -9999 -9999 -9999 -9999 -9999 -9999 -9999 -9999 -9999 -9999 -9999 -9999 -9999 -9999 -9999 -9999 -9999 -9999 -9999 -9999 -9999 -9999 -9999 -9999 1.81127E-2 1.88152E-2 1.83023E-2 1.85084E-2 1.85084E-2 2.01366E-2 2.09186E-2 1.9232E-2 2.01162E-2 2.07102E-2 1.8474E-2 1.8474E-2 2.08818E-2 1.90951E-2 1.99559E-2 2.00543E-2 1.98788E-2 1.97554E-2 1.99276E-2 1.99276E-2 2.04213E-2 2.31193E-2 2.16831E-2 2.30551E-2 2.31193E-2 2.19317E-2 2.27155E-2 2.25188E-2 2.25888E-2 2.33561E-2 2.54401E-2 2.40099E-2 2.3155E-2 2.52408E-2 2.25626E-2 2.24994E-2 2.27589E-2 2.26951E-2 2.30146E-2 2.13454E-2 2.19538E-2 2.30792E-2 2.30792E-2 2.18918E-2 2.27917E-2 2.42234E-2 2.48256E-2 2.49648E-2 2.46744E-2 2.58299E-2 2.56703E-2 2.68407E-2 3.2011E-2 3.18964E-2 3.15528E-2 2.71298E-2 2.9164E-2 2.90886E-2 3.02636E-2 3.02376E-2 3.03204E-2 3.03204E-2 3.03275E-2 3.03275E-2 3.04605E-2 3.06275E-2 3.07955E-2 3.09644E-2 3.00692E-2 3.00692E-2 3.09984E-2 3.01516E-2 3.04004E-2 3.04838E-2 3.04004E-2 3.04318E-2 3.04838E-2 3.08198E-2 3.23053E-2 3.27961E-2 3.27108E-2 3.27108E-2 3.31552E-2 3.29395E-2 3.46921E-2 3.48798E-2 3.49741E-2 3.65076E-2 3.6606E-2 3.87228E-2 3.89808E-2 4.17203E-2 4.54363E-2 5.35347E-2 6.30648E-2 7.61345E-2 7.00076E-2 5.05031E-2 5.30104E-2 5.99644E-2 6.66367E-2 7.4287E-2 6.70122E-2 5.99156E-2 5.9763E-2 5.99156E-2 6.02221E-2 6.28214E-2 6.46146E-2 7.48088E-2 9.57986E-2 9.28415E-2 8.94848E-2 8.28373E-2 8.39074E-2 9.35484E-2 9.36143E-2 9.82055E-2 9.47142E-2 8.01636E-2 7.2312E-2 7.23507E-2 7.27492E-2 7.31155E-2 6.99195E-2 6.85233E-2 7.6011E-2 9.14806E-2 8.60112E-2 8.11279E-2 9.07834E-2 8.4611E-2 1.01111E-1 1.01351E-1 1.06159E-1 1.01672E-1 1.10689E-1 1.0085E-1 9.79738E-2 8.56575E-2 8.23179E-2 7.98746E-2 8.04321E-2 8.10329E-2 8.82117E-2 7.95639E-2 8.36967E-2 7.77764E-2 8.42619E-2 8.06508E-2 7.30671E-2 7.38063E-2 7.44976E-2 7.82602E-2 8.53716E-2 8.34197E-2 8.53076E-2 8.99221E-2 1.05735E-1 1.24206E-1 2.29294E-1 3.89745E-1 2.5776E-1 2.51243E-1 2.39412E-1 2.56415E-1 2.60482E-1 3.02249E-1 2.80207E-1 2.61319E-1 3.11677E-1 3.48166E-1 3.60441E-1 3.73547E-1 3.35423E-1 2.82333E-1 3.14814E-1 3.78583E-1 3.77524E-1 3.12067E-1 3.02844E-1 3.95363E-1 5.67459E-1 5.81238E-1 5.67651E-1 5.65371E-1 4.59187E-1 4.97285E-1 5.08848E-1 5.65997E-1 6.28572E-1 5.54801E-1 4.61497E-1 4.56851E-1 4.76734E-1 5.47103E-1 5.42259E-1 4.76594E-1 4.738E-1 4.62191E-1 4.7645E-1 5.24701E-1 5.4918E-1 5.05016E-1 5.12533E-1 5.71836E-1 6.59105E-1 6.19433E-1 4.69815E-1 2.60321E-1 4.87373E-1 3.60408E-1 4.75709E-1 4.90465E-1 4.43919E-1 3.59844E-1 3.48962E-1 3.64779E-1 3.19552E-1 2.59729E-1 2.50097E-1 2.58305E-1 2.19078E-1 1.99942E-1 1.18998E-1 8.68828E-2 7.95059E-2 7.59972E-2 7.63028E-2 7.57511E-2 8.39803E-2 8.46077E-2 8.57036E-2 9.2831E-2 9.85939E-2 9.10268E-2 9.63311E-2 9.64375E-2 9.86852E-2 9.1324E-2 9.91345E-2 1.06113E-1 1.16057E-1 1.37339E-1 1.55643E-1 1.79713E-1 1.62147E-1 1.55002E-1 1.51657E-1 1.53203E-1 1.68539E-1 -9999 -9999 -9999 -9999 -9999 -9999 -9999 -9999 -9999 -9999 -9999 -9999 -9999 -9999 -9999 -9999 -9999 -9999 -9999 -9999 -9999 -9999 -9999 -9999 -9999
-9999 -9999 -9999 -9999 -9999 -9999 -9999 -9999 -9999 -9999 -9999 -9999 -9999 -9999 -9999 -9999 -9999 -9999 -9999 -9999 -9999 -9999 -9999 -9999 -9999 -9999 -9999 -9999 -9999 -9999 -9999 -9999 -9999 -9999 -9999 -9999 -9999 -9999 -9999 -9999 -9999 -9999 -9999 -9999 -9999 -9999 -9999 -9999 -9999 -9999 -9999 -9999 -9999 -9999 -9999 -9999 -9999 -9999 -9999 -9999 -9999 -9999 -9999 -9999 -9999 -9999 -9999 -9999 -9999 -9999 -9999 -9999 -9999 -9999 -9999 -9999 -9999 1.98037E-2 1.92677E-2 1.98037E-2 1.83023E-2 1.84675E-2 1.84566E-2 1.90805E-2 2.00701E-2 2.17221E-2 2.17824E-2 2.17824E-2 2.18396E-2 2.06406E-2 2.01899E-2 2.0999E-2 2.11168E-2 2.12309E-2 2.1221E-2 2.12804E-2 2.02176E-2 2.02176E-2 2.09069E-2 2.26319E-2 2.33313E-2 2.32664E-2 2.31193E-2 2.31193E-2 2.27791E-2 2.40065E-2 2.28429E-2 2.44669E-2 2.44669E-2 2.48848E-2 2.33665E-2 2.33012E-2 2.53813E-2 2.5311E-2 2.40932E-2 2.34025E-2 2.33979E-2 2.35431E-2 2.3477E-2 2.30792E-2 2.4035E-2 2.48389E-2 2.41557E-2 2.40882E-2 2.48256E-2 2.65129E-2 2.71189E-2 2.58299E-2 2.72692E-2 2.55277E-2 2.90522E-2 3.45367E-2 3.19835E-2 2.90304E-2 2.90304E-2 2.90886E-2 3.03466E-2 3.13371E-2 3.04867E-2 3.03204E-2 3.05703E-2 3.1402E-2 3.24048E-2 3.24048E-2 3.27519E-2 3.27596E-2 3.19535E-2 3.09644E-2 3.09984E-2 3.11686E-2 3.11686E-2 3.13399E-2 3.04838E-2 3.04838E-2 3.05674E-2 3.32053E-2 3.32053E-2 3.54016E-2 3.77163E-2 3.27108E-2 3.3065E-2 3.31552E-2 3.29395E-2 3.57783E-2 4.09481E-2 3.65076E-2 3.6606E-2 3.94635E-2 4.13934E-2 4.34991E-2 4.76602E-2 5.30688E-2 6.74653E-2 5.63923E-2 4.9851E-2 4.99716E-2 5.05031E-2 5.34341E-2 6.14122E-2 7.14932E-2 7.93402E-2 7.4287E-2 7.10845E-2 5.99156E-2 5.99156E-2 6.02221E-2 6.2662E-2 6.44509E-2 6.96203E-2 7.95187E-2 8.34559E-2 9.3063E-2 8.06975E-2 7.9354E-2 9.01339E-2 9.65913E-2 1.15376E-1 1.08907E-1 8.57704E-2 7.99658E-2 7.24939E-2 6.95439E-2 6.8134E-2 6.85155E-2 6.88943E-2 7.58045E-2 9.12597E-2 7.95329E-2 7.7899E-2 8.35855E-2 8.2131E-2 9.79802E-2 9.17903E-2 9.19246E-2 1.00074E-1 1.04257E-1 1.00429E-1 9.22569E-2 8.76008E-2 8.56575E-2 7.98746E-2 9.3073E-2 9.32384E-2 9.03225E-2 9.17105E-2 8.60153E-2 8.27582E-2 8.71522E-2 8.379E-2 7.85167E-2 7.56537E-2 7.75868E-2 8.07207E-2 8.33621E-2 8.34197E-2 8.54361E-2 9.90622E-2 1.09302E-1 1.28445E-1 2.27947E-1 4.01206E-1 2.56366E-1 2.34126E-1 2.80125E-1 2.8603E-1 2.82394E-1 2.91475E-1 2.54627E-1 2.71849E-1 3.28492E-1 4.01446E-1 3.85289E-1 4.73192E-1 3.46106E-1 3.04783E-1 3.25939E-1 3.77621E-1 4.03654E-1 3.77096E-1 3.69829E-1 3.46624E-1 3.80536E-1 4.53029E-1 5.88604E-1 6.03261E-1 5.4892E-1 5.24901E-1 5.19014E-1 5.47942E-1 6.18581E-1 6.27881E-1 6.13164E-1 5.76819E-1 5.2761E-1 4.4157E-1 5.01587E-1 5.20821E-1 5.13864E-1 5.2279E-1 4.74905E-1 5.22875E-1 5.32002E-1 5.5405E-1 5.28516E-1 6.15306E-1 6.79807E-1 5.21226E-1 3.79003E-1 5.10091E-1 5.66756E-1 5.01935E-1 5.11681E-1 5.23308E-1 4.72556E-1 4.40564E-1 3.69838E-1 2.97409E-1 2.97138E-1 2.61507E-1 2.46818E-1 2.07848E-1 1.99412E-1 1.84032E-1 1.81638E-1 1.93701E-1 8.7957E-2 9.14885E-2 8.73082E-2 9.54182E-2 8.92659E-2 8.37044E-2 8.36877E-2 9.13286E-2 1.09739E-1 9.93976E-2 9.30188E-2 9.2286E-2 9.20108E-2 9.54992E-2 9.81087E-2 1.05595E-1 1.16568E-1 1.36298E-1 1.4917E-1 1.60039E-1 1.61521E-1 1.53374E-1 1.46052E-1 1.55736E-1 -9999 -9999 -9999 -9999 -9999 -9999 -9999 -9999 -9999 -9999 -9999 -9999 -9999 -9999 -9999 -9999 -9999 -9999 -9999 -9999 -9999 -9999 -9999 -9999 -9999 -9999
-9999 -9999 -9999 -9999 -9999 -9999 -9999 -9999 -9999 -9999 -9999 -9999 -9999 -9999 -9999 -9999 -9999 -9999 -9999 -9999 -9999 -9999 -9999 -9999 -9999 -9999 -9999 -9999 -9999 -9999 -9999 -9999 -9999 -9999 -9999 -9999 -9999 -9999 -9999 -9999 -9999 -9999 -9999 -9999 -9999 -9999 -9999 -9999 -9999 -9999 -9999 -9999 -9999 -9999 -9999 -9999 -9999 -9999 -9999 -9999 -9999 -9999 -9999 -9999 -9999 -9999 -9999 -9999 -9999 -9999 -9999 -9999 -9999 -9999 2.37907E-2 2.08357E-2 2.08357E-2 2.08357E-2 1.92677E-2 1.98037E-2 1.84675E-2 1.8405E-2 2.00807E-2 2.01259E-2 2.2914E-2 2.17946E-2 2.17824E-2 2.19768E-2 2.20833E-2 2.03727E-2 2.09403E-2 2.11074E-2 2.20147E-2 2.14146E-2 2.16513E-2 2.18342E-2 2.18342E-2 2.24461E-2 2.21175E-2 2.30975E-2 2.33964E-2 2.34617E-2 2.33964E-2 2.40175E-2 2.40175E-2 2.40175E-2 2.47585E-2 2.47585E-2 2.46898E-2 2.47585E-2 2.48273E-2 2.48273E-2 2.55226E-2 2.53813E-2 2.53813E-2 2.54519E-2 2.54519E-2 2.54519E-2 2.63057E-2 2.55936E-2 2.55936E-2 2.45014E-2 2.42234E-2 2.63788E-2 2.65866E-2 2.96771E-2 2.74239E-2 2.81119E-2 2.81713E-2 2.59577E-2 3.07237E-2 3.2011E-2 3.17229E-2 2.93495E-2 2.91904E-2 3.27009E-2 3.28788E-2 3.03204E-2 3.03204E-2 3.29394E-2 3.29109E-2 3.39539E-2 3.24931E-2 3.24931E-2 3.26705E-2 3.27596E-2 3.34844E-2 3.18666E-2 3.2157E-2 3.36127E-2 3.37037E-2 3.29357E-2 3.06513E-2 3.20513E-2 3.30253E-2 3.46224E-2 3.23053E-2 3.46776E-2 3.27961E-2 3.27999E-2 3.3065E-2 3.67061E-2 3.66656E-2 3.9094E-2 4.63759E-2 4.4269E-2 4.06827E-2 4.462E-2 4.66701E-2 5.27386E-2 5.73781E-2 6.20692E-2 6.43088E-2 5.33425E-2 4.97982E-2 5.01108E-2 5.0372E-2 5.0674E-2 5.93591E-2 5.98575E-2 6.68452E-2 6.68452E-2 6.40519E-2 5.94377E-2 6.00686E-2 6.18428E-2 6.28214E-2 6.28214E-2 6.91004E-2 8.36587E-2 7.85267E-2 8.36587E-2 7.57823E-2 8.36577E-2 9.94027E-2 9.33903E-2 8.81772E-2 9.08699E-2 9.50099E-2 9.53968E-2 7.99658E-2 7.4351E-2 6.97207E-2 6.79516E-2 6.90399E-2 6.91991E-2 7.67566E-2 7.67735E-2 7.75553E-2 7.7899E-2 8.17304E-2 9.11474E-2 8.61222E-2 9.24586E-2 9.64538E-2 1.04388E-1 1.07277E-1 1.01146E-1 9.48121E-2 8.93035E-2 8.95201E-2 1.15168E-1 9.97901E-2 9.35898E-2 9.88052E-2 9.25994E-2 9.56868E-2 9.58408E-2 8.35846E-2 7.56513E-2 7.8519E-2 7.95003E-2 7.86875E-2 8.23375E-2 8.65607E-2 8.81917E-2 9.92498E-2 1.16574E-1 1.34159E-1 2.23216E-1 3.75343E-1 2.50227E-1 2.48823E-1 2.89828E-1 2.82684E-1 2.62709E-1 2.92372E-1 2.64582E-1 2.75588E-1 3.1848E-1 3.79301E-1 4.33084E-1 4.78019E-1 3.90408E-1 3.76103E-1 3.30254E-1 3.78732E-1 4.55975E-1 4.67101E-1 3.94928E-1 3.93869E-1 4.06481E-1 5.24571E-1 6.22211E-1 6.4534E-1 6.39838E-1 6.34113E-1 5.71235E-1 5.53821E-1 5.54148E-1 5.73041E-1 6.06617E-1 6.22321E-1 5.70917E-1 4.58163E-1 4.48807E-1 4.92995E-1 4.44222E-1 4.47262E-1 4.32809E-1 4.30597E-1 4.66002E-1 5.07015E-1 5.45428E-1 5.59817E-1 5.98904E-1 5.20141E-1 5.3514E-1 5.89058E-1 5.82042E-1 5.26621E-1 4.96194E-1 4.93555E-1 4.77002E-1 4.29128E-1 3.70407E-1 2.56581E-1 2.29101E-1 2.10687E-1 2.35307E-1 2.38068E-1 2.09743E-1 2.10049E-1 2.43905E-1 2.30522E-1 1.37491E-1 1.1062E-1 1.66424E-1 2.22234E-1 2.48515E-1 1.01975E-1 9.18272E-2 8.43936E-2 9.95208E-2 9.88467E-2 9.16022E-2 8.71783E-2 9.9586E-2 1.0353E-1 1.05836E-1 1.0396E-1 1.15397E-1 1.36035E-1 1.49384E-1 1.60922E-1 1.53438E-1 1.46271E-1 1.49168E-1 1.49496E-1 -9999 -9999 -9999 -9999 -9999 -9999 -9999 -9999 -9999 -9999 -9999 -9999 -9999 -9999 -9999 -9999 -9999 -9999 -9999 -9999 -9999 -9999 -9999 -9999 -9999 -9999
-9999 -9999 -9999 -9999 -9999 -9999 -9999 -9999 -9999 -9999 -9999 -9999 -9999 -9999 -9999 -9999 -9999 -9999 -9999 -9999 -9999 -9999 -9999 -9999 -9999 -9999 -9999 -9999 -9999 -9999 -9999 -9999 -9999 -9999 -9999 -9999 -9999 -9999 -9999 -9999 -9999 -9999 -9999 -9999 -9999 -9999 -9999 -9999 -9999 -9999 -9999 -9999 -9999 -9999 -9999 -9999 -9999 -9999 -9999 -9999 -9999 -9999 -9999 -9999 -9999 -9999 -9999 -9999 -9999 -9999 -9999 -9999 2.17465E-2 2.20457E-2 2.21061E-2 2.0963E-2 1.9108E-2 1.9333E-2 1.94408E-2 1.99807E-2 1.99807E-2 2.00807E-2 2.27257E-2 2.27883E-2 2.36754E-2 2.30405E-2 2.18551E-2 2.32781E-2 2.41325E-2 2.23429E-2 2.0999E-2 2.12354E-2 2.147E-2 2.15907E-2 2.16344E-2 2.16871E-2 2.18089E-2 2.24295E-2 2.31692E-2 2.30226E-2 2.3744E-2 2.3593E-2 2.43641E-2 2.5452E-2 2.40175E-2 2.46898E-2 2.47585E-2 2.40175E-2 2.3951E-2 2.47585E-2 2.48273E-2 2.48273E-2 2.55226E-2 2.55226E-2 2.54519E-2 2.54519E-2 2.55226E-2 2.63107E-2 2.63788E-2 2.63788E-2 2.63788E-2 2.42234E-2 2.64522E-2 2.65129E-2 2.96771E-2 2.95787E-2 2.74239E-2 2.96565E-2 2.95549E-2 2.80937E-2 3.08076E-2 2.96181E-2 2.92929E-2 2.95114E-2 3.08652E-2 3.27897E-2 3.27897E-2 3.04298E-2 3.04035E-2 3.27692E-2 3.43154E-2 3.40456E-2 3.43154E-2 3.43225E-2 3.43225E-2 3.43225E-2 3.44153E-2 3.34844E-2 3.3575E-2 3.36127E-2 3.49227E-2 3.39782E-2 3.39782E-2 3.40703E-2 3.40703E-2 3.42552E-2 3.46224E-2 3.46776E-2 3.66076E-2 3.49606E-2 3.40168E-2 3.67061E-2 3.57783E-2 3.9094E-2 4.38025E-2 5.18704E-2 4.78627E-2 5.21988E-2 6.09318E-2 6.63903E-2 6.66148E-2 6.96969E-2 7.44272E-2 5.92758E-2 4.94035E-2 5.01108E-2 5.02412E-2 5.41707E-2 5.63717E-2 5.6952E-2 6.17682E-2 6.2122E-2 6.22377E-2 5.94377E-2 6.00686E-2 6.1686E-2 6.23156E-2 6.63458E-2 7.1758E-2 8.36587E-2 7.79498E-2 7.49859E-2 7.49859E-2 8.32502E-2 8.4538E-2 8.43179E-2 7.85497E-2 7.53724E-2 7.93301E-2 9.27402E-2 7.65565E-2 6.96811E-2 6.86646E-2 6.86556E-2 6.86899E-2 7.08675E-2 7.69768E-2 7.67566E-2 7.79317E-2 8.43129E-2 7.84838E-2 8.2537E-2 8.29449E-2 8.57011E-2 9.60274E-2 1.03338E-1 1.14494E-1 1.22911E-1 1.05239E-1 9.81955E-2 9.79048E-2 1.04393E-1 9.26925E-2 8.8424E-2 9.173E-2 9.86541E-2 1.02661E-1 8.88927E-2 8.36927E-2 8.03705E-2 9.25063E-2 8.18477E-2 7.96258E-2 8.21341E-2 9.1669E-2 9.39209E-2 1.07438E-1 1.21787E-1 1.34552E-1 2.10504E-1 3.04954E-1 2.61179E-1 2.70021E-1 3.023E-1 2.75801E-1 2.86898E-1 3.03169E-1 3.05103E-1 2.99958E-1 3.12434E-1 3.56019E-1 4.4177E-1 4.99616E-1 4.69036E-1 4.29505E-1 3.68469E-1 4.48943E-1 4.73029E-1 4.98835E-1 5.62448E-1 5.44605E-1 3.98861E-1 5.30952E-1 6.56291E-1 6.78142E-1 6.83096E-1 6.81264E-1 6.59666E-1 6.30942E-1 5.7489E-1 5.81121E-1 6.18332E-1 6.39517E-1 6.33279E-1 5.41283E-1 4.49103E-1 4.55813E-1 4.30154E-1 4.21766E-1 4.2705E-1 4.249E-1 4.36087E-1 4.47334E-1 4.88457E-1 5.20992E-1 5.19857E-1 5.9035E-1 5.84307E-1 6.20191E-1 5.64428E-1 5.48385E-1 4.65931E-1 4.14923E-1 4.31189E-1 4.36574E-1 3.73178E-1 2.76479E-1 1.99872E-1 1.77627E-1 1.91086E-1 1.85271E-1 2.19391E-1 2.37704E-1 2.21035E-1 1.98986E-1 1.24149E-1 2.11847E-1 2.77869E-1 2.77999E-1 2.49114E-1 1.52171E-1 9.60188E-2 8.89293E-2 1.04331E-1 9.28953E-2 9.26851E-2 9.24603E-2 1.14631E-1 1.15714E-1 1.04165E-1 1.0641E-1 1.17832E-1 1.27507E-1 1.42518E-1 1.4785E-1 1.48533E-1 1.48859E-1 1.46098E-1 1.43646E-1 -9999 -9999 -9999 -9999 -9999 -9999 -9999 -9999 -9999 -9999 -9999 -9999 -9999 -9999 -9999 -9999 -9999 -9999 -9999 -9999 -9999 -9999 -9999 -9999 -9999 -9999
-9999 -9999 -9999 -9999 -9999 -9999 -9999 -9999 -9999 -9999 -9999 -9999 -9999 -9999 -9999 -9999 -9999 -9999 -9999 -9999 -9999 -9999 -9999 -9999 -9999 -9999 -9999 -9999 -9999 -9999 -9999 -9999 -9999 -9999 -9999 -9999 -9999 -9999 -9999 -9999 -9999 -9999 -9999 -9999 -9999 -9999 -9999 -9999 -9999 -9999 -9999 -9999 -9999 -9999 -9999 -9999 -9999 -9999 -9999 -9999 -9999 -9999 -9999 -9999 -9999 -9999 -9999 -9999 -9999 2.16872E-2 2.16872E-2 2.16872E-2 2.06759E-2 2.20457E-2 2.20457E-2 2.02324E-2 2.02885E-2 1.9333E-2 1.93868E-2 2.00363E-2 2.0025E-2 2.07999E-2 2.09156E-2 2.2914E-2 2.49429E-2 2.58E-2 2.12651E-2 2.41693E-2 2.41693E-2 2.33187E-2 2.23299E-2 2.2392E-2 2.25742E-2 2.19941E-2 2.24396E-2 2.23584E-2 2.23403E-2 2.32833E-2 2.33571E-2 2.3299E-2 2.60302E-2 2.56735E-2 2.57444E-2 2.67413E-2 2.6375E-2 2.60751E-2 2.47585E-2 2.40175E-2 2.48273E-2 2.48273E-2 2.48273E-2 2.48273E-2 2.55226E-2 2.55936E-2 2.55936E-2 2.55166E-2 2.57362E-2 2.77674E-2 2.76911E-2 2.63788E-2 2.63788E-2 2.64522E-2 2.95959E-2 3.21563E-2 3.22439E-2 2.96565E-2 2.95753E-2 2.82677E-2 2.94741E-2 3.07466E-2 3.07237E-2 3.09744E-2 3.09744E-2 2.92707E-2 3.08652E-2 3.28788E-2 3.28788E-2 3.05132E-2 3.04867E-2 3.29473E-2 3.30002E-2 3.45014E-2 3.45014E-2 3.43744E-2 3.43225E-2 3.33941E-2 3.34844E-2 3.3575E-2 3.46954E-2 3.49227E-2 3.39782E-2 3.39782E-2 3.40703E-2 3.40703E-2 3.39782E-2 3.33289E-2 3.59715E-2 3.66076E-2 3.66076E-2 3.66076E-2 3.67061E-2 3.67061E-2 3.57783E-2 3.9094E-2 4.04147E-2 4.2428E-2 4.45027E-2 5.21988E-2 5.70264E-2 5.86213E-2 6.17174E-2 6.44867E-2 6.74653E-2 6.49736E-2 5.52297E-2 4.99278E-2 5.16198E-2 5.87115E-2 5.63232E-2 5.96609E-2 6.93593E-2 6.64928E-2 6.22377E-2 5.9763E-2 5.95895E-2 5.92007E-2 5.93527E-2 6.28214E-2 6.66818E-2 7.99528E-2 7.99092E-2 7.19208E-2 7.22765E-2 7.22765E-2 7.26404E-2 7.2823E-2 7.30568E-2 7.13627E-2 7.1592E-2 7.19529E-2 6.91521E-2 6.95499E-2 6.84902E-2 6.79611E-2 7.25301E-2 7.34516E-2 7.67847E-2 7.67566E-2 7.77207E-2 7.79317E-2 8.4936E-2 8.03068E-2 8.50841E-2 8.93675E-2 9.63208E-2 1.06954E-1 1.26698E-1 1.15635E-1 1.04747E-1 9.15296E-2 8.93035E-2 8.3587E-2 8.3587E-2 8.52667E-2 8.91173E-2 9.60883E-2 9.61114E-2 9.48973E-2 9.25398E-2 8.41667E-2 8.29995E-2 8.13582E-2 8.2453E-2 8.65234E-2 9.45632E-2 9.85305E-2 1.13527E-1 1.28892E-1 1.41966E-1 1.77234E-1 2.78306E-1 3.2862E-1 2.83666E-1 2.80039E-1 2.78114E-1 3.14076E-1 3.46296E-1 3.77735E-1 3.42736E-1 3.28445E-1 3.98594E-1 4.30615E-1 4.84658E-1 4.39626E-1 4.19669E-1 3.93304E-1 4.31655E-1 4.71466E-1 5.23041E-1 6.17511E-1 5.44605E-1 4.37411E-1 5.24383E-1 6.41639E-1 6.77276E-1 6.77179E-1 6.56279E-1 6.77712E-1 6.82989E-1 6.50853E-1 6.48898E-1 6.4944E-1 6.33324E-1 6.36461E-1 5.7339E-1 5.26323E-1 5.27292E-1 4.58887E-1 4.57149E-1 4.85551E-1 4.66377E-1 4.41906E-1 4.73468E-1 4.77675E-1 4.93816E-1 5.0281E-1 5.19125E-1 5.47677E-1 6.20333E-1 5.48511E-1 4.79477E-1 4.18543E-1 4.16614E-1 4.20718E-1 4.0744E-1 2.9916E-1 2.83921E-1 2.2793E-1 1.85618E-1 1.66415E-1 1.94076E-1 2.27559E-1 2.38811E-1 2.16362E-1 1.71163E-1 1.44686E-1 1.94103E-1 2.27842E-1 1.77271E-1 1.77006E-1 1.86491E-1 1.01908E-1 9.80816E-2 1.00057E-1 1.07269E-1 1.00492E-1 1.04209E-1 1.38702E-1 1.2504E-1 1.06013E-1 1.06821E-1 1.17468E-1 1.26098E-1 1.3701E-1 1.4107E-1 1.39506E-1 -9999 -9999 -9999 -9999 -9999 -9999 -9999 -9999 -9999 -9999 -9999 -9999 -9999 -9999 -9999 -9999 -9999 -9999 -9999 -9999 -9999 -9999 -9999 -9999 -9999 -9999 -9999 -9999 -9999
-9999 -9999 -9999 -9999 -9999 -9999 -9999 -9999 -9999 -9999 -9999 -9999 -9999 -9999 -9999 -9999 -9999 -9999 -9999 -9999 -9999 -9999 -9999 -9999 -9999 -9999 -9999 -9999 -9999 -9999 -9999 -9999 -9999 -9999 -9999 -9999 -9999 -9999 -9999 -9999 -9999 -9999 -9999 -9999 -9999 -9999 -9999 -9999 -9999 -9999 -9999 -9999 -9999 -9999 -9999 -9999 -9999 -9999 -9999 -9999 -9999 -9999 -9999 -9999 -9999 -9999 -9999 2.27395E-2 2.27395E-2 2.22809E-2 2.16872E-2 2.0619E-2 2.01213E-2 2.28286E-2 2.08478E-2 2.02885E-2 2.03445E-2 2.03445E-2 1.93868E-2 2.17566E-2 2.26633E-2 2.20577E-2 2.2056E-2 2.2914E-2 2.59631E-2 2.61005E-2 2.49191E-2 2.41869E-2 2.41693E-2 2.51772E-2 2.32542E-2 2.33134E-2 2.33781E-2 2.35662E-2 2.43538E-2 2.41956E-2 2.43975E-2 2.32183E-2 2.32269E-2 2.61892E-2 2.60531E-2 2.58156E-2 2.60302E-2 2.67521E-2 2.65315E-2 2.63855E-2 2.63128E-2 2.72448E-2 2.59478E-2 2.47682E-2 2.6147E-2 2.6147E-2 2.67928E-2 2.68667E-2 2.70967E-2 2.70967E-2 2.77674E-2 2.77674E-2 2.77674E-2 2.77674E-2 2.7844E-2 2.99287E-2 3.22439E-2 3.12893E-2 3.13785E-2 2.96565E-2 2.97379E-2 2.97379E-2 3.05793E-2 3.06628E-2 3.07466E-2 3.07219E-2 2.93736E-2 3.07812E-2 3.18986E-2 3.19562E-2 3.19562E-2 3.185E-2 3.49766E-2 3.32086E-2 3.35344E-2 3.38087E-2 3.336E-2 3.44673E-2 3.46884E-2 3.46954E-2 3.46954E-2 3.48834E-2 3.65272E-2 3.48284E-2 3.39782E-2 3.39782E-2 3.56831E-2 3.56831E-2 3.55875E-2 3.59715E-2 3.59715E-2 3.66076E-2 3.66076E-2 3.67061E-2 3.67061E-2 3.96122E-2 3.99858E-2 4.04147E-2 4.22642E-2 4.363E-2 4.43857E-2 4.91824E-2 5.21988E-2 5.2468E-2 5.54343E-2 6.41034E-2 6.43252E-2 5.96852E-2 7.01018E-2 5.38179E-2 5.16198E-2 5.42719E-2 5.63232E-2 6.11027E-2 6.66786E-2 6.87279E-2 6.59015E-2 6.15296E-2 6.31294E-2 6.07541E-2 6.05987E-2 6.58452E-2 7.40604E-2 8.60181E-2 8.8359E-2 7.47998E-2 7.1512E-2 7.16918E-2 6.89363E-2 6.75397E-2 6.78838E-2 6.80564E-2 6.88003E-2 6.86271E-2 6.91521E-2 6.95499E-2 7.17747E-2 7.19482E-2 7.79304E-2 7.65645E-2 7.95305E-2 7.77732E-2 8.05698E-2 7.79317E-2 7.61426E-2 7.69072E-2 8.50893E-2 9.22718E-2 1.05996E-1 1.13647E-1 1.22982E-1 1.22704E-1 1.00479E-1 9.11314E-2 8.54862E-2 8.31775E-2 8.14913E-2 8.2097E-2 8.96643E-2 8.69171E-2 9.31963E-2 9.56529E-2 9.91739E-2 8.825E-2 8.53201E-2 8.3117E-2 8.7268E-2 9.19636E-2 1.00367E-1 1.10804E-1 1.12854E-1 1.21224E-1 1.40557E-1 1.71053E-1 2.88894E-1 3.92847E-1 3.06059E-1 2.86667E-1 3.17376E-1 3.2848E-1 3.6451E-1 4.02554E-1 3.60143E-1 3.5273E-1 4.03055E-1 4.55132E-1 4.78849E-1 4.17294E-1 4.18749E-1 4.60115E-1 4.72213E-1 5.26574E-1 5.60997E-1 6.28261E-1 6.12332E-1 4.51542E-1 4.73074E-1 5.77144E-1 6.36433E-1 6.5667E-1 6.34924E-1 6.49846E-1 6.50162E-1 6.44875E-1 6.37036E-1 6.4394E-1 6.50544E-1 6.26907E-1 5.72237E-1 5.70692E-1 5.7435E-1 5.30391E-1 4.91743E-1 5.57905E-1 4.59941E-1 4.67869E-1 4.44239E-1 4.51703E-1 5.48928E-1 5.79999E-1 5.63349E-1 5.67572E-1 5.41224E-1 5.16049E-1 4.78282E-1 4.37313E-1 3.76441E-1 4.30801E-1 3.67366E-1 2.62852E-1 2.49537E-1 2.11089E-1 1.88813E-1 1.69856E-1 2.11845E-1 2.32554E-1 1.95658E-1 2.00144E-1 1.66245E-1 1.48198E-1 1.34676E-1 1.52566E-1 1.56595E-1 1.58971E-1 1.11085E-1 1.19411E-1 1.2501E-1 1.3393E-1 1.48341E-1 1.12332E-1 1.6337E-1 1.34179E-1 1.22774E-1 1.2392E-1 1.1536E-1 1.15928E-1 1.20009E-1 1.25313E-1 -9999 -9999 -9999 -9999 -9999 -9999 -9999 -9999 -9999 -9999 -9999 -9999 -9999 -9999 -9999 -9999 -9999 -9999 -9999 -9999 -9999 -9999 -9999 -9999 -9999 -9999 -9999 -9999 -9999 -9999 -9999
-9999 -9999 -9999 -9999 -9999 -9999 -9999 -9999 -9999 -9999 -9999 -9999 -9999 -9999 -9999 -9999 -9999 -9999 -9999 -9999 -9999 -9999 -9999 -9999 -9999 -9999 -9999 -9999 -9999 -9999 -9999 -9999 -9999 -9999 -9999 -9999 -9999 -9999 -9999 -9999 -9999 -9999 -9999 -9999 -9999 -9999 -9999 -9999 -9999 -9999 -9999 -9999 -9999 -9999 -9999 -9999 -9999 -9999 -9999 -9999 -9999 -9999 -9999 -9999 2.50012E-2 2.44757E-2 2.34983E-2 2.33573E-2 2.33573E-2 2.45092E-2 2.17465E-2 2.17465E-2 2.1806E-2 2.06759E-2 2.02324E-2 2.02883E-2 2.02885E-2 2.1832E-2 2.11901E-2 2.17566E-2 2.17566E-2 2.20577E-2 2.21167E-2 2.49151E-2 2.52747E-2 2.39921E-2 2.62431E-2 2.49877E-2 2.50393E-2 2.51772E-2 2.33187E-2 2.33134E-2 2.33134E-2 2.3501E-2 2.42049E-2 2.433E-2 2.43975E-2 2.44069E-2 2.74944E-2 2.74783E-2 2.7579E-2 2.60389E-2 2.90664E-2 2.65315E-2 2.63855E-2 2.73197E-2 2.72304E-2 2.72304E-2 2.71557E-2 2.7007E-2 2.70813E-2 2.48371E-2 2.72465E-2 3.06552E-2 3.05718E-2 2.70151E-2 2.77674E-2 2.77674E-2 2.77674E-2 2.7844E-2 3.13005E-2 3.1464E-2 3.24199E-2 3.1464E-2 3.13553E-2 2.96565E-2 2.97379E-2 2.97379E-2 3.06628E-2 3.07466E-2 3.07466E-2 3.06383E-2 3.08059E-2 3.18986E-2 3.36105E-2 3.19562E-2 3.19612E-2 3.49462E-2 3.40052E-2 3.23746E-2 3.26862E-2 3.3717E-2 3.36326E-2 3.36326E-2 3.77283E-2 3.66252E-2 3.66252E-2 3.66252E-2 3.66252E-2 3.57737E-2 3.56831E-2 3.57789E-2 3.57789E-2 3.56831E-2 3.57789E-2 3.84223E-2 3.77971E-2 3.76539E-2 3.76539E-2 3.77548E-2 3.96122E-2 4.0907E-2 4.04147E-2 4.22642E-2 4.34011E-2 4.39778E-2 4.79172E-2 5.24175E-2 5.65925E-2 5.9739E-2 6.16545E-2 7.25208E-2 6.44258E-2 5.53714E-2 5.52297E-2 5.15801E-2 5.19824E-2 5.42719E-2 5.46018E-2 5.69032E-2 6.30024E-2 6.41713E-2 5.94377E-2 6.13266E-2 6.15296E-2 6.32897E-2 6.22435E-2 6.60116E-2 7.36453E-2 8.23906E-2 9.79651E-2 8.34537E-2 7.24582E-2 7.1512E-2 6.71564E-2 6.74857E-2 6.73144E-2 6.78838E-2 6.88003E-2 7.04212E-2 7.67563E-2 7.65565E-2 7.48406E-2 7.23618E-2 7.21301E-2 7.08857E-2 7.65932E-2 8.49945E-2 7.73504E-2 7.73504E-2 7.55741E-2 8.45224E-2 9.1162E-2 9.78248E-2 1.06104E-1 1.2111E-1 1.31017E-1 1.19357E-1 1.04605E-1 9.49819E-2 8.55188E-2 8.07201E-2 7.67788E-2 8.25889E-2 8.72383E-2 8.78795E-2 9.35594E-2 9.06439E-2 9.03584E-2 9.46347E-2 1.00663E-1 9.55306E-2 9.41826E-2 9.8615E-2 1.09526E-1 1.1494E-1 1.31003E-1 1.4026E-1 1.567E-1 1.94995E-1 3.34848E-1 3.6001E-1 3.07519E-1 3.44178E-1 4.30177E-1 4.07288E-1 3.72165E-1 4.04113E-1 3.7323E-1 3.83101E-1 4.29181E-1 4.81206E-1 4.31556E-1 4.30506E-1 4.70945E-1 4.96308E-1 5.12705E-1 5.39766E-1 5.79337E-1 5.70937E-1 5.53697E-1 5.04484E-1 4.56612E-1 5.20148E-1 5.52032E-1 5.80309E-1 5.79851E-1 5.8948E-1 6.12243E-1 6.25443E-1 6.37619E-1 6.59049E-1 5.85601E-1 5.73398E-1 5.64623E-1 5.70176E-1 5.61419E-1 5.50519E-1 5.07019E-1 5.30985E-1 4.1628E-1 4.27778E-1 3.52396E-1 3.94437E-1 5.16549E-1 4.96264E-1 4.9666E-1 4.88817E-1 4.77341E-1 4.78325E-1 4.58847E-1 4.69842E-1 4.25078E-1 3.70823E-1 2.93967E-1 2.3695E-1 2.25535E-1 1.98564E-1 1.82865E-1 1.87694E-1 2.32796E-1 2.22102E-1 2.15852E-1 1.81298E-1 1.85846E-1 1.85817E-1 1.49275E-1 1.21513E-1 2.04686E-1 2.4915E-1 1.28367E-1 1.37075E-1 1.48201E-1 1.62357E-1 1.5413E-1 1.30928E-1 1.85535E-1 1.11639E-1 1.04042E-1 1.15453E-1 1.42178E-1 1.29459E-1 1.15453E-1 -9999 -9999 -9999 -9999 -9999 -9999 -9999 -9999 -9999 -9999 -9999 -9999 -9999 -9999 -9999 -9999 -9999 -9999 -9999 -9999 -9999 -9999 -9999 -9999 -9999 -9999 -9999 -9999 -9999 -9999 -9999 -9999
-9999 -9999 -9999 -9999 -9999 -9999 -9999 -9999 -9999 -9999 -9999 -9999 -9999 -9999 -9999 -9999 -9999 -9999 -9999 -9999 -9999 -9999 -9999 -9999 -9999 -9999 -9999 -9999 -9999 -9999 -9999 -9999 -9999 -9999 -9999 -9999 -9999 -9999 -9999 -9999 -9999 -9999 -9999 -9999 -9999 -9999 -9999 -9999 -9999 -9999 -9999 -9999 -9999 -9999 -9999 -9999 -9999 -9999 -9999 -9999 -9999 -9999 2.62553E-2 2.50012E-2 2.50012E-2 2.33712E-2 2.33712E-2 2.41803E-2 2.4443E-2 2.45092E-2 2.45092E-2 2.46416E-2 2.46416E-2 2.27665E-2 2.17297E-2 2.16528E-2 2.28909E-2 2.30789E-2 2.18921E-2 2.1832E-2 2.20735E-2 2.21167E-2 2.47978E-2 2.5001E-2 2.5206E-2 2.54084E-2 2.62431E-2 2.72458E-2 2.62247E-2 2.42357E-2 2.45034E-2 2.62072E-2 2.53098E-2 2.48587E-2 2.51527E-2 2.51346E-2 2.51346E-2 2.74944E-2 3.08213E-2 2.72535E-2 2.82235E-2 2.89971E-2 2.81466E-2 2.67406E-2 2.72304E-2 2.71557E-2 2.71557E-2 2.71557E-2 2.71557E-2 2.71557E-2 2.79076E-2 2.8216E-2 3.20547E-2 3.30064E-2 2.96733E-2 2.95926E-2 2.77674E-2 3.04775E-2 3.05606E-2 3.04619E-2 3.1464E-2 3.32486E-2 3.25083E-2 3.25083E-2 3.13553E-2 2.97379E-2 2.96565E-2 3.06875E-2 3.07466E-2 3.08307E-2 3.08307E-2 3.089E-2 3.20978E-2 3.35197E-2 3.36105E-2 3.34927E-2 3.4036E-2 3.50713E-2 3.23669E-2 3.2463E-2 3.2463E-2 3.26862E-2 3.36326E-2 3.63964E-2 3.55129E-2 3.56086E-2 3.66252E-2 3.66252E-2 3.67654E-2 3.58699E-2 3.69631E-2 3.72553E-2 3.90934E-2 3.73555E-2 3.87295E-2 3.77971E-2 3.94026E-2 3.94026E-2 3.94026E-2 4.06906E-2 3.98229E-2 3.98229E-2 4.22642E-2 4.05222E-2 4.3747E-2 4.63157E-2 4.91824E-2 5.59559E-2 6.65288E-2 5.68814E-2 5.26149E-2 5.27386E-2 4.92391E-2 4.96248E-2 4.96248E-2 5.33899E-2 5.42336E-2 5.45683E-2 5.47084E-2 5.50421E-2 5.6826E-2 5.88091E-2 5.94122E-2 6.1666E-2 6.32415E-2 6.49915E-2 6.49915E-2 6.61785E-2 6.88509E-2 8.159E-2 7.6509E-2 7.1512E-2 7.11538E-2 6.7027E-2 6.71974E-2 6.74857E-2 6.74857E-2 7.49979E-2 7.55622E-2 7.59932E-2 8.43865E-2 7.64213E-2 7.15936E-2 7.19563E-2 6.98979E-2 7.03501E-2 7.10944E-2 7.68083E-2 7.67566E-2 7.71576E-2 8.05793E-2 9.03513E-2 9.02837E-2 8.2537E-2 8.52409E-2 9.58251E-2 1.06744E-1 1.07245E-1 1.00799E-1 8.86064E-2 8.05449E-2 8.13969E-2 8.15982E-2 8.90115E-2 9.68798E-2 1.01278E-1 1.01219E-1 9.14443E-2 9.05763E-2 1.00023E-1 1.06342E-1 1.00079E-1 1.04589E-1 1.12839E-1 1.28741E-1 1.31648E-1 1.532E-1 1.58421E-1 1.70348E-1 2.10625E-1 3.07595E-1 3.40105E-1 4.11058E-1 4.76297E-1 5.14629E-1 5.42059E-1 4.31829E-1 4.2312E-1 4.32807E-1 4.50341E-1 5.0151E-1 4.69161E-1 4.36732E-1 4.69396E-1 5.1505E-1 5.4559E-1 5.74058E-1 5.86322E-1 6.20636E-1 6.02891E-1 6.01083E-1 5.1576E-1 5.26042E-1 6.05013E-1 6.57502E-1 6.66804E-1 6.42231E-1 6.18244E-1 6.47776E-1 6.61116E-1 6.68988E-1 5.77642E-1 5.79724E-1 6.20615E-1 6.41731E-1 5.92916E-1 6.01252E-1 6.4672E-1 5.48619E-1 4.58139E-1 3.92677E-1 3.5981E-1 3.27721E-1 3.41777E-1 4.53693E-1 4.12877E-1 3.89844E-1 4.63101E-1 4.6174E-1 4.73157E-1 4.40903E-1 4.03594E-1 4.13657E-1 3.09812E-1 2.78652E-1 2.44078E-1 2.33584E-1 2.0232E-1 2.0599E-1 1.7747E-1 2.38948E-1 1.95618E-1 1.90932E-1 1.72773E-1 2.14646E-1 2.00794E-1 1.64191E-1 1.3885E-1 1.91295E-1 2.79486E-1 1.90785E-1 2.36361E-1 2.31609E-1 3.18447E-1 3.25226E-1 1.7023E-1 1.43186E-1 1.17911E-1 1.1024E-1 1.18685E-1 1.38089E-1 1.64747E-1 -9999 -9999 -9999 -9999 -9999 -9999 -9999 -9999 -9999 -9999 -9999 -9999 -9999 -9999 -9999 -9999 -9999 -9999 -9999 -9999 -9999 -9999 -9999 -9999 -9999 -9999 -9999 -9999 -9999 -9999 -9999 -9999 -9999
-9999 -9999 -9999 -9999 -9999 -9999 -9999 -9999 -9999 -9999 -9999 -9999 -9999 -9999 -9999 -9999 -9999 -9999 -9999 -9999 -9999 -9999 -9999 -9999 -9999 -9999 -9999 -9999 -9999 -9999 -9999 -9999 -9999 -9999 -9999 -9999 -9999 -9999 -9999 -9999 -9999 -9999 -9999 -9999 -9999 -9999 -9999 -9999 -9999 -9999 -9999 -9999 -9999 -9999 -9999 -9999 -9999 -9999 -9999 2.91104E-2 2.67439E-2 2.70219E-2 2.70219E-2 2.7238E-2 2.60324E-2 2.53523E-2 2.52656E-2 2.44624E-2 2.34796E-2 2.37347E-2 2.58814E-2 2.67198E-2 2.46416E-2 2.28909E-2 2.30161E-2 2.17721E-2 2.30161E-2 2.59969E-2 2.3142E-2 2.20129E-2 2.19954E-2 2.29075E-2 2.48654E-2 2.5206E-2 2.5206E-2 2.61717E-2 2.70025E-2 2.71495E-2 2.43201E-2 2.43023E-2 2.51489E-2 2.75883E-2 2.63511E-2 2.62791E-2 2.61799E-2 2.69724E-2 2.71205E-2 2.84659E-2 3.06758E-2 2.83202E-2 2.81466E-2 3.03358E-2 2.80699E-2 2.66671E-2 2.73286E-2 2.73286E-2 2.73286E-2 2.71557E-2 2.71557E-2 2.71557E-2 2.80613E-2 3.20547E-2 3.5157E-2 3.20423E-2 2.96733E-2 3.04057E-2 3.05718E-2 3.04775E-2 3.31676E-2 3.32486E-2 3.32486E-2 3.41582E-2 3.3159E-2 3.41751E-2 3.14406E-2 2.97379E-2 3.05999E-2 3.06836E-2 3.33928E-2 3.23218E-2 3.40368E-2 3.38221E-2 3.38204E-2 3.38204E-2 3.38831E-2 3.38831E-2 3.49766E-2 3.4036E-2 3.29258E-2 3.13854E-2 3.53346E-2 3.51998E-2 3.43434E-2 3.54175E-2 3.57046E-2 3.56086E-2 3.57046E-2 3.67654E-2 3.7779E-2 3.67654E-2 3.72553E-2 3.90934E-2 3.91976E-2 3.95531E-2 3.94483E-2 3.96582E-2 3.94026E-2 4.04754E-2 4.06906E-2 3.96122E-2 4.1983E-2 4.20937E-2 4.22642E-2 4.3632E-2 4.3747E-2 4.39778E-2 4.80418E-2 5.05493E-2 6.14498E-2 6.90706E-2 5.2688E-2 4.90513E-2 4.94356E-2 5.16629E-2 5.17962E-2 5.21981E-2 5.45126E-2 5.45126E-2 5.23076E-2 5.25792E-2 5.4444E-2 5.92346E-2 5.92609E-2 6.1666E-2 6.1666E-2 6.54637E-2 6.29069E-2 6.35519E-2 6.83337E-2 7.43809E-2 7.13327E-2 6.64777E-2 6.63091E-2 6.73144E-2 6.71436E-2 6.71436E-2 6.73144E-2 6.97067E-2 7.06496E-2 7.06499E-2 7.10596E-2 7.10075E-2 7.12327E-2 7.19563E-2 7.05451E-2 7.03501E-2 7.07359E-2 7.64257E-2 7.70003E-2 7.71576E-2 8.07784E-2 8.99085E-2 9.10035E-2 7.97106E-2 7.98565E-2 8.28946E-2 9.00344E-2 9.37464E-2 9.0472E-2 8.57984E-2 8.08242E-2 8.3062E-2 9.84611E-2 9.61077E-2 9.98115E-2 1.1214E-1 1.07555E-1 9.44611E-2 9.48569E-2 1.04369E-1 1.00997E-1 1.05185E-1 1.16498E-1 1.21479E-1 1.26498E-1 1.44793E-1 1.60988E-1 1.62956E-1 1.75999E-1 2.05316E-1 2.57869E-1 3.5161E-1 4.65212E-1 5.45031E-1 5.61801E-1 5.58893E-1 4.6093E-1 4.65943E-1 4.9375E-1 5.2457E-1 5.22532E-1 4.96107E-1 4.68644E-1 4.88803E-1 5.02099E-1 5.57711E-1 6.03106E-1 6.37173E-1 6.76639E-1 6.75809E-1 6.29076E-1 5.37795E-1 4.94157E-1 5.80283E-1 6.24612E-1 6.73467E-1 6.82452E-1 6.64582E-1 6.5796E-1 6.52726E-1 6.64203E-1 5.39705E-1 5.72471E-1 5.89996E-1 6.58512E-1 6.57901E-1 6.8269E-1 6.86474E-1 6.63521E-1 4.81421E-1 3.60105E-1 3.64329E-1 3.01251E-1 2.57818E-1 3.34428E-1 2.98594E-1 3.72435E-1 4.30989E-1 4.7082E-1 4.82121E-1 4.33316E-1 4.22024E-1 3.82559E-1 2.79775E-1 2.75618E-1 2.46919E-1 2.46742E-1 2.14523E-1 2.04075E-1 1.76443E-1 1.86417E-1 1.80086E-1 1.67388E-1 1.76345E-1 2.0719E-1 2.11244E-1 1.64119E-1 1.54211E-1 1.68367E-1 2.23335E-1 2.44415E-1 2.64818E-1 3.0701E-1 2.38395E-1 1.83985E-1 1.31485E-1 1.31869E-1 1.22401E-1 1.10394E-1 1.26267E-1 1.27572E-1 1.39663E-1 -9999 -9999 -9999 -9999 -9999 -9999 -9999 -9999 -9999 -9999 -9999 -9999 -9999 -9999 -9999 -9999 -9999 -9999 -9999 -9999 -9999 -9999 -9999 -9999 -9999 -9999 -9999 -9999 -9999 -9999 -9999 -9999 -9999
-9999 -9999 -9999 -9999 -9999 -9999 -9999 -9999 -9999 -9999 -9999 -9999 -9999 -9999 -9999 -9999 -9999 -9999 -9999 -9999 -9999 -9999 -9999 -9999 -9999 -9999 -9999 -9999 -9999 -9999 -9999 -9999 -9999 -9999 -9999 -9999 -9999 -9999 -9999 -9999 -9999 -9999 -9999 -9999 -9999 -9999 -9999 -9999 -9999 -9999 -9999 -9999 -9999 -9999 -9999 -9999 -9999 2.87299E-2 2.86372E-2 2.89576E-2 2.69503E-2 2.79843E-2 2.81335E-2 2.74038E-2 2.74776E-2 2.54899E-2 2.56269E-2 2.32903E-2 2.37546E-2 2.66483E-2 2.59509E-2 2.69342E-2 2.69342E-2 2.57203E-2 2.41876E-2 2.28909E-2 2.59969E-2 2.61375E-2 2.47511E-2 2.40327E-2 2.38797E-2 2.29704E-2 2.29704E-2 2.50691E-2 2.5206E-2 2.63109E-2 2.84944E-2 2.43201E-2 2.50303E-2 2.52584E-2 2.52366E-2 2.77689E-2 2.62791E-2 2.62791E-2 2.62791E-2 2.72901E-2 2.74162E-2 2.96022E-2 3.09607E-2 2.94529E-2 3.05004E-2 2.79172E-2 2.79934E-2 2.79172E-2 2.79172E-2 2.65939E-2 2.73286E-2 2.86824E-2 2.93642E-2 2.96052E-2 2.9686E-2 3.22428E-2 3.5157E-2 3.23157E-2 2.96733E-2 3.08228E-2 3.07276E-2 3.08114E-2 3.60761E-2 3.62698E-2 3.45366E-2 3.32282E-2 3.30437E-2 3.15263E-2 3.04297E-2 3.05999E-2 3.22567E-2 3.2525E-2 3.25854E-2 3.40368E-2 3.56536E-2 3.54263E-2 3.38204E-2 3.38204E-2 3.38831E-2 3.38843E-2 3.31521E-2 3.2918E-2 3.29258E-2 3.38177E-2 3.4267E-2 3.4475E-2 3.6295E-2 3.43819E-2 3.56489E-2 3.59314E-2 3.76147E-2 3.98413E-2 3.99475E-2 3.90934E-2 3.91976E-2 3.91976E-2 3.94069E-2 4.07364E-2 4.08446E-2 4.05829E-2 4.2439E-2 4.27757E-2 4.18727E-2 4.20937E-2 4.20937E-2 4.33419E-2 4.35174E-2 4.3747E-2 4.5835E-2 4.38622E-2 4.9383E-2 4.86217E-2 4.84178E-2 5.70386E-2 4.86702E-2 4.95802E-2 5.16018E-2 5.33871E-2 5.35715E-2 5.38481E-2 5.57569E-2 5.61056E-2 5.63942E-2 5.62868E-2 5.76229E-2 5.92346E-2 5.95132E-2 6.31066E-2 6.32669E-2 6.57952E-2 6.58452E-2 6.5639E-2 6.83337E-2 6.88509E-2 6.66467E-2 6.85484E-2 6.87225E-2 6.87225E-2 6.87616E-2 6.89363E-2 6.97067E-2 6.97067E-2 7.04711E-2 7.08288E-2 7.10081E-2 7.14198E-2 7.69959E-2 7.65974E-2 7.71731E-2 7.27645E-2 7.58318E-2 7.62351E-2 7.64257E-2 7.65822E-2 7.6977E-2 8.07257E-2 7.91252E-2 7.61471E-2 7.64827E-2 7.74899E-2 8.26906E-2 9.35852E-2 8.78011E-2 7.96394E-2 8.10477E-2 8.12458E-2 9.82513E-2 9.04416E-2 9.31519E-2 1.04363E-1 1.08631E-1 9.23556E-2 9.60001E-2 9.85511E-2 1.1243E-1 1.17815E-1 1.21889E-1 1.25929E-1 1.27788E-1 1.6572E-1 1.85514E-1 1.64133E-1 1.72485E-1 2.30831E-1 2.89803E-1 3.5161E-1 4.56659E-1 5.26769E-1 5.43068E-1 5.25234E-1 4.79949E-1 4.63571E-1 5.32611E-1 5.43889E-1 4.90903E-1 5.35449E-1 5.06534E-1 5.34773E-1 5.57711E-1 5.4572E-1 6.28796E-1 6.63516E-1 6.95942E-1 7.12899E-1 6.41763E-1 6.15922E-1 5.50593E-1 5.07748E-1 5.3329E-1 5.92076E-1 5.46072E-1 5.70219E-1 5.28883E-1 5.00883E-1 5.4316E-1 5.01995E-1 5.08381E-1 5.73076E-1 6.35041E-1 6.46484E-1 6.95714E-1 6.27709E-1 5.65739E-1 5.08586E-1 4.07338E-1 3.62897E-1 3.17721E-1 2.65515E-1 2.40475E-1 2.92991E-1 4.62287E-1 4.07184E-1 4.7131E-1 4.88172E-1 4.55041E-1 4.34667E-1 3.8156E-1 3.1418E-1 2.66708E-1 2.66661E-1 2.83565E-1 2.5509E-1 2.36048E-1 2.10321E-1 1.79823E-1 2.02626E-1 1.81166E-1 1.92331E-1 2.00502E-1 2.21117E-1 2.08866E-1 1.70303E-1 1.97873E-1 2.82107E-1 3.22603E-1 3.09677E-1 3.0027E-1 1.69079E-1 1.35255E-1 1.32978E-1 1.31397E-1 1.2654E-1 1.20697E-1 1.24194E-1 1.25544E-1 -9999 -9999 -9999 -9999 -9999 -9999 -9999 -9999 -9999 -9999 -9999 -9999 -9999 -9999 -9999 -9999 -9999 -9999 -9999 -9999 -9999 -9999 -9999 -9999 -9999 -9999 -9999 -9999 -9999 -9999 -9999 -9999 -9999 -9999
-9999 -9999 -9999 -9999 -9999 -9999 -9999 -9999 -9999 -9999 -9999 -9999 -9999 -9999 -9999 -9999 -9999 -9999 -9999 -9999 -9999 -9999 -9999 -9999 -9999 -9999 -9999 -9999 -9999 -9999 -9999 -9999 -9999 -9999 -9999 -9999 -9999 -9999 -9999 -9999 -9999 -9999 -9999 -9999 -9999 -9999 -9999 -9999 -9999 -9999 -9999 -9999 -9999 -9999 2.75535E-2 2.76263E-2 2.88994E-2 2.66143E-2 2.7539E-2 2.89576E-2 2.69503E-2 2.41001E-2 2.49955E-2 2.53523E-2 2.75508E-2 2.74565E-2 2.54694E-2 2.55378E-2 2.55378E-2 2.68623E-2 2.69342E-2 2.40778E-2 2.26614E-2 2.25812E-2 2.29102E-2 2.51126E-2 2.72938E-2 2.62081E-2 2.38797E-2 2.38797E-2 2.272E-2 2.29273E-2 2.5001E-2 2.60977E-2 2.31601E-2 2.61728E-2 2.72458E-2 2.72232E-2 2.50303E-2 2.51677E-2 2.51677E-2 2.60703E-2 2.86951E-2 2.68976E-2 2.71926E-2 2.71186E-2 3.05718E-2 3.14847E-2 2.93734E-2 3.01722E-2 3.13154E-2 2.87608E-2 2.79172E-2 2.86824E-2 2.86824E-2 2.88393E-2 2.88393E-2 2.97009E-2 2.97009E-2 2.98633E-2 3.25211E-2 3.25211E-2 3.4969E-2 3.23301E-2 3.24031E-2 3.08228E-2 3.23031E-2 3.35279E-2 3.73915E-2 3.71926E-2 3.71693E-2 3.32282E-2 3.05126E-2 3.05126E-2 3.2525E-2 3.27018E-2 3.43593E-2 3.27018E-2 3.56536E-2 3.57496E-2 3.56536E-2 3.29122E-2 3.29122E-2 3.29122E-2 3.30014E-2 3.32422E-2 3.3214E-2 3.41948E-2 3.42005E-2 3.3368E-2 3.35224E-2 3.47489E-2 3.63862E-2 3.61978E-2 3.74143E-2 3.86443E-2 3.88513E-2 3.9196E-2 3.9196E-2 3.90934E-2 3.93021E-2 3.93021E-2 4.37484E-2 4.07364E-2 4.26002E-2 4.2439E-2 4.27757E-2 4.28883E-2 4.33419E-2 4.33419E-2 4.33419E-2 4.54779E-2 4.53563E-2 4.57156E-2 4.60747E-2 4.78076E-2 4.79796E-2 4.83694E-2 4.84954E-2 5.06797E-2 5.22828E-2 5.29761E-2 5.32497E-2 5.33871E-2 5.36629E-2 5.40047E-2 5.62121E-2 5.61876E-2 5.63942E-2 5.69758E-2 5.74752E-2 5.92346E-2 6.12447E-2 6.55512E-2 7.36626E-2 7.06452E-2 6.63807E-2 6.85057E-2 7.25081E-2 7.26894E-2 7.42009E-2 7.42009E-2 7.15098E-2 7.13296E-2 7.11497E-2 7.07915E-2 7.4624E-2 7.22269E-2 7.2647E-2 7.55622E-2 7.58036E-2 7.68039E-2 8.08203E-2 7.7366E-2 7.60725E-2 7.58578E-2 7.54539E-2 7.6045E-2 7.66168E-2 7.63913E-2 7.50596E-2 7.54419E-2 7.57678E-2 7.93209E-2 7.67197E-2 7.64827E-2 7.74899E-2 8.73741E-2 8.78639E-2 7.78734E-2 7.82617E-2 7.90441E-2 8.84902E-2 9.35809E-2 8.76016E-2 8.93111E-2 9.22059E-2 1.02256E-1 1.02637E-1 1.09734E-1 1.33388E-1 1.26616E-1 1.23128E-1 1.23618E-1 1.38197E-1 1.72674E-1 1.96529E-1 1.64721E-1 1.74569E-1 2.07164E-1 2.35681E-1 3.28644E-1 3.47311E-1 5.05142E-1 5.21596E-1 4.94417E-1 5.18026E-1 4.64091E-1 4.94774E-1 4.80756E-1 4.51872E-1 5.47709E-1 5.28408E-1 5.44112E-1 5.88184E-1 5.94623E-1 6.19705E-1 6.81169E-1 6.98081E-1 7.13963E-1 6.72587E-1 5.75194E-1 5.43827E-1 5.84275E-1 5.70264E-1 4.829E-1 5.75072E-1 6.31113E-1 6.43488E-1 6.06486E-1 6.08552E-1 5.95398E-1 5.76348E-1 5.26504E-1 5.29853E-1 5.16062E-1 6.2179E-1 5.87024E-1 5.4072E-1 5.08573E-1 5.27068E-1 5.49568E-1 3.73874E-1 2.72696E-1 2.50609E-1 2.95268E-1 3.63095E-1 3.9931E-1 4.55783E-1 4.73319E-1 4.48391E-1 4.20231E-1 3.7663E-1 3.27054E-1 2.82295E-1 2.74605E-1 2.66338E-1 2.68072E-1 2.42705E-1 2.18783E-1 1.9187E-1 1.87072E-1 2.13507E-1 1.95975E-1 2.16164E-1 2.01506E-1 1.98321E-1 2.0502E-1 2.11183E-1 2.4929E-1 2.7887E-1 2.43546E-1 2.7443E-1 1.98298E-1 1.52052E-1 1.37361E-1 1.34852E-1 1.42097E-1 1.42486E-1 1.45445E-1 -9999 -9999 -9999 -9999 -9999 -9999 -9999 -9999 -9999 -9999 -9999 -9999 -9999 -9999 -9999 -9999 -9999 -9999 -9999 -9999 -9999 -9999 -9999 -9999 -9999 -9999 -9999 -9999 -9999 -9999 -9999 -9999 -9999 -9999 -9999
-9999 -9999 -9999 -9999 -9999 -9999 -9999 -9999 -9999 -9999 -9999 -9999 -9999 -9999 -9999 -9999 -9999 -9999 -9999 -9999 -9999 -9999 -9999 -9999 -9999 -9999 -9999 -9999 -9999 -9999 -9999 -9999 -9999 -9999 -9999 -9999 -9999 -9999 -9999 -9999 -9999 -9999 -9999 -9999 -9999 -9999 -9999 -9999 -9999 -9999 -9999 -9999 2.86108E-2 2.98996E-2 2.89874E-2 3.0056E-2 2.86521E-2 2.88994E-2 2.89576E-2 2.9285E-2 2.94398E-2 2.7331E-2 2.88343E-2 2.74776E-2 2.54899E-2 2.67435E-2 2.78249E-2 2.88941E-2 2.66478E-2 2.88667E-2 2.76551E-2 2.38189E-2 2.26614E-2 2.19821E-2 2.49776E-2 2.58594E-2 2.73669E-2 2.59749E-2 2.40964E-2 2.59749E-2 2.40964E-2 2.29273E-2 2.58904E-2 2.58904E-2 2.3992E-2 2.61019E-2 2.62397E-2 2.72232E-2 2.70759E-2 2.52366E-2 2.52366E-2 2.83411E-2 2.83938E-2 2.69778E-2 2.83171E-2 2.69778E-2 3.03855E-2 3.14847E-2 3.03256E-2 3.29175E-2 3.13154E-2 2.80892E-2 2.89367E-2 2.89367E-2 2.89367E-2 2.87608E-2 2.89082E-2 3.12343E-2 3.13189E-2 3.14888E-2 3.43566E-2 3.22428E-2 3.25054E-2 3.24176E-2 3.24909E-2 3.08114E-2 3.32749E-2 3.73915E-2 3.73915E-2 3.3318E-2 3.3318E-2 3.32282E-2 3.04297E-2 3.16542E-2 3.42671E-2 3.42671E-2 3.27018E-2 3.56536E-2 3.74238E-2 3.57496E-2 3.47067E-2 3.46064E-2 3.47656E-2 3.48592E-2 3.34549E-2 3.57776E-2 3.6067E-2 3.48877E-2 3.48581E-2 3.49521E-2 3.62295E-2 3.62295E-2 3.74851E-2 3.74851E-2 3.85412E-2 3.88513E-2 3.78163E-2 3.9196E-2 3.9196E-2 3.91976E-2 4.23333E-2 4.24452E-2 4.27124E-2 4.08446E-2 4.29377E-2 4.31145E-2 4.31145E-2 4.43928E-2 4.45097E-2 4.52973E-2 4.5899E-2 4.57156E-2 4.5835E-2 4.71817E-2 4.76831E-2 5.00972E-2 5.05017E-2 5.05017E-2 5.05017E-2 5.2637E-2 5.27039E-2 5.28398E-2 5.31127E-2 5.33871E-2 5.38014E-2 5.4219E-2 5.6068E-2 5.61876E-2 5.68298E-2 5.86156E-2 5.88265E-2 6.26201E-2 6.54407E-2 6.79142E-2 7.66909E-2 6.83842E-2 6.80595E-2 7.27965E-2 7.49213E-2 7.59038E-2 7.59116E-2 7.68565E-2 7.49461E-2 7.20535E-2 7.6665E-2 7.6665E-2 7.68565E-2 7.74843E-2 7.53736E-2 7.61308E-2 7.67563E-2 9.1106E-2 9.76867E-2 8.96323E-2 8.08349E-2 7.58578E-2 7.60778E-2 7.62351E-2 7.7059E-2 7.68267E-2 8.01825E-2 8.03807E-2 8.07825E-2 8.0928E-2 8.15291E-2 7.92719E-2 8.03068E-2 7.80846E-2 8.39675E-2 7.99017E-2 8.04994E-2 8.21553E-2 8.02927E-2 8.46178E-2 8.78289E-2 9.15509E-2 9.97137E-2 1.17424E-1 1.1783E-1 1.18566E-1 1.23542E-1 1.19391E-1 1.20215E-1 1.2937E-1 1.47476E-1 1.73836E-1 1.67307E-1 1.75866E-1 2.10169E-1 2.3847E-1 2.35445E-1 3.55773E-1 3.64451E-1 4.87286E-1 5.22603E-1 4.74722E-1 4.88095E-1 4.98688E-1 4.06215E-1 4.19171E-1 4.60012E-1 5.37294E-1 5.79341E-1 5.84917E-1 5.82091E-1 6.3343E-1 6.14894E-1 6.82771E-1 6.9805E-1 7.03118E-1 6.64507E-1 6.04711E-1 5.48465E-1 6.13355E-1 6.68339E-1 5.99774E-1 4.89706E-1 4.94942E-1 5.55486E-1 5.79372E-1 5.82025E-1 6.68093E-1 6.64839E-1 6.55949E-1 5.69128E-1 6.07908E-1 5.54356E-1 5.31393E-1 5.74506E-1 5.28314E-1 4.69957E-1 4.11357E-1 3.27066E-1 2.97849E-1 3.36812E-1 4.56323E-1 4.50629E-1 4.49478E-1 3.90361E-1 3.93905E-1 4.02724E-1 4.0905E-1 3.7487E-1 3.23468E-1 3.04297E-1 2.88385E-1 2.8177E-1 2.78875E-1 2.57099E-1 2.35086E-1 1.87564E-1 2.29113E-1 2.25182E-1 2.1537E-1 2.10634E-1 1.88717E-1 2.02426E-1 2.01303E-1 2.43603E-1 2.61338E-1 2.23151E-1 2.17671E-1 2.0192E-1 1.81543E-1 1.67483E-1 1.61277E-1 1.46332E-1 1.48719E-1 1.55643E-1 1.51669E-1 -9999 -9999 -9999 -9999 -9999 -9999 -9999 -9999 -9999 -9999 -9999 -9999 -9999 -9999 -9999 -9999 -9999 -9999 -9999 -9999 -9999 -9999 -9999 -9999 -9999 -9999 -9999 -9999 -9999 -9999 -9999 -9999 -9999 -9999 -9999
-9999 -9999 -9999 -9999 -9999 -9999 -9999 -9999 -9999 -9999 -9999 -9999 -9999 -9999 -9999 -9999 -9999 -9999 -9999 -9999 -9999 -9999 -9999 -9999 -9999 -9999 -9999 -9999 -9999 -9999 -9999 -9999 -9999 -9999 -9999 -9999 -9999 -9999 -9999 -9999 -9999 -9999 -9999 -9999 -9999 -9999 -9999 -9999 -9999 3.06364E-2 2.85361E-2 2.85361E-2 2.88529E-2 3.00773E-2 2.87476E-2 2.87476E-2 2.86545E-2 2.88815E-2 2.82109E-2 2.85314E-2 2.71862E-2 2.86821E-2 2.74047E-2 2.82629E-2 2.84882E-2 2.54899E-2 2.65067E-2 2.80735E-2 2.67191E-2 2.67191E-2 2.54446E-2 2.47765E-2 2.48434E-2 2.48434E-2 2.57898E-2 2.39674E-2 2.59269E-2 2.68936E-2 2.6966E-2 2.6966E-2 2.6966E-2 2.50027E-2 2.58203E-2 2.59607E-2 2.60312E-2 2.60312E-2 2.61686E-2 2.70983E-2 2.7297E-2 3.0535E-2 3.16575E-2 3.07818E-2 3.18271E-2 3.18271E-2 2.93218E-2 2.93218E-2 3.01144E-2 3.04895E-2 2.94529E-2 3.02539E-2 3.02739E-2 2.80892E-2 3.03559E-2 2.89367E-2 3.04381E-2 3.02432E-2 3.04072E-2 3.13189E-2 3.3008E-2 3.38989E-2 3.4449E-2 3.37913E-2 3.25211E-2 3.24176E-2 3.24909E-2 3.23905E-2 3.50308E-2 3.62141E-2 3.72685E-2 3.23436E-2 3.08524E-2 3.2076E-2 3.04297E-2 3.42671E-2 3.43286E-2 3.43286E-2 3.72319E-2 4.18956E-2 4.00532E-2 3.44209E-2 3.44209E-2 3.60391E-2 3.60391E-2 3.5908E-2 3.60047E-2 3.61016E-2 3.6067E-2 3.6164E-2 3.60671E-2 3.59391E-2 3.752E-2 3.92631E-2 3.7424E-2 3.75245E-2 3.88884E-2 3.78565E-2 3.96117E-2 4.1046E-2 4.11546E-2 4.22217E-2 4.22238E-2 4.12197E-2 4.27124E-2 4.30508E-2 4.47088E-2 4.62656E-2 4.67557E-2 4.54155E-2 4.54155E-2 4.57794E-2 4.5899E-2 4.70589E-2 4.71817E-2 4.82481E-2 5.16966E-2 5.05017E-2 5.19635E-2 5.19635E-2 5.25016E-2 5.2637E-2 5.29089E-2 5.29089E-2 5.52615E-2 5.36629E-2 5.39402E-2 5.80161E-2 5.83128E-2 6.04284E-2 6.10453E-2 6.15786E-2 6.14565E-2 6.37681E-2 6.57716E-2 7.35508E-2 7.33686E-2 7.66909E-2 7.04429E-2 7.11538E-2 7.9105E-2 7.85553E-2 7.87504E-2 7.91421E-2 7.93387E-2 7.97333E-2 8.01305E-2 7.78212E-2 8.60268E-2 8.64494E-2 8.44048E-2 8.44048E-2 8.52375E-2 9.50099E-2 1.05163E-1 8.91988E-2 8.14357E-2 8.1637E-2 8.18682E-2 8.20705E-2 8.18318E-2 8.20508E-2 8.06272E-2 8.07784E-2 8.11781E-2 8.07286E-2 8.15291E-2 8.15291E-2 8.31479E-2 8.31471E-2 8.42294E-2 8.27433E-2 8.29475E-2 8.39764E-2 8.50178E-2 8.84639E-2 8.99938E-2 9.73556E-2 9.8754E-2 1.10116E-1 1.21786E-1 1.14006E-1 1.14818E-1 1.24106E-1 1.28391E-1 1.33556E-1 1.47476E-1 1.614E-1 1.614E-1 1.85358E-1 2.15594E-1 2.45191E-1 3.11744E-1 4.16374E-1 4.28328E-1 4.79981E-1 4.91761E-1 4.88991E-1 4.2856E-1 3.97955E-1 3.56589E-1 4.19964E-1 4.86513E-1 5.42669E-1 5.85859E-1 6.20583E-1 6.49437E-1 6.57512E-1 6.47679E-1 6.71959E-1 6.96177E-1 6.8776E-1 6.65848E-1 6.0861E-1 6.22832E-1 6.32073E-1 6.56942E-1 6.35222E-1 5.49074E-1 5.08811E-1 4.8735E-1 4.86376E-1 5.21444E-1 5.8664E-1 6.23737E-1 6.75443E-1 6.57769E-1 6.86898E-1 5.65066E-1 6.0635E-1 5.42256E-1 5.35365E-1 5.15742E-1 4.54955E-1 4.18515E-1 4.33765E-1 5.17545E-1 4.84336E-1 5.19551E-1 4.61668E-1 4.49065E-1 4.77643E-1 3.80557E-1 3.39179E-1 3.37482E-1 3.64696E-1 3.43956E-1 3.27942E-1 2.98487E-1 2.73391E-1 2.45716E-1 2.23822E-1 1.77798E-1 2.02395E-1 2.10278E-1 1.73778E-1 1.87289E-1 1.83732E-1 1.97885E-1 2.02931E-1 2.46809E-1 2.54251E-1 1.96726E-1 2.28253E-1 1.85486E-1 1.92805E-1 1.86084E-1 1.60468E-1 1.60918E-1 1.52773E-1 1.53885E-1 1.44279E-1 -9999 -9999 -9999 -9999 -9999 -9999 -9999 -9999 -9999 -9999 -9999 -9999 -9999 -9999 -9999 -9999 -9999 -9999 -9999 -9999 -9999 -9999 -9999 -9999 -9999 -9999 -9999 -9999 -9999 -9999 -9999 -9999 -9999 -9999 -9999
-9999 -9999 -9999 -9999 -9999 -9999 -9999 -9999 -9999 -9999 -9999 -9999 -9999 -9999 -9999 -9999 -9999 -9999 -9999 -9999 -9999 -9999 -9999 -9999 -9999 -9999 -9999 -9999 -9999 -9999 -9999 -9999 -9999 -9999 -9999 -9999 -9999 -9999 -9999 -9999 -9999 -9999 -9999 -9999 -9999 -9999 -9999 3.22996E-2 3.10532E-2 3.02631E-2 3.0521E-2 2.91004E-2 2.99989E-2 3.01559E-2 3.01365E-2 3.01365E-2 3.01365E-2 2.82324E-2 3.01157E-2 2.85314E-2 2.71862E-2 2.81882E-2 2.81882E-2 2.84882E-2 3.02298E-2 2.88176E-2 2.87142E-2 2.68166E-2 2.57472E-2 2.46677E-2 2.46677E-2 2.46434E-2 2.68623E-2 2.88282E-2 2.59537E-2 2.37728E-2 2.53418E-2 2.68936E-2 2.92148E-2 2.6966E-2 2.70385E-2 2.70385E-2 2.57504E-2 2.60312E-2 2.61019E-2 2.60977E-2 2.70766E-2 2.71498E-2 2.79604E-2 2.97359E-2 3.31847E-2 3.16575E-2 3.17422E-2 3.42206E-2 3.16308E-2 3.00089E-2 2.83938E-2 2.83862E-2 3.19167E-2 2.93941E-2 3.01921E-2 3.00292E-2 3.02739E-2 3.00801E-2 3.03456E-2 3.13387E-2 3.13387E-2 3.27435E-2 3.39899E-2 3.38989E-2 3.41398E-2 3.22428E-2 3.23301E-2 3.25054E-2 3.40484E-2 3.505E-2 3.64225E-2 3.50308E-2 3.32486E-2 3.32282E-2 3.32282E-2 3.44618E-2 3.45205E-2 3.46135E-2 3.6251E-2 3.72319E-2 3.98412E-2 3.87941E-2 3.73579E-2 3.57496E-2 3.57496E-2 3.77314E-2 3.64391E-2 3.64391E-2 3.61987E-2 3.61987E-2 3.90259E-2 3.62613E-2 3.6164E-2 3.7255E-2 3.91588E-2 3.92631E-2 3.94726E-2 4.05758E-2 3.96117E-2 3.96117E-2 3.96117E-2 4.22669E-2 4.22217E-2 4.22217E-2 4.15472E-2 4.29377E-2 4.49967E-2 4.63194E-2 4.63862E-2 4.67557E-2 4.55411E-2 4.54155E-2 4.57794E-2 4.71229E-2 4.93387E-2 4.92699E-2 4.81236E-2 4.86338E-2 5.03208E-2 5.19635E-2 5.20975E-2 5.44938E-2 5.47725E-2 5.63422E-2 5.66302E-2 5.72316E-2 5.75244E-2 5.75961E-2 5.80385E-2 5.86339E-2 5.86339E-2 6.10053E-2 6.13876E-2 6.33299E-2 6.20495E-2 6.59068E-2 6.85212E-2 7.61997E-2 7.43722E-2 7.66909E-2 7.07975E-2 7.33461E-2 7.85216E-2 8.13842E-2 7.93387E-2 8.01299E-2 8.03289E-2 8.05285E-2 8.07832E-2 8.09839E-2 8.66614E-2 9.35183E-2 8.50285E-2 8.52375E-2 9.06658E-2 9.16628E-2 9.54659E-2 9.59583E-2 8.91988E-2 9.0535E-2 9.03159E-2 8.8228E-2 8.22972E-2 8.06736E-2 8.08266E-2 8.34789E-2 8.45042E-2 9.09659E-2 8.47107E-2 8.53333E-2 8.34069E-2 8.38172E-2 8.19311E-2 8.07777E-2 8.13786E-2 8.17816E-2 8.61606E-2 8.98451E-2 9.11629E-2 9.50262E-2 9.85169E-2 1.12528E-1 1.1579E-1 1.14597E-1 1.26321E-1 1.27387E-1 1.32968E-1 1.42357E-1 1.55318E-1 1.61212E-1 1.7977E-1 2.06109E-1 2.33151E-1 2.62099E-1 3.70017E-1 4.22245E-1 3.82493E-1 4.05702E-1 4.65557E-1 4.62872E-1 4.04506E-1 3.47808E-1 3.36605E-1 4.40813E-1 4.64043E-1 4.941E-1 5.36298E-1 6.17411E-1 6.54051E-1 6.71409E-1 6.76556E-1 6.79344E-1 6.97614E-1 6.90468E-1 6.84719E-1 6.45784E-1 6.21154E-1 6.47307E-1 6.4353E-1 5.44192E-1 6.05759E-1 5.5821E-1 5.13222E-1 5.09731E-1 5.2367E-1 5.19976E-1 6.11896E-1 6.27172E-1 6.73013E-1 7.00251E-1 5.96385E-1 6.28297E-1 5.77813E-1 5.54051E-1 5.78528E-1 5.68292E-1 5.67474E-1 5.28096E-1 4.75469E-1 5.23995E-1 5.63353E-1 5.3475E-1 4.91407E-1 4.30615E-1 4.26364E-1 4.31855E-1 3.60744E-1 3.59978E-1 3.87496E-1 3.5287E-1 2.85033E-1 2.56905E-1 2.65634E-1 2.55958E-1 2.43765E-1 2.22151E-1 1.76704E-1 1.8091E-1 2.23509E-1 2.27848E-1 2.08696E-1 2.32801E-1 2.59635E-1 2.80698E-1 2.2381E-1 2.1167E-1 2.12057E-1 1.77134E-1 1.72685E-1 1.71651E-1 1.5568E-1 1.48472E-1 1.45153E-1 -9999 -9999 -9999 -9999 -9999 -9999 -9999 -9999 -9999 -9999 -9999 -9999 -9999 -9999 -9999 -9999 -9999 -9999 -9999 -9999 -9999 -9999 -9999 -9999 -9999 -9999 -9999 -9999 -9999 -9999 -9999 -9999 -9999 -9999 -9999 -9999
-9999 -9999 -9999 -9999 -9999 -9999 -9999 -9999 -9999 -9999 -9999 -9999 -9999 -9999 -9999 -9999 -9999 -9999 -9999 -9999 -9999 -9999 -9999 -9999 -9999 -9999 -9999 -9999 -9999 -9999 -9999 -9999 -9999 -9999 -9999 -9999 -9999 -9999 -9999 -9999 -9999 -9999 -9999 -9999 3.49122E-2 3.24877E-2 3.25714E-2 3.26553E-2 3.12352E-2 3.0521E-2 3.0521E-2 2.91004E-2 2.99017E-2 3.01365E-2 3.01365E-2 3.04747E-2 3.06343E-2 3.16882E-2 2.95229E-2 2.94969E-2 2.94196E-2 2.9757E-2 2.85138E-2 2.98866E-2 2.88176E-2 2.88941E-2 2.80735E-2 2.80456E-2 2.65059E-2 2.4801E-2 2.46434E-2 2.46434E-2 2.79594E-2 3.043E-2 2.90094E-2 2.82282E-2 2.53418E-2 2.61889E-2 2.83035E-2 3.02877E-2 2.70385E-2 2.70385E-2 2.71113E-2 2.73997E-2 2.84958E-2 2.84958E-2 2.84958E-2 2.71498E-2 2.72233E-2 2.96562E-2 3.31847E-2 3.16575E-2 3.14976E-2 3.42485E-2 3.41301E-2 3.18271E-2 2.94256E-2 2.94256E-2 3.05016E-2 2.92355E-2 3.00292E-2 3.01105E-2 3.16497E-2 3.01819E-2 3.25685E-2 3.28527E-2 3.2941E-2 3.31182E-2 3.40812E-2 3.3008E-2 3.42646E-2 3.39899E-2 3.44335E-2 3.4449E-2 3.55802E-2 3.64423E-2 3.41398E-2 3.59255E-2 3.5892E-2 3.5999E-2 3.42434E-2 3.42434E-2 3.63477E-2 3.74309E-2 3.73313E-2 3.82829E-2 3.62767E-2 3.63736E-2 3.74576E-2 3.74576E-2 3.75308E-2 3.77314E-2 3.80457E-2 3.81473E-2 3.83515E-2 3.82077E-2 3.913E-2 3.92344E-2 3.91967E-2 3.9406E-2 3.83651E-2 3.83264E-2 4.05758E-2 3.95051E-2 3.961E-2 3.97152E-2 4.06868E-2 4.23333E-2 4.12193E-2 4.3211E-2 4.36658E-2 4.36658E-2 4.61989E-2 4.63194E-2 4.64403E-2 4.55411E-2 4.55411E-2 4.54155E-2 4.90844E-2 4.93387E-2 4.95944E-2 4.99187E-2 5.00479E-2 5.1237E-2 5.03073E-2 5.29221E-2 5.44938E-2 5.59131E-2 5.6486E-2 5.88864E-2 5.90353E-2 5.94012E-2 6.20557E-2 6.20557E-2 6.22556E-2 6.24123E-2 6.0542E-2 6.27386E-2 6.56711E-2 6.58782E-2 6.3652E-2 6.57407E-2 6.81767E-2 7.33686E-2 7.60321E-2 7.37611E-2 7.58926E-2 7.35801E-2 8.17048E-2 8.49707E-2 8.55973E-2 8.89041E-2 9.59748E-2 8.63207E-2 8.15888E-2 8.6874E-2 9.69737E-2 9.38965E-2 9.41964E-2 9.16191E-2 9.70987E-2 9.47828E-2 9.61538E-2 9.64184E-2 9.67288E-2 9.66774E-2 1.10984E-1 1.01116E-1 8.84431E-2 8.58769E-2 8.37368E-2 8.60363E-2 9.98221E-2 9.05302E-2 8.48699E-2 8.85114E-2 8.92219E-2 8.94382E-2 8.73885E-2 8.76566E-2 8.80846E-2 8.89547E-2 9.07031E-2 9.18138E-2 9.56995E-2 1.00852E-1 1.05278E-1 1.08834E-1 1.13278E-1 1.2574E-1 1.30521E-1 1.39484E-1 1.54197E-1 1.60265E-1 1.59605E-1 1.69207E-1 1.89796E-1 2.39462E-1 2.81282E-1 3.54305E-1 3.86772E-1 3.83016E-1 4.55156E-1 4.40104E-1 3.98127E-1 4.29758E-1 4.47272E-1 3.22566E-1 3.87138E-1 4.4134E-1 4.32796E-1 5.06516E-1 5.75357E-1 6.42846E-1 6.5379E-1 6.87223E-1 6.92715E-1 6.95275E-1 6.97948E-1 6.84193E-1 6.85356E-1 6.73986E-1 6.39136E-1 6.70909E-1 6.13592E-1 5.57252E-1 6.05531E-1 6.25827E-1 5.75765E-1 5.48214E-1 5.03533E-1 5.37481E-1 5.74866E-1 5.96625E-1 6.73409E-1 7.10402E-1 6.67799E-1 6.58732E-1 5.96208E-1 5.64907E-1 5.9762E-1 5.82565E-1 5.80958E-1 5.02299E-1 5.08111E-1 5.89531E-1 5.89507E-1 5.73942E-1 5.60302E-1 5.35285E-1 4.98283E-1 4.63675E-1 4.059E-1 3.34793E-1 3.60949E-1 3.3394E-1 2.89014E-1 2.49198E-1 2.32203E-1 2.39838E-1 2.31689E-1 2.16457E-1 1.89159E-1 1.81383E-1 2.07237E-1 2.13069E-1 2.14367E-1 2.2709E-1 2.43294E-1 2.8936E-1 2.65239E-1 2.48571E-1 2.16198E-1 1.793E-1 1.72609E-1 1.72796E-1 1.62763E-1 1.51095E-1 -9999 -9999 -9999 -9999 -9999 -9999 -9999 -9999 -9999 -9999 -9999 -9999 -9999 -9999 -9999 -9999 -9999 -9999 -9999 -9999 -9999 -9999 -9999 -9999 -9999 -9999 -9999 -9999 -9999 -9999 -9999 -9999 -9999 -9999 -9999 -9999 -9999
-9999 -9999 -9999 -9999 -9999 -9999 -9999 -9999 -9999 -9999 -9999 -9999 -9999 -9999 -9999 -9999 -9999 -9999 -9999 -9999 -9999 -9999 -9999 -9999 -9999 -9999 -9999 -9999 -9999 -9999 -9999 -9999 -9999 -9999 -9999 -9999 -9999 -9999 -9999 -9999 -9999 -9999 3.44498E-2 3.36727E-2 3.24042E-2 3.23844E-2 3.25714E-2 3.25513E-2 3.24677E-2 3.03629E-2 3.03436E-2 2.89308E-2 3.0058E-2 3.0058E-2 3.04747E-2 3.05544E-2 3.07947E-2 3.1661E-2 3.17435E-2 3.17435E-2 3.10961E-2 3.13399E-2 2.98866E-2 2.98866E-2 2.7704E-2 2.78512E-2 2.6436E-2 2.62726E-2 2.90295E-2 2.91832E-2 2.93378E-2 2.78109E-2 2.79594E-2 3.043E-2 3.05105E-2 3.17132E-2 2.83316E-2 2.61455E-2 2.6966E-2 3.02074E-2 3.02877E-2 2.71113E-2 2.83013E-2 2.81167E-2 2.84958E-2 3.07742E-2 2.92613E-2 2.71498E-2 2.92613E-2 2.98448E-2 3.0617E-2 3.31847E-2 3.45537E-2 3.17422E-2 3.42485E-2 3.18271E-2 3.46134E-2 3.0748E-2 2.91566E-2 3.05835E-2 3.00292E-2 3.14915E-2 3.16497E-2 3.16497E-2 3.28527E-2 3.55335E-2 3.5723E-2 3.32072E-2 3.41018E-2 3.41728E-2 3.41575E-2 3.40484E-2 3.83742E-2 3.83742E-2 3.65576E-2 3.63452E-2 3.63452E-2 3.61177E-2 3.59878E-2 3.59878E-2 3.63477E-2 3.64447E-2 3.74309E-2 3.74309E-2 3.84865E-2 3.83845E-2 3.86167E-2 3.87304E-2 3.74576E-2 3.80724E-2 3.78697E-2 3.80457E-2 3.81473E-2 3.93871E-2 3.8454E-2 3.8454E-2 3.92344E-2 3.93391E-2 3.93391E-2 3.86783E-2 3.8673E-2 4.30012E-2 4.09007E-2 3.96124E-2 3.961E-2 4.07915E-2 4.40722E-2 4.3211E-2 4.33242E-2 4.33242E-2 4.36658E-2 4.48356E-2 4.49531E-2 4.63194E-2 4.75738E-2 4.55411E-2 4.67557E-2 4.92114E-2 4.93387E-2 4.95944E-2 4.98515E-2 5.36005E-2 5.22335E-2 5.03208E-2 5.29221E-2 5.3194E-2 5.45832E-2 5.61988E-2 5.6486E-2 5.67748E-2 6.15018E-2 6.16572E-2 6.38041E-2 6.39646E-2 6.42869E-2 6.41728E-2 6.49365E-2 6.57936E-2 6.58364E-2 6.65763E-2 6.66126E-2 7.05261E-2 7.07645E-2 7.31869E-2 7.6633E-2 7.68804E-2 7.35905E-2 7.88388E-2 8.87854E-2 1.00945E-1 9.43112E-2 9.64797E-2 9.07579E-2 9.22936E-2 9.00547E-2 8.77784E-2 9.59748E-2 9.74408E-2 1.0748E-1 1.00505E-1 1.00744E-1 1.05708E-1 1.0599E-1 1.05683E-1 1.05683E-1 1.01167E-1 1.00689E-1 9.22616E-2 9.15452E-2 8.60866E-2 8.62969E-2 8.64569E-2 9.01609E-2 9.74014E-2 8.85683E-2 8.83615E-2 8.92219E-2 8.49183E-2 8.53253E-2 8.64438E-2 8.68666E-2 9.04945E-2 9.23356E-2 9.31478E-2 9.91808E-2 1.00593E-1 1.04781E-1 1.1556E-1 1.20312E-1 1.25109E-1 1.37977E-1 1.48734E-1 1.66983E-1 1.68041E-1 1.57718E-1 1.68433E-1 1.81733E-1 2.15198E-1 3.13514E-1 3.66145E-1 2.88342E-1 3.01608E-1 3.89055E-1 3.53336E-1 3.30503E-1 3.88776E-1 3.99901E-1 3.07967E-1 3.66915E-1 3.86093E-1 4.26341E-1 4.8703E-1 5.86798E-1 6.62525E-1 6.80598E-1 7.04466E-1 7.0977E-1 7.04342E-1 6.84763E-1 6.75862E-1 6.79395E-1 6.71687E-1 6.55077E-1 6.61442E-1 6.42061E-1 5.6533E-1 6.23744E-1 6.3958E-1 6.19135E-1 5.62041E-1 5.29119E-1 5.11087E-1 5.19661E-1 5.5926E-1 6.37157E-1 7.21739E-1 7.1676E-1 6.94792E-1 6.31424E-1 5.95352E-1 5.74268E-1 6.28248E-1 5.93796E-1 6.17445E-1 6.3553E-1 5.96187E-1 5.9495E-1 5.68952E-1 5.56666E-1 5.38685E-1 5.1413E-1 4.82179E-1 4.18003E-1 3.35426E-1 3.29381E-1 3.14658E-1 3.04006E-1 2.67923E-1 2.41442E-1 2.31703E-1 2.27914E-1 2.00973E-1 2.18546E-1 1.70527E-1 1.98006E-1 2.31632E-1 2.26258E-1 2.27707E-1 2.81048E-1 2.8698E-1 2.79568E-1 2.63364E-1 2.47952E-1 2.10981E-1 1.8595E-1 1.76235E-1 1.69795E-1 1.49645E-1 -9999 -9999 -9999 -9999 -9999 -9999 -9999 -9999 -9999 -9999 -9999 -9999 -9999 -9999 -9999 -9999 -9999 -9999 -9999 -9999 -9999 -9999 -9999 -9999 -9999 -9999 -9999 -9999 -9999 -9999 -9999 -9999 -9999 -9999 -9999 -9999 -9999
-9999 -9999 -9999 -9999 -9999 -9999 -9999 -9999 -9999 -9999 -9999 -9999 -9999 -9999 -9999 -9999 -9999 -9999 -9999 -9999 -9999 -9999 -9999 -9999 -9999 -9999 -9999 -9999 -9999 -9999 -9999 -9999 -9999 -9999 -9999 -9999 -9999 -9999 -9999 3.53812E-2 3.53566E-2 3.63488E-2 3.43024E-2 3.33601E-2 3.26573E-2 3.26573E-2 3.25513E-2 3.17297E-2 3.30802E-2 3.23064E-2 3.31428E-2 3.18933E-2 3.19503E-2 3.04747E-2 2.96966E-2 2.83068E-2 2.99302E-2 2.9751E-2 3.08544E-2 3.08544E-2 3.25243E-2 3.09255E-2 3.11673E-2 2.90431E-2 2.84705E-2 2.76779E-2 2.78236E-2 2.8621E-2 2.88766E-2 2.75163E-2 3.16262E-2 3.281E-2 2.78548E-2 2.79291E-2 3.14637E-2 3.17968E-2 3.1759E-2 2.7065E-2 2.7065E-2 2.93452E-2 3.04489E-2 2.82255E-2 2.81167E-2 2.83723E-2 2.83723E-2 3.10511E-2 3.11338E-2 2.9685E-2 2.9685E-2 2.98448E-2 3.21791E-2 3.35708E-2 3.60984E-2 3.62886E-2 3.08562E-2 3.33905E-2 3.33638E-2 3.16857E-2 3.16008E-2 3.07735E-2 3.15161E-2 3.05341E-2 3.14588E-2 3.1565E-2 3.27647E-2 3.44252E-2 3.55335E-2 3.41018E-2 3.40104E-2 3.57794E-2 3.71046E-2 3.98411E-2 4.03673E-2 3.83742E-2 3.62482E-2 3.65576E-2 3.83547E-2 3.69244E-2 3.52614E-2 3.80904E-2 3.805E-2 3.91744E-2 3.74309E-2 3.74309E-2 3.84865E-2 3.86167E-2 3.87193E-2 3.86167E-2 3.90403E-2 3.89367E-2 3.70711E-2 3.81742E-2 4.12344E-2 4.10959E-2 4.10959E-2 4.11933E-2 3.93771E-2 3.83015E-2 3.85063E-2 4.03587E-2 4.29298E-2 4.30429E-2 3.95075E-2 4.07924E-2 4.25432E-2 4.29947E-2 4.31031E-2 4.3443E-2 4.3443E-2 4.33242E-2 4.48394E-2 4.47184E-2 4.48356E-2 4.70763E-2 4.7451E-2 4.68777E-2 4.93387E-2 4.93387E-2 4.95944E-2 4.97228E-2 5.14332E-2 5.22335E-2 5.25169E-2 5.26516E-2 5.3194E-2 5.45832E-2 5.70644E-2 5.72093E-2 5.75002E-2 6.071E-2 6.02634E-2 6.02634E-2 6.45161E-2 6.63192E-2 6.70145E-2 6.71814E-2 6.77743E-2 7.02196E-2 6.82339E-2 7.12199E-2 7.16473E-2 7.05261E-2 7.11184E-2 7.37676E-2 7.37854E-2 7.84439E-2 7.88311E-2 8.87164E-2 1.21385E-1 1.4785E-1 1.06399E-1 1.03433E-1 9.0715E-2 9.04944E-2 9.02743E-2 9.27433E-2 9.65087E-2 9.66693E-2 1.08238E-1 1.15639E-1 1.0546E-1 1.12267E-1 1.24097E-1 1.2156E-1 1.18698E-1 1.10455E-1 1.00928E-1 1.00689E-1 9.17659E-2 9.19871E-2 8.97775E-2 9.02117E-2 8.77138E-2 9.74782E-2 9.20994E-2 9.25418E-2 9.62536E-2 8.78703E-2 8.83685E-2 8.85839E-2 9.25666E-2 9.39125E-2 9.636E-2 9.70558E-2 1.01348E-1 1.06183E-1 1.10512E-1 1.19989E-1 1.20867E-1 1.31629E-1 1.35978E-1 1.53771E-1 1.52277E-1 1.56392E-1 1.57958E-1 1.65105E-1 1.72274E-1 2.14079E-1 2.25644E-1 3.04633E-1 2.64156E-1 2.36539E-1 2.49425E-1 2.78119E-1 2.90275E-1 2.93841E-1 3.05699E-1 3.43281E-1 3.60188E-1 4.13799E-1 4.60647E-1 5.45486E-1 6.31849E-1 6.71734E-1 7.05645E-1 7.32869E-1 7.20398E-1 6.96209E-1 6.70593E-1 6.66073E-1 6.70613E-1 6.70008E-1 6.68023E-1 6.55704E-1 6.0142E-1 5.86643E-1 5.71824E-1 5.70888E-1 5.47989E-1 5.25854E-1 5.29051E-1 5.11711E-1 5.34938E-1 5.7843E-1 7.14082E-1 7.15272E-1 7.15718E-1 7.07537E-1 6.70677E-1 6.17728E-1 6.18483E-1 6.05898E-1 6.03299E-1 6.61108E-1 6.53456E-1 6.12597E-1 6.05562E-1 5.75023E-1 5.6404E-1 5.46127E-1 5.15012E-1 4.52E-1 4.02196E-1 3.38061E-1 3.01124E-1 3.03087E-1 2.74182E-1 2.61388E-1 2.53556E-1 2.53352E-1 2.296E-1 2.09821E-1 1.97554E-1 1.95948E-1 2.24032E-1 2.45308E-1 2.40106E-1 2.35898E-1 2.74998E-1 2.80551E-1 2.93695E-1 2.71075E-1 2.40696E-1 2.39162E-1 2.10031E-1 1.98915E-1 1.752E-1 -9999 -9999 -9999 -9999 -9999 -9999 -9999 -9999 -9999 -9999 -9999 -9999 -9999 -9999 -9999 -9999 -9999 -9999 -9999 -9999 -9999 -9999 -9999 -9999 -9999 -9999 -9999 -9999 -9999 -9999 -9999 -9999 -9999 -9999 -9999 -9999 -9999 -9999
-9999 -9999 -9999 -9999 -9999 -9999 -9999 -9999 -9999 -9999 -9999 -9999 -9999 -9999 -9999 -9999 -9999 -9999 -9999 -9999 -9999 -9999 -9999 -9999 -9999 -9999 -9999 -9999 -9999 -9999 -9999 -9999 -9999 -9999 -9999 -9999 -9999 3.43316E-2 3.44187E-2 3.35622E-2 3.45061E-2 3.23614E-2 3.23614E-2 3.20941E-2 3.18345E-2 3.18345E-2 3.19988E-2 3.29951E-2 3.30802E-2 3.24134E-2 3.10027E-2 3.10834E-2 3.21159E-2 3.20087E-2 2.9751E-2 3.0035E-2 2.98287E-2 2.77022E-2 3.08544E-2 3.12584E-2 3.10961E-2 2.98082E-2 3.08139E-2 3.08946E-2 3.00247E-2 3.10566E-2 2.88766E-2 2.88484E-2 2.91832E-2 3.15435E-2 2.93051E-2 2.9646E-2 2.93826E-2 2.79291E-2 2.80782E-2 3.16298E-2 3.15093E-2 3.15923E-2 2.94588E-2 2.93452E-2 3.19267E-2 2.9768E-2 2.9768E-2 2.82677E-2 2.96585E-2 2.83435E-2 3.07742E-2 3.12168E-2 3.10946E-2 3.11774E-2 3.23508E-2 3.40824E-2 3.52941E-2 3.33018E-2 3.49837E-2 3.51687E-2 3.34795E-2 3.32134E-2 3.16008E-2 3.33018E-2 3.05341E-2 2.96517E-2 3.0452E-2 3.39707E-2 3.2677E-2 3.42426E-2 3.52295E-2 3.6811E-2 3.87375E-2 3.98659E-2 4.02867E-2 4.35302E-2 4.15215E-2 3.52208E-2 3.52962E-2 3.62482E-2 3.64423E-2 3.7236E-2 3.81148E-2 3.82924E-2 4.15354E-2 3.90711E-2 3.90711E-2 4.04829E-2 4.05128E-2 3.87304E-2 4.1938E-2 4.05128E-2 4.09543E-2 4.11877E-2 4.21749E-2 4.22861E-2 4.25095E-2 4.13585E-2 4.14681E-2 4.01301E-2 4.01173E-2 4.02976E-2 4.29777E-2 4.29397E-2 4.30529E-2 4.29397E-2 4.28171E-2 4.26571E-2 4.27693E-2 4.30361E-2 4.32161E-2 4.33294E-2 4.46052E-2 4.48394E-2 4.68478E-2 4.67214E-2 4.69549E-2 4.75738E-2 4.76969E-2 4.90844E-2 4.94664E-2 4.94664E-2 4.95944E-2 5.15771E-2 5.27167E-2 5.26516E-2 5.27867E-2 5.29221E-2 5.46509E-2 5.6991E-2 5.77391E-2 5.77391E-2 5.92865E-2 6.01113E-2 6.29715E-2 6.41366E-2 6.4619E-2 6.70145E-2 6.73487E-2 6.92249E-2 6.99162E-2 7.00901E-2 7.12199E-2 7.87147E-2 8.19318E-2 7.71207E-2 7.35085E-2 7.54164E-2 7.56566E-2 7.8251E-2 7.98455E-2 1.01014E-1 1.47718E-1 1.38953E-1 1.09422E-1 1.13249E-1 9.67117E-2 9.66693E-2 9.73686E-2 9.74408E-2 1.01019E-1 1.00984E-1 1.08238E-1 1.15873E-1 1.15905E-1 1.12788E-1 1.23817E-1 1.29404E-1 1.29703E-1 1.18157E-1 1.17903E-1 1.08076E-1 9.84712E-2 9.53959E-2 9.60797E-2 9.60797E-2 9.41853E-2 9.7473E-2 1.08609E-1 1.09611E-1 1.25584E-1 9.3508E-2 9.09458E-2 9.30132E-2 9.6427E-2 9.75804E-2 9.85097E-2 9.86487E-2 1.05706E-1 1.06684E-1 1.1783E-1 1.22235E-1 1.27172E-1 1.32222E-1 1.44609E-1 1.52443E-1 1.54661E-1 1.59169E-1 1.61448E-1 1.66465E-1 1.70646E-1 1.94849E-1 2.10527E-1 2.77269E-1 3.00365E-1 2.37852E-1 2.73368E-1 3.59786E-1 3.79199E-1 3.90923E-1 3.30906E-1 3.76852E-1 4.16972E-1 4.61172E-1 5.07583E-1 5.67376E-1 6.37319E-1 6.59786E-1 6.93753E-1 7.02291E-1 6.9902E-1 6.83449E-1 6.66147E-1 6.56453E-1 6.67924E-1 6.76827E-1 6.74635E-1 6.66524E-1 6.44376E-1 6.52118E-1 6.09047E-1 5.45965E-1 5.31158E-1 5.17763E-1 5.14111E-1 5.1681E-1 5.16339E-1 5.44915E-1 6.42947E-1 7.00058E-1 7.11211E-1 7.25322E-1 7.04715E-1 6.62449E-1 6.13787E-1 5.90224E-1 5.98261E-1 6.55348E-1 6.65967E-1 6.34501E-1 6.01775E-1 5.70677E-1 5.57537E-1 5.36831E-1 5.13725E-1 4.42597E-1 3.85639E-1 3.75271E-1 3.08787E-1 2.67966E-1 2.21194E-1 2.14909E-1 2.08226E-1 2.16517E-1 2.19288E-1 2.13776E-1 1.99355E-1 1.90867E-1 1.99855E-1 2.4332E-1 2.51493E-1 2.13252E-1 2.55235E-1 2.7338E-1 2.90565E-1 2.7239E-1 2.40078E-1 2.5069E-1 2.36597E-1 2.0794E-1 -9999 -9999 -9999 -9999 -9999 -9999 -9999 -9999 -9999 -9999 -9999 -9999 -9999 -9999 -9999 -9999 -9999 -9999 -9999 -9999 -9999 -9999 -9999 -9999 -9999 -9999 -9999 -9999 -9999 -9999 -9999 -9999 -9999 -9999 -9999 -9999 -9999 -9999 -9999
-9999 -9999 -9999 -9999 -9999 -9999 -9999 -9999 -9999 -9999 -9999 -9999 -9999 -9999 -9999 -9999 -9999 -9999 -9999 -9999 -9999 -9999 -9999 -9999 -9999 -9999 -9999 -9999 -9999 -9999 -9999 -9999 -9999 -9999 3.77193E-2 3.5949E-2 3.60394E-2 3.44187E-2 3.45938E-2 3.37329E-2 3.42756E-2 3.42756E-2 3.27182E-2 3.27182E-2 3.03513E-2 3.0172E-2 3.22469E-2 3.25241E-2 3.24134E-2 3.09222E-2 3.24723E-2 3.11643E-2 3.01922E-2 2.97745E-2 3.14649E-2 3.24502E-2 3.26187E-2 3.02447E-2 3.10961E-2 3.10961E-2 2.8891E-2 2.7459E-2 2.6749E-2 2.70606E-2 2.8621E-2 3.10566E-2 3.16608E-2 2.88484E-2 2.88484E-2 2.8921E-2 3.17922E-2 2.9646E-2 2.78548E-2 2.95382E-2 2.82282E-2 2.99611E-2 3.14265E-2 3.16755E-2 3.47329E-2 3.22969E-2 3.18427E-2 3.08864E-2 3.04489E-2 3.00063E-2 3.08044E-2 3.08864E-2 3.09687E-2 3.09383E-2 3.10946E-2 3.21791E-2 3.38138E-2 3.53548E-2 3.48915E-2 3.53548E-2 3.5435E-2 3.33018E-2 3.49837E-2 3.42811E-2 3.31251E-2 3.31251E-2 3.04753E-2 3.04753E-2 3.06398E-2 3.14805E-2 3.42426E-2 3.68921E-2 3.59396E-2 3.88393E-2 4.2029E-2 4.34437E-2 4.34437E-2 4.83214E-2 3.97367E-2 3.52208E-2 3.6962E-2 3.6962E-2 3.73762E-2 3.72567E-2 3.83332E-2 3.84348E-2 4.296E-2 3.94705E-2 3.93667E-2 4.04187E-2 3.95746E-2 4.08466E-2 4.20485E-2 4.10793E-2 4.10793E-2 4.10793E-2 4.23977E-2 4.15147E-2 4.15147E-2 4.14054E-2 4.14054E-2 4.11408E-2 4.1358E-2 4.29911E-2 4.29911E-2 4.47666E-2 4.29397E-2 4.25925E-2 4.27756E-2 4.15424E-2 4.30447E-2 4.3149E-2 4.32161E-2 4.44886E-2 4.66054E-2 4.68478E-2 4.69694E-2 4.55777E-2 4.7451E-2 4.75738E-2 4.92114E-2 4.92114E-2 4.94664E-2 5.16335E-2 5.368E-2 5.27167E-2 5.26516E-2 5.27867E-2 5.31236E-2 5.45111E-2 5.72809E-2 5.75723E-2 5.75723E-2 5.90608E-2 5.84042E-2 6.10456E-2 6.27325E-2 6.48114E-2 6.51361E-2 6.77234E-2 6.80613E-2 6.80221E-2 6.99162E-2 7.06144E-2 7.86818E-2 8.50566E-2 8.51083E-2 9.43917E-2 7.16898E-2 7.56355E-2 7.62544E-2 7.9013E-2 7.96491E-2 8.86717E-2 9.90506E-2 1.0253E-1 1.14099E-1 1.18177E-1 1.05533E-1 1.05533E-1 1.0599E-1 1.0599E-1 1.03679E-1 1.10582E-1 1.17697E-1 1.23796E-1 1.34583E-1 1.31772E-1 1.28828E-1 1.33659E-1 1.29703E-1 1.23566E-1 1.18157E-1 1.08907E-1 1.02043E-1 9.89402E-2 9.63086E-2 9.60797E-2 9.17197E-2 9.21733E-2 1.02774E-1 1.20557E-1 1.00226E-1 9.39571E-2 9.21222E-2 9.61979E-2 9.71175E-2 9.71151E-2 1.01157E-1 1.0505E-1 1.05685E-1 1.16885E-1 1.30194E-1 1.21678E-1 1.27172E-1 1.38896E-1 1.47539E-1 1.53583E-1 1.54327E-1 1.63776E-1 1.69178E-1 1.7377E-1 1.75594E-1 1.89312E-1 1.89139E-1 1.98263E-1 2.12402E-1 2.29085E-1 3.11337E-1 4.29392E-1 5.51038E-1 4.91534E-1 3.71769E-1 3.71691E-1 4.31046E-1 4.69437E-1 5.09629E-1 5.79818E-1 6.09851E-1 6.39807E-1 6.5433E-1 6.72887E-1 6.77169E-1 6.71044E-1 6.68746E-1 6.65417E-1 6.70659E-1 6.77684E-1 6.70727E-1 6.8185E-1 6.88913E-1 6.80014E-1 6.07636E-1 5.64475E-1 5.61237E-1 5.41379E-1 5.15673E-1 5.21937E-1 5.25847E-1 5.53461E-1 6.579E-1 7.22046E-1 7.13148E-1 6.93614E-1 6.91477E-1 6.9385E-1 6.3826E-1 5.97988E-1 5.95612E-1 6.24014E-1 6.52449E-1 6.29442E-1 5.95167E-1 5.80084E-1 5.61818E-1 5.47353E-1 5.20832E-1 4.45623E-1 4.50415E-1 3.75907E-1 3.51576E-1 3.48922E-1 2.66178E-1 2.10592E-1 2.05345E-1 1.92465E-1 1.90994E-1 1.70916E-1 1.93385E-1 2.37616E-1 2.36484E-1 2.09013E-1 2.55867E-1 2.16326E-1 2.4347E-1 2.60507E-1 2.68723E-1 2.61456E-1 2.36455E-1 2.35822E-1 2.25751E-1 -9999 -9999 -9999 -9999 -9999 -9999 -9999 -9999 -9999 -9999 -9999 -9999 -9999 -9999 -9999 -9999 -9999 -9999 -9999 -9999 -9999 -9999 -9999 -9999 -9999 -9999 -9999 -9999 -9999 -9999 -9999 -9999 -9999 -9999 -9999 -9999 -9999 -9999 -9999 -9999
-9999 -9999 -9999 -9999 -9999 -9999 -9999 -9999 -9999 -9999 -9999 -9999 -9999 -9999 -9999 -9999 -9999 -9999 -9999 -9999 -9999 -9999 -9999 -9999 -9999 -9999 -9999 -9999 -9999 -9999 -9999 -9999 3.67962E-2 3.53272E-2 3.53272E-2 3.50618E-2 3.515E-2 3.38186E-2 3.4102E-2 3.4102E-2 3.42756E-2 3.27182E-2 3.28021E-2 3.28863E-2 3.05876E-2 3.06668E-2 3.22226E-2 3.24723E-2 3.24723E-2 3.27487E-2 3.27487E-2 3.01922E-2 3.12224E-2 3.14649E-2 3.14649E-2 3.15465E-2 3.02447E-2 3.03239E-2 3.13687E-2 3.11491E-2 3.11491E-2 2.91473E-2 2.6749E-2 2.6989E-2 2.78825E-2 2.87724E-2 3.15435E-2 3.13788E-2 3.04953E-2 3.1352E-2 3.17091E-2 3.19592E-2 2.94603E-2 2.80035E-2 2.99611E-2 2.82282E-2 2.83035E-2 3.15923E-2 3.38469E-2 3.22969E-2 3.22969E-2 3.00063E-2 3.00063E-2 3.08864E-2 3.09687E-2 3.24676E-2 3.39358E-2 3.08476E-2 3.38464E-2 3.38138E-2 3.66228E-2 3.47997E-2 3.49837E-2 3.70077E-2 3.51687E-2 3.50761E-2 3.33018E-2 3.3263E-2 3.31747E-2 3.18443E-2 3.04753E-2 3.04753E-2 3.1896E-2 3.40611E-2 3.42426E-2 3.73341E-2 3.7388E-2 3.98659E-2 4.2115E-2 4.23347E-2 4.23347E-2 4.36703E-2 3.99457E-2 3.84994E-2 3.84759E-2 3.82727E-2 3.83742E-2 3.83547E-2 3.83547E-2 3.99323E-2 4.31849E-2 4.30723E-2 4.296E-2 3.93667E-2 4.05128E-2 4.28295E-2 4.27178E-2 4.11877E-2 4.08466E-2 4.11877E-2 4.12793E-2 4.12793E-2 4.12964E-2 4.14054E-2 4.16243E-2 4.1358E-2 4.47411E-2 4.47048E-2 4.49387E-2 4.49387E-2 4.47666E-2 4.28171E-2 4.16596E-2 4.15424E-2 4.32709E-2 4.32709E-2 4.62443E-2 4.66149E-2 4.69792E-2 4.69694E-2 4.54596E-2 4.55777E-2 4.75738E-2 4.90844E-2 4.92114E-2 4.94664E-2 5.18985E-2 5.23129E-2 5.39556E-2 5.26516E-2 5.27867E-2 5.30579E-2 5.49499E-2 5.71358E-2 5.62632E-2 5.75723E-2 5.90608E-2 5.81806E-2 6.11696E-2 6.13534E-2 6.27604E-2 6.49735E-2 6.79724E-2 6.98542E-2 7.0548E-2 7.33102E-2 7.0302E-2 7.44792E-2 7.88742E-2 8.48787E-2 1.01131E-1 1.09268E-1 8.88363E-2 7.90024E-2 7.95854E-2 8.45454E-2 8.52152E-2 8.82438E-2 9.53161E-2 9.67474E-2 1.39566E-1 1.26768E-1 1.10229E-1 1.03392E-1 1.0599E-1 1.12692E-1 1.10325E-1 1.18053E-1 1.22587E-1 1.34567E-1 1.491E-1 1.68467E-1 1.58831E-1 1.36977E-1 1.22181E-1 1.17888E-1 1.11601E-1 1.11858E-1 1.05298E-1 1.03006E-1 1.03752E-1 1.02219E-1 9.99957E-2 9.86506E-2 1.09459E-1 1.17238E-1 9.98355E-2 1.00546E-1 9.78668E-2 9.87975E-2 1.01896E-1 1.02374E-1 1.04569E-1 1.11065E-1 1.12858E-1 1.28503E-1 1.21554E-1 1.29648E-1 1.34641E-1 1.42671E-1 1.47539E-1 1.53583E-1 1.57968E-1 1.63776E-1 1.78147E-1 1.94459E-1 1.88161E-1 1.88928E-1 1.97912E-1 1.98488E-1 2.12949E-1 2.62094E-1 2.85239E-1 3.86939E-1 4.40309E-1 4.24006E-1 3.59944E-1 3.3543E-1 3.79963E-1 4.37171E-1 4.27811E-1 4.73762E-1 5.66709E-1 6.10359E-1 6.3039E-1 6.37726E-1 6.59438E-1 6.70635E-1 6.67846E-1 6.63877E-1 6.74287E-1 6.75851E-1 6.66502E-1 6.71502E-1 6.86032E-1 6.65807E-1 6.14883E-1 5.84623E-1 5.77199E-1 5.45146E-1 5.28451E-1 5.26378E-1 5.26154E-1 5.52217E-1 6.04956E-1 7.05321E-1 6.73388E-1 6.44919E-1 6.76738E-1 6.94737E-1 6.51624E-1 5.83111E-1 5.95861E-1 5.91163E-1 6.20146E-1 6.32925E-1 5.96037E-1 5.69755E-1 5.66839E-1 5.5722E-1 5.29508E-1 4.72548E-1 4.24945E-1 3.74354E-1 3.44495E-1 3.3521E-1 2.25524E-1 2.13393E-1 2.05837E-1 1.94168E-1 1.89743E-1 1.81418E-1 2.0678E-1 2.40704E-1 2.47382E-1 2.42142E-1 2.38812E-1 1.98094E-1 2.59459E-1 2.63675E-1 2.7045E-1 2.38751E-1 2.20529E-1 2.28023E-1 2.30006E-1 -9999 -9999 -9999 -9999 -9999 -9999 -9999 -9999 -9999 -9999 -9999 -9999 -9999 -9999 -9999 -9999 -9999 -9999 -9999 -9999 -9999 -9999 -9999 -9999 -9999 -9999 -9999 -9999 -9999 -9999 -9999 -9999 -9999 -9999 -9999 -9999 -9999 -9999 -9999 -9999
-9999 -9999 -9999 -9999 -9999 -9999 -9999 -9999 -9999 -9999 -9999 -9999 -9999 -9999 -9999 -9999 -9999 -9999 -9999 -9999 -9999 -9999 -9999 -9999 -9999 -9999 -9999 -9999 -9999 3.88843E-2 3.88843E-2 3.68639E-2 3.70724E-2 3.74721E-2 3.58009E-2 3.29774E-2 3.57109E-2 3.4102E-2 3.41622E-2 3.41622E-2 3.43361E-2 3.53914E-2 3.44234E-2 3.0564E-2 3.06668E-2 3.06668E-2 3.39348E-2 3.43968E-2 3.28332E-2 3.28332E-2 3.20065E-2 3.05316E-2 3.04284E-2 3.17103E-2 3.17926E-2 3.17926E-2 3.15999E-2 2.95501E-2 2.81668E-2 2.91473E-2 2.88645E-2 3.15011E-2 3.27258E-2 3.12195E-2 2.8621E-2 2.86966E-2 3.1352E-2 2.92604E-2 2.9074E-2 3.16262E-2 3.18756E-2 3.19592E-2 3.0401E-2 2.95382E-2 2.96163E-2 2.96947E-2 2.81978E-2 3.18427E-2 3.20108E-2 3.19267E-2 3.24676E-2 3.24676E-2 3.08044E-2 3.25533E-2 3.08864E-2 3.23406E-2 3.38138E-2 3.39031E-2 3.39031E-2 3.65412E-2 3.64458E-2 3.64458E-2 3.48915E-2 3.50631E-2 3.69111E-2 3.4708E-2 3.48915E-2 3.48915E-2 3.32134E-2 3.22973E-2 3.21253E-2 3.19181E-2 3.40611E-2 3.62763E-2 3.64681E-2 3.7388E-2 3.74866E-2 4.21385E-2 4.54076E-2 4.18109E-2 3.99457E-2 3.98411E-2 3.98411E-2 4.02867E-2 4.03673E-2 3.8578E-2 3.84759E-2 3.8578E-2 3.85583E-2 4.29882E-2 4.52873E-2 4.33264E-2 4.00378E-2 4.33264E-2 4.33264E-2 4.79641E-2 4.45287E-2 4.42976E-2 4.08735E-2 4.09975E-2 4.27178E-2 4.08466E-2 4.09543E-2 4.31849E-2 4.45588E-2 4.47594E-2 4.46245E-2 4.47048E-2 4.49387E-2 4.50561E-2 4.16016E-2 4.34966E-2 4.37241E-2 4.48743E-2 4.32709E-2 4.64228E-2 4.64941E-2 4.66149E-2 4.69792E-2 4.55852E-2 4.55852E-2 4.59415E-2 4.89578E-2 5.16472E-2 5.15015E-2 5.0511E-2 5.18339E-2 5.33271E-2 5.26363E-2 5.26363E-2 5.54839E-2 5.69198E-2 5.73011E-2 5.56945E-2 5.46596E-2 5.76784E-2 5.86076E-2 5.95242E-2 5.945E-2 6.08201E-2 6.58446E-2 6.62502E-2 6.62502E-2 7.04117E-2 7.05859E-2 7.12871E-2 7.04769E-2 7.44792E-2 7.83313E-2 8.44706E-2 1.08961E-1 1.24116E-1 1.12139E-1 8.14168E-2 8.17763E-2 9.17212E-2 1.01857E-1 8.91506E-2 9.02351E-2 9.97578E-2 1.1053E-1 1.14741E-1 1.07023E-1 1.09674E-1 1.09931E-1 1.10068E-1 1.17158E-1 1.18238E-1 1.22838E-1 1.34865E-1 1.53154E-1 1.78408E-1 1.81878E-1 1.49421E-1 1.42912E-1 1.30888E-1 1.2301E-1 1.20145E-1 1.13246E-1 1.13246E-1 1.07426E-1 1.00611E-1 1.01086E-1 1.01802E-1 1.09459E-1 1.25569E-1 1.04392E-1 1.00783E-1 1.05127E-1 1.01744E-1 1.05773E-1 1.03588E-1 1.04569E-1 1.08747E-1 1.12367E-1 1.33996E-1 1.28739E-1 1.32916E-1 1.38491E-1 1.38896E-1 1.52085E-1 1.58236E-1 1.63376E-1 1.66994E-1 1.78351E-1 2.11164E-1 1.94459E-1 2.03033E-1 2.2042E-1 2.13962E-1 2.18669E-1 2.35875E-1 2.65589E-1 2.84138E-1 2.94173E-1 3.27342E-1 3.1212E-1 3.27324E-1 3.67705E-1 3.58068E-1 3.70214E-1 4.40474E-1 5.53265E-1 5.76702E-1 6.0346E-1 6.09971E-1 6.35818E-1 6.52233E-1 6.70362E-1 6.64002E-1 6.6735E-1 6.7219E-1 6.61102E-1 6.75885E-1 6.79903E-1 6.38564E-1 6.34354E-1 6.02031E-1 5.73407E-1 5.72077E-1 5.5849E-1 5.53226E-1 5.44573E-1 5.4908E-1 5.54024E-1 5.96267E-1 5.92689E-1 6.11592E-1 6.08984E-1 6.41225E-1 6.35331E-1 5.94663E-1 5.80095E-1 5.97832E-1 5.67552E-1 5.78167E-1 5.90724E-1 5.80121E-1 5.75432E-1 5.59982E-1 5.17817E-1 4.52371E-1 4.02484E-1 3.5964E-1 3.41161E-1 3.07717E-1 2.26822E-1 1.94383E-1 1.86482E-1 1.76468E-1 1.6368E-1 1.65385E-1 1.81546E-1 2.06516E-1 2.55248E-1 2.51059E-1 2.28154E-1 1.97093E-1 2.03996E-1 2.18457E-1 2.56186E-1 2.08792E-1 2.18897E-1 2.43375E-1 2.40862E-1 -9999 -9999 -9999 -9999 -9999 -9999 -9999 -9999 -9999 -9999 -9999 -9999 -9999 -9999 -9999 -9999 -9999 -9999 -9999 -9999 -9999 -9999 -9999 -9999 -9999 -9999 -9999 -9999 -9999 -9999 -9999 -9999 -9999 -9999 -9999 -9999 -9999 -9999 -9999 -9999
-9999 -9999 -9999 -9999 -9999 -9999 -9999 -9999 -9999 -9999 -9999 -9999 -9999 -9999 -9999 -9999 -9999 -9999 -9999 -9999 -9999 -9999 -9999 -9999 -9999 -9999 -9999 4.07644E-2 4.08643E-2 4.08643E-2 3.79411E-2 3.74721E-2 3.74721E-2 3.48022E-2 3.48022E-2 3.31439E-2 3.31439E-2 3.33126E-2 3.33972E-2 3.43361E-2 3.44234E-2 3.45986E-2 3.46866E-2 3.20375E-2 3.22021E-2 3.07015E-2 3.05433E-2 3.20065E-2 3.28332E-2 3.20891E-2 3.19242E-2 3.21462E-2 3.21462E-2 3.40586E-2 3.15999E-2 3.17639E-2 3.17639E-2 2.93691E-2 2.79938E-2 2.79938E-2 3.04335E-2 2.89403E-2 2.95026E-2 3.26078E-2 3.03404E-2 3.04156E-2 3.12702E-2 2.88954E-2 3.16262E-2 3.05477E-2 2.83987E-2 2.93826E-2 3.212E-2 3.22043E-2 2.96947E-2 2.98188E-2 3.00836E-2 3.3549E-2 3.3549E-2 3.20953E-2 3.23821E-2 3.23406E-2 3.24676E-2 3.24259E-2 3.25972E-2 3.25114E-2 3.25972E-2 3.38138E-2 3.66228E-2 3.64458E-2 3.64458E-2 3.69111E-2 3.38138E-2 3.38138E-2 3.67187E-2 3.66228E-2 3.49708E-2 3.48787E-2 3.47997E-2 3.32017E-2 3.47869E-2 3.59905E-2 3.60573E-2 3.64681E-2 3.74161E-2 3.91308E-2 4.40307E-2 4.54076E-2 4.54076E-2 4.56422E-2 4.2029E-2 3.99457E-2 3.98411E-2 4.03926E-2 4.15184E-2 4.17361E-2 4.15767E-2 4.15767E-2 4.15535E-2 4.32357E-2 4.32134E-2 4.64743E-2 4.33264E-2 4.64743E-2 4.79641E-2 4.93443E-2 4.40678E-2 4.40678E-2 4.55539E-2 4.40678E-2 4.26065E-2 4.26065E-2 4.26065E-2 4.40788E-2 4.40788E-2 4.45082E-2 4.46245E-2 4.43418E-2 4.43418E-2 4.34221E-2 4.34966E-2 4.46995E-2 4.49323E-2 4.49909E-2 4.63025E-2 4.64228E-2 4.64941E-2 4.66149E-2 4.57675E-2 4.55852E-2 4.58224E-2 4.98956E-2 5.13834E-2 5.15839E-2 5.0511E-2 5.18339E-2 5.31908E-2 5.26516E-2 5.50458E-2 5.27712E-2 5.70644E-2 5.70644E-2 5.56249E-2 5.46596E-2 5.86076E-2 5.78255E-2 5.71076E-2 5.98532E-2 6.09737E-2 6.14636E-2 6.4016E-2 6.41761E-2 6.80903E-2 6.85993E-2 7.11112E-2 7.16403E-2 7.31146E-2 7.59629E-2 7.61839E-2 8.53358E-2 1.06765E-1 1.11628E-1 1.0046E-1 9.46817E-2 8.45318E-2 8.88802E-2 1.09031E-1 9.58976E-2 9.61268E-2 9.9712E-2 1.03147E-1 1.06457E-1 1.0721E-1 1.06958E-1 1.07612E-1 1.14324E-1 1.15157E-1 1.18238E-1 1.22283E-1 1.31167E-1 1.40154E-1 1.58385E-1 1.54037E-1 1.45564E-1 1.42603E-1 1.42912E-1 1.31179E-1 1.35458E-1 1.20964E-1 1.17156E-1 1.07426E-1 1.07768E-1 1.0744E-1 1.08693E-1 1.16177E-1 1.3279E-1 1.1483E-1 1.04881E-1 1.04883E-1 1.0528E-1 1.07607E-1 1.07005E-1 1.0851E-1 1.12497E-1 1.20292E-1 1.29197E-1 1.59835E-1 1.38839E-1 1.38491E-1 1.47316E-1 1.52885E-1 1.60676E-1 1.6623E-1 1.73228E-1 1.78686E-1 1.98742E-1 2.22164E-1 2.15898E-1 2.26526E-1 2.36398E-1 2.36837E-1 2.39621E-1 2.89378E-1 3.03906E-1 2.63493E-1 2.98772E-1 2.96856E-1 2.94948E-1 3.12078E-1 3.15397E-1 4.19275E-1 4.17131E-1 4.86165E-1 5.44107E-1 5.29061E-1 5.77621E-1 6.20838E-1 6.55278E-1 6.67107E-1 6.58441E-1 6.63774E-1 6.76411E-1 6.71905E-1 6.84954E-1 6.70221E-1 6.68161E-1 6.48333E-1 6.35145E-1 6.08253E-1 6.25728E-1 5.77604E-1 5.75981E-1 5.84689E-1 5.71643E-1 5.86143E-1 5.84984E-1 5.93072E-1 5.95487E-1 6.32645E-1 6.90825E-1 6.60859E-1 6.3805E-1 5.7418E-1 5.3821E-1 5.46766E-1 5.8072E-1 5.82315E-1 5.70107E-1 5.71182E-1 5.48127E-1 4.98519E-1 4.17484E-1 3.46896E-1 3.42687E-1 3.35641E-1 2.65085E-1 1.93565E-1 1.79095E-1 1.70828E-1 1.59397E-1 1.54062E-1 1.53598E-1 1.6377E-1 2.03272E-1 2.40443E-1 2.62697E-1 2.5258E-1 2.20571E-1 2.58327E-1 2.30221E-1 2.08419E-1 2.12929E-1 1.86186E-1 -9999 -9999 -9999 -9999 -9999 -9999 -9999 -9999 -9999 -9999 -9999 -9999 -9999 -9999 -9999 -9999 -9999 -9999 -9999 -9999 -9999 -9999 -9999 -9999 -9999 -9999 -9999 -9999 -9999 -9999 -9999 -9999 -9999 -9999 -9999 -9999 -9999 -9999 -9999 -9999 -9999 -9999
-9999 -9999 -9999 -9999 -9999 -9999 -9999 -9999 -9999 -9999 -9999 -9999 -9999 -9999 -9999 -9999 -9999 -9999 -9999 -9999 -9999 -9999 -9999 -9999 -9999 4.40116E-2 4.29215E-2 3.9784E-2 3.96534E-2 3.88545E-2 3.83147E-2 3.66165E-2 3.41153E-2 3.48898E-2 3.48898E-2 3.48898E-2 3.33126E-2 3.25669E-2 3.25669E-2 3.28159E-2 3.391E-2 3.22847E-2 3.22847E-2 3.48633E-2 3.24507E-2 3.05433E-2 2.8309E-2 2.83829E-2 3.04523E-2 3.1981E-2 3.20635E-2 2.98096E-2 3.23092E-2 3.59422E-2 3.44101E-2 3.45873E-2 3.20117E-2 2.9347E-2 2.79202E-2 2.79732E-2 3.14749E-2 2.92457E-2 3.16341E-2 3.25234E-2 3.02298E-2 3.26924E-2 3.04679E-2 3.04679E-2 3.08162E-2 2.93826E-2 2.84738E-2 2.9279E-2 2.96947E-2 2.96617E-2 3.21761E-2 3.25436E-2 3.25436E-2 3.25436E-2 3.27147E-2 3.39797E-2 3.39797E-2 3.14576E-2 3.40685E-2 3.49316E-2 3.5237E-2 3.5237E-2 3.53292E-2 3.54217E-2 3.55144E-2 3.68148E-2 3.67187E-2 3.67187E-2 3.38138E-2 3.67187E-2 3.49708E-2 3.49708E-2 3.49708E-2 3.49708E-2 3.44846E-2 3.48787E-2 3.59905E-2 3.60573E-2 3.90287E-2 3.90287E-2 3.90287E-2 4.05806E-2 4.39174E-2 4.75603E-2 4.55248E-2 4.22247E-2 4.01811E-2 4.23897E-2 4.03926E-2 4.15184E-2 4.14954E-2 4.14682E-2 4.30103E-2 4.27861E-2 4.27642E-2 4.34623E-2 4.67076E-2 4.77177E-2 4.78408E-2 5.19113E-2 5.1779E-2 4.79641E-2 4.42976E-2 4.41826E-2 4.41532E-2 4.41532E-2 4.40386E-2 4.52002E-2 4.52002E-2 4.52002E-2 4.37352E-2 4.43304E-2 4.45614E-2 4.4525E-2 4.46409E-2 4.4757E-2 4.47174E-2 4.49323E-2 4.50491E-2 4.63025E-2 4.63025E-2 4.63025E-2 4.64941E-2 4.59024E-2 4.58865E-2 4.79988E-2 4.93727E-2 5.00241E-2 5.15839E-2 5.02692E-2 5.03818E-2 5.18339E-2 5.43522E-2 5.54839E-2 5.54839E-2 5.54839E-2 5.72093E-2 5.97784E-2 5.60502E-2 5.49393E-2 5.87557E-2 5.90532E-2 6.01565E-2 5.98532E-2 6.36683E-2 5.98694E-2 6.22121E-2 6.23684E-2 6.66268E-2 6.89771E-2 6.87698E-2 7.19953E-2 7.15015E-2 7.42964E-2 7.67887E-2 8.32201E-2 9.43819E-2 1.11373E-1 1.05108E-1 9.41758E-2 9.07861E-2 9.12816E-2 1.09493E-1 1.02775E-1 1.02775E-1 1.07662E-1 1.19456E-1 1.12277E-1 1.12896E-1 1.12634E-1 1.11853E-1 1.14588E-1 1.15119E-1 1.22186E-1 1.22283E-1 1.29884E-1 1.44815E-1 1.53385E-1 1.44928E-1 1.36061E-1 1.22437E-1 1.24976E-1 1.23096E-1 1.2741E-1 1.16625E-1 1.17156E-1 1.10057E-1 1.08269E-1 1.0819E-1 1.1538E-1 1.24338E-1 1.33809E-1 1.18747E-1 1.07621E-1 1.05127E-1 1.05866E-1 1.07357E-1 1.10705E-1 1.11719E-1 1.15143E-1 1.23513E-1 1.25725E-1 1.55818E-1 1.45752E-1 1.46388E-1 1.5157E-1 1.56552E-1 1.63297E-1 1.71791E-1 1.77E-1 1.87546E-1 1.93672E-1 2.13645E-1 2.43495E-1 2.49103E-1 2.67773E-1 2.53397E-1 2.4566E-1 2.69421E-1 2.64322E-1 2.66989E-1 2.79742E-1 2.96856E-1 3.3321E-1 3.38247E-1 3.68902E-1 4.32753E-1 4.96328E-1 4.96842E-1 5.0577E-1 5.61647E-1 5.9124E-1 6.21703E-1 6.37483E-1 6.51348E-1 6.49872E-1 6.72531E-1 6.76536E-1 6.89089E-1 6.88443E-1 6.85584E-1 6.93725E-1 6.84029E-1 6.60447E-1 6.53166E-1 6.44245E-1 6.01701E-1 6.01311E-1 6.04889E-1 6.1854E-1 6.446E-1 6.7186E-1 6.45965E-1 6.48413E-1 6.56211E-1 6.76451E-1 6.90089E-1 6.60799E-1 6.0479E-1 5.39226E-1 5.20013E-1 5.45058E-1 5.79652E-1 5.75745E-1 5.56015E-1 5.24839E-1 4.75102E-1 4.09564E-1 3.52185E-1 3.16807E-1 3.14717E-1 2.23942E-1 1.71295E-1 1.69377E-1 1.62317E-1 1.54392E-1 1.44681E-1 1.47675E-1 1.54532E-1 2.01873E-1 2.40374E-1 2.69904E-1 2.40738E-1 2.69925E-1 2.51232E-1 2.32717E-1 2.54728E-1 1.75905E-1 -9999 -9999 -9999 -9999 -9999 -9999 -9999 -9999 -9999 -9999 -9999 -9999 -9999 -9999 -9999 -9999 -9999 -9999 -9999 -9999 -9999 -9999 -9999 -9999 -9999 -9999 -9999 -9999 -9999 -9999 -9999 -9999 -9999 -9999 -9999 -9999 -9999 -9999 -9999 -9999 -9999 -9999 -9999
-9999 -9999 -9999 -9999 -9999 -9999 -9999 -9999 -9999 -9999 -9999 -9999 -9999 -9999 -9999 -9999 -9999 -9999 -9999 -9999 -9999 -9999 5.1398E-2 4.60167E-2 4.34778E-2 4.44293E-2 4.15308E-2 3.97247E-2 4.00435E-2 3.73565E-2 3.85045E-2 3.58103E-2 3.45883E-2 3.30254E-2 3.32765E-2 3.16799E-2 3.43808E-2 3.26335E-2 3.53904E-2 3.38818E-2 3.38818E-2 3.39679E-2 3.39679E-2 3.49244E-2 3.25077E-2 3.26175E-2 3.06223E-2 3.35682E-2 3.20635E-2 3.20635E-2 3.20375E-2 3.20375E-2 3.21003E-2 3.41227E-2 3.44986E-2 3.44986E-2 3.18233E-2 2.95006E-2 2.95006E-2 3.14749E-2 3.16341E-2 3.16341E-2 3.16341E-2 3.1693E-2 3.28624E-2 3.28624E-2 3.29477E-2 3.04679E-2 3.03642E-2 2.93826E-2 2.95382E-2 2.9279E-2 2.95382E-2 3.21761E-2 3.22604E-2 3.2515E-2 3.26859E-2 3.26759E-2 3.26759E-2 3.3891E-2 3.39797E-2 3.1338E-2 3.39797E-2 3.52064E-2 3.55144E-2 3.54694E-2 3.53769E-2 3.53769E-2 3.64014E-2 3.68148E-2 3.68148E-2 3.68148E-2 3.51557E-2 3.69111E-2 3.67187E-2 3.67187E-2 3.67187E-2 3.49708E-2 3.60855E-2 3.60855E-2 3.80777E-2 3.80777E-2 3.89269E-2 3.93659E-2 4.25502E-2 4.39174E-2 4.75603E-2 4.94106E-2 4.54076E-2 4.2115E-2 4.09331E-2 4.2115E-2 4.22247E-2 4.33917E-2 4.1604E-2 4.48446E-2 4.49609E-2 4.50774E-2 4.50774E-2 4.81129E-2 4.8237E-2 4.8237E-2 5.04722E-2 5.20039E-2 5.19113E-2 4.43834E-2 4.42682E-2 4.42682E-2 4.43834E-2 4.42682E-2 4.52002E-2 4.52002E-2 4.52002E-2 4.52002E-2 4.49146E-2 4.63256E-2 4.65648E-2 4.46409E-2 4.4757E-2 4.49903E-2 4.49503E-2 4.50673E-2 4.49323E-2 4.64359E-2 4.63025E-2 4.8612E-2 4.73177E-2 4.79479E-2 4.77525E-2 4.79988E-2 4.97675E-2 4.99633E-2 5.15839E-2 5.01244E-2 5.03818E-2 5.42146E-2 5.49909E-2 5.51122E-2 5.51122E-2 5.66844E-2 5.99287E-2 5.84309E-2 5.9196E-2 6.07101E-2 5.90532E-2 5.99771E-2 6.01565E-2 6.11277E-2 6.39871E-2 6.23684E-2 6.25251E-2 6.28397E-2 6.69601E-2 6.89408E-2 6.94562E-2 6.96289E-2 7.40601E-2 7.40601E-2 7.65244E-2 7.79275E-2 8.59549E-2 1.05352E-1 1.05352E-1 9.76459E-2 9.1941E-2 9.53587E-2 1.13586E-1 1.17896E-1 1.22151E-1 1.3604E-1 1.50367E-1 1.27544E-1 1.27678E-1 1.19591E-1 1.15036E-1 1.11593E-1 1.14853E-1 1.19094E-1 1.26589E-1 1.33223E-1 1.4419E-1 1.44815E-1 1.40442E-1 1.32341E-1 1.29403E-1 1.29715E-1 1.1931E-1 1.1958E-1 1.1958E-1 1.17156E-1 1.14413E-1 1.15464E-1 1.14592E-1 1.13365E-1 1.32356E-1 1.33809E-1 1.22421E-1 1.15464E-1 1.08375E-1 1.08629E-1 1.17323E-1 1.13314E-1 1.17718E-1 1.19611E-1 1.24073E-1 1.36772E-1 1.74714E-1 1.61447E-1 1.56759E-1 1.66057E-1 1.66133E-1 1.7612E-1 1.82176E-1 1.88489E-1 1.94041E-1 2.08946E-1 2.21363E-1 2.49628E-1 3.06563E-1 2.86645E-1 2.79511E-1 2.89594E-1 2.69421E-1 2.70886E-1 2.74409E-1 2.792E-1 3.02786E-1 3.60693E-1 4.61394E-1 4.66345E-1 4.91869E-1 5.19908E-1 5.43131E-1 5.56975E-1 5.91269E-1 6.15349E-1 6.20463E-1 6.23038E-1 6.40233E-1 6.65504E-1 6.90134E-1 6.91289E-1 6.94494E-1 7.01226E-1 7.00973E-1 6.97432E-1 6.94497E-1 6.85813E-1 6.97204E-1 6.70897E-1 6.70488E-1 6.33298E-1 6.17955E-1 6.36973E-1 6.65668E-1 6.82942E-1 6.95196E-1 6.99119E-1 7.0434E-1 6.83454E-1 6.89722E-1 6.52551E-1 5.8604E-1 5.40197E-1 5.25528E-1 5.36446E-1 5.78838E-1 5.63412E-1 5.57181E-1 5.37915E-1 4.77425E-1 4.13576E-1 3.9043E-1 3.63116E-1 3.22543E-1 2.47864E-1 1.73938E-1 1.74783E-1 1.64048E-1 1.5153E-1 1.45728E-1 1.46681E-1 1.56879E-1 1.87325E-1 2.42523E-1 2.58816E-1 2.38405E-1 2.56317E-1 2.60228E-1 2.43961E-1 2.55154E-1 1.85489E-1 1.68383E-1 -9999 -9999 -9999 -9999 -9999 -9999 -9999 -9999 -9999 -9999 -9999 -9999 -9999 -9999 -9999 -9999 -9999 -9999 -9999 -9999 -9999 -9999 -9999 -9999 -9999 -9999 -9999 -9999 -9999 -9999 -9999 -9999 -9999 -9999 -9999 -9999 -9999 -9999 -9999 -9999 -9999 -9999
-9999 -9999 -9999 -9999 -9999 -9999 -9999 -9999 -9999 -9999 -9999 -9999 -9999 -9999 -9999 -9999 -9999 -9999 -9999 -9999 5.82406E-2 5.41688E-2 5.0299E-2 4.5604E-2 4.34563E-2 4.06106E-2 4.09323E-2 3.91748E-2 3.91748E-2 3.75416E-2 3.5566E-2 3.5024E-2 3.51118E-2 3.27E-2 3.35297E-2 3.32503E-2 3.33343E-2 3.47038E-2 3.58385E-2 3.42277E-2 3.32907E-2 3.42277E-2 3.42277E-2 3.4033E-2 3.4033E-2 3.24878E-2 3.01573E-2 3.24047E-2 3.09191E-2 3.19552E-2 3.36328E-2 3.21831E-2 3.3294E-2 3.3466E-2 3.43863E-2 3.35194E-2 3.19885E-2 2.95006E-2 3.18799E-2 2.96551E-2 3.1693E-2 3.17755E-2 2.91424E-2 3.17755E-2 3.29477E-2 3.30333E-2 3.21925E-2 3.06277E-2 3.06277E-2 2.84471E-2 2.93564E-2 2.95118E-2 3.07564E-2 3.11869E-2 3.24299E-2 3.41478E-2 3.26759E-2 3.26759E-2 3.23945E-2 3.38601E-2 3.18378E-2 3.27616E-2 3.41576E-2 3.55144E-2 3.69461E-2 3.53769E-2 3.53769E-2 3.55622E-2 3.55622E-2 3.64966E-2 3.64966E-2 3.64966E-2 3.54694E-2 3.57804E-2 3.68148E-2 3.68148E-2 3.68148E-2 3.68148E-2 3.77327E-2 3.77327E-2 4.09367E-2 4.11492E-2 4.12559E-2 4.13629E-2 4.36916E-2 4.73181E-2 5.15441E-2 4.96307E-2 4.07751E-2 4.2115E-2 4.2115E-2 4.5705E-2 4.36171E-2 4.36171E-2 4.47287E-2 4.47287E-2 4.49609E-2 4.8912E-2 5.05314E-2 5.04994E-2 5.04994E-2 5.0758E-2 5.45656E-2 5.636E-2 5.45656E-2 4.77425E-2 4.7595E-2 4.42682E-2 4.74726E-2 4.74726E-2 4.54357E-2 4.53178E-2 4.47982E-2 4.47982E-2 4.62065E-2 4.75387E-2 4.64451E-2 4.67664E-2 4.67664E-2 4.6887E-2 4.49503E-2 4.8319E-2 4.83006E-2 4.83773E-2 4.86268E-2 4.73177E-2 4.77017E-2 4.80714E-2 4.91319E-2 4.95122E-2 4.96397E-2 4.99633E-2 5.01406E-2 5.0657E-2 5.41429E-2 5.45741E-2 5.48334E-2 5.49726E-2 5.6541E-2 5.9699E-2 5.58155E-2 5.8186E-2 5.93451E-2 6.08629E-2 5.945E-2 5.99021E-2 5.9751E-2 6.15921E-2 6.44976E-2 6.46589E-2 6.49829E-2 6.53084E-2 6.68721E-2 7.20718E-2 6.94562E-2 7.00126E-2 7.20735E-2 7.44264E-2 7.65244E-2 7.69774E-2 7.99207E-2 9.48292E-2 9.55041E-2 9.19335E-2 9.43999E-2 9.581E-2 1.17769E-1 1.34308E-1 1.39466E-1 1.67239E-1 1.94736E-1 1.88793E-1 1.36093E-1 1.32165E-1 1.1928E-1 1.16017E-1 1.16284E-1 1.26271E-1 1.31955E-1 1.37549E-1 1.41238E-1 1.4093E-1 1.41033E-1 1.37057E-1 1.37656E-1 1.46455E-1 1.34849E-1 1.35739E-1 1.25017E-1 1.24755E-1 1.30326E-1 1.23338E-1 1.19858E-1 1.27733E-1 1.32356E-1 1.39008E-1 1.30285E-1 1.22031E-1 1.15093E-1 1.1562E-1 1.16403E-1 1.18007E-1 1.18256E-1 1.22987E-1 1.3532E-1 1.42042E-1 1.64235E-1 1.75431E-1 1.70541E-1 1.74487E-1 1.91483E-1 1.91101E-1 1.92634E-1 1.98464E-1 2.04201E-1 2.2117E-1 2.63004E-1 2.67895E-1 2.73664E-1 2.67415E-1 3.87138E-1 3.99936E-1 3.11506E-1 3.42721E-1 2.93301E-1 2.71444E-1 2.93651E-1 3.31928E-1 4.26475E-1 5.0744E-1 4.92073E-1 5.51768E-1 5.51768E-1 5.79914E-1 5.96421E-1 6.22351E-1 6.30422E-1 6.43386E-1 6.50916E-1 6.8148E-1 6.86879E-1 6.99073E-1 7.03818E-1 7.04905E-1 7.08378E-1 7.08603E-1 7.0972E-1 7.02442E-1 6.85063E-1 6.70007E-1 6.51982E-1 6.56789E-1 6.66915E-1 6.80782E-1 6.87676E-1 6.9883E-1 6.97512E-1 6.97974E-1 6.91178E-1 6.90775E-1 7.13778E-1 6.8296E-1 6.22432E-1 5.42424E-1 5.3125E-1 5.64044E-1 5.72598E-1 5.50161E-1 5.5159E-1 5.27846E-1 4.79087E-1 4.37298E-1 3.90382E-1 3.63358E-1 3.10792E-1 2.49993E-1 1.76409E-1 1.76232E-1 1.67747E-1 1.50642E-1 1.40874E-1 1.45736E-1 1.5192E-1 1.84293E-1 2.54053E-1 2.48298E-1 2.5881E-1 2.5653E-1 2.63733E-1 2.78773E-1 2.47625E-1 1.90799E-1 -9999 -9999 -9999 -9999 -9999 -9999 -9999 -9999 -9999 -9999 -9999 -9999 -9999 -9999 -9999 -9999 -9999 -9999 -9999 -9999 -9999 -9999 -9999 -9999 -9999 -9999 -9999 -9999 -9999 -9999 -9999 -9999 -9999 -9999 -9999 -9999 -9999 -9999 -9999 -9999 -9999 -9999 -9999
-9999 -9999 -9999 -9999 -9999 -9999 -9999 -9999 -9999 -9999 -9999 -9999 -9999 -9999 -9999 -9999 -9999 9.85563E-2 6.92632E-2 6.42502E-2 5.90773E-2 5.31244E-2 4.97041E-2 4.58019E-2 4.27287E-2 4.11314E-2 4.12313E-2 3.95605E-2 3.90518E-2 3.28871E-2 3.40549E-2 3.49952E-2 3.41349E-2 3.25902E-2 3.26726E-2 3.38433E-2 3.39289E-2 3.65118E-2 3.48796E-2 3.47916E-2 3.51299E-2 3.44896E-2 3.43804E-2 3.42062E-2 3.42062E-2 3.51709E-2 3.24878E-2 3.0213E-2 3.0999E-2 3.12283E-2 3.5052E-2 3.41737E-2 3.25365E-2 3.26205E-2 3.33198E-2 3.33198E-2 3.19885E-2 3.37499E-2 3.21283E-2 2.98635E-2 3.32139E-2 3.1693E-2 2.92957E-2 3.21918E-2 3.20246E-2 3.30853E-2 3.29996E-2 2.98423E-2 2.99205E-2 3.0596E-2 3.07564E-2 3.07564E-2 3.11614E-2 3.37679E-2 3.39817E-2 3.41478E-2 3.38556E-2 3.41203E-2 3.24794E-2 3.54382E-2 3.28476E-2 3.27357E-2 3.42156E-2 3.69461E-2 3.71379E-2 3.52846E-2 3.70419E-2 3.73307E-2 3.72342E-2 3.54694E-2 3.53769E-2 3.63064E-2 3.63064E-2 3.64966E-2 3.68148E-2 3.68148E-2 3.96398E-2 3.95887E-2 4.01045E-2 3.78792E-2 4.31377E-2 4.11492E-2 4.23305E-2 4.58956E-2 4.75603E-2 5.02627E-2 5.13818E-2 4.76819E-2 4.41443E-2 4.42582E-2 4.22247E-2 4.5705E-2 4.71301E-2 4.36171E-2 4.37302E-2 4.73416E-2 4.70683E-2 5.28758E-2 5.06606E-2 5.29753E-2 5.27711E-2 5.05625E-2 5.4842E-2 5.92319E-2 5.03052E-2 4.64086E-2 4.64086E-2 4.74726E-2 4.53178E-2 4.54357E-2 4.51484E-2 4.71732E-2 4.73154E-2 4.61098E-2 4.62065E-2 4.62065E-2 4.64451E-2 4.66461E-2 4.66461E-2 4.6887E-2 4.84435E-2 4.84435E-2 4.85683E-2 4.86268E-2 4.73848E-2 4.7075E-2 4.79479E-2 4.93309E-2 4.93851E-2 4.95122E-2 4.84365E-2 5.06931E-2 5.02692E-2 5.38692E-2 5.45741E-2 5.45741E-2 5.48334E-2 5.49726E-2 5.94E-2 5.96799E-2 5.8186E-2 5.87949E-2 6.09356E-2 6.1016E-2 6.13235E-2 5.97278E-2 6.39871E-2 6.41471E-2 6.46589E-2 6.49829E-2 6.51454E-2 6.53084E-2 6.55491E-2 6.73744E-2 7.00126E-2 7.01867E-2 7.26097E-2 7.60526E-2 7.50306E-2 7.54753E-2 8.21018E-2 8.59549E-2 8.94549E-2 8.94669E-2 1.05841E-1 1.09222E-1 1.13079E-1 1.13586E-1 1.26541E-1 1.61625E-1 2.09311E-1 1.84674E-1 1.48754E-1 1.32753E-1 1.23616E-1 1.2454E-1 1.23651E-1 1.28359E-1 1.28359E-1 1.32873E-1 1.44981E-1 1.5079E-1 1.41537E-1 1.4602E-1 1.44876E-1 1.42253E-1 1.46769E-1 1.44131E-1 1.41626E-1 1.41932E-1 1.42237E-1 1.30615E-1 1.3062E-1 1.36926E-1 1.32356E-1 1.37387E-1 1.28737E-1 1.19284E-1 1.22306E-1 1.16149E-1 1.16935E-1 1.22263E-1 1.21053E-1 1.22987E-1 1.35449E-1 1.41733E-1 1.59511E-1 1.68886E-1 1.89743E-1 1.90879E-1 2.28859E-1 2.027E-1 2.19509E-1 2.31717E-1 2.24952E-1 2.5181E-1 3.14091E-1 2.70338E-1 2.74134E-1 3.39151E-1 4.91951E-1 4.25334E-1 4.3413E-1 4.1315E-1 3.40052E-1 2.89974E-1 2.88111E-1 3.1695E-1 3.85072E-1 4.25226E-1 4.15993E-1 4.68254E-1 5.17503E-1 5.9476E-1 6.13042E-1 6.37453E-1 6.4217E-1 6.4644E-1 6.60656E-1 6.81171E-1 6.99762E-1 7.03106E-1 7.07684E-1 7.1312E-1 7.1066E-1 7.1273E-1 7.17893E-1 7.1001E-1 7.09229E-1 6.6963E-1 6.84187E-1 6.90058E-1 6.97177E-1 6.92559E-1 6.96363E-1 7.01232E-1 6.9909E-1 6.99586E-1 7.03358E-1 7.16646E-1 7.12037E-1 6.98579E-1 6.6631E-1 5.88946E-1 5.06125E-1 5.38866E-1 5.71176E-1 5.52127E-1 5.36211E-1 5.2635E-1 4.86525E-1 4.49015E-1 3.90539E-1 3.3617E-1 2.98573E-1 2.30177E-1 1.71534E-1 1.75512E-1 1.55233E-1 1.6389E-1 1.45295E-1 1.49063E-1 1.63958E-1 1.84219E-1 2.16854E-1 2.37172E-1 2.37026E-1 2.5438E-1 2.46679E-1 2.52146E-1 2.15943E-1 1.91403E-1 -9999 -9999 -9999 -9999 -9999 -9999 -9999 -9999 -9999 -9999 -9999 -9999 -9999 -9999 -9999 -9999 -9999 -9999 -9999 -9999 -9999 -9999 -9999 -9999 -9999 -9999 -9999 -9999 -9999 -9999 -9999 -9999 -9999 -9999 -9999 -9999 -9999 -9999 -9999 -9999 -9999 -9999 -9999
-9999 -9999 -9999 -9999 -9999 -9999 -9999 -9999 -9999 -9999 -9999 -9999 -9999 -9999 -9999 1.48127E-1 1.21945E-1 8.94765E-2 7.96188E-2 6.33012E-2 5.76071E-2 5.33375E-2 4.96703E-2 4.50093E-2 4.17805E-2 4.10741E-2 3.81703E-2 3.85715E-2 3.74642E-2 3.44982E-2 3.60931E-2 3.45649E-2 3.36312E-2 3.19436E-2 3.24564E-2 3.32794E-2 3.39873E-2 3.40732E-2 3.39873E-2 3.39873E-2 3.49411E-2 3.34377E-2 3.32417E-2 3.33529E-2 3.33529E-2 3.17519E-2 3.17519E-2 3.17519E-2 3.0213E-2 3.12882E-2 3.64813E-2 3.5006E-2 3.49168E-2 3.49168E-2 3.23256E-2 3.34053E-2 3.34911E-2 3.35771E-2 3.20452E-2 3.2111E-2 3.3472E-2 3.35585E-2 3.21081E-2 3.20246E-2 3.22678E-2 3.21582E-2 3.31711E-2 3.24094E-2 3.2386E-2 3.27475E-2 3.25544E-2 3.34075E-2 3.1058E-2 3.1058E-2 3.12431E-2 3.29071E-2 3.40079E-2 3.66752E-2 3.4298E-2 3.43872E-2 3.66752E-2 3.28216E-2 3.30807E-2 3.69461E-2 3.71379E-2 3.83033E-2 3.72342E-2 3.43814E-2 3.44714E-2 3.53769E-2 3.53769E-2 3.53769E-2 3.63064E-2 3.64966E-2 3.68148E-2 3.92542E-2 3.98974E-2 4.11492E-2 4.11492E-2 3.80604E-2 4.12559E-2 4.12559E-2 4.56618E-2 4.58956E-2 4.98494E-2 5.13818E-2 5.15441E-2 4.75603E-2 4.75603E-2 4.39174E-2 4.22247E-2 4.53545E-2 4.73416E-2 4.37302E-2 4.49892E-2 4.74319E-2 4.75537E-2 4.75537E-2 5.06606E-2 5.37801E-2 5.30689E-2 5.52938E-2 5.77189E-2 5.53993E-2 5.02423E-2 4.67688E-2 4.7805E-2 4.76821E-2 4.74373E-2 4.74373E-2 4.73154E-2 4.60877E-2 4.62287E-2 4.62065E-2 4.63256E-2 4.63256E-2 4.76217E-2 4.77444E-2 4.79907E-2 4.85096E-2 4.8319E-2 4.83006E-2 4.86935E-2 4.7263E-2 4.73848E-2 4.75791E-2 4.92041E-2 4.95294E-2 5.15471E-2 5.03687E-2 5.05641E-2 5.06931E-2 5.21083E-2 5.42981E-2 5.41429E-2 5.4418E-2 5.35078E-2 5.51749E-2 5.91345E-2 5.57373E-2 5.86473E-2 5.87949E-2 6.10889E-2 6.10889E-2 6.13235E-2 6.00536E-2 6.46296E-2 6.48207E-2 6.49829E-2 6.53084E-2 6.52225E-2 6.52225E-2 6.55491E-2 6.77877E-2 6.96657E-2 7.009E-2 7.58669E-2 7.80119E-2 8.07717E-2 8.11648E-2 8.92113E-2 8.67873E-2 8.94549E-2 8.93975E-2 1.05841E-1 1.24556E-1 1.51266E-1 1.36809E-1 1.38911E-1 1.61716E-1 1.82376E-1 1.6959E-1 1.36019E-1 1.19378E-1 1.19378E-1 1.22227E-1 1.22781E-1 1.21179E-1 1.27755E-1 1.36765E-1 1.42063E-1 1.51672E-1 1.4747E-1 1.48101E-1 1.50563E-1 1.46125E-1 1.51002E-1 1.52287E-1 1.6773E-1 1.58892E-1 1.54798E-1 1.38767E-1 1.39674E-1 1.36043E-1 1.31774E-1 1.29723E-1 1.26387E-1 1.22306E-1 1.20094E-1 1.24078E-1 1.2423E-1 1.28963E-1 1.29803E-1 1.29972E-1 1.35748E-1 1.40946E-1 1.49905E-1 1.72691E-1 2.0626E-1 2.11299E-1 2.11704E-1 2.31208E-1 2.74565E-1 2.38545E-1 2.33002E-1 2.9539E-1 3.28835E-1 2.9539E-1 3.46239E-1 4.20104E-1 5.09204E-1 4.51261E-1 4.91277E-1 3.71044E-1 3.45952E-1 2.96721E-1 2.84878E-1 2.96592E-1 3.67072E-1 3.6063E-1 4.00467E-1 4.42151E-1 5.1479E-1 5.55756E-1 6.07956E-1 6.39245E-1 6.59725E-1 6.594E-1 6.74345E-1 6.72491E-1 6.7652E-1 6.98048E-1 7.10003E-1 7.14773E-1 7.11435E-1 7.14068E-1 7.13915E-1 7.12839E-1 7.13116E-1 6.90643E-1 7.12899E-1 7.12577E-1 7.1196E-1 7.05396E-1 7.10314E-1 7.12383E-1 7.15152E-1 7.05109E-1 7.1304E-1 7.22226E-1 7.1218E-1 6.95875E-1 6.64225E-1 6.18147E-1 4.51166E-1 5.796E-1 5.90838E-1 5.0875E-1 4.10238E-1 5.22267E-1 4.75433E-1 4.26356E-1 3.9415E-1 3.20047E-1 2.57818E-1 2.12523E-1 1.75029E-1 1.78861E-1 1.6165E-1 1.63408E-1 1.48014E-1 1.53352E-1 1.51076E-1 1.57783E-1 1.76708E-1 1.9963E-1 1.86286E-1 1.98995E-1 2.24534E-1 2.33854E-1 1.96821E-1 1.8071E-1 -9999 -9999 -9999 -9999 -9999 -9999 -9999 -9999 -9999 -9999 -9999 -9999 -9999 -9999 -9999 -9999 -9999 -9999 -9999 -9999 -9999 -9999 -9999 -9999 -9999 -9999 -9999 -9999 -9999 -9999 -9999 -9999 -9999 -9999 -9999 -9999 -9999 -9999 -9999 -9999 -9999 -9999 -9999
-9999 -9999 -9999 -9999 -9999 -9999 -9999 -9999 -9999 -9999 -9999 -9999 1.65965E-1 1.69034E-1 1.60966E-1 1.38194E-1 1.35822E-1 9.03224E-2 9.01251E-2 6.36907E-2 5.89621E-2 5.87792E-2 5.23728E-2 4.51927E-2 4.18636E-2 4.00686E-2 3.94123E-2 3.75353E-2 3.49284E-2 3.58914E-2 3.53888E-2 3.36845E-2 3.36845E-2 3.1218E-2 3.22393E-2 3.0687E-2 3.07479E-2 3.33955E-2 3.15384E-2 3.14582E-2 3.26966E-2 3.00337E-2 3.32417E-2 3.1033E-2 3.34957E-2 3.18155E-2 3.18155E-2 3.17341E-2 3.21613E-2 3.30338E-2 3.56428E-2 3.6647E-2 3.40387E-2 3.40387E-2 3.24924E-2 3.35585E-2 3.38366E-2 3.40107E-2 3.40982E-2 3.25469E-2 3.17187E-2 3.34408E-2 3.34408E-2 3.38105E-2 3.30148E-2 3.3933E-2 3.4815E-2 3.247E-2 3.247E-2 3.34828E-2 3.37679E-2 3.33961E-2 3.25432E-2 3.25432E-2 3.02588E-2 3.13972E-2 3.39198E-2 3.82431E-2 3.54382E-2 3.42738E-2 3.53403E-2 3.29077E-2 3.29941E-2 3.47322E-2 3.69167E-2 3.70123E-2 3.33287E-2 3.33287E-2 3.5257E-2 3.72342E-2 3.55622E-2 3.82043E-2 3.6592E-2 3.85022E-2 3.92542E-2 4.2917E-2 3.97942E-2 3.98974E-2 4.31377E-2 4.01045E-2 4.46913E-2 4.44018E-2 4.61305E-2 5.00092E-2 5.44581E-2 4.98494E-2 4.75603E-2 4.75603E-2 4.41443E-2 4.23667E-2 4.43725E-2 4.26515E-2 4.73416E-2 4.74633E-2 4.74633E-2 4.78301E-2 4.99462E-2 4.8912E-2 5.30689E-2 5.36442E-2 5.05906E-2 5.51542E-2 5.5015E-2 5.0177E-2 4.7805E-2 4.7805E-2 4.7805E-2 4.79282E-2 4.7805E-2 4.65873E-2 4.65873E-2 4.65873E-2 4.65873E-2 4.67075E-2 4.74994E-2 4.96034E-2 4.97111E-2 5.02395E-2 4.82383E-2 5.04964E-2 4.8319E-2 4.7208E-2 4.74518E-2 4.7528E-2 4.73848E-2 4.80938E-2 5.14933E-2 5.16975E-2 5.16975E-2 5.06468E-2 5.09741E-2 5.09522E-2 5.40235E-2 5.42981E-2 5.44359E-2 5.55211E-2 5.378E-2 5.76516E-2 5.95957E-2 5.87127E-2 5.85654E-2 5.94161E-2 6.10889E-2 6.36278E-2 6.15511E-2 6.47038E-2 6.44684E-2 6.44684E-2 6.48668E-2 6.52225E-2 6.53856E-2 6.58774E-2 6.58774E-2 6.81257E-2 7.01867E-2 7.36211E-2 7.27893E-2 7.60526E-2 8.07717E-2 8.48992E-2 8.98513E-2 9.26857E-2 9.52667E-2 9.50537E-2 1.05596E-1 1.50689E-1 1.45846E-1 1.46472E-1 1.70351E-1 1.75494E-1 1.53204E-1 1.39163E-1 1.2287E-1 1.18566E-1 1.18836E-1 1.19107E-1 1.24428E-1 1.28613E-1 1.36166E-1 1.40533E-1 1.41449E-1 1.51982E-1 1.56611E-1 1.62311E-1 1.6332E-1 1.56374E-1 1.51208E-1 1.52285E-1 1.61609E-1 1.64272E-1 1.59873E-1 1.52815E-1 1.47949E-1 1.48249E-1 1.37523E-1 1.37823E-1 1.38285E-1 1.30573E-1 1.20637E-1 1.2091E-1 1.25807E-1 1.26654E-1 1.26789E-1 1.3921E-1 1.43824E-1 1.47979E-1 1.49905E-1 1.74471E-1 2.05665E-1 1.89886E-1 1.97778E-1 2.25589E-1 2.60615E-1 2.42142E-1 2.80939E-1 4.03375E-1 3.53687E-1 3.12996E-1 4.12516E-1 4.61828E-1 5.53605E-1 5.42792E-1 5.32349E-1 5.00957E-1 3.36895E-1 3.0055E-1 2.96516E-1 2.89202E-1 3.46114E-1 3.32515E-1 3.71122E-1 4.18221E-1 4.8474E-1 5.55124E-1 5.99061E-1 6.26139E-1 6.72982E-1 6.82954E-1 6.54721E-1 6.56912E-1 6.55247E-1 6.89706E-1 7.07454E-1 7.14071E-1 7.19181E-1 7.07717E-1 7.13392E-1 7.16814E-1 7.13717E-1 7.14831E-1 7.13904E-1 7.18413E-1 7.25863E-1 7.2501E-1 7.24783E-1 7.25068E-1 7.22348E-1 7.24143E-1 7.34419E-1 7.40174E-1 7.11759E-1 6.81727E-1 6.18091E-1 5.77305E-1 5.01574E-1 5.74927E-1 5.60659E-1 4.32965E-1 3.2063E-1 4.88887E-1 4.82825E-1 4.26465E-1 3.96131E-1 3.10665E-1 2.40135E-1 2.14719E-1 1.8476E-1 1.76445E-1 1.60491E-1 1.70156E-1 1.62163E-1 1.56848E-1 1.49038E-1 1.32769E-1 1.2742E-1 1.29847E-1 1.52091E-1 1.64066E-1 2.11453E-1 2.05177E-1 1.8829E-1 2.01179E-1 -9999 -9999 -9999 -9999 -9999 -9999 -9999 -9999 -9999 -9999 -9999 -9999 -9999 -9999 -9999 -9999 -9999 -9999 -9999 -9999 -9999 -9999 -9999 -9999 -9999 -9999 -9999 -9999 -9999 -9999 -9999 -9999 -9999 -9999 -9999 -9999 -9999 -9999 -9999 -9999 -9999 -9999 -9999
-9999 -9999 -9999 -9999 -9999 -9999 -9999 -9999 -9999 -9999 1.53219E-1 1.74673E-1 1.73094E-1 1.60611E-1 1.72417E-1 1.39606E-1 1.33389E-1 9.72352E-2 8.25612E-2 6.65668E-2 5.9716E-2 5.88707E-2 5.51791E-2 4.6273E-2 4.42426E-2 4.22705E-2 3.9283E-2 3.65955E-2 3.66854E-2 3.53337E-2 3.55311E-2 3.56193E-2 3.09261E-2 3.14562E-2 3.1795E-2 3.1795E-2 3.34513E-2 3.36206E-2 3.35358E-2 3.4478E-2 3.45937E-2 3.43153E-2 3.24321E-2 3.2659E-2 3.34957E-2 3.4601E-2 3.19721E-2 3.19721E-2 3.18903E-2 3.58235E-2 3.58235E-2 3.58235E-2 3.40387E-2 3.41257E-2 3.26602E-2 3.26602E-2 3.40982E-2 3.40982E-2 3.39817E-2 3.23522E-2 3.23522E-2 3.34408E-2 3.27399E-2 3.27399E-2 3.29092E-2 3.29942E-2 3.41079E-2 3.49819E-2 3.49819E-2 3.50719E-2 3.50719E-2 3.27124E-2 3.37443E-2 3.39198E-2 3.40079E-2 3.30537E-2 3.79235E-2 3.55794E-2 3.81183E-2 3.43629E-2 3.43629E-2 3.46562E-2 3.86374E-2 3.57092E-2 3.70123E-2 3.57092E-2 3.43877E-2 3.43877E-2 3.53492E-2 3.74276E-2 3.83033E-2 3.84026E-2 3.81567E-2 3.82556E-2 4.18365E-2 4.28871E-2 4.1944E-2 4.30272E-2 4.45154E-2 4.46913E-2 4.81844E-2 5.21934E-2 5.21577E-2 5.56205E-2 5.38809E-2 5.02627E-2 4.76819E-2 4.62485E-2 4.7439E-2 4.42582E-2 4.93155E-2 4.93155E-2 4.55879E-2 4.99462E-2 4.98194E-2 4.78301E-2 5.00734E-2 5.32387E-2 5.36442E-2 5.35087E-2 5.35087E-2 5.36442E-2 5.05906E-2 5.02048E-2 5.00492E-2 5.00492E-2 5.00492E-2 4.67075E-2 4.87853E-2 4.67075E-2 4.6828E-2 4.891E-2 4.98568E-2 4.98568E-2 4.98568E-2 4.97299E-2 5.03678E-2 5.07789E-2 5.06253E-2 5.06253E-2 4.94261E-2 4.73297E-2 4.75742E-2 4.7528E-2 4.77734E-2 5.14933E-2 5.14933E-2 5.16975E-2 5.05179E-2 5.06468E-2 5.04354E-2 5.13655E-2 5.24755E-2 5.41606E-2 5.54044E-2 5.55211E-2 5.63644E-2 5.95568E-2 6.01174E-2 5.85654E-2 5.87127E-2 5.88604E-2 6.36278E-2 6.13966E-2 6.18612E-2 6.48651E-2 6.65803E-2 6.65803E-2 6.70787E-2 6.55906E-2 6.62876E-2 6.79565E-2 6.81257E-2 7.31821E-2 7.32603E-2 7.59165E-2 7.59165E-2 7.82025E-2 8.14143E-2 8.22086E-2 9.07699E-2 9.09864E-2 9.32488E-2 1.0292E-1 1.20725E-1 1.29285E-1 1.21519E-1 1.33484E-1 1.51586E-1 1.75954E-1 1.29863E-1 1.22044E-1 1.22277E-1 1.15033E-1 1.15559E-1 1.16699E-1 1.27186E-1 1.40838E-1 1.41756E-1 1.47156E-1 1.6575E-1 1.66434E-1 1.66434E-1 1.62918E-1 1.72659E-1 1.71679E-1 1.62722E-1 1.61612E-1 1.57902E-1 1.6429E-1 1.69106E-1 1.52494E-1 1.52494E-1 1.40849E-1 1.41882E-1 1.37823E-1 1.37088E-1 1.34681E-1 1.3144E-1 1.32022E-1 1.33169E-1 1.33462E-1 1.4108E-1 1.42314E-1 1.48934E-1 1.53175E-1 1.5825E-1 1.63983E-1 1.73757E-1 1.89131E-1 2.02218E-1 2.41309E-1 2.54441E-1 2.49051E-1 3.00114E-1 3.98281E-1 3.60083E-1 3.57507E-1 4.10467E-1 5.05197E-1 5.74218E-1 5.80459E-1 5.74705E-1 5.39624E-1 3.91823E-1 3.21502E-1 3.02233E-1 3.12561E-1 3.11071E-1 3.29533E-1 4.18785E-1 4.29478E-1 5.25037E-1 5.0957E-1 5.85236E-1 6.38128E-1 6.6084E-1 6.7739E-1 5.91143E-1 5.75124E-1 6.39879E-1 6.94076E-1 6.98633E-1 6.93359E-1 7.10771E-1 7.08347E-1 7.19495E-1 7.18225E-1 7.16609E-1 7.22038E-1 7.20536E-1 7.24372E-1 7.28539E-1 7.34985E-1 7.36816E-1 7.32434E-1 7.4157E-1 7.36994E-1 7.46706E-1 7.42921E-1 7.23786E-1 7.16215E-1 6.77676E-1 6.25903E-1 4.96251E-1 5.90205E-1 4.46396E-1 3.28952E-1 2.99066E-1 5.02148E-1 4.65649E-1 4.04529E-1 3.64943E-1 2.84206E-1 2.37249E-1 1.88513E-1 1.85366E-1 1.74086E-1 1.57002E-1 1.75373E-1 1.74607E-1 1.43362E-1 1.34014E-1 1.31292E-1 1.24693E-1 1.1669E-1 1.25665E-1 1.44154E-1 1.68655E-1 1.83658E-1 1.8634E-1 -9999 -9999 -9999 -9999 -9999 -9999 -9999 -9999 -9999 -9999 -9999 -9999 -9999 -9999 -9999 -9999 -9999 -9999 -9999 -9999 -9999 -9999 -9999 -9999 -9999 -9999 -9999 -9999 -9999 -9999 -9999 -9999 -9999 -9999 -9999 -9999 -9999 -9999 -9999 -9999 -9999 -9999 -9999 -9999
-9999 -9999 -9999 -9999 -9999 -9999 -9999 2.06192E-1 1.95844E-1 1.72161E-1 1.54704E-1 1.65504E-1 1.83088E-1 1.68645E-1 1.74198E-1 1.4959E-1 1.38765E-1 1.37315E-1 1.06765E-1 8.23784E-2 6.23814E-2 5.93636E-2 5.55202E-2 5.14864E-2 4.43205E-2 4.23537E-2 3.98583E-2 3.87506E-2 3.70671E-2 3.48366E-2 3.33531E-2 3.30929E-2 3.09761E-2 3.16867E-2 3.19128E-2 3.2075E-2 3.3962E-2 3.53614E-2 3.53614E-2 3.6439E-2 3.71758E-2 3.70829E-2 3.55798E-2 3.55021E-2 3.64058E-2 3.64975E-2 3.37349E-2 3.39066E-2 3.59143E-2 3.58066E-2 3.58066E-2 3.58066E-2 3.39366E-2 3.41101E-2 3.18991E-2 3.27299E-2 3.39817E-2 3.31225E-2 3.32929E-2 3.26044E-2 3.32756E-2 3.01771E-2 2.92246E-2 3.1077E-2 3.30675E-2 3.41059E-2 3.50506E-2 3.50506E-2 3.50506E-2 3.50506E-2 3.53435E-2 3.50506E-2 3.54344E-2 3.55257E-2 3.30537E-2 3.56172E-2 3.79235E-2 3.79235E-2 3.86374E-2 3.86374E-2 3.43485E-2 3.4617E-2 3.85111E-2 3.86099E-2 3.57092E-2 3.57092E-2 3.57092E-2 3.61069E-2 3.72044E-2 3.72044E-2 4.0335E-2 4.0335E-2 4.15915E-2 4.18365E-2 4.16984E-2 4.28871E-2 3.96913E-2 4.18365E-2 4.83065E-2 4.80627E-2 5.17674E-2 5.22885E-2 5.24196E-2 5.79901E-2 4.99756E-2 4.86746E-2 4.9757E-2 4.64854E-2 4.90655E-2 4.90655E-2 4.9441E-2 4.93155E-2 4.58225E-2 4.95668E-2 5.40937E-2 5.31042E-2 5.17801E-2 5.35087E-2 5.35087E-2 5.20429E-2 5.59555E-2 5.77189E-2 5.05906E-2 5.05906E-2 4.94417E-2 4.93156E-2 4.91898E-2 4.91898E-2 4.891E-2 4.9035E-2 5.02635E-2 4.98568E-2 4.98568E-2 4.98568E-2 5.02635E-2 5.05205E-2 5.06495E-2 4.96237E-2 4.98778E-2 4.94261E-2 4.73297E-2 4.74518E-2 4.74058E-2 4.80201E-2 5.15704E-2 5.1516E-2 5.16475E-2 5.03892E-2 5.06468E-2 5.04354E-2 5.04354E-2 5.25642E-2 5.23421E-2 5.49264E-2 5.54044E-2 5.58236E-2 5.65296E-2 5.97298E-2 5.99673E-2 6.02679E-2 5.88604E-2 5.90085E-2 6.37863E-2 6.41044E-2 6.30256E-2 6.45846E-2 6.52649E-2 6.70787E-2 6.74514E-2 6.61228E-2 6.64529E-2 7.08794E-2 7.13054E-2 7.32603E-2 7.36211E-2 7.62886E-2 7.64754E-2 7.66626E-2 8.16122E-2 8.17579E-2 9.00476E-2 9.99245E-2 1.00393E-1 1.16811E-1 1.2038E-1 1.12987E-1 1.13245E-1 1.21519E-1 1.41402E-1 1.55852E-1 1.29576E-1 1.21728E-1 1.19606E-1 1.15111E-1 1.12486E-1 1.15823E-1 1.3206E-1 1.32844E-1 1.37473E-1 1.56384E-1 1.66434E-1 1.66777E-1 1.71263E-1 1.71844E-1 1.69129E-1 1.77377E-1 1.72026E-1 1.67405E-1 1.66597E-1 1.77321E-1 1.68416E-1 1.54677E-1 1.51855E-1 1.45406E-1 1.41456E-1 1.34527E-1 1.38122E-1 1.38706E-1 1.3144E-1 1.3628E-1 1.37147E-1 1.33757E-1 1.38604E-1 1.43105E-1 1.52589E-1 1.57507E-1 1.67041E-1 1.74032E-1 1.8869E-1 2.00807E-1 2.35666E-1 4.56311E-1 2.85952E-1 2.6135E-1 2.91958E-1 3.38847E-1 3.77539E-1 3.55915E-1 3.84458E-1 4.5283E-1 5.32278E-1 5.6148E-1 5.20459E-1 5.08926E-1 4.70545E-1 3.44541E-1 3.21247E-1 3.33198E-1 3.37466E-1 3.29009E-1 3.49917E-1 4.47646E-1 5.21081E-1 4.74015E-1 5.93692E-1 5.46893E-1 5.45448E-1 5.03703E-1 5.21686E-1 5.56126E-1 6.64803E-1 6.97298E-1 6.71931E-1 6.71096E-1 6.91544E-1 7.08032E-1 7.13514E-1 7.19914E-1 7.19532E-1 7.24572E-1 7.27015E-1 7.29015E-1 7.3245E-1 7.35244E-1 7.46768E-1 7.47009E-1 7.51486E-1 7.50715E-1 7.51092E-1 7.32706E-1 7.32948E-1 7.26706E-1 7.07894E-1 5.61913E-1 4.89374E-1 5.06648E-1 4.79777E-1 3.57594E-1 2.60897E-1 4.1265E-1 4.76526E-1 4.37036E-1 3.7574E-1 2.84818E-1 2.3346E-1 1.80843E-1 1.91376E-1 1.75403E-1 1.53401E-1 1.52217E-1 1.52807E-1 1.39324E-1 1.23673E-1 1.24039E-1 1.38315E-1 1.375E-1 1.36838E-1 1.50623E-1 1.63772E-1 1.89262E-1 1.84204E-1 -9999 -9999 -9999 -9999 -9999 -9999 -9999 -9999 -9999 -9999 -9999 -9999 -9999 -9999 -9999 -9999 -9999 -9999 -9999 -9999 -9999 -9999 -9999 -9999 -9999 -9999 -9999 -9999 -9999 -9999 -9999 -9999 -9999 -9999 -9999 -9999 -9999 -9999 -9999 -9999 -9999 -9999 -9999 -9999
-9999 -9999 -9999 -9999 -9999 -9999 -9999 1.89917E-1 1.92942E-1 1.48073E-1 1.5314E-1 1.58733E-1 1.69447E-1 1.75195E-1 1.72758E-1 1.59127E-1 1.33426E-1 1.27172E-1 1.02048E-1 8.52088E-2 6.55304E-2 5.87479E-2 5.4613E-2 5.18045E-2 4.69219E-2 4.36754E-2 4.29495E-2 3.89065E-2 3.64019E-2 3.46097E-2 3.38847E-2 3.25183E-2 3.25183E-2 3.03412E-2 3.13544E-2 3.25007E-2 3.22254E-2 3.41904E-2 3.54209E-2 3.65016E-2 3.65303E-2 3.59738E-2 3.8065E-2 3.63795E-2 3.63795E-2 3.62882E-2 3.55915E-2 3.53091E-2 3.77447E-2 3.78394E-2 3.61587E-2 3.33362E-2 3.32512E-2 3.31533E-2 3.19718E-2 3.43615E-2 3.20413E-2 3.48511E-2 3.32756E-2 3.32756E-2 3.17573E-2 2.92246E-2 2.92246E-2 2.86235E-2 3.29092E-2 3.41059E-2 3.50506E-2 3.51407E-2 3.51407E-2 3.23544E-2 3.24384E-2 3.26069E-2 3.26916E-2 3.2968E-2 3.39198E-2 3.6965E-2 3.57628E-2 3.6965E-2 3.81183E-2 3.65299E-2 3.65299E-2 3.47071E-2 3.48878E-2 3.75758E-2 3.58021E-2 3.58021E-2 3.58021E-2 3.59886E-2 3.99984E-2 4.0335E-2 4.04386E-2 4.33719E-2 4.38151E-2 4.36483E-2 4.39004E-2 4.61262E-2 4.61262E-2 4.60097E-2 4.83065E-2 5.02364E-2 5.22885E-2 4.94729E-2 5.79056E-2 5.79901E-2 4.99756E-2 5.03298E-2 5.17401E-2 5.161E-2 4.93155E-2 5.14802E-2 5.22639E-2 5.22639E-2 4.9441E-2 5.02009E-2 5.40937E-2 5.56758E-2 5.56758E-2 5.56758E-2 5.35087E-2 5.58155E-2 6.00095E-2 5.57776E-2 4.94417E-2 4.94417E-2 4.95682E-2 4.95682E-2 5.3338E-2 4.9695E-2 4.92451E-2 5.07789E-2 5.0808E-2 5.03918E-2 5.03918E-2 5.03918E-2 5.21887E-2 5.20258E-2 5.06495E-2 5.13971E-2 5.10578E-2 4.98328E-2 4.99602E-2 4.99332E-2 5.01392E-2 5.14391E-2 5.15704E-2 5.16475E-2 5.04711E-2 5.06724E-2 5.05179E-2 5.27852E-2 5.45544E-2 5.43239E-2 5.45985E-2 5.53686E-2 5.59922E-2 5.58236E-2 5.62461E-2 5.79799E-2 5.98175E-2 6.0751E-2 6.0751E-2 5.90085E-2 6.36973E-2 6.42977E-2 6.2677E-2 6.33404E-2 6.52649E-2 6.70787E-2 6.74514E-2 6.62876E-2 6.65267E-2 7.11302E-2 7.16572E-2 7.16572E-2 7.39837E-2 7.64754E-2 7.66626E-2 7.63133E-2 8.14143E-2 8.48992E-2 9.06937E-2 9.43698E-2 1.06211E-1 1.22137E-1 1.10344E-1 1.03092E-1 1.13245E-1 1.2615E-1 1.42364E-1 1.5229E-1 1.42398E-1 1.25538E-1 1.19336E-1 1.11635E-1 1.1138E-1 1.15638E-1 1.23229E-1 1.24428E-1 1.2848E-1 1.52019E-1 1.67121E-1 1.53305E-1 1.47156E-1 1.57944E-1 1.58601E-1 1.72026E-1 1.72375E-1 1.68435E-1 1.65917E-1 1.81689E-1 1.79103E-1 1.65625E-1 1.52174E-1 1.53458E-1 1.41456E-1 1.34527E-1 1.34821E-1 1.38706E-1 1.34399E-1 1.36578E-1 1.37745E-1 1.37732E-1 1.46763E-1 1.55888E-1 1.57535E-1 1.62281E-1 1.67735E-1 1.82684E-1 1.87757E-1 1.98569E-1 2.51449E-1 4.62307E-1 3.78569E-1 3.02738E-1 3.29232E-1 3.11971E-1 3.75337E-1 3.73246E-1 3.39855E-1 3.88363E-1 4.34785E-1 4.69811E-1 4.67877E-1 5.12342E-1 5.35403E-1 3.63706E-1 3.41596E-1 3.45629E-1 3.57098E-1 3.63434E-1 4.0122E-1 3.80271E-1 4.13192E-1 4.26515E-1 5.64375E-1 4.85542E-1 4.58857E-1 6.12107E-1 5.8858E-1 5.65359E-1 6.18281E-1 6.60688E-1 6.10623E-1 6.18776E-1 6.48653E-1 6.71382E-1 7.00633E-1 7.14162E-1 7.17423E-1 7.19806E-1 7.30415E-1 7.27141E-1 7.34397E-1 7.41817E-1 7.49666E-1 7.56873E-1 7.51702E-1 7.4767E-1 7.40768E-1 7.25668E-1 7.39805E-1 7.36909E-1 7.15432E-1 6.27825E-1 6.59395E-1 5.23721E-1 4.28196E-1 3.28684E-1 3.05454E-1 2.98922E-1 3.44831E-1 3.88028E-1 3.34991E-1 2.90561E-1 2.343E-1 1.85791E-1 1.95438E-1 1.84429E-1 1.61039E-1 1.52587E-1 1.25895E-1 1.27334E-1 1.23929E-1 1.1919E-1 1.28431E-1 1.40222E-1 1.49171E-1 1.45989E-1 1.48229E-1 1.58425E-1 1.55588E-1 -9999 -9999 -9999 -9999 -9999 -9999 -9999 -9999 -9999 -9999 -9999 -9999 -9999 -9999 -9999 -9999 -9999 -9999 -9999 -9999 -9999 -9999 -9999 -9999 -9999 -9999 -9999 -9999 -9999 -9999 -9999 -9999 -9999 -9999 -9999 -9999 -9999 -9999 -9999 -9999 -9999 -9999 -9999 -9999
-9999 -9999 -9999 -9999 -9999 -9999 -9999 1.53716E-1 1.51308E-1 1.33041E-1 1.4323E-1 1.5614E-1 1.75263E-1 1.75833E-1 1.81706E-1 1.78526E-1 1.27701E-1 9.90003E-2 9.66276E-2 8.34555E-2 6.39283E-2 5.92718E-2 5.6891E-2 5.29957E-2 4.57681E-2 4.36381E-2 4.21267E-2 4.09685E-2 3.6563E-2 3.75663E-2 3.42238E-2 3.19542E-2 3.04954E-2 3.16616E-2 3.08724E-2 3.1487E-2 3.23756E-2 3.33392E-2 3.56876E-2 3.56876E-2 3.55985E-2 3.64263E-2 3.73119E-2 3.66549E-2 3.6471E-2 3.66549E-2 3.67471E-2 3.75407E-2 4.07791E-2 3.77292E-2 3.57809E-2 3.30821E-2 3.34963E-2 3.34963E-2 3.19718E-2 3.34716E-2 3.1959E-2 2.94802E-2 2.94039E-2 3.05492E-2 2.91332E-2 2.84583E-2 3.18971E-2 2.92856E-2 3.02806E-2 3.58073E-2 3.70965E-2 3.70965E-2 3.70359E-2 3.25225E-2 3.25225E-2 3.25225E-2 3.54127E-2 3.26916E-2 3.53218E-2 3.98813E-2 3.71549E-2 3.39729E-2 3.59472E-2 3.73459E-2 3.65299E-2 3.65299E-2 3.48878E-2 3.48878E-2 3.64126E-2 3.47756E-2 3.56885E-2 3.59886E-2 3.70636E-2 4.03073E-2 4.32334E-2 4.32334E-2 4.34272E-2 4.34272E-2 4.37038E-2 4.86615E-2 4.63601E-2 4.63601E-2 5.04887E-2 5.46807E-2 5.1638E-2 5.03624E-2 5.80486E-2 5.3984E-2 5.00403E-2 5.3984E-2 5.05841E-2 5.02032E-2 5.17401E-2 5.17401E-2 5.23957E-2 5.37273E-2 5.33822E-2 5.39578E-2 5.55365E-2 5.58155E-2 5.55365E-2 5.58155E-2 5.33735E-2 5.72873E-2 6.19747E-2 5.20429E-2 5.20429E-2 5.20429E-2 5.20429E-2 4.99844E-2 5.32937E-2 5.34286E-2 5.07789E-2 5.07789E-2 5.07789E-2 5.06495E-2 5.0808E-2 5.21581E-2 5.20258E-2 5.20258E-2 5.27217E-2 5.34159E-2 5.11877E-2 5.10296E-2 5.17107E-2 5.03443E-2 5.17289E-2 5.39734E-2 5.15704E-2 5.28036E-2 5.30712E-2 5.30109E-2 5.30109E-2 5.42799E-2 5.45544E-2 5.44842E-2 5.35219E-2 5.39289E-2 5.57115E-2 5.59922E-2 5.75447E-2 5.81257E-2 5.99959E-2 6.02968E-2 5.92392E-2 6.32788E-2 6.53608E-2 6.42641E-2 6.31828E-2 6.33404E-2 6.38157E-2 7.01851E-2 6.85068E-2 6.88895E-2 6.63614E-2 7.14811E-2 7.18336E-2 7.42644E-2 7.62886E-2 7.65E-2 7.70628E-2 8.26804E-2 8.16122E-2 8.53637E-2 9.47393E-2 9.47393E-2 1.03529E-1 1.00158E-1 1.02848E-1 1.03327E-1 1.10428E-1 1.26736E-1 1.80103E-1 1.67398E-1 1.61356E-1 1.26659E-1 1.19017E-1 1.11921E-1 1.12435E-1 1.15467E-1 1.2245E-1 1.23E-1 1.21054E-1 1.28196E-1 1.45903E-1 1.51698E-1 1.34471E-1 1.43073E-1 1.48167E-1 1.62177E-1 1.62511E-1 1.62278E-1 1.5692E-1 1.62612E-1 1.72923E-1 1.71472E-1 1.61103E-1 1.47949E-1 1.41882E-1 1.41882E-1 1.35115E-1 1.37387E-1 1.39613E-1 1.39766E-1 1.4461E-1 1.44751E-1 1.47079E-1 1.55888E-1 1.58198E-1 1.71262E-1 1.76277E-1 1.79696E-1 1.97161E-1 2.0364E-1 2.27564E-1 2.94735E-1 4.3667E-1 4.43276E-1 3.65168E-1 3.00172E-1 3.38754E-1 3.3089E-1 3.33476E-1 3.52038E-1 3.89675E-1 4.04323E-1 4.44485E-1 4.70764E-1 4.88656E-1 3.4879E-1 3.73709E-1 3.77717E-1 3.77717E-1 4.08819E-1 4.86108E-1 4.1853E-1 4.05149E-1 3.97102E-1 4.30129E-1 5.15086E-1 4.63897E-1 5.99484E-1 6.69291E-1 6.30669E-1 5.66909E-1 5.59733E-1 6.12727E-1 6.35618E-1 5.95376E-1 6.20768E-1 7.06528E-1 6.82515E-1 6.88889E-1 7.09381E-1 7.24595E-1 7.27578E-1 7.32794E-1 7.39654E-1 7.45724E-1 7.51222E-1 7.56927E-1 7.5233E-1 7.40354E-1 7.23826E-1 7.39436E-1 7.32922E-1 7.15845E-1 6.42398E-1 5.37513E-1 4.49585E-1 4.49209E-1 4.39276E-1 3.85617E-1 3.49703E-1 3.37843E-1 4.03148E-1 3.66458E-1 2.87672E-1 2.30416E-1 1.86167E-1 2.02324E-1 1.94832E-1 1.72869E-1 1.76604E-1 1.39439E-1 1.26777E-1 1.37596E-1 1.40113E-1 1.49759E-1 1.49673E-1 1.51961E-1 1.41786E-1 1.28421E-1 1.41822E-1 1.37835E-1 -9999 -9999 -9999 -9999 -9999 -9999 -9999 -9999 -9999 -9999 -9999 -9999 -9999 -9999 -9999 -9999 -9999 -9999 -9999 -9999 -9999 -9999 -9999 -9999 -9999 -9999 -9999 -9999 -9999 -9999 -9999 -9999 -9999 -9999 -9999 -9999 -9999 -9999 -9999 -9999 -9999 -9999 -9999 -9999
[truncated: 629,452 more chars]
