# Supplementary material for: Acacia dealbata invasion in Chile: Surprises from climatic niche and species distribution models
Source: Ecol Evol. 2019 Jun 23;9(13):7562–73. doi: 10.1002/ece3.5295 (PMC6635919; doi:10.1002/ece3.5295)
Supplement: Supplementary file 3 [file ECE3-9-7562-s003.asc]

ncols         136
nrows         370
xllcorner     -75.677917
yllcorner     -49.226489
cellsize      0.041666666667
NODATA_value  -9999
-9999 -9999 -9999 -9999 -9999 -9999 -9999 -9999 -9999 -9999 -9999 -9999 -9999 -9999 -9999 -9999 -9999 -9999 -9999 -9999 -9999 -9999 -9999 -9999 -9999 -9999 -9999 -9999 -9999 -9999 -9999 -9999 -9999 -9999 -9999 -9999 -9999 -9999 -9999 -9999 -9999 -9999 -9999 -9999 -9999 -9999 -9999 -9999 -9999 -9999 -9999 -9999 -9999 -9999 -9999 -9999 -9999 -9999 -9999 -9999 -9999 -9999 -9999 -9999 -9999 -9999 -9999 -9999 -9999 -9999 -9999 -9999 -9999 -9999 -9999 -9999 -9999 -9999 -9999 -9999 -9999 -9999 -9999 -9999 -9999 -9999 -9999 -9999 -9999 -9999 -9999 -9999 -9999 -9999 -9999 -9999 -9999 -9999 -9999 -9999 -9999 -9999 -9999 -9999 -9999 -9999 -9999 -9999 -9999 -9999 -9999 -9999 -9999 -9999 -9999 -9999 -9999 -9999 -9999 -9999 -9999 5.3542E-1 3.63378E-1 -9999 -9999 -9999 -9999 -9999 -9999 -9999 -9999 -9999 -9999 -9999 -9999 -9999
-9999 -9999 -9999 -9999 -9999 -9999 -9999 -9999 -9999 -9999 -9999 -9999 -9999 -9999 -9999 -9999 -9999 -9999 -9999 -9999 -9999 -9999 -9999 -9999 -9999 -9999 -9999 -9999 -9999 -9999 -9999 -9999 -9999 -9999 -9999 -9999 -9999 -9999 -9999 -9999 -9999 -9999 -9999 -9999 -9999 -9999 -9999 -9999 -9999 -9999 -9999 -9999 -9999 -9999 -9999 -9999 -9999 -9999 -9999 -9999 -9999 -9999 -9999 -9999 -9999 -9999 -9999 -9999 -9999 -9999 -9999 -9999 -9999 -9999 -9999 -9999 -9999 -9999 -9999 -9999 -9999 -9999 -9999 -9999 -9999 -9999 -9999 -9999 -9999 -9999 -9999 -9999 -9999 -9999 -9999 -9999 -9999 -9999 -9999 -9999 -9999 -9999 -9999 -9999 -9999 -9999 -9999 -9999 -9999 -9999 -9999 -9999 -9999 -9999 -9999 -9999 -9999 -9999 -9999 -9999 6.63787E-1 5.84412E-1 2.86198E-1 1.45431E-1 -9999 -9999 -9999 -9999 -9999 -9999 -9999 -9999 -9999 -9999 -9999 -9999
-9999 -9999 -9999 -9999 -9999 -9999 -9999 -9999 -9999 -9999 -9999 -9999 -9999 -9999 -9999 -9999 -9999 -9999 -9999 -9999 -9999 -9999 -9999 -9999 -9999 -9999 -9999 -9999 -9999 -9999 -9999 -9999 -9999 -9999 -9999 -9999 -9999 -9999 -9999 -9999 -9999 -9999 -9999 -9999 -9999 -9999 -9999 -9999 -9999 -9999 -9999 -9999 -9999 -9999 -9999 -9999 -9999 -9999 -9999 -9999 -9999 -9999 -9999 -9999 -9999 -9999 -9999 -9999 -9999 -9999 -9999 -9999 -9999 -9999 -9999 -9999 -9999 -9999 -9999 -9999 -9999 -9999 -9999 -9999 -9999 -9999 -9999 -9999 -9999 -9999 -9999 -9999 7.93386E-1 -9999 -9999 -9999 -9999 -9999 -9999 -9999 -9999 -9999 -9999 -9999 -9999 -9999 -9999 -9999 -9999 -9999 -9999 -9999 -9999 -9999 -9999 -9999 -9999 -9999 -9999 5.9042E-1 6.27708E-1 4.44623E-1 2.88978E-1 1.98599E-1 -9999 -9999 -9999 -9999 -9999 -9999 -9999 -9999 -9999 -9999 -9999 -9999
-9999 -9999 -9999 -9999 -9999 -9999 -9999 -9999 -9999 -9999 -9999 -9999 -9999 -9999 -9999 -9999 -9999 -9999 -9999 -9999 -9999 -9999 -9999 -9999 -9999 -9999 -9999 -9999 -9999 -9999 -9999 -9999 -9999 -9999 -9999 -9999 -9999 -9999 -9999 -9999 -9999 -9999 -9999 -9999 -9999 -9999 -9999 -9999 -9999 -9999 -9999 -9999 -9999 -9999 -9999 -9999 -9999 -9999 -9999 -9999 -9999 -9999 -9999 -9999 -9999 -9999 -9999 -9999 -9999 -9999 -9999 -9999 -9999 -9999 -9999 -9999 -9999 -9999 -9999 -9999 -9999 -9999 -9999 -9999 -9999 -9999 -9999 -9999 -9999 -9999 -9999 7.88042E-1 7.92352E-1 7.91316E-1 7.90519E-1 -9999 -9999 -9999 -9999 -9999 -9999 -9999 -9999 -9999 -9999 -9999 -9999 -9999 -9999 -9999 -9999 -9999 -9999 -9999 3.73064E-1 2.39753E-1 2.41369E-1 4.34572E-1 6.08798E-1 5.89299E-1 5.56243E-1 4.27822E-1 2.48184E-1 1.70956E-1 1.13721E-1 -9999 -9999 -9999 -9999 -9999 -9999 -9999 -9999 -9999 -9999 -9999
-9999 -9999 -9999 -9999 -9999 -9999 -9999 -9999 -9999 -9999 -9999 -9999 -9999 -9999 -9999 -9999 -9999 -9999 -9999 -9999 -9999 -9999 -9999 -9999 -9999 -9999 -9999 -9999 -9999 -9999 -9999 -9999 -9999 -9999 -9999 -9999 -9999 -9999 -9999 -9999 -9999 -9999 -9999 -9999 -9999 -9999 -9999 -9999 -9999 -9999 -9999 -9999 -9999 -9999 -9999 -9999 -9999 -9999 -9999 -9999 -9999 -9999 -9999 -9999 -9999 -9999 -9999 -9999 -9999 -9999 -9999 -9999 -9999 -9999 -9999 -9999 -9999 -9999 -9999 -9999 -9999 -9999 -9999 -9999 -9999 -9999 -9999 -9999 -9999 -9999 -9999 7.88969E-1 7.88234E-1 7.85957E-1 7.85049E-1 7.83649E-1 -9999 -9999 -9999 -9999 -9999 -9999 -9999 -9999 -9999 -9999 -9999 -9999 -9999 -9999 -9999 -9999 1.6612E-1 -9999 1.89686E-1 1.71197E-1 1.737E-1 3.80351E-1 5.88769E-1 5.86756E-1 5.65173E-1 4.42176E-1 2.14081E-1 1.42763E-1 1.28803E-1 -9999 -9999 -9999 -9999 -9999 -9999 -9999 -9999 -9999 -9999 -9999
-9999 -9999 -9999 -9999 -9999 -9999 -9999 -9999 -9999 -9999 -9999 -9999 -9999 -9999 -9999 -9999 -9999 -9999 -9999 -9999 -9999 -9999 -9999 -9999 -9999 -9999 -9999 -9999 -9999 -9999 -9999 -9999 -9999 -9999 -9999 -9999 -9999 -9999 -9999 -9999 -9999 -9999 -9999 -9999 -9999 -9999 -9999 -9999 -9999 -9999 -9999 -9999 -9999 -9999 -9999 -9999 -9999 -9999 -9999 -9999 -9999 -9999 -9999 -9999 -9999 -9999 -9999 -9999 -9999 -9999 -9999 -9999 -9999 -9999 -9999 -9999 -9999 -9999 -9999 -9999 -9999 -9999 -9999 -9999 -9999 -9999 -9999 -9999 -9999 -9999 7.6299E-1 7.82877E-1 7.74414E-1 7.45466E-1 7.78378E-1 7.65642E-1 7.36227E-1 -9999 7.7037E-1 7.67166E-1 6.86593E-1 -9999 -9999 -9999 -9999 -9999 -9999 -9999 -9999 -9999 -9999 -9999 4.68135E-1 3.93049E-1 3.04673E-1 2.51378E-1 1.99052E-1 4.16112E-1 5.58549E-1 5.67626E-1 5.44954E-1 4.6972E-1 3.59236E-1 2.54159E-1 2.22172E-1 1.57392E-1 -9999 -9999 -9999 -9999 -9999 -9999 -9999 -9999 -9999 -9999
-9999 -9999 -9999 -9999 -9999 -9999 -9999 -9999 -9999 -9999 -9999 -9999 -9999 -9999 -9999 -9999 -9999 -9999 -9999 -9999 -9999 -9999 -9999 -9999 -9999 -9999 -9999 -9999 -9999 -9999 -9999 -9999 -9999 -9999 -9999 -9999 -9999 -9999 -9999 -9999 -9999 -9999 -9999 -9999 -9999 -9999 -9999 -9999 -9999 -9999 -9999 -9999 -9999 -9999 -9999 -9999 -9999 -9999 -9999 -9999 -9999 -9999 -9999 -9999 -9999 -9999 -9999 -9999 -9999 -9999 -9999 -9999 -9999 -9999 -9999 -9999 -9999 -9999 -9999 -9999 -9999 -9999 -9999 -9999 -9999 -9999 -9999 -9999 -9999 7.63806E-1 6.52491E-1 6.82613E-1 6.97124E-1 7.16945E-1 7.51746E-1 7.18559E-1 6.76339E-1 7.42432E-1 7.71257E-1 7.67916E-1 7.4487E-1 6.46363E-1 -9999 -9999 7.47725E-1 -9999 -9999 -9999 -9999 -9999 -9999 -9999 3.93329E-1 3.26029E-1 2.319E-1 4.37261E-1 4.2506E-1 5.67972E-1 5.76236E-1 5.61997E-1 5.33527E-1 4.51624E-1 3.32323E-1 2.35605E-1 1.85059E-1 1.30932E-1 6.26654E-2 5.10013E-2 3.52812E-2 -9999 -9999 -9999 -9999 -9999 -9999 -9999
-9999 -9999 -9999 -9999 -9999 -9999 -9999 -9999 -9999 -9999 -9999 -9999 -9999 -9999 -9999 -9999 -9999 -9999 -9999 -9999 -9999 -9999 -9999 -9999 -9999 -9999 -9999 -9999 -9999 -9999 -9999 -9999 -9999 -9999 -9999 -9999 -9999 -9999 -9999 -9999 -9999 -9999 -9999 -9999 -9999 -9999 -9999 -9999 -9999 -9999 -9999 -9999 -9999 -9999 -9999 -9999 -9999 -9999 -9999 -9999 -9999 -9999 -9999 -9999 -9999 -9999 -9999 -9999 -9999 -9999 -9999 -9999 -9999 -9999 -9999 -9999 -9999 -9999 -9999 -9999 -9999 -9999 -9999 -9999 -9999 -9999 -9999 -9999 -9999 7.78894E-1 6.94597E-1 6.6096E-1 6.7634E-1 6.93919E-1 7.21339E-1 6.87356E-1 6.84107E-1 7.59201E-1 7.77861E-1 7.72984E-1 7.53073E-1 7.61259E-1 7.68434E-1 7.64826E-1 6.83063E-1 -9999 -9999 -9999 -9999 -9999 -9999 2.65275E-1 1.80367E-1 1.66191E-1 3.72992E-1 5.63082E-1 5.71198E-1 5.74758E-1 5.73409E-1 5.62486E-1 5.42614E-1 4.17245E-1 2.44729E-1 2.12218E-1 2.06115E-1 1.73725E-1 8.68662E-2 4.07803E-2 3.92224E-2 4.09358E-2 -9999 -9999 -9999 -9999 -9999 -9999
-9999 -9999 -9999 -9999 -9999 -9999 -9999 -9999 -9999 -9999 -9999 -9999 -9999 -9999 -9999 -9999 -9999 -9999 -9999 -9999 -9999 -9999 -9999 -9999 -9999 -9999 -9999 -9999 -9999 -9999 -9999 -9999 -9999 -9999 -9999 -9999 -9999 -9999 -9999 -9999 -9999 -9999 -9999 -9999 -9999 -9999 -9999 -9999 -9999 -9999 -9999 -9999 -9999 -9999 -9999 -9999 -9999 -9999 -9999 -9999 -9999 -9999 -9999 -9999 -9999 -9999 -9999 -9999 -9999 -9999 -9999 -9999 -9999 -9999 -9999 -9999 -9999 -9999 -9999 -9999 -9999 -9999 -9999 -9999 -9999 -9999 -9999 -9999 7.5288E-1 7.49198E-1 7.03245E-1 6.48401E-1 6.64649E-1 6.82725E-1 6.81192E-1 6.52159E-1 6.74015E-1 7.118E-1 7.64201E-1 7.75903E-1 7.78759E-1 7.72984E-1 7.7221E-1 7.63699E-1 7.03671E-1 4.99137E-1 -9999 -9999 -9999 -9999 4.72152E-1 4.41531E-1 3.60146E-1 2.29904E-1 3.10872E-1 5.62701E-1 5.77836E-1 5.63122E-1 5.43366E-1 5.41194E-1 5.06157E-1 3.15058E-1 2.41634E-1 2.92125E-1 2.29654E-1 1.31817E-1 5.88547E-2 4.68267E-2 4.43479E-2 7.90898E-2 3.93665E-2 -9999 -9999 -9999 -9999 -9999
-9999 -9999 -9999 -9999 -9999 -9999 -9999 -9999 -9999 -9999 -9999 -9999 -9999 -9999 -9999 -9999 -9999 -9999 -9999 -9999 -9999 -9999 -9999 -9999 -9999 -9999 -9999 -9999 -9999 -9999 -9999 -9999 -9999 -9999 -9999 -9999 -9999 -9999 -9999 -9999 -9999 -9999 -9999 -9999 -9999 -9999 -9999 -9999 -9999 -9999 -9999 -9999 -9999 -9999 -9999 -9999 -9999 -9999 -9999 -9999 -9999 -9999 -9999 -9999 -9999 -9999 -9999 -9999 -9999 -9999 -9999 -9999 -9999 -9999 -9999 -9999 -9999 -9999 -9999 -9999 -9999 -9999 -9999 -9999 -9999 -9999 -9999 -9999 6.89306E-1 6.3536E-1 6.60946E-1 6.64941E-1 6.60809E-1 6.57102E-1 6.56018E-1 6.72468E-1 7.21932E-1 7.37466E-1 7.56494E-1 7.73397E-1 7.78163E-1 7.74111E-1 7.70484E-1 7.6483E-1 7.6551E-1 6.32703E-1 6.62853E-1 6.70877E-1 5.69326E-1 3.73991E-1 2.22251E-1 4.53604E-1 4.19627E-1 4.75052E-1 5.67053E-1 5.58527E-1 5.52431E-1 5.30396E-1 5.17398E-1 5.03686E-1 4.68902E-1 3.67391E-1 3.32311E-1 3.52072E-1 2.75682E-1 2.14979E-1 1.7221E-1 9.95686E-2 1.19642E-1 5.08303E-2 6.29342E-2 3.43105E-2 3.40856E-2 -9999 -9999 -9999
-9999 -9999 -9999 -9999 -9999 -9999 -9999 -9999 -9999 -9999 -9999 -9999 -9999 -9999 -9999 -9999 -9999 -9999 -9999 -9999 -9999 -9999 -9999 -9999 -9999 -9999 -9999 -9999 -9999 -9999 -9999 -9999 -9999 -9999 -9999 -9999 -9999 -9999 -9999 -9999 -9999 -9999 -9999 -9999 -9999 -9999 -9999 -9999 -9999 -9999 -9999 -9999 -9999 -9999 -9999 -9999 -9999 -9999 -9999 -9999 -9999 -9999 -9999 -9999 -9999 -9999 -9999 -9999 -9999 -9999 -9999 -9999 -9999 -9999 -9999 -9999 -9999 -9999 -9999 -9999 -9999 -9999 -9999 -9999 -9999 -9999 -9999 -9999 -9999 6.40491E-1 5.88958E-1 6.29237E-1 6.59452E-1 6.47236E-1 6.74828E-1 6.81773E-1 7.31031E-1 7.46647E-1 7.71985E-1 7.7849E-1 7.79507E-1 7.79168E-1 7.7035E-1 7.21939E-1 7.41679E-1 6.65148E-1 6.52624E-1 4.90357E-1 4.30708E-1 3.16317E-1 5.46546E-1 6.69088E-1 6.2603E-1 6.31843E-1 5.98017E-1 5.80371E-1 5.53797E-1 5.31986E-1 4.26548E-1 4.69131E-1 4.2645E-1 3.26521E-1 3.66091E-1 3.66366E-1 3.77396E-1 2.92606E-1 2.179E-1 1.3032E-1 1.71181E-1 1.65494E-1 1.12878E-1 6.16368E-2 5.16634E-2 3.95629E-2 -9999 -9999
-9999 -9999 -9999 -9999 -9999 -9999 -9999 -9999 -9999 -9999 -9999 -9999 -9999 -9999 -9999 -9999 -9999 -9999 -9999 -9999 -9999 -9999 -9999 -9999 -9999 -9999 -9999 -9999 -9999 -9999 -9999 -9999 -9999 -9999 -9999 -9999 -9999 -9999 -9999 -9999 -9999 -9999 -9999 -9999 -9999 -9999 -9999 -9999 -9999 -9999 -9999 -9999 -9999 -9999 -9999 -9999 -9999 -9999 -9999 -9999 -9999 -9999 -9999 -9999 -9999 -9999 -9999 -9999 -9999 -9999 -9999 -9999 -9999 -9999 -9999 -9999 -9999 -9999 -9999 -9999 -9999 -9999 -9999 -9999 -9999 -9999 -9999 -9999 -9999 6.74505E-1 5.87649E-1 5.84521E-1 6.60536E-1 6.92008E-1 6.96684E-1 7.13395E-1 7.39553E-1 7.57178E-1 7.80624E-1 7.813E-1 7.77246E-1 7.79917E-1 7.74656E-1 7.66804E-1 7.01989E-1 6.4183E-1 5.024E-1 3.19425E-1 4.40182E-1 4.62327E-1 6.72447E-1 6.69963E-1 6.48132E-1 6.04198E-1 5.67105E-1 5.82681E-1 5.69087E-1 5.57328E-1 4.74838E-1 4.20958E-1 3.9538E-1 4.0238E-1 3.48532E-1 3.00577E-1 3.18331E-1 2.5675E-1 1.51093E-1 1.28633E-1 8.8971E-2 6.07153E-2 4.96213E-2 3.54885E-2 2.81835E-2 2.1384E-2 -9999 -9999
-9999 -9999 -9999 -9999 -9999 -9999 -9999 -9999 -9999 -9999 -9999 -9999 -9999 -9999 -9999 -9999 -9999 -9999 -9999 -9999 -9999 -9999 -9999 -9999 -9999 -9999 -9999 -9999 -9999 -9999 -9999 -9999 -9999 -9999 -9999 -9999 -9999 -9999 -9999 -9999 -9999 -9999 -9999 -9999 -9999 -9999 -9999 -9999 -9999 -9999 -9999 -9999 -9999 -9999 -9999 -9999 -9999 -9999 -9999 -9999 -9999 -9999 -9999 -9999 -9999 -9999 -9999 -9999 -9999 -9999 -9999 -9999 -9999 -9999 -9999 -9999 -9999 -9999 -9999 -9999 -9999 -9999 -9999 -9999 -9999 -9999 -9999 -9999 -9999 6.69655E-1 5.25387E-1 5.1057E-1 6.32432E-1 6.73448E-1 7.21513E-1 7.30644E-1 7.37183E-1 7.34649E-1 7.68079E-1 7.8605E-1 7.87413E-1 7.81963E-1 7.77864E-1 7.71809E-1 7.69145E-1 7.4383E-1 5.8923E-1 3.93035E-1 6.95708E-1 6.85376E-1 6.32841E-1 5.98939E-1 6.28834E-1 5.62297E-1 6.23176E-1 6.00083E-1 5.94073E-1 5.92933E-1 5.00296E-1 3.65538E-1 3.56172E-1 2.50257E-1 3.24545E-1 2.73827E-1 2.14845E-1 2.87973E-1 2.14795E-1 6.55608E-2 5.54759E-2 6.58052E-2 4.62539E-2 4.50541E-2 4.95108E-2 3.48487E-2 1.848E-2 -9999
-9999 -9999 -9999 -9999 -9999 -9999 -9999 -9999 -9999 -9999 -9999 -9999 -9999 -9999 -9999 -9999 -9999 -9999 -9999 -9999 -9999 -9999 -9999 -9999 -9999 -9999 -9999 -9999 -9999 -9999 -9999 -9999 -9999 -9999 -9999 -9999 -9999 -9999 -9999 -9999 -9999 -9999 -9999 -9999 -9999 -9999 -9999 -9999 -9999 -9999 -9999 -9999 -9999 -9999 -9999 -9999 -9999 -9999 -9999 -9999 -9999 -9999 -9999 -9999 -9999 -9999 -9999 -9999 -9999 -9999 -9999 -9999 -9999 -9999 -9999 -9999 -9999 -9999 -9999 -9999 -9999 -9999 -9999 -9999 -9999 -9999 -9999 -9999 -9999 6.45786E-1 5.03301E-1 5.07513E-1 5.88993E-1 6.42094E-1 7.31897E-1 7.39063E-1 7.57428E-1 7.54771E-1 7.33652E-1 7.8147E-1 7.85679E-1 7.87433E-1 7.59178E-1 7.06017E-1 7.15552E-1 7.43787E-1 7.43009E-1 6.203E-1 6.76558E-1 6.95808E-1 6.76102E-1 6.53718E-1 6.62961E-1 6.48581E-1 6.26122E-1 6.14285E-1 6.02446E-1 5.63978E-1 4.65389E-1 3.47475E-1 2.78582E-1 1.86495E-1 2.59695E-1 2.43461E-1 1.50869E-1 1.39484E-1 2.63823E-1 2.24239E-1 1.99387E-1 1.49879E-1 1.24311E-1 1.10773E-1 9.62695E-2 4.23708E-2 4.97661E-2 2.65033E-2
-9999 -9999 -9999 -9999 -9999 -9999 -9999 -9999 -9999 -9999 -9999 -9999 -9999 -9999 -9999 -9999 -9999 -9999 -9999 -9999 -9999 -9999 -9999 -9999 -9999 -9999 -9999 -9999 -9999 -9999 -9999 -9999 -9999 -9999 -9999 -9999 -9999 -9999 -9999 -9999 -9999 -9999 -9999 -9999 -9999 -9999 -9999 -9999 -9999 -9999 -9999 -9999 -9999 -9999 -9999 -9999 -9999 -9999 -9999 -9999 -9999 -9999 -9999 -9999 -9999 -9999 -9999 -9999 -9999 -9999 -9999 -9999 -9999 -9999 -9999 -9999 -9999 -9999 -9999 -9999 -9999 -9999 -9999 -9999 -9999 -9999 -9999 -9999 7.67467E-1 7.0871E-1 5.93638E-1 4.85942E-1 5.73136E-1 6.60103E-1 7.21827E-1 7.5279E-1 7.61425E-1 7.67993E-1 7.74792E-1 7.74772E-1 7.91079E-1 7.83744E-1 7.78769E-1 7.23954E-1 6.62605E-1 6.1283E-1 7.25346E-1 7.22615E-1 6.94894E-1 6.97251E-1 6.16428E-1 6.66354E-1 6.56321E-1 6.42513E-1 6.3983E-1 6.1686E-1 5.84104E-1 5.18709E-1 2.97691E-1 1.97823E-1 2.04074E-1 1.73157E-1 2.50048E-1 1.48615E-1 7.49866E-2 1.23305E-1 1.52204E-1 6.97762E-2 1.79339E-1 1.18438E-1 7.87649E-2 5.37175E-2 4.49818E-2 4.53572E-2 4.35334E-2 3.54549E-2
-9999 -9999 -9999 -9999 -9999 -9999 -9999 -9999 -9999 -9999 -9999 -9999 -9999 -9999 -9999 -9999 -9999 -9999 -9999 -9999 -9999 -9999 -9999 -9999 -9999 -9999 -9999 -9999 -9999 -9999 -9999 -9999 -9999 -9999 -9999 -9999 -9999 -9999 -9999 -9999 -9999 -9999 -9999 -9999 -9999 -9999 -9999 -9999 -9999 -9999 -9999 -9999 -9999 -9999 -9999 -9999 -9999 -9999 -9999 -9999 -9999 -9999 -9999 -9999 -9999 -9999 -9999 -9999 -9999 -9999 -9999 -9999 -9999 -9999 -9999 -9999 -9999 -9999 -9999 -9999 -9999 -9999 -9999 -9999 -9999 -9999 -9999 7.32364E-1 6.94774E-1 6.99619E-1 6.35033E-1 5.52857E-1 5.00362E-1 6.04184E-1 7.09556E-1 7.44485E-1 7.44563E-1 7.22891E-1 7.67542E-1 7.76638E-1 7.71577E-1 7.69352E-1 7.64067E-1 7.61344E-1 7.54116E-1 6.76734E-1 5.02323E-1 6.24203E-1 6.97271E-1 6.90834E-1 6.6206E-1 6.03027E-1 5.70355E-1 6.34855E-1 6.21676E-1 5.79574E-1 4.77875E-1 4.68383E-1 2.78626E-1 1.98677E-1 1.56073E-1 1.40217E-1 1.64703E-1 7.40107E-2 5.36832E-2 1.2694E-1 7.28437E-2 4.90648E-2 1.69076E-1 6.13951E-2 4.42083E-2 5.43387E-2 4.75285E-2 3.79306E-2 2.23492E-2 -9999
-9999 -9999 -9999 -9999 -9999 -9999 -9999 -9999 -9999 -9999 -9999 -9999 -9999 -9999 -9999 -9999 -9999 -9999 -9999 -9999 -9999 -9999 -9999 -9999 -9999 -9999 -9999 -9999 -9999 -9999 -9999 -9999 -9999 -9999 -9999 -9999 -9999 -9999 -9999 -9999 -9999 -9999 -9999 -9999 -9999 -9999 -9999 -9999 -9999 -9999 -9999 -9999 -9999 -9999 -9999 -9999 -9999 -9999 -9999 -9999 -9999 -9999 -9999 -9999 -9999 -9999 -9999 -9999 -9999 -9999 -9999 -9999 -9999 -9999 -9999 -9999 -9999 -9999 -9999 -9999 -9999 -9999 -9999 -9999 -9999 -9999 -9999 -9999 6.6831E-1 6.17382E-1 5.74528E-1 5.83192E-1 5.00683E-1 5.43486E-1 6.52821E-1 7.22494E-1 6.90464E-1 6.79655E-1 7.32648E-1 7.51323E-1 7.59154E-1 7.54313E-1 7.56811E-1 7.48153E-1 7.19939E-1 5.54182E-1 5.02877E-1 6.77705E-1 6.67131E-1 6.69665E-1 6.6145E-1 6.15593E-1 6.26026E-1 6.24341E-1 6.10082E-1 5.40756E-1 4.1386E-1 3.87275E-1 3.85079E-1 2.68502E-1 2.01764E-1 1.66229E-1 8.60512E-2 4.66099E-2 6.60984E-2 1.45984E-1 6.65658E-2 4.17922E-2 4.55787E-2 1.2163E-1 6.74166E-2 4.08845E-2 3.50082E-2 -9999 -9999 -9999
-9999 -9999 -9999 -9999 -9999 -9999 -9999 -9999 -9999 -9999 -9999 -9999 -9999 -9999 -9999 -9999 -9999 -9999 -9999 -9999 -9999 -9999 -9999 -9999 -9999 -9999 -9999 -9999 -9999 -9999 -9999 -9999 -9999 -9999 -9999 -9999 -9999 -9999 -9999 -9999 -9999 -9999 -9999 -9999 -9999 -9999 -9999 -9999 -9999 -9999 -9999 -9999 -9999 -9999 -9999 -9999 -9999 -9999 -9999 -9999 -9999 -9999 -9999 -9999 -9999 -9999 -9999 -9999 -9999 -9999 -9999 -9999 -9999 -9999 -9999 -9999 -9999 -9999 -9999 -9999 -9999 -9999 -9999 -9999 -9999 -9999 -9999 6.87239E-1 7.32917E-1 7.12275E-1 6.79945E-1 6.87563E-1 6.60556E-1 5.56525E-1 5.54002E-1 7.038E-1 6.91028E-1 6.89334E-1 6.905E-1 6.20594E-1 6.43219E-1 7.3659E-1 7.46776E-1 7.3219E-1 6.78331E-1 4.9657E-1 6.23795E-1 6.65021E-1 6.2694E-1 4.82104E-1 5.83168E-1 3.48121E-1 5.29444E-1 6.00524E-1 5.77992E-1 3.71995E-1 2.85707E-1 2.6669E-1 2.42958E-1 2.63067E-1 2.59073E-1 1.62904E-1 7.96733E-2 6.80109E-2 4.15697E-2 1.41082E-1 6.17197E-2 2.55902E-2 4.13281E-2 6.62081E-2 1.02489E-1 4.73305E-2 3.51213E-2 -9999 -9999 -9999
-9999 -9999 -9999 -9999 -9999 -9999 -9999 -9999 -9999 -9999 -9999 -9999 -9999 -9999 -9999 -9999 -9999 -9999 -9999 -9999 -9999 -9999 -9999 -9999 -9999 -9999 -9999 -9999 -9999 -9999 -9999 -9999 -9999 -9999 -9999 -9999 -9999 -9999 -9999 -9999 -9999 -9999 -9999 -9999 -9999 -9999 -9999 -9999 -9999 -9999 -9999 -9999 -9999 -9999 -9999 -9999 -9999 -9999 -9999 -9999 -9999 -9999 -9999 -9999 -9999 -9999 -9999 -9999 -9999 -9999 -9999 -9999 -9999 -9999 -9999 -9999 -9999 -9999 -9999 -9999 -9999 -9999 -9999 -9999 -9999 -9999 -9999 6.55232E-1 7.08028E-1 6.81887E-1 6.47041E-1 5.83939E-1 6.75087E-1 6.78054E-1 6.63976E-1 6.50014E-1 6.90577E-1 6.80225E-1 5.83995E-1 3.45657E-1 6.31785E-1 6.63167E-1 7.24918E-1 7.09163E-1 6.45329E-1 4.56457E-1 4.45958E-1 4.79169E-1 3.54045E-1 2.9637E-1 3.65608E-1 5.0295E-1 5.81352E-1 5.79085E-1 4.94969E-1 3.32282E-1 2.02542E-1 1.75018E-1 1.44367E-1 1.63053E-1 1.34801E-1 1.28794E-1 9.31795E-2 6.9003E-2 4.54753E-2 7.35338E-2 6.90066E-2 3.75516E-2 2.037E-2 3.92259E-2 6.68895E-2 4.04287E-2 -9999 -9999 -9999 -9999
-9999 -9999 -9999 -9999 -9999 -9999 -9999 -9999 -9999 -9999 -9999 -9999 -9999 -9999 -9999 -9999 -9999 -9999 -9999 -9999 -9999 -9999 -9999 -9999 -9999 -9999 -9999 -9999 -9999 -9999 -9999 -9999 -9999 -9999 -9999 -9999 -9999 -9999 -9999 -9999 -9999 -9999 -9999 -9999 -9999 -9999 -9999 -9999 -9999 -9999 -9999 -9999 -9999 -9999 -9999 -9999 -9999 -9999 -9999 -9999 -9999 -9999 -9999 -9999 -9999 -9999 -9999 -9999 -9999 -9999 -9999 -9999 -9999 -9999 -9999 -9999 -9999 -9999 -9999 -9999 -9999 -9999 -9999 -9999 -9999 -9999 -9999 6.33905E-1 6.74695E-1 6.71197E-1 6.39973E-1 6.00668E-1 6.1916E-1 7.12166E-1 7.1452E-1 7.01772E-1 7.01305E-1 6.17556E-1 4.79355E-1 4.3708E-1 4.37305E-1 6.95503E-1 7.06433E-1 6.95747E-1 5.67569E-1 5.56136E-1 4.04911E-1 4.14606E-1 4.6118E-1 5.98554E-1 5.99718E-1 5.68405E-1 5.64943E-1 5.47028E-1 4.67481E-1 2.99826E-1 2.72902E-1 2.69031E-1 2.34914E-1 1.58113E-1 7.14345E-2 9.42365E-2 5.12406E-2 3.73142E-2 3.82902E-2 5.25371E-2 3.64014E-2 2.87068E-2 1.95282E-2 3.61761E-2 4.35605E-2 -9999 -9999 -9999 -9999 -9999
-9999 -9999 -9999 -9999 -9999 -9999 -9999 -9999 -9999 -9999 -9999 -9999 -9999 -9999 -9999 -9999 -9999 -9999 -9999 -9999 -9999 -9999 -9999 -9999 -9999 -9999 -9999 -9999 -9999 -9999 -9999 -9999 -9999 -9999 -9999 -9999 -9999 -9999 -9999 -9999 -9999 -9999 -9999 -9999 -9999 -9999 -9999 -9999 -9999 -9999 -9999 -9999 -9999 -9999 -9999 -9999 -9999 -9999 -9999 -9999 -9999 -9999 -9999 -9999 -9999 -9999 -9999 -9999 -9999 -9999 -9999 -9999 -9999 -9999 -9999 -9999 -9999 -9999 -9999 -9999 -9999 -9999 -9999 -9999 -9999 -9999 -9999 6.89502E-1 6.8718E-1 6.81755E-1 6.7112E-1 6.45489E-1 6.05227E-1 7.08452E-1 6.9475E-1 6.49319E-1 6.40462E-1 5.58385E-1 4.58489E-1 5.24809E-1 5.96654E-1 5.85426E-1 7.00496E-1 6.84559E-1 6.85223E-1 6.73579E-1 6.10384E-1 6.41786E-1 6.32487E-1 6.22862E-1 5.79817E-1 5.33117E-1 5.44128E-1 5.21555E-1 4.99182E-1 4.69153E-1 3.92594E-1 2.61825E-1 1.55478E-1 1.15208E-1 1.18415E-1 1.15165E-1 7.11984E-2 5.26709E-2 4.26279E-2 7.40678E-2 2.06991E-2 1.96226E-2 2.84679E-2 3.99646E-2 3.44944E-2 -9999 -9999 -9999 -9999 -9999
-9999 -9999 -9999 -9999 -9999 -9999 -9999 -9999 -9999 -9999 -9999 -9999 -9999 -9999 -9999 -9999 -9999 -9999 -9999 -9999 -9999 -9999 -9999 -9999 -9999 -9999 -9999 -9999 -9999 -9999 -9999 -9999 -9999 -9999 -9999 -9999 -9999 -9999 -9999 -9999 -9999 -9999 -9999 -9999 -9999 -9999 -9999 -9999 -9999 -9999 -9999 -9999 -9999 -9999 -9999 -9999 -9999 -9999 -9999 -9999 -9999 -9999 -9999 -9999 -9999 -9999 -9999 -9999 -9999 -9999 -9999 -9999 -9999 -9999 -9999 -9999 -9999 -9999 -9999 -9999 -9999 -9999 -9999 -9999 -9999 -9999 -9999 6.80034E-1 6.53384E-1 6.39697E-1 6.5007E-1 5.90474E-1 5.9251E-1 6.78387E-1 6.86943E-1 6.49053E-1 6.3087E-1 5.26353E-1 6.70473E-1 6.14055E-1 6.0252E-1 6.49661E-1 6.49823E-1 6.79569E-1 6.71654E-1 6.63575E-1 6.52501E-1 6.22835E-1 4.79095E-1 4.06561E-1 4.76788E-1 5.6728E-1 5.51678E-1 5.28779E-1 4.68037E-1 4.47767E-1 3.31432E-1 1.69881E-1 2.19795E-1 2.46752E-1 2.13479E-1 9.35753E-2 4.82746E-2 3.65064E-2 7.02802E-2 7.03346E-2 2.04279E-2 3.64954E-2 3.86221E-2 3.49657E-2 -9999 -9999 -9999 -9999 -9999 -9999
-9999 -9999 -9999 -9999 -9999 -9999 -9999 -9999 -9999 -9999 -9999 -9999 -9999 -9999 -9999 -9999 -9999 -9999 -9999 -9999 -9999 -9999 -9999 -9999 -9999 -9999 -9999 -9999 -9999 -9999 -9999 -9999 -9999 -9999 -9999 -9999 -9999 -9999 -9999 -9999 -9999 -9999 -9999 -9999 -9999 -9999 -9999 -9999 -9999 -9999 -9999 -9999 -9999 -9999 -9999 -9999 -9999 -9999 -9999 -9999 -9999 -9999 -9999 -9999 -9999 -9999 -9999 -9999 -9999 -9999 -9999 -9999 -9999 -9999 -9999 -9999 -9999 -9999 -9999 -9999 -9999 -9999 -9999 -9999 -9999 -9999 6.32961E-1 6.58217E-1 6.66692E-1 6.19955E-1 6.05017E-1 5.86907E-1 5.84857E-1 6.69299E-1 6.8771E-1 6.85174E-1 6.52894E-1 5.61671E-1 6.14128E-1 3.61397E-1 4.1512E-1 5.85996E-1 5.76119E-1 5.84882E-1 6.39057E-1 6.43266E-1 6.32668E-1 6.22431E-1 5.12167E-1 5.23703E-1 5.8807E-1 5.7253E-1 5.62512E-1 4.90907E-1 3.64909E-1 3.8283E-1 3.70128E-1 3.12948E-1 3.22361E-1 2.2698E-1 1.60731E-1 1.03159E-1 4.4169E-2 3.90852E-2 4.93108E-2 9.76198E-2 6.48891E-2 5.60274E-2 3.42732E-2 -9999 -9999 -9999 -9999 -9999 -9999 -9999
-9999 -9999 -9999 -9999 -9999 -9999 -9999 -9999 -9999 -9999 -9999 -9999 -9999 -9999 -9999 -9999 -9999 -9999 -9999 -9999 -9999 -9999 -9999 -9999 -9999 -9999 -9999 -9999 -9999 -9999 -9999 -9999 -9999 -9999 -9999 -9999 -9999 -9999 -9999 -9999 -9999 -9999 -9999 -9999 -9999 -9999 -9999 -9999 -9999 -9999 -9999 -9999 -9999 -9999 -9999 -9999 -9999 -9999 -9999 -9999 -9999 -9999 -9999 -9999 -9999 -9999 -9999 -9999 -9999 -9999 -9999 -9999 -9999 -9999 -9999 -9999 -9999 -9999 -9999 -9999 -9999 -9999 -9999 -9999 -9999 6.23584E-1 6.64608E-1 6.5128E-1 6.64999E-1 6.52926E-1 6.27365E-1 6.15796E-1 6.27419E-1 6.388E-1 6.67325E-1 6.4519E-1 4.96749E-1 3.49601E-1 3.96679E-1 3.5852E-1 3.86857E-1 5.64761E-1 5.63743E-1 6.3834E-1 6.29419E-1 6.00641E-1 5.78484E-1 5.91099E-1 5.70539E-1 5.81366E-1 5.88008E-1 5.83063E-1 5.62959E-1 5.27199E-1 4.15179E-1 2.29293E-1 2.55606E-1 3.28176E-1 3.1131E-1 2.6304E-1 2.27689E-1 1.31191E-1 7.65756E-2 6.54512E-2 9.72264E-2 1.20047E-1 3.76154E-2 3.43132E-2 1.87926E-2 3.08977E-2 -9999 -9999 -9999 -9999 -9999 -9999
-9999 -9999 -9999 -9999 -9999 -9999 -9999 -9999 -9999 -9999 -9999 -9999 -9999 -9999 -9999 -9999 -9999 -9999 -9999 -9999 -9999 -9999 -9999 -9999 -9999 -9999 -9999 -9999 -9999 -9999 -9999 -9999 -9999 -9999 -9999 -9999 -9999 -9999 -9999 -9999 -9999 -9999 -9999 -9999 -9999 -9999 -9999 -9999 -9999 -9999 -9999 -9999 -9999 -9999 -9999 -9999 -9999 -9999 -9999 -9999 -9999 -9999 -9999 -9999 -9999 -9999 -9999 -9999 -9999 -9999 -9999 -9999 -9999 -9999 -9999 -9999 -9999 -9999 -9999 -9999 -9999 -9999 -9999 -9999 -9999 5.16928E-1 6.48373E-1 6.18705E-1 6.21937E-1 5.80466E-1 5.6664E-1 5.97998E-1 5.73262E-1 6.27189E-1 6.67571E-1 6.08251E-1 6.07299E-1 5.84557E-1 4.38214E-1 4.47497E-1 3.88694E-1 4.96611E-1 4.13436E-1 4.43598E-1 4.54123E-1 4.80227E-1 5.31896E-1 5.12697E-1 5.4892E-1 5.60302E-1 5.76249E-1 5.74167E-1 5.63856E-1 4.63532E-1 3.10942E-1 2.05106E-1 2.06147E-1 2.75346E-1 2.82262E-1 2.03013E-1 1.39011E-1 1.79971E-1 1.90493E-1 1.88525E-1 1.54826E-1 8.86334E-2 4.74929E-2 2.01313E-2 2.57519E-2 1.98833E-2 -9999 -9999 -9999 -9999 -9999 -9999
-9999 -9999 -9999 -9999 -9999 -9999 -9999 -9999 -9999 -9999 -9999 -9999 -9999 -9999 -9999 -9999 -9999 -9999 -9999 -9999 -9999 -9999 -9999 -9999 -9999 -9999 -9999 -9999 -9999 -9999 -9999 -9999 -9999 -9999 -9999 -9999 -9999 -9999 -9999 -9999 -9999 -9999 -9999 -9999 -9999 -9999 -9999 -9999 -9999 -9999 -9999 -9999 -9999 -9999 -9999 -9999 -9999 -9999 -9999 -9999 -9999 -9999 -9999 -9999 -9999 -9999 -9999 -9999 -9999 -9999 -9999 -9999 -9999 -9999 -9999 -9999 -9999 -9999 -9999 -9999 -9999 -9999 -9999 -9999 -9999 4.94314E-1 6.11744E-1 6.30348E-1 6.49425E-1 6.4105E-1 6.27707E-1 6.34955E-1 6.18025E-1 6.06019E-1 6.36331E-1 6.07593E-1 4.60094E-1 5.07663E-1 5.52345E-1 5.27983E-1 5.17054E-1 5.06116E-1 3.90007E-1 4.73541E-1 5.87739E-1 5.77591E-1 5.35287E-1 5.53024E-1 5.42949E-1 5.27824E-1 5.30584E-1 5.42013E-1 5.48968E-1 4.64222E-1 3.69621E-1 2.74859E-1 1.68051E-1 1.28802E-1 1.10204E-1 1.81742E-1 1.24793E-1 7.19608E-2 1.6993E-1 9.6829E-2 4.9422E-2 5.16079E-2 3.96393E-2 3.40996E-2 3.85117E-2 -9999 -9999 -9999 -9999 -9999 -9999 -9999
-9999 -9999 -9999 -9999 -9999 -9999 -9999 -9999 -9999 -9999 -9999 -9999 -9999 -9999 -9999 -9999 -9999 -9999 -9999 -9999 -9999 -9999 -9999 -9999 -9999 -9999 -9999 -9999 -9999 -9999 -9999 -9999 -9999 -9999 -9999 -9999 -9999 -9999 -9999 -9999 -9999 -9999 -9999 -9999 -9999 -9999 -9999 -9999 -9999 -9999 -9999 -9999 -9999 -9999 -9999 -9999 -9999 -9999 -9999 -9999 -9999 -9999 -9999 -9999 -9999 -9999 -9999 -9999 -9999 -9999 -9999 -9999 -9999 -9999 -9999 -9999 -9999 -9999 -9999 -9999 -9999 -9999 -9999 -9999 5.6402E-1 4.95203E-1 5.0396E-1 5.57725E-1 5.77585E-1 5.7383E-1 6.2665E-1 6.20358E-1 6.18699E-1 6.0426E-1 4.89206E-1 5.97042E-1 6.07809E-1 5.0859E-1 5.72835E-1 5.60124E-1 4.60231E-1 4.19511E-1 4.0043E-1 4.18976E-1 5.40602E-1 5.75669E-1 5.54177E-1 5.40548E-1 5.26276E-1 5.1124E-1 5.02764E-1 4.93694E-1 4.81959E-1 4.39722E-1 2.3945E-1 2.01625E-1 2.02016E-1 1.0587E-1 1.01923E-1 1.2835E-1 1.42751E-1 8.11852E-2 7.66772E-2 1.6314E-1 6.54326E-2 4.90373E-2 3.56362E-2 4.95308E-2 -9999 -9999 -9999 -9999 -9999 -9999 -9999 -9999
-9999 -9999 -9999 -9999 -9999 -9999 -9999 -9999 -9999 -9999 -9999 -9999 -9999 -9999 -9999 -9999 -9999 -9999 -9999 -9999 -9999 -9999 -9999 -9999 -9999 -9999 -9999 -9999 -9999 -9999 -9999 -9999 -9999 -9999 -9999 -9999 -9999 -9999 -9999 -9999 -9999 -9999 -9999 -9999 -9999 -9999 -9999 -9999 -9999 -9999 -9999 -9999 -9999 -9999 -9999 -9999 -9999 -9999 -9999 -9999 -9999 -9999 -9999 -9999 -9999 -9999 -9999 -9999 -9999 -9999 -9999 -9999 -9999 -9999 -9999 -9999 -9999 -9999 -9999 -9999 -9999 -9999 -9999 -9999 5.25098E-1 4.50671E-1 4.5323E-1 5.34459E-1 4.61457E-1 4.92166E-1 5.44145E-1 5.75353E-1 5.52716E-1 5.1231E-1 4.99832E-1 5.41933E-1 6.20112E-1 6.31737E-1 6.14447E-1 5.5553E-1 5.01712E-1 4.50846E-1 5.16533E-1 5.56059E-1 6.00794E-1 5.73751E-1 5.62266E-1 5.35828E-1 5.23691E-1 5.05133E-1 4.887E-1 4.78248E-1 4.47022E-1 3.39783E-1 3.52978E-1 3.30239E-1 2.43333E-1 1.11552E-1 1.58673E-1 8.07597E-2 1.08265E-1 8.60229E-2 6.08749E-2 7.71713E-2 1.52178E-1 9.05532E-2 5.93442E-2 4.09648E-2 -9999 -9999 -9999 -9999 -9999 -9999 -9999 -9999
-9999 -9999 -9999 -9999 -9999 -9999 -9999 -9999 -9999 -9999 -9999 -9999 -9999 -9999 -9999 -9999 -9999 -9999 -9999 -9999 -9999 -9999 -9999 -9999 -9999 -9999 -9999 -9999 -9999 -9999 -9999 -9999 -9999 -9999 -9999 -9999 -9999 -9999 -9999 -9999 -9999 -9999 -9999 -9999 -9999 -9999 -9999 -9999 -9999 -9999 -9999 -9999 -9999 -9999 -9999 -9999 -9999 -9999 -9999 -9999 -9999 -9999 -9999 -9999 -9999 -9999 -9999 -9999 -9999 -9999 -9999 -9999 -9999 -9999 -9999 -9999 -9999 -9999 -9999 -9999 -9999 -9999 -9999 -9999 5.12739E-1 4.6096E-1 4.42763E-1 5.61191E-1 5.5999E-1 5.74306E-1 6.04865E-1 6.45311E-1 6.43948E-1 6.04262E-1 6.24214E-1 6.12527E-1 5.52009E-1 5.625E-1 4.40836E-1 4.71499E-1 4.20423E-1 5.3282E-1 6.20492E-1 6.22404E-1 6.0189E-1 5.89169E-1 5.61196E-1 5.3985E-1 5.16553E-1 4.8844E-1 4.93949E-1 4.57611E-1 4.46454E-1 4.17639E-1 3.80855E-1 3.41361E-1 2.16457E-1 2.11461E-1 2.28287E-1 1.14187E-1 7.68706E-2 7.2455E-2 7.13151E-2 5.0588E-2 6.08282E-2 6.92067E-2 6.36643E-2 3.8957E-2 -9999 -9999 -9999 -9999 -9999 -9999 -9999 -9999
-9999 -9999 -9999 -9999 -9999 -9999 -9999 -9999 -9999 -9999 -9999 -9999 -9999 -9999 -9999 -9999 -9999 -9999 -9999 -9999 -9999 -9999 -9999 -9999 -9999 -9999 -9999 -9999 -9999 -9999 -9999 -9999 -9999 -9999 -9999 -9999 -9999 -9999 -9999 -9999 -9999 -9999 -9999 -9999 -9999 -9999 -9999 -9999 -9999 -9999 -9999 -9999 -9999 -9999 -9999 -9999 -9999 -9999 -9999 -9999 -9999 -9999 -9999 -9999 -9999 -9999 -9999 -9999 -9999 -9999 -9999 -9999 -9999 -9999 -9999 -9999 -9999 -9999 -9999 -9999 -9999 -9999 -9999 -9999 5.62318E-1 5.09436E-1 5.67138E-1 5.72305E-1 5.36213E-1 6.01011E-1 5.71479E-1 4.83473E-1 5.26265E-1 6.51481E-1 6.65669E-1 6.32685E-1 5.73239E-1 4.92782E-1 4.92271E-1 5.90192E-1 5.90192E-1 6.41253E-1 5.53285E-1 6.09787E-1 6.0797E-1 5.80695E-1 5.68704E-1 5.57709E-1 5.02907E-1 4.3582E-1 4.95041E-1 4.16284E-1 3.34387E-1 3.01975E-1 2.84453E-1 2.84781E-1 3.22324E-1 2.45886E-1 2.85756E-1 2.20879E-1 9.01923E-2 1.10105E-1 1.01157E-1 1.12029E-1 7.91847E-2 7.23968E-2 4.66227E-2 -9999 -9999 -9999 -9999 -9999 -9999 -9999 -9999 -9999
-9999 -9999 -9999 -9999 -9999 -9999 -9999 -9999 -9999 -9999 -9999 -9999 -9999 -9999 -9999 -9999 -9999 -9999 -9999 -9999 -9999 -9999 -9999 -9999 -9999 -9999 -9999 -9999 -9999 -9999 -9999 -9999 -9999 -9999 -9999 -9999 -9999 -9999 -9999 -9999 -9999 -9999 -9999 -9999 -9999 -9999 -9999 -9999 -9999 -9999 -9999 -9999 -9999 -9999 -9999 -9999 -9999 -9999 -9999 -9999 -9999 -9999 -9999 -9999 -9999 -9999 -9999 -9999 -9999 -9999 -9999 -9999 -9999 -9999 -9999 -9999 -9999 -9999 -9999 -9999 -9999 -9999 -9999 -9999 5.51057E-1 4.8336E-1 5.56017E-1 5.76309E-1 5.24999E-1 5.89302E-1 5.60296E-1 4.67776E-1 5.13781E-1 5.71971E-1 6.38058E-1 6.31885E-1 5.51855E-1 6.18707E-1 5.81046E-1 5.70569E-1 6.25316E-1 5.42982E-1 4.16786E-1 4.66739E-1 5.89452E-1 5.79138E-1 5.57959E-1 5.44775E-1 5.35327E-1 4.10979E-1 4.15654E-1 4.27298E-1 3.34439E-1 2.82769E-1 2.11882E-1 1.93879E-1 2.88075E-1 1.4581E-1 1.49759E-1 1.18437E-1 1.2117E-1 1.5256E-1 1.29761E-1 1.68278E-1 1.34874E-1 5.02513E-2 4.54752E-2 3.77393E-2 -9999 -9999 -9999 -9999 -9999 -9999 -9999 -9999
-9999 -9999 -9999 -9999 -9999 -9999 -9999 -9999 -9999 -9999 -9999 -9999 -9999 -9999 -9999 -9999 -9999 -9999 -9999 -9999 -9999 -9999 -9999 -9999 -9999 -9999 -9999 -9999 -9999 -9999 -9999 -9999 -9999 -9999 -9999 -9999 -9999 -9999 -9999 -9999 -9999 -9999 -9999 -9999 -9999 -9999 -9999 -9999 -9999 -9999 -9999 -9999 -9999 -9999 -9999 -9999 -9999 -9999 -9999 -9999 -9999 -9999 -9999 -9999 -9999 -9999 -9999 -9999 -9999 -9999 -9999 -9999 -9999 -9999 -9999 -9999 -9999 -9999 -9999 -9999 -9999 -9999 -9999 5.53267E-1 4.90496E-1 4.35558E-1 4.95403E-1 5.54498E-1 5.83614E-1 5.61E-1 4.65873E-1 4.57969E-1 4.56583E-1 4.86909E-1 6.42102E-1 6.51062E-1 6.50843E-1 5.9143E-1 4.9295E-1 4.91081E-1 6.11275E-1 5.0201E-1 4.47635E-1 5.34348E-1 5.86469E-1 5.75955E-1 5.52522E-1 5.3156E-1 5.16565E-1 4.62006E-1 4.17278E-1 3.77953E-1 2.91086E-1 2.46207E-1 2.26883E-1 1.82524E-1 2.717E-1 1.63964E-1 1.20901E-1 6.43815E-2 7.52918E-2 7.87161E-2 5.22635E-2 7.60595E-2 1.20582E-1 7.44237E-2 5.27375E-2 4.01188E-2 -9999 -9999 -9999 -9999 -9999 -9999 -9999 -9999
-9999 -9999 -9999 -9999 -9999 -9999 -9999 -9999 -9999 -9999 -9999 -9999 -9999 -9999 -9999 -9999 -9999 -9999 -9999 -9999 -9999 -9999 -9999 -9999 -9999 -9999 -9999 -9999 -9999 -9999 -9999 -9999 -9999 -9999 -9999 -9999 -9999 -9999 -9999 -9999 -9999 -9999 -9999 -9999 -9999 -9999 -9999 -9999 -9999 -9999 -9999 -9999 -9999 -9999 -9999 -9999 -9999 -9999 -9999 -9999 -9999 -9999 -9999 -9999 -9999 -9999 -9999 -9999 -9999 -9999 -9999 -9999 -9999 -9999 -9999 -9999 -9999 -9999 -9999 -9999 -9999 5.55992E-1 5.64784E-1 5.31313E-1 5.38874E-1 4.37128E-1 3.99704E-1 4.49644E-1 5.31603E-1 5.39632E-1 5.18598E-1 4.9586E-1 4.78195E-1 4.75952E-1 5.42548E-1 5.40895E-1 5.96211E-1 6.47737E-1 6.16443E-1 6.0047E-1 4.77453E-1 4.38138E-1 5.5445E-1 5.84836E-1 5.76802E-1 5.70624E-1 5.39569E-1 5.17204E-1 4.81568E-1 3.93762E-1 4.0437E-1 2.43855E-1 2.25283E-1 2.45303E-1 2.40173E-1 1.55058E-1 1.6977E-1 1.91293E-1 1.79006E-1 1.36646E-1 6.44722E-2 5.06751E-2 4.33179E-2 6.24691E-2 8.59541E-2 7.09572E-2 6.12473E-2 -9999 -9999 -9999 -9999 -9999 -9999 -9999 -9999 -9999
-9999 -9999 -9999 -9999 -9999 -9999 -9999 -9999 -9999 -9999 -9999 -9999 -9999 -9999 -9999 -9999 -9999 -9999 -9999 -9999 -9999 -9999 -9999 -9999 -9999 -9999 -9999 -9999 -9999 -9999 -9999 -9999 -9999 -9999 -9999 -9999 -9999 -9999 -9999 -9999 -9999 -9999 -9999 -9999 -9999 -9999 -9999 -9999 -9999 -9999 -9999 -9999 -9999 -9999 -9999 -9999 -9999 -9999 -9999 -9999 -9999 -9999 -9999 -9999 -9999 -9999 -9999 -9999 -9999 -9999 -9999 -9999 -9999 -9999 -9999 -9999 -9999 -9999 -9999 -9999 5.45766E-1 5.19522E-1 4.57752E-1 4.66296E-1 5.13318E-1 4.58641E-1 4.31181E-1 4.76296E-1 5.53401E-1 5.00377E-1 4.145E-1 5.05159E-1 4.79202E-1 4.86988E-1 5.57698E-1 5.3071E-1 5.49304E-1 6.04744E-1 5.57115E-1 6.09328E-1 5.11968E-1 4.87976E-1 5.94202E-1 5.86141E-1 5.70671E-1 5.50895E-1 5.40115E-1 5.03549E-1 3.84507E-1 4.48663E-1 3.80662E-1 2.38592E-1 2.47957E-1 2.46737E-1 1.66525E-1 1.51431E-1 1.3595E-1 9.89047E-2 6.6199E-2 1.35158E-1 1.15724E-1 5.7756E-2 4.98793E-2 -9999 -9999 -9999 -9999 -9999 -9999 -9999 -9999 -9999 -9999 -9999 -9999 -9999
-9999 -9999 -9999 -9999 -9999 -9999 -9999 -9999 -9999 -9999 -9999 -9999 -9999 -9999 -9999 -9999 -9999 -9999 -9999 -9999 -9999 -9999 -9999 -9999 -9999 -9999 -9999 -9999 -9999 -9999 -9999 -9999 -9999 -9999 -9999 -9999 -9999 -9999 -9999 -9999 -9999 -9999 -9999 -9999 -9999 -9999 -9999 -9999 -9999 -9999 -9999 -9999 -9999 -9999 -9999 -9999 -9999 -9999 -9999 -9999 -9999 -9999 -9999 -9999 -9999 -9999 -9999 -9999 -9999 -9999 -9999 -9999 -9999 -9999 -9999 -9999 -9999 -9999 -9999 5.3064E-1 5.42095E-1 5.03127E-1 4.31194E-1 4.25365E-1 5.10649E-1 4.81377E-1 5.38285E-1 5.6731E-1 5.55993E-1 4.89253E-1 3.71472E-1 4.8034E-1 5.25031E-1 5.68952E-1 6.14725E-1 5.77441E-1 4.93708E-1 5.27895E-1 5.27923E-1 5.6859E-1 5.99811E-1 6.00164E-1 5.9438E-1 5.85591E-1 5.70335E-1 5.39704E-1 5.13756E-1 5.04099E-1 3.71944E-1 4.31831E-1 4.08376E-1 3.35343E-1 2.67454E-1 2.25266E-1 1.75929E-1 1.02384E-1 9.49203E-2 7.6381E-2 5.39836E-2 8.83335E-2 7.35754E-2 4.58666E-2 3.38051E-2 -9999 -9999 -9999 -9999 -9999 -9999 -9999 -9999 -9999 -9999 -9999 -9999 -9999
-9999 -9999 -9999 -9999 -9999 -9999 -9999 -9999 -9999 -9999 -9999 -9999 -9999 -9999 -9999 -9999 -9999 -9999 -9999 -9999 -9999 -9999 -9999 -9999 -9999 -9999 -9999 -9999 -9999 -9999 -9999 -9999 -9999 -9999 -9999 -9999 -9999 -9999 -9999 -9999 -9999 -9999 -9999 -9999 -9999 -9999 -9999 -9999 -9999 -9999 -9999 -9999 -9999 -9999 -9999 -9999 -9999 -9999 -9999 -9999 -9999 -9999 -9999 -9999 -9999 -9999 -9999 -9999 -9999 -9999 -9999 -9999 -9999 -9999 -9999 -9999 -9999 -9999 -9999 5.09859E-1 4.70676E-1 4.29318E-1 4.06345E-1 3.91049E-1 3.89034E-1 5.04584E-1 5.51401E-1 4.95615E-1 4.87681E-1 3.73479E-1 3.72354E-1 4.71109E-1 5.78575E-1 6.36508E-1 5.00835E-1 5.28956E-1 4.93239E-1 4.72361E-1 5.67904E-1 6.12107E-1 6.03169E-1 6.08629E-1 5.95175E-1 5.85715E-1 5.70578E-1 5.51337E-1 5.25942E-1 4.40349E-1 4.59307E-1 3.99836E-1 3.26005E-1 2.80928E-1 1.9473E-1 1.71518E-1 1.70509E-1 1.22379E-1 9.96372E-2 1.10177E-1 5.00451E-2 7.61971E-2 6.13598E-2 3.4643E-2 3.36491E-2 -9999 -9999 -9999 -9999 -9999 -9999 -9999 -9999 -9999 -9999 -9999 -9999 -9999
-9999 -9999 -9999 -9999 -9999 -9999 -9999 -9999 -9999 -9999 -9999 -9999 -9999 -9999 -9999 -9999 -9999 -9999 -9999 -9999 -9999 -9999 -9999 -9999 -9999 -9999 -9999 -9999 -9999 -9999 -9999 -9999 -9999 -9999 -9999 -9999 -9999 -9999 -9999 -9999 -9999 -9999 -9999 -9999 -9999 -9999 -9999 -9999 -9999 -9999 -9999 -9999 -9999 -9999 -9999 -9999 -9999 -9999 -9999 -9999 -9999 -9999 -9999 -9999 -9999 -9999 -9999 -9999 -9999 -9999 -9999 -9999 -9999 -9999 -9999 -9999 -9999 -9999 5.06769E-1 4.83706E-1 4.44996E-1 4.29695E-1 4.02564E-1 3.92551E-1 3.85288E-1 4.63699E-1 5.33842E-1 5.02639E-1 4.90413E-1 4.9162E-1 5.15826E-1 4.82176E-1 5.88456E-1 6.37379E-1 5.67822E-1 5.54531E-1 4.93211E-1 5.71952E-1 6.1267E-1 6.20781E-1 6.12609E-1 6.07091E-1 5.95287E-1 5.8657E-1 5.81333E-1 5.49843E-1 5.35021E-1 4.09648E-1 4.17927E-1 4.27177E-1 2.96567E-1 1.83547E-1 2.68775E-1 2.69494E-1 2.18353E-1 2.04009E-1 1.91575E-1 1.83275E-1 1.34344E-1 1.29944E-1 6.5189E-2 4.28798E-2 3.52866E-2 4.80576E-2 5.71922E-2 5.05889E-2 -9999 -9999 -9999 -9999 -9999 -9999 -9999 -9999 -9999 -9999
-9999 -9999 -9999 -9999 -9999 -9999 -9999 -9999 -9999 -9999 -9999 -9999 -9999 -9999 -9999 -9999 -9999 -9999 -9999 -9999 -9999 -9999 -9999 -9999 -9999 -9999 -9999 -9999 -9999 -9999 -9999 -9999 -9999 -9999 -9999 -9999 -9999 -9999 -9999 -9999 -9999 -9999 -9999 -9999 -9999 -9999 -9999 -9999 -9999 -9999 -9999 -9999 -9999 -9999 -9999 -9999 -9999 -9999 -9999 -9999 -9999 -9999 -9999 -9999 -9999 -9999 -9999 -9999 -9999 -9999 -9999 -9999 -9999 -9999 -9999 -9999 -9999 4.55542E-1 4.67399E-1 4.56601E-1 4.40175E-1 3.83956E-1 3.66328E-1 3.98226E-1 4.16044E-1 4.2829E-1 4.5737E-1 4.34093E-1 4.36706E-1 4.82279E-1 5.00077E-1 5.24547E-1 6.36359E-1 6.32609E-1 5.21165E-1 5.73738E-1 5.82088E-1 6.3459E-1 6.25074E-1 6.21097E-1 6.12445E-1 6.08591E-1 5.94968E-1 5.85885E-1 5.72115E-1 5.46742E-1 5.11281E-1 4.37966E-1 3.77482E-1 3.94864E-1 3.13641E-1 1.839E-1 2.47064E-1 2.47015E-1 2.43951E-1 1.11239E-1 7.96341E-2 6.71695E-2 7.55195E-2 7.84172E-2 9.36004E-2 7.31729E-2 5.07624E-2 5.44485E-2 4.75283E-2 3.90966E-2 -9999 -9999 -9999 -9999 -9999 -9999 -9999 -9999 -9999 -9999
-9999 -9999 -9999 -9999 -9999 -9999 -9999 -9999 -9999 -9999 -9999 -9999 -9999 -9999 -9999 -9999 -9999 -9999 -9999 -9999 -9999 -9999 -9999 -9999 -9999 -9999 -9999 -9999 -9999 -9999 -9999 -9999 -9999 -9999 -9999 -9999 -9999 -9999 -9999 -9999 -9999 -9999 -9999 -9999 -9999 -9999 -9999 -9999 -9999 -9999 -9999 -9999 -9999 -9999 -9999 -9999 -9999 -9999 -9999 -9999 -9999 -9999 -9999 -9999 -9999 -9999 -9999 -9999 -9999 -9999 -9999 -9999 -9999 -9999 -9999 -9999 4.60985E-1 4.22142E-1 4.17191E-1 4.14097E-1 4.47136E-1 4.57254E-1 4.23865E-1 4.98354E-1 4.18434E-1 4.45213E-1 5.27449E-1 4.77587E-1 4.58709E-1 4.15518E-1 4.58133E-1 6.25538E-1 6.36372E-1 6.3195E-1 6.19417E-1 5.74201E-1 6.36531E-1 6.34717E-1 6.24804E-1 6.20711E-1 6.118E-1 6.08911E-1 6.06308E-1 5.80684E-1 5.7152E-1 5.00463E-1 5.1185E-1 3.66912E-1 3.29966E-1 3.71949E-1 2.90012E-1 2.76359E-1 2.39675E-1 1.56135E-1 1.80578E-1 2.22262E-1 8.11719E-2 6.45535E-2 7.09109E-2 6.71103E-2 5.19141E-2 6.17363E-2 6.32629E-2 6.71513E-2 4.31796E-2 3.98882E-2 -9999 -9999 -9999 -9999 -9999 -9999 -9999 -9999 -9999 -9999
-9999 -9999 -9999 -9999 -9999 -9999 -9999 -9999 -9999 -9999 -9999 -9999 -9999 -9999 -9999 -9999 -9999 -9999 -9999 -9999 -9999 -9999 -9999 -9999 -9999 -9999 -9999 -9999 -9999 -9999 -9999 -9999 -9999 -9999 -9999 -9999 -9999 -9999 -9999 -9999 -9999 -9999 -9999 -9999 -9999 -9999 -9999 -9999 -9999 -9999 -9999 -9999 -9999 -9999 -9999 -9999 -9999 -9999 -9999 -9999 -9999 -9999 -9999 -9999 -9999 -9999 -9999 -9999 -9999 -9999 -9999 -9999 -9999 -9999 -9999 -9999 -9999 4.11201E-1 3.73391E-1 3.78662E-1 3.77841E-1 4.48472E-1 4.66561E-1 4.85767E-1 5.40876E-1 5.86356E-1 5.88123E-1 5.60762E-1 5.688E-1 5.16467E-1 5.23117E-1 6.47085E-1 6.37014E-1 6.31962E-1 6.17727E-1 6.38778E-1 6.36809E-1 6.15223E-1 6.20333E-1 6.12785E-1 6.09321E-1 6.0512E-1 5.96794E-1 5.62358E-1 5.57689E-1 5.43442E-1 5.21636E-1 4.2354E-1 2.9951E-1 2.75663E-1 2.59166E-1 2.4765E-1 1.30961E-1 1.22977E-1 1.01501E-1 1.04165E-1 1.57302E-1 1.38844E-1 1.07899E-1 8.34886E-2 6.80006E-2 5.46133E-2 4.32709E-2 5.45552E-2 4.44966E-2 3.96961E-2 -9999 -9999 -9999 -9999 -9999 -9999 -9999 -9999 -9999 -9999
-9999 -9999 -9999 -9999 -9999 -9999 -9999 -9999 -9999 -9999 -9999 -9999 -9999 -9999 -9999 -9999 -9999 -9999 -9999 -9999 -9999 -9999 -9999 -9999 -9999 -9999 -9999 -9999 -9999 -9999 -9999 -9999 -9999 -9999 -9999 -9999 -9999 -9999 -9999 -9999 -9999 -9999 -9999 -9999 -9999 -9999 -9999 -9999 -9999 -9999 -9999 -9999 -9999 -9999 -9999 -9999 -9999 -9999 -9999 -9999 -9999 -9999 -9999 -9999 -9999 -9999 -9999 -9999 -9999 -9999 -9999 -9999 -9999 -9999 -9999 -9999 4.70277E-1 3.9734E-1 3.4846E-1 3.29212E-1 3.37956E-1 4.1965E-1 4.65689E-1 4.34156E-1 4.23393E-1 5.25264E-1 4.86188E-1 5.33929E-1 6.00222E-1 6.08009E-1 6.40305E-1 6.46804E-1 6.26661E-1 6.18069E-1 6.39993E-1 6.35427E-1 6.34297E-1 6.21641E-1 6.12178E-1 6.09321E-1 5.9949E-1 5.87251E-1 5.72712E-1 5.68238E-1 5.58443E-1 5.4411E-1 5.34623E-1 5.01557E-1 3.37469E-1 2.33208E-1 1.57406E-1 1.88548E-1 1.81317E-1 1.19229E-1 8.79832E-2 7.2756E-2 6.5807E-2 9.72906E-2 7.17488E-2 7.16934E-2 4.98315E-2 4.48234E-2 4.55445E-2 4.60977E-2 5.23293E-2 4.01414E-2 4.04617E-2 -9999 -9999 -9999 -9999 -9999 -9999 -9999 -9999 -9999
-9999 -9999 -9999 -9999 -9999 -9999 -9999 -9999 -9999 -9999 -9999 -9999 -9999 -9999 -9999 -9999 -9999 -9999 -9999 -9999 -9999 -9999 -9999 -9999 -9999 -9999 -9999 -9999 -9999 -9999 -9999 -9999 -9999 -9999 -9999 -9999 -9999 -9999 -9999 -9999 -9999 -9999 -9999 -9999 -9999 -9999 -9999 -9999 -9999 -9999 -9999 -9999 -9999 -9999 -9999 -9999 -9999 -9999 -9999 -9999 -9999 -9999 -9999 -9999 -9999 -9999 -9999 -9999 -9999 -9999 -9999 -9999 -9999 -9999 5.33094E-1 4.74285E-1 3.86153E-1 3.8976E-1 3.88327E-1 3.7762E-1 3.66536E-1 3.82626E-1 4.29077E-1 4.74736E-1 4.31943E-1 4.52948E-1 4.5131E-1 3.97442E-1 5.40795E-1 4.88141E-1 5.81318E-1 6.36908E-1 6.37424E-1 5.97702E-1 5.95693E-1 6.17764E-1 6.15122E-1 6.13776E-1 5.99303E-1 5.94378E-1 5.86315E-1 5.71857E-1 5.58833E-1 5.39719E-1 5.25764E-1 5.10303E-1 4.63275E-1 4.57404E-1 3.15081E-1 2.35193E-1 1.57117E-1 9.41898E-2 9.89877E-2 1.08403E-1 1.03525E-1 6.76848E-2 4.92059E-2 4.93451E-2 4.54583E-2 4.97166E-2 4.47737E-2 4.03408E-2 5.18483E-2 4.73867E-2 4.41188E-2 4.80551E-2 4.12855E-2 -9999 -9999 -9999 -9999 -9999 -9999 -9999 -9999 -9999
-9999 -9999 -9999 -9999 -9999 -9999 -9999 -9999 -9999 -9999 -9999 -9999 -9999 -9999 -9999 -9999 -9999 -9999 -9999 -9999 -9999 -9999 -9999 -9999 -9999 -9999 -9999 -9999 -9999 -9999 -9999 -9999 -9999 -9999 -9999 -9999 -9999 -9999 -9999 -9999 -9999 -9999 -9999 -9999 -9999 -9999 -9999 -9999 -9999 -9999 -9999 -9999 -9999 -9999 -9999 -9999 -9999 -9999 -9999 -9999 -9999 -9999 -9999 -9999 -9999 -9999 -9999 -9999 -9999 -9999 -9999 -9999 -9999 5.30845E-1 4.91612E-1 4.46345E-1 4.67156E-1 4.40339E-1 3.88115E-1 3.67321E-1 3.87289E-1 3.8187E-1 3.61777E-1 3.89633E-1 4.83816E-1 5.38945E-1 5.36894E-1 5.59944E-1 4.97018E-1 4.35832E-1 5.50581E-1 6.31428E-1 6.06454E-1 6.14342E-1 6.31325E-1 6.28167E-1 6.21463E-1 6.10474E-1 5.96286E-1 5.76818E-1 5.73074E-1 5.60183E-1 5.40408E-1 5.25543E-1 5.00295E-1 4.85137E-1 4.85286E-1 4.39309E-1 3.65922E-1 3.00492E-1 1.67378E-1 9.33903E-2 1.15258E-1 1.4578E-1 9.78896E-2 7.24152E-2 6.57746E-2 3.7224E-2 3.68031E-2 6.19349E-2 5.31775E-2 6.60381E-2 5.55298E-2 3.59744E-2 3.55128E-2 4.60171E-2 4.44493E-2 -9999 -9999 -9999 -9999 -9999 -9999 -9999 -9999 -9999
-9999 -9999 -9999 -9999 -9999 -9999 -9999 -9999 -9999 -9999 -9999 -9999 -9999 -9999 -9999 -9999 -9999 -9999 -9999 -9999 -9999 -9999 -9999 -9999 -9999 -9999 -9999 -9999 -9999 -9999 -9999 -9999 -9999 -9999 -9999 -9999 -9999 -9999 -9999 -9999 -9999 -9999 -9999 -9999 -9999 -9999 -9999 -9999 -9999 -9999 -9999 -9999 -9999 -9999 -9999 -9999 -9999 -9999 -9999 -9999 -9999 -9999 -9999 -9999 -9999 -9999 -9999 -9999 -9999 -9999 -9999 -9999 -9999 5.37551E-1 5.10115E-1 5.28293E-1 5.04641E-1 4.63378E-1 4.20967E-1 3.98751E-1 4.08268E-1 4.10264E-1 3.90727E-1 4.21808E-1 5.05541E-1 5.35215E-1 5.50989E-1 5.59076E-1 5.34E-1 5.4117E-1 5.77566E-1 6.09622E-1 6.28827E-1 6.14559E-1 6.26263E-1 6.18258E-1 6.01114E-1 5.96755E-1 5.88079E-1 5.85213E-1 5.70266E-1 5.52649E-1 5.47427E-1 4.92068E-1 4.85368E-1 4.50382E-1 4.04056E-1 3.85689E-1 2.91881E-1 2.33119E-1 1.88731E-1 9.33091E-2 9.67987E-2 2.08991E-1 1.43132E-1 9.69924E-2 7.14627E-2 3.77504E-2 3.76888E-2 7.51946E-2 6.27842E-2 8.72426E-2 5.43521E-2 4.22356E-2 4.37634E-2 4.12922E-2 3.35453E-2 -9999 -9999 -9999 -9999 -9999 -9999 -9999 -9999 -9999
-9999 -9999 -9999 -9999 -9999 -9999 -9999 -9999 -9999 -9999 -9999 -9999 -9999 -9999 -9999 -9999 -9999 -9999 -9999 -9999 -9999 -9999 -9999 -9999 -9999 -9999 -9999 -9999 -9999 -9999 -9999 -9999 -9999 -9999 -9999 -9999 -9999 -9999 -9999 -9999 -9999 -9999 -9999 -9999 -9999 -9999 -9999 -9999 -9999 -9999 -9999 -9999 -9999 -9999 -9999 -9999 -9999 -9999 -9999 -9999 -9999 -9999 -9999 -9999 -9999 -9999 -9999 -9999 -9999 -9999 -9999 -9999 -9999 -9999 5.47931E-1 5.29384E-1 5.59733E-1 5.47751E-1 4.65616E-1 4.18878E-1 4.07442E-1 4.20852E-1 4.30008E-1 4.69158E-1 4.56955E-1 5.11583E-1 5.39043E-1 5.89917E-1 5.64856E-1 4.87902E-1 4.55522E-1 5.48144E-1 6.2766E-1 6.14972E-1 6.21441E-1 6.15068E-1 6.07209E-1 5.88004E-1 5.84873E-1 5.76552E-1 5.63436E-1 5.49365E-1 5.24995E-1 4.87547E-1 4.5091E-1 4.83082E-1 3.19063E-1 2.95466E-1 2.01247E-1 1.39353E-1 1.29663E-1 1.15411E-1 2.1685E-1 1.95161E-1 1.38585E-1 7.02738E-2 6.35885E-2 3.53062E-2 4.71225E-2 1.14413E-1 9.89399E-2 6.86429E-2 4.55204E-2 4.08492E-2 5.57358E-2 3.37144E-2 3.5332E-2 -9999 -9999 -9999 -9999 -9999 -9999 -9999 -9999 -9999
-9999 -9999 -9999 -9999 -9999 -9999 -9999 -9999 -9999 -9999 -9999 -9999 -9999 -9999 -9999 -9999 -9999 -9999 -9999 -9999 -9999 -9999 -9999 -9999 -9999 -9999 -9999 -9999 -9999 -9999 -9999 -9999 -9999 -9999 -9999 -9999 -9999 -9999 -9999 -9999 -9999 -9999 -9999 -9999 -9999 -9999 -9999 -9999 -9999 -9999 -9999 -9999 -9999 -9999 -9999 -9999 -9999 -9999 -9999 -9999 -9999 -9999 -9999 -9999 -9999 -9999 -9999 -9999 -9999 -9999 -9999 -9999 -9999 -9999 5.4958E-1 5.25702E-1 4.9973E-1 5.21621E-1 4.8208E-1 4.49395E-1 4.82141E-1 4.99927E-1 4.91724E-1 5.06619E-1 5.16367E-1 5.26767E-1 5.7956E-1 5.84364E-1 5.81712E-1 4.45629E-1 4.55428E-1 5.84813E-1 6.08108E-1 6.16832E-1 6.23343E-1 6.15928E-1 5.99961E-1 5.95397E-1 5.89394E-1 5.84824E-1 5.76778E-1 5.62804E-1 5.57063E-1 4.59657E-1 4.84639E-1 4.72685E-1 4.7363E-1 2.79855E-1 1.68077E-1 2.92456E-1 3.33366E-1 2.66973E-1 1.68726E-1 1.0936E-1 9.22554E-2 5.91069E-2 5.67536E-2 7.82501E-2 9.97634E-2 1.73784E-1 1.06764E-1 8.70255E-2 4.80385E-2 6.62981E-2 3.9598E-2 4.18589E-2 3.99615E-2 -9999 -9999 -9999 -9999 -9999 -9999 -9999 -9999 -9999
-9999 -9999 -9999 -9999 -9999 -9999 -9999 -9999 -9999 -9999 -9999 -9999 -9999 -9999 -9999 -9999 -9999 -9999 -9999 -9999 -9999 -9999 -9999 -9999 -9999 -9999 -9999 -9999 -9999 -9999 -9999 -9999 -9999 -9999 -9999 -9999 -9999 -9999 -9999 -9999 -9999 -9999 -9999 -9999 -9999 -9999 -9999 -9999 -9999 -9999 -9999 -9999 -9999 -9999 -9999 -9999 -9999 -9999 -9999 -9999 -9999 -9999 -9999 -9999 -9999 -9999 -9999 -9999 -9999 -9999 -9999 -9999 -9999 -9999 -9999 5.35089E-1 4.96574E-1 4.62404E-1 4.04677E-1 4.15063E-1 4.45913E-1 4.90548E-1 4.7909E-1 4.98578E-1 5.37266E-1 5.86081E-1 5.96539E-1 5.93044E-1 5.91034E-1 4.92762E-1 5.77679E-1 6.12732E-1 6.20298E-1 6.17978E-1 6.2218E-1 6.0948E-1 5.95729E-1 6.06181E-1 5.91344E-1 5.97748E-1 5.95924E-1 5.81021E-1 5.50936E-1 4.56023E-1 3.72379E-1 3.64421E-1 3.87181E-1 4.18506E-1 3.33948E-1 2.60616E-1 3.50717E-1 3.48892E-1 2.22945E-1 1.88528E-1 1.0231E-1 7.79605E-2 7.99163E-2 1.39448E-1 6.8065E-2 4.88391E-2 4.26517E-2 6.78492E-2 9.39326E-2 6.06156E-2 5.42018E-2 5.62364E-2 4.33983E-2 3.90166E-2 -9999 -9999 -9999 -9999 -9999 -9999 -9999 -9999
-9999 -9999 -9999 -9999 -9999 -9999 -9999 -9999 -9999 -9999 -9999 -9999 -9999 -9999 -9999 -9999 -9999 -9999 -9999 -9999 -9999 -9999 -9999 -9999 -9999 -9999 -9999 -9999 -9999 -9999 -9999 -9999 -9999 -9999 -9999 -9999 -9999 -9999 -9999 -9999 -9999 -9999 -9999 -9999 -9999 -9999 -9999 -9999 -9999 -9999 -9999 -9999 -9999 -9999 -9999 -9999 -9999 -9999 -9999 -9999 -9999 -9999 -9999 -9999 -9999 -9999 -9999 -9999 -9999 -9999 -9999 -9999 -9999 -9999 -9999 5.5479E-1 4.88072E-1 3.9037E-1 3.57041E-1 4.57215E-1 4.66841E-1 5.05102E-1 5.62111E-1 5.77745E-1 5.63256E-1 5.85277E-1 6.04517E-1 6.03663E-1 5.79425E-1 5.62595E-1 5.72177E-1 6.17727E-1 6.26067E-1 6.25589E-1 6.13307E-1 6.18555E-1 6.09295E-1 6.10263E-1 6.04417E-1 6.01466E-1 5.98698E-1 5.94663E-1 5.57063E-1 4.98596E-1 3.56767E-1 2.36632E-1 2.30207E-1 2.14154E-1 1.39461E-1 2.26186E-1 2.30555E-1 2.3595E-1 3.21355E-1 2.31878E-1 1.07667E-1 1.49735E-1 1.65879E-1 1.00185E-1 5.10511E-2 5.67266E-2 4.61841E-2 4.3271E-2 4.33744E-2 4.89907E-2 4.97935E-2 4.54817E-2 4.2292E-2 3.89984E-2 -9999 -9999 -9999 -9999 -9999 -9999 -9999 -9999
-9999 -9999 -9999 -9999 -9999 -9999 -9999 -9999 -9999 -9999 -9999 -9999 -9999 -9999 -9999 -9999 -9999 -9999 -9999 -9999 -9999 -9999 -9999 -9999 -9999 -9999 -9999 -9999 -9999 -9999 -9999 -9999 -9999 -9999 -9999 -9999 -9999 -9999 -9999 -9999 -9999 -9999 -9999 -9999 -9999 -9999 -9999 -9999 -9999 -9999 -9999 -9999 -9999 -9999 -9999 -9999 -9999 -9999 -9999 -9999 -9999 -9999 -9999 -9999 -9999 -9999 -9999 -9999 -9999 -9999 -9999 -9999 -9999 5.97467E-1 5.80767E-1 5.00876E-1 3.58558E-1 3.39333E-1 3.77808E-1 4.89198E-1 5.37254E-1 5.34789E-1 5.58955E-1 5.96091E-1 6.06857E-1 5.94383E-1 6.09486E-1 6.24763E-1 6.01646E-1 6.10521E-1 6.09587E-1 5.62199E-1 6.23316E-1 6.23025E-1 6.21239E-1 6.12646E-1 6.11557E-1 6.01548E-1 5.98128E-1 6.03002E-1 6.00087E-1 5.84798E-1 4.31473E-1 4.22039E-1 3.30585E-1 2.17361E-1 1.59012E-1 1.16699E-1 1.19767E-1 2.13592E-1 2.22128E-1 1.39791E-1 3.3195E-1 3.28692E-1 2.64855E-1 2.80208E-1 2.52325E-1 1.7921E-1 1.31099E-1 9.46143E-2 7.4869E-2 7.3078E-2 5.67201E-2 4.36682E-2 5.00454E-2 3.99791E-2 5.14053E-2 4.02354E-2 -9999 -9999 -9999 -9999 -9999 -9999 -9999 -9999
-9999 -9999 -9999 -9999 -9999 -9999 -9999 -9999 -9999 -9999 -9999 -9999 -9999 -9999 -9999 -9999 -9999 -9999 -9999 -9999 -9999 -9999 -9999 -9999 -9999 -9999 -9999 -9999 -9999 -9999 -9999 -9999 -9999 -9999 -9999 -9999 -9999 -9999 -9999 -9999 -9999 -9999 -9999 -9999 -9999 -9999 -9999 -9999 -9999 -9999 -9999 -9999 -9999 -9999 -9999 -9999 -9999 -9999 -9999 -9999 -9999 -9999 -9999 -9999 -9999 -9999 -9999 -9999 -9999 -9999 -9999 -9999 5.89339E-1 5.27281E-1 4.55571E-1 3.59563E-1 4.2079E-1 4.29334E-1 4.66906E-1 5.21194E-1 5.79821E-1 5.67491E-1 5.65805E-1 5.92885E-1 6.0828E-1 6.08917E-1 6.17962E-1 6.18561E-1 6.13055E-1 6.21811E-1 6.22215E-1 6.16218E-1 6.26023E-1 6.23524E-1 6.13479E-1 6.16969E-1 6.07643E-1 5.97455E-1 5.93667E-1 5.89584E-1 5.9252E-1 5.67338E-1 5.40464E-1 4.5291E-1 3.66732E-1 4.07191E-1 2.96849E-1 2.42251E-1 2.55592E-1 1.87543E-1 2.6514E-1 1.84426E-1 2.0133E-1 1.86937E-1 1.09855E-1 1.02768E-1 1.08631E-1 8.35845E-2 1.02362E-1 1.85736E-1 1.00217E-1 6.66787E-2 6.16964E-2 7.21462E-2 6.36796E-2 4.80924E-2 4.19951E-2 -9999 -9999 -9999 -9999 -9999 -9999 -9999 -9999 -9999
-9999 -9999 -9999 -9999 -9999 -9999 -9999 -9999 -9999 -9999 -9999 -9999 -9999 -9999 -9999 -9999 -9999 -9999 -9999 -9999 -9999 -9999 -9999 -9999 -9999 -9999 -9999 -9999 -9999 -9999 -9999 -9999 -9999 -9999 -9999 -9999 -9999 -9999 -9999 -9999 -9999 -9999 -9999 -9999 -9999 -9999 -9999 -9999 -9999 -9999 -9999 -9999 -9999 -9999 -9999 -9999 -9999 -9999 -9999 -9999 -9999 -9999 -9999 -9999 -9999 -9999 -9999 -9999 -9999 -9999 -9999 -9999 5.66965E-1 4.04457E-1 3.16956E-1 2.98981E-1 3.8837E-1 4.73475E-1 5.59957E-1 5.89213E-1 6.15551E-1 6.0335E-1 5.68387E-1 5.88869E-1 5.96228E-1 6.06169E-1 6.16852E-1 6.17857E-1 6.21654E-1 5.89738E-1 6.10616E-1 6.26773E-1 6.15927E-1 6.16483E-1 6.21107E-1 6.10994E-1 5.98908E-1 5.96692E-1 5.85617E-1 5.8172E-1 5.69102E-1 5.52131E-1 4.36895E-1 3.89313E-1 3.8696E-1 3.52163E-1 1.85395E-1 9.46393E-2 1.46664E-1 1.49636E-1 1.09957E-1 2.64067E-1 1.71257E-1 1.04601E-1 1.35125E-1 9.42131E-2 6.65709E-2 5.48439E-2 9.48146E-2 1.24854E-1 1.36031E-1 7.20809E-2 5.32832E-2 5.07548E-2 4.34905E-2 3.87879E-2 -9999 -9999 -9999 -9999 -9999 -9999 -9999 -9999 -9999 -9999
-9999 -9999 -9999 -9999 -9999 -9999 -9999 -9999 -9999 -9999 -9999 -9999 -9999 -9999 -9999 -9999 -9999 -9999 -9999 -9999 -9999 -9999 -9999 -9999 -9999 -9999 -9999 -9999 -9999 -9999 -9999 -9999 -9999 -9999 -9999 -9999 -9999 -9999 -9999 -9999 -9999 -9999 -9999 -9999 -9999 -9999 -9999 -9999 -9999 -9999 -9999 -9999 -9999 -9999 -9999 -9999 -9999 -9999 -9999 -9999 -9999 -9999 -9999 -9999 -9999 -9999 -9999 -9999 -9999 -9999 5.80099E-1 5.0001E-1 4.84628E-1 4.54028E-1 3.0796E-1 3.55577E-1 3.72169E-1 4.70694E-1 5.67922E-1 6.29796E-1 6.30707E-1 6.10828E-1 6.14312E-1 6.04907E-1 6.05191E-1 6.11081E-1 6.20177E-1 6.181E-1 6.17439E-1 6.12247E-1 6.19418E-1 6.16954E-1 6.176E-1 6.11198E-1 6.1344E-1 6.13352E-1 6.08081E-1 5.99358E-1 5.85968E-1 5.80173E-1 5.3435E-1 5.07968E-1 4.90708E-1 4.5888E-1 3.44943E-1 2.09703E-1 2.01726E-1 1.15389E-1 7.86804E-2 1.20775E-1 8.37085E-2 2.01815E-1 2.17917E-1 8.29447E-2 7.17574E-2 8.83093E-2 7.05165E-2 5.52697E-2 7.3979E-2 8.4913E-2 7.53541E-2 1.17353E-1 9.67849E-2 7.80582E-2 6.81356E-2 5.05443E-2 3.84652E-2 -9999 -9999 -9999 -9999 -9999 -9999 -9999 -9999 -9999
-9999 -9999 -9999 -9999 -9999 -9999 -9999 -9999 -9999 -9999 -9999 -9999 -9999 -9999 -9999 -9999 -9999 -9999 -9999 -9999 -9999 -9999 -9999 -9999 -9999 -9999 -9999 -9999 -9999 -9999 -9999 -9999 -9999 -9999 -9999 -9999 -9999 -9999 -9999 -9999 -9999 -9999 -9999 -9999 -9999 -9999 -9999 -9999 -9999 -9999 -9999 -9999 -9999 -9999 -9999 -9999 -9999 -9999 -9999 -9999 -9999 -9999 -9999 -9999 -9999 -9999 -9999 -9999 -9999 -9999 5.20409E-1 3.54401E-1 4.19249E-1 3.93597E-1 4.01673E-1 4.71162E-1 4.73695E-1 5.49703E-1 5.87363E-1 6.34695E-1 6.41574E-1 6.35568E-1 6.23655E-1 6.20018E-1 6.08846E-1 6.20119E-1 6.10818E-1 6.16631E-1 6.16422E-1 6.13283E-1 6.20118E-1 6.19188E-1 6.14529E-1 6.14414E-1 6.09811E-1 6.09628E-1 6.00076E-1 6.02553E-1 5.89214E-1 5.41876E-1 5.12224E-1 4.60945E-1 4.56746E-1 4.43781E-1 3.64098E-1 2.60233E-1 1.09744E-1 7.26437E-2 5.16562E-2 7.36743E-2 1.23267E-1 1.09445E-1 2.17672E-1 1.44313E-1 4.7111E-2 3.61624E-2 4.33651E-2 4.30991E-2 5.08091E-2 4.66934E-2 5.95038E-2 5.41857E-2 7.77239E-2 6.98418E-2 4.6932E-2 4.33904E-2 4.27302E-2 -9999 -9999 -9999 -9999 -9999 -9999 -9999 -9999 -9999
-9999 -9999 -9999 -9999 -9999 -9999 -9999 -9999 -9999 -9999 -9999 -9999 -9999 -9999 -9999 -9999 -9999 -9999 -9999 -9999 -9999 -9999 -9999 -9999 -9999 -9999 -9999 -9999 -9999 -9999 -9999 -9999 -9999 -9999 -9999 -9999 -9999 -9999 -9999 -9999 -9999 -9999 -9999 -9999 -9999 -9999 -9999 -9999 -9999 -9999 -9999 -9999 -9999 -9999 -9999 -9999 -9999 -9999 -9999 -9999 -9999 -9999 -9999 -9999 -9999 -9999 -9999 -9999 -9999 -9999 4.41411E-1 3.65641E-1 4.06752E-1 3.83031E-1 3.85488E-1 3.45616E-1 5.59606E-1 5.80983E-1 6.20179E-1 6.22277E-1 6.31167E-1 6.24583E-1 6.22815E-1 6.19256E-1 6.12999E-1 6.13913E-1 6.1014E-1 6.16334E-1 6.12873E-1 6.19348E-1 6.10122E-1 6.16264E-1 6.12798E-1 6.10172E-1 6.00787E-1 6.0376E-1 5.93243E-1 6.00964E-1 6.0152E-1 5.40488E-1 4.44424E-1 4.77435E-1 4.67432E-1 3.2329E-1 2.87465E-1 2.10405E-1 1.08937E-1 1.07084E-1 4.53962E-2 6.103E-2 7.07423E-2 7.09224E-2 1.60279E-1 1.9039E-1 6.15542E-2 5.22757E-2 7.74219E-2 7.12553E-2 5.73513E-2 6.53585E-2 5.1571E-2 4.68804E-2 6.11609E-2 5.95667E-2 6.38075E-2 4.50679E-2 3.82874E-2 -9999 -9999 -9999 -9999 -9999 -9999 -9999 -9999 -9999
-9999 -9999 -9999 -9999 -9999 -9999 -9999 -9999 -9999 -9999 -9999 -9999 -9999 -9999 -9999 -9999 -9999 -9999 -9999 -9999 -9999 -9999 -9999 -9999 -9999 -9999 -9999 -9999 -9999 -9999 -9999 -9999 -9999 -9999 -9999 -9999 -9999 -9999 -9999 -9999 -9999 -9999 -9999 -9999 -9999 -9999 -9999 -9999 -9999 -9999 -9999 -9999 -9999 -9999 -9999 -9999 -9999 -9999 -9999 -9999 -9999 -9999 -9999 -9999 -9999 -9999 -9999 -9999 -9999 5.95015E-1 4.89849E-1 4.20452E-1 3.59347E-1 3.37825E-1 3.55343E-1 4.15003E-1 5.77158E-1 6.06883E-1 6.11076E-1 6.24589E-1 6.31201E-1 6.26232E-1 6.14496E-1 5.34831E-1 5.734E-1 6.05134E-1 6.12323E-1 6.18361E-1 6.14521E-1 6.10774E-1 6.17263E-1 6.13052E-1 6.11389E-1 6.08871E-1 5.99515E-1 6.01499E-1 5.91296E-1 5.81541E-1 5.89091E-1 5.8998E-1 5.00258E-1 4.30134E-1 4.59707E-1 3.9829E-1 3.50422E-1 1.58618E-1 1.47071E-1 1.25628E-1 1.00309E-1 9.4253E-2 6.88886E-2 6.90505E-2 7.71815E-2 2.07728E-1 1.50701E-1 1.27254E-1 1.05373E-1 1.13254E-1 7.3594E-2 5.05793E-2 5.4424E-2 4.55114E-2 6.3231E-2 7.22795E-2 7.18026E-2 4.38273E-2 -9999 -9999 -9999 -9999 -9999 -9999 -9999 -9999 -9999 -9999
-9999 -9999 -9999 -9999 -9999 -9999 -9999 -9999 -9999 -9999 -9999 -9999 -9999 -9999 -9999 -9999 -9999 -9999 -9999 -9999 -9999 -9999 -9999 -9999 -9999 -9999 -9999 -9999 -9999 -9999 -9999 -9999 -9999 -9999 -9999 -9999 -9999 -9999 -9999 -9999 -9999 -9999 -9999 -9999 -9999 -9999 -9999 -9999 -9999 -9999 -9999 -9999 -9999 -9999 -9999 -9999 -9999 -9999 -9999 -9999 -9999 -9999 -9999 -9999 -9999 -9999 -9999 -9999 -9999 5.34755E-1 4.75004E-1 3.87612E-1 3.79606E-1 3.32978E-1 3.85714E-1 4.97946E-1 5.72367E-1 5.77653E-1 5.79014E-1 5.88768E-1 6.13619E-1 6.18531E-1 6.27191E-1 6.04719E-1 6.10719E-1 6.12364E-1 6.08068E-1 6.13133E-1 6.11317E-1 6.17777E-1 6.12527E-1 6.20669E-1 6.14429E-1 6.05526E-1 5.96754E-1 5.87781E-1 5.74388E-1 5.81852E-1 5.73346E-1 5.7775E-1 5.12393E-1 3.83675E-1 4.46137E-1 3.7494E-1 2.79502E-1 2.17883E-1 2.03886E-1 2.01207E-1 1.69829E-1 1.12357E-1 8.81653E-2 5.64003E-2 7.57115E-2 1.72603E-1 1.80725E-1 6.00521E-2 5.23905E-2 5.46066E-2 6.27575E-2 6.74968E-2 4.63618E-2 4.26999E-2 5.41663E-2 5.80137E-2 6.59139E-2 4.23546E-2 -9999 -9999 -9999 -9999 -9999 -9999 -9999 -9999 -9999 -9999
-9999 -9999 -9999 -9999 -9999 -9999 -9999 -9999 -9999 -9999 -9999 -9999 -9999 -9999 -9999 -9999 -9999 -9999 -9999 -9999 -9999 -9999 -9999 -9999 -9999 -9999 -9999 -9999 -9999 -9999 -9999 -9999 -9999 -9999 -9999 -9999 -9999 -9999 -9999 -9999 -9999 -9999 -9999 -9999 -9999 -9999 -9999 -9999 -9999 -9999 -9999 -9999 -9999 -9999 -9999 -9999 -9999 -9999 -9999 -9999 -9999 -9999 -9999 -9999 -9999 -9999 -9999 -9999 -9999 5.3356E-1 4.0135E-1 3.98325E-1 3.95376E-1 4.48833E-1 4.45875E-1 4.89347E-1 5.60728E-1 5.38363E-1 5.15356E-1 5.62268E-1 6.15266E-1 6.14327E-1 6.03288E-1 6.0779E-1 6.07853E-1 6.09291E-1 6.10538E-1 6.15599E-1 6.13329E-1 6.14129E-1 6.19386E-1 6.15655E-1 6.12377E-1 6.12753E-1 5.99291E-1 5.7945E-1 5.71768E-1 5.5784E-1 5.62879E-1 5.45887E-1 4.37944E-1 3.65798E-1 4.0838E-1 4.05682E-1 3.52687E-1 2.86926E-1 2.02209E-1 1.16912E-1 9.16912E-2 1.43196E-1 6.60898E-2 4.90314E-2 6.364E-2 1.71591E-1 1.36367E-1 7.14411E-2 8.49656E-2 6.30615E-2 4.59507E-2 4.3499E-2 4.53169E-2 4.96808E-2 -9999 -9999 -9999 4.41179E-2 -9999 -9999 -9999 -9999 -9999 -9999 -9999 -9999 -9999 -9999
-9999 -9999 -9999 -9999 -9999 -9999 -9999 -9999 -9999 -9999 -9999 -9999 -9999 -9999 -9999 -9999 -9999 -9999 -9999 -9999 -9999 -9999 -9999 -9999 -9999 -9999 -9999 -9999 -9999 -9999 -9999 -9999 -9999 -9999 -9999 -9999 -9999 -9999 -9999 -9999 -9999 -9999 -9999 -9999 -9999 -9999 -9999 -9999 -9999 -9999 -9999 -9999 -9999 -9999 -9999 -9999 -9999 -9999 -9999 -9999 -9999 -9999 -9999 -9999 -9999 -9999 -9999 -9999 -9999 5.39447E-1 4.33432E-1 3.6201E-1 4.01387E-1 4.09661E-1 5.26931E-1 5.14199E-1 5.19521E-1 5.17611E-1 5.38609E-1 5.41235E-1 5.40732E-1 5.77413E-1 6.04521E-1 5.7682E-1 5.826E-1 6.16927E-1 6.06864E-1 6.124E-1 6.09598E-1 6.16573E-1 6.1586E-1 6.23068E-1 6.13261E-1 6.04248E-1 5.95667E-1 5.75712E-1 5.64324E-1 5.45876E-1 5.40278E-1 5.02536E-1 4.2193E-1 3.88181E-1 3.27072E-1 3.16836E-1 2.12922E-1 1.15477E-1 1.01303E-1 6.01734E-2 5.15407E-2 8.05211E-2 7.91262E-2 6.06412E-2 8.76973E-2 1.75601E-1 1.68561E-1 1.0852E-1 7.01049E-2 5.54019E-2 5.04025E-2 4.98014E-2 6.23255E-2 -9999 -9999 -9999 -9999 -9999 -9999 -9999 -9999 -9999 -9999 -9999 -9999 -9999 -9999 -9999
-9999 -9999 -9999 -9999 -9999 -9999 -9999 -9999 -9999 -9999 -9999 -9999 -9999 -9999 -9999 -9999 -9999 -9999 -9999 -9999 -9999 -9999 -9999 -9999 -9999 -9999 -9999 -9999 -9999 -9999 -9999 -9999 -9999 -9999 -9999 -9999 -9999 -9999 -9999 -9999 -9999 -9999 -9999 -9999 -9999 -9999 -9999 -9999 -9999 -9999 -9999 -9999 -9999 -9999 -9999 -9999 -9999 -9999 -9999 -9999 -9999 -9999 -9999 -9999 -9999 -9999 -9999 -9999 -9999 4.45316E-1 4.48205E-1 4.33084E-1 3.70332E-1 4.95438E-1 5.3815E-1 4.84807E-1 5.2173E-1 5.66038E-1 5.78711E-1 5.7884E-1 6.23627E-1 6.11673E-1 5.89014E-1 5.56657E-1 6.07036E-1 6.06886E-1 6.02517E-1 6.0301E-1 6.10592E-1 6.0755E-1 6.13129E-1 6.14769E-1 6.03903E-1 6.01591E-1 5.92458E-1 5.82965E-1 5.60125E-1 5.51355E-1 5.25866E-1 4.98501E-1 4.65997E-1 4.34919E-1 3.58061E-1 3.4691E-1 2.18062E-1 1.53332E-1 1.73005E-1 1.13699E-1 7.64975E-2 6.63771E-2 8.62587E-2 9.71708E-2 8.30092E-2 1.87181E-1 1.73998E-1 8.48237E-2 7.48355E-2 6.9312E-2 6.47958E-2 6.80879E-2 -9999 -9999 -9999 -9999 -9999 -9999 -9999 -9999 -9999 -9999 -9999 -9999 -9999 -9999 -9999 -9999
-9999 -9999 -9999 -9999 -9999 -9999 -9999 -9999 -9999 -9999 -9999 -9999 -9999 -9999 -9999 -9999 -9999 -9999 -9999 -9999 -9999 -9999 -9999 -9999 -9999 -9999 -9999 -9999 -9999 -9999 -9999 -9999 -9999 -9999 -9999 -9999 -9999 -9999 -9999 -9999 -9999 -9999 -9999 -9999 -9999 -9999 -9999 -9999 -9999 -9999 -9999 -9999 -9999 -9999 -9999 -9999 -9999 -9999 -9999 -9999 -9999 -9999 -9999 -9999 -9999 -9999 -9999 -9999 -9999 4.74001E-1 3.7547E-1 4.43797E-1 4.5437E-1 4.95403E-1 5.28717E-1 4.74119E-1 4.22611E-1 5.38803E-1 6.15149E-1 6.22144E-1 6.22286E-1 5.91553E-1 5.20062E-1 5.69238E-1 6.13631E-1 6.0371E-1 6.0457E-1 6.01134E-1 6.08559E-1 6.08359E-1 6.07009E-1 6.11975E-1 6.06551E-1 6.0304E-1 5.95887E-1 5.89506E-1 5.6089E-1 5.5744E-1 5.28267E-1 5.11922E-1 4.6802E-1 3.22858E-1 2.86186E-1 2.92026E-1 3.19195E-1 1.62571E-1 1.29169E-1 8.30494E-2 6.70806E-2 8.79463E-2 1.02663E-1 1.08424E-1 1.51012E-1 1.69597E-1 1.39216E-1 8.47985E-2 6.35949E-2 6.35524E-2 7.7913E-2 4.27261E-2 -9999 -9999 -9999 -9999 -9999 -9999 -9999 -9999 -9999 -9999 -9999 -9999 -9999 -9999 -9999 -9999
-9999 -9999 -9999 -9999 -9999 -9999 -9999 -9999 -9999 -9999 -9999 -9999 -9999 -9999 -9999 -9999 -9999 -9999 -9999 -9999 -9999 -9999 -9999 -9999 -9999 -9999 -9999 -9999 -9999 -9999 -9999 -9999 -9999 -9999 -9999 -9999 -9999 -9999 -9999 -9999 -9999 -9999 -9999 -9999 -9999 -9999 -9999 -9999 -9999 -9999 -9999 -9999 -9999 -9999 -9999 -9999 -9999 -9999 -9999 -9999 -9999 -9999 -9999 -9999 -9999 -9999 -9999 -9999 5.44942E-1 4.79993E-1 3.76048E-1 4.19044E-1 4.88022E-1 4.97452E-1 5.40071E-1 5.49188E-1 3.66622E-1 5.38259E-1 6.34113E-1 6.17702E-1 6.12117E-1 5.78561E-1 5.9366E-1 5.81816E-1 6.03309E-1 6.042E-1 5.93497E-1 6.01919E-1 5.9928E-1 5.95252E-1 5.95274E-1 5.91967E-1 5.97186E-1 5.9427E-1 5.8618E-1 5.5956E-1 5.64854E-1 5.72289E-1 4.79258E-1 4.80633E-1 4.36484E-1 2.18519E-1 2.85453E-1 2.51047E-1 2.57412E-1 1.96514E-1 1.13682E-1 8.87658E-2 5.42871E-2 6.25466E-2 7.14165E-2 8.05778E-2 1.10731E-1 1.49501E-1 1.33412E-1 6.32801E-2 7.65648E-2 1.08436E-1 5.946E-2 -9999 -9999 -9999 -9999 -9999 -9999 -9999 -9999 -9999 -9999 -9999 -9999 -9999 -9999 -9999 -9999 -9999
-9999 -9999 -9999 -9999 -9999 -9999 -9999 -9999 -9999 -9999 -9999 -9999 -9999 -9999 -9999 -9999 -9999 -9999 -9999 -9999 -9999 -9999 -9999 -9999 -9999 -9999 -9999 -9999 -9999 -9999 -9999 -9999 -9999 -9999 -9999 -9999 -9999 -9999 -9999 -9999 -9999 -9999 -9999 -9999 -9999 -9999 -9999 -9999 -9999 -9999 -9999 -9999 -9999 -9999 -9999 -9999 -9999 -9999 -9999 -9999 -9999 -9999 -9999 -9999 -9999 -9999 -9999 6.08563E-1 5.09308E-1 4.02876E-1 3.71602E-1 4.47713E-1 5.54517E-1 5.78248E-1 5.8865E-1 6.19513E-1 4.81189E-1 4.08215E-1 6.06863E-1 6.41536E-1 6.36284E-1 6.0006E-1 5.9864E-1 5.94557E-1 6.03621E-1 5.95237E-1 5.8548E-1 5.8212E-1 5.88807E-1 5.85918E-1 5.77694E-1 5.83279E-1 5.78766E-1 5.83916E-1 5.69609E-1 5.62149E-1 5.48138E-1 5.06792E-1 4.80641E-1 4.37477E-1 3.45718E-1 2.16888E-1 1.67542E-1 1.88135E-1 1.49577E-1 2.2425E-1 1.37992E-1 1.08293E-1 9.8295E-2 5.68612E-2 9.38358E-2 9.0266E-2 7.11136E-2 1.23428E-1 1.65944E-1 1.10389E-1 1.04984E-1 8.2431E-2 5.15598E-2 4.70815E-2 -9999 -9999 -9999 -9999 -9999 -9999 -9999 -9999 -9999 -9999 -9999 -9999 -9999 -9999 -9999 -9999
-9999 -9999 -9999 -9999 -9999 -9999 -9999 -9999 -9999 -9999 -9999 -9999 -9999 -9999 -9999 -9999 -9999 -9999 -9999 -9999 -9999 -9999 -9999 -9999 -9999 -9999 -9999 -9999 -9999 -9999 -9999 -9999 -9999 -9999 -9999 -9999 -9999 -9999 -9999 -9999 -9999 -9999 -9999 -9999 -9999 -9999 -9999 -9999 -9999 -9999 -9999 -9999 -9999 -9999 -9999 -9999 -9999 -9999 -9999 -9999 -9999 -9999 -9999 -9999 -9999 -9999 -9999 6.28898E-1 5.8521E-1 5.26261E-1 4.97817E-1 5.45853E-1 5.77907E-1 5.68776E-1 6.10035E-1 6.42256E-1 6.33494E-1 5.81113E-1 6.40549E-1 6.53692E-1 6.40483E-1 5.47658E-1 5.72226E-1 5.8885E-1 5.96252E-1 5.85441E-1 5.75092E-1 5.72328E-1 5.82107E-1 5.76767E-1 5.72335E-1 5.62808E-1 5.59552E-1 5.6381E-1 5.39366E-1 5.02553E-1 5.06192E-1 5.19332E-1 5.04093E-1 4.72667E-1 3.47095E-1 2.70884E-1 1.51525E-1 1.06547E-1 1.44104E-1 1.34547E-1 1.46707E-1 1.2348E-1 1.04807E-1 8.11205E-2 6.55851E-2 6.58431E-2 7.88609E-2 1.08114E-1 8.68995E-2 -9999 -9999 -9999 -9999 -9999 -9999 -9999 -9999 -9999 -9999 -9999 -9999 -9999 -9999 -9999 -9999 -9999 -9999 -9999 -9999 -9999
-9999 -9999 -9999 -9999 -9999 -9999 -9999 -9999 -9999 -9999 -9999 -9999 -9999 -9999 -9999 -9999 -9999 -9999 -9999 -9999 -9999 -9999 -9999 -9999 -9999 -9999 -9999 -9999 -9999 -9999 -9999 -9999 -9999 -9999 -9999 -9999 -9999 -9999 -9999 -9999 -9999 -9999 -9999 -9999 -9999 -9999 -9999 -9999 -9999 -9999 -9999 -9999 -9999 -9999 -9999 -9999 -9999 -9999 -9999 -9999 -9999 -9999 -9999 -9999 -9999 -9999 -9999 5.31297E-1 4.2764E-1 4.04989E-1 5.64014E-1 6.31879E-1 6.26892E-1 6.3467E-1 6.34857E-1 6.59539E-1 6.45536E-1 6.62715E-1 6.60142E-1 6.79207E-1 6.52251E-1 6.40411E-1 6.06989E-1 6.12206E-1 5.95927E-1 5.72754E-1 5.64487E-1 5.60567E-1 5.53382E-1 5.56892E-1 5.50895E-1 5.41626E-1 5.39103E-1 5.43307E-1 5.18184E-1 4.59659E-1 4.65606E-1 4.59104E-1 3.85446E-1 3.35849E-1 2.48607E-1 3.63997E-1 1.72358E-1 9.69278E-2 1.00993E-1 1.08399E-1 1.09458E-1 1.12238E-1 1.21194E-1 1.20245E-1 6.26362E-2 7.48124E-2 8.63182E-2 1.14309E-1 6.43735E-2 -9999 -9999 -9999 -9999 -9999 -9999 -9999 -9999 -9999 -9999 -9999 -9999 -9999 -9999 -9999 -9999 -9999 -9999 -9999 -9999 -9999
-9999 -9999 -9999 -9999 -9999 -9999 -9999 -9999 -9999 -9999 -9999 -9999 -9999 -9999 -9999 -9999 -9999 -9999 -9999 -9999 -9999 -9999 -9999 -9999 -9999 -9999 -9999 -9999 -9999 -9999 -9999 -9999 -9999 -9999 -9999 -9999 -9999 -9999 -9999 -9999 -9999 -9999 -9999 -9999 -9999 -9999 -9999 -9999 -9999 -9999 -9999 -9999 -9999 -9999 -9999 -9999 -9999 -9999 -9999 -9999 -9999 -9999 -9999 -9999 -9999 -9999 5.68994E-1 4.88421E-1 4.43717E-1 5.03815E-1 5.77793E-1 6.45347E-1 5.92151E-1 6.2701E-1 6.07332E-1 6.2077E-1 6.62101E-1 6.81078E-1 6.76315E-1 6.86767E-1 6.57694E-1 6.44501E-1 6.28655E-1 6.11441E-1 5.88934E-1 5.62876E-1 5.51748E-1 5.33634E-1 5.40537E-1 5.40569E-1 5.3844E-1 5.35903E-1 5.29871E-1 5.24597E-1 5.0948E-1 4.70795E-1 4.24026E-1 4.17498E-1 3.00314E-1 1.69622E-1 1.4388E-1 2.82666E-1 1.90167E-1 1.21131E-1 1.25868E-1 9.78687E-2 8.11001E-2 1.58578E-1 1.33603E-1 1.02653E-1 8.0152E-2 -9999 -9999 -9999 -9999 -9999 -9999 -9999 -9999 -9999 -9999 -9999 -9999 -9999 -9999 -9999 -9999 -9999 -9999 -9999 -9999 -9999 -9999 -9999 -9999 -9999
-9999 -9999 -9999 -9999 -9999 -9999 -9999 -9999 -9999 -9999 -9999 -9999 -9999 -9999 -9999 -9999 -9999 -9999 -9999 -9999 -9999 -9999 -9999 -9999 -9999 -9999 -9999 -9999 -9999 -9999 -9999 -9999 -9999 -9999 -9999 -9999 -9999 -9999 -9999 -9999 -9999 -9999 -9999 -9999 -9999 -9999 -9999 -9999 -9999 -9999 -9999 -9999 -9999 -9999 -9999 -9999 -9999 -9999 -9999 -9999 -9999 -9999 -9999 -9999 -9999 -9999 5.30277E-1 4.19085E-1 4.61593E-1 5.55471E-1 6.20882E-1 6.15448E-1 6.33462E-1 6.45813E-1 6.46169E-1 6.64385E-1 6.5573E-1 6.42099E-1 6.39455E-1 6.82182E-1 6.74027E-1 6.57345E-1 6.33755E-1 6.16527E-1 5.89164E-1 5.48881E-1 5.29306E-1 5.20904E-1 5.17666E-1 5.27643E-1 5.28629E-1 5.35152E-1 5.30883E-1 5.26176E-1 4.5848E-1 4.524E-1 4.36307E-1 4.58745E-1 4.37877E-1 2.14214E-1 1.1079E-1 1.8663E-1 1.97802E-1 1.88184E-1 1.5816E-1 1.00633E-1 9.58523E-2 1.63204E-1 9.1849E-2 1.39755E-1 7.05927E-2 -9999 -9999 -9999 -9999 -9999 -9999 -9999 -9999 -9999 -9999 -9999 -9999 -9999 -9999 -9999 -9999 -9999 -9999 -9999 -9999 -9999 -9999 -9999 -9999 -9999
-9999 -9999 -9999 -9999 -9999 -9999 -9999 -9999 -9999 -9999 -9999 -9999 -9999 -9999 -9999 -9999 -9999 -9999 -9999 -9999 -9999 -9999 -9999 -9999 -9999 -9999 -9999 -9999 -9999 -9999 -9999 -9999 -9999 -9999 -9999 -9999 -9999 -9999 -9999 -9999 -9999 -9999 -9999 -9999 -9999 -9999 -9999 -9999 -9999 -9999 -9999 -9999 -9999 -9999 -9999 -9999 -9999 -9999 -9999 -9999 -9999 -9999 -9999 -9999 6.0038E-1 5.7794E-1 4.5936E-1 5.08454E-1 4.45483E-1 5.33744E-1 5.69577E-1 5.52126E-1 5.77297E-1 6.77828E-1 6.82823E-1 6.84059E-1 6.71191E-1 5.49551E-1 6.00775E-1 6.75578E-1 6.8007E-1 6.74184E-1 6.39383E-1 6.2248E-1 5.81857E-1 5.54468E-1 5.16732E-1 4.98416E-1 5.07105E-1 5.19999E-1 5.26374E-1 5.3401E-1 5.30484E-1 5.28029E-1 4.2976E-1 3.94244E-1 3.78066E-1 3.68711E-1 4.61331E-1 2.92152E-1 1.65579E-1 1.37856E-1 1.06447E-1 1.16125E-1 1.39209E-1 1.20894E-1 1.81148E-1 1.68171E-1 1.09822E-1 1.30036E-1 8.95011E-2 -9999 -9999 -9999 -9999 -9999 -9999 -9999 -9999 -9999 -9999 -9999 -9999 -9999 -9999 -9999 -9999 -9999 -9999 -9999 -9999 -9999 -9999 -9999 -9999 -9999
-9999 -9999 -9999 -9999 -9999 -9999 -9999 -9999 -9999 -9999 -9999 -9999 -9999 -9999 -9999 -9999 -9999 -9999 -9999 -9999 -9999 -9999 -9999 -9999 -9999 -9999 -9999 -9999 -9999 -9999 -9999 -9999 -9999 -9999 -9999 -9999 -9999 -9999 -9999 -9999 -9999 -9999 -9999 -9999 -9999 -9999 -9999 -9999 -9999 -9999 -9999 -9999 -9999 -9999 -9999 -9999 -9999 -9999 -9999 -9999 -9999 5.54321E-1 -9999 -9999 -9999 5.22328E-1 4.26175E-1 4.68781E-1 4.79741E-1 4.82435E-1 5.00711E-1 5.19008E-1 5.09718E-1 6.38622E-1 6.71016E-1 7.02869E-1 6.9532E-1 6.53597E-1 6.89675E-1 6.99238E-1 6.93628E-1 6.81289E-1 6.49864E-1 6.28116E-1 5.97008E-1 5.50769E-1 5.15175E-1 4.96939E-1 5.05705E-1 5.12122E-1 5.10336E-1 5.17289E-1 5.23709E-1 5.19844E-1 4.51512E-1 3.8561E-1 3.39661E-1 3.28529E-1 3.4766E-1 3.99908E-1 3.99108E-1 2.32046E-1 1.52411E-1 1.04658E-1 1.23037E-1 2.10693E-1 9.91978E-2 7.11078E-2 9.34819E-2 9.85606E-2 9.74226E-2 -9999 -9999 -9999 -9999 -9999 -9999 -9999 -9999 -9999 -9999 -9999 -9999 -9999 -9999 -9999 -9999 -9999 -9999 -9999 -9999 -9999 -9999 -9999 -9999 -9999
-9999 -9999 -9999 -9999 -9999 -9999 -9999 -9999 -9999 -9999 -9999 -9999 -9999 -9999 -9999 -9999 -9999 -9999 -9999 -9999 -9999 -9999 -9999 -9999 -9999 -9999 -9999 -9999 -9999 -9999 -9999 -9999 -9999 -9999 -9999 -9999 -9999 -9999 -9999 -9999 -9999 -9999 -9999 -9999 -9999 -9999 -9999 -9999 -9999 -9999 -9999 -9999 -9999 -9999 -9999 -9999 -9999 -9999 -9999 -9999 -9999 5.03339E-1 -9999 -9999 -9999 5.03247E-1 4.44219E-1 4.41852E-1 4.8511E-1 5.01938E-1 4.9831E-1 4.98236E-1 5.06261E-1 6.32144E-1 6.37599E-1 6.67085E-1 7.10869E-1 7.26107E-1 7.27185E-1 7.06758E-1 7.00133E-1 6.88271E-1 6.59842E-1 6.3122E-1 5.90647E-1 5.64026E-1 5.3661E-1 5.07685E-1 5.05008E-1 5.01302E-1 4.94684E-1 4.8989E-1 4.9634E-1 4.80446E-1 4.12552E-1 3.86076E-1 3.58043E-1 3.2215E-1 3.12393E-1 1.83358E-1 2.01163E-1 2.3264E-1 2.8862E-1 2.20681E-1 1.69047E-1 2.16363E-1 5.42786E-2 5.68266E-2 6.05756E-2 9.02723E-2 9.63767E-2 7.55568E-2 -9999 -9999 -9999 -9999 -9999 -9999 -9999 -9999 -9999 -9999 -9999 -9999 -9999 -9999 -9999 -9999 -9999 -9999 -9999 -9999 -9999 -9999 -9999 -9999
-9999 -9999 -9999 -9999 -9999 -9999 -9999 -9999 -9999 -9999 -9999 -9999 -9999 -9999 -9999 -9999 -9999 -9999 -9999 -9999 -9999 -9999 -9999 -9999 -9999 -9999 -9999 -9999 -9999 -9999 -9999 -9999 -9999 -9999 -9999 -9999 -9999 -9999 -9999 -9999 -9999 -9999 -9999 -9999 -9999 -9999 -9999 -9999 -9999 -9999 -9999 -9999 -9999 -9999 -9999 -9999 -9999 -9999 -9999 -9999 -9999 5.06304E-1 -9999 -9999 -9999 4.53997E-1 4.45183E-1 4.40913E-1 4.68983E-1 4.88939E-1 4.84871E-1 5.0445E-1 5.18108E-1 5.72478E-1 5.84307E-1 5.02012E-1 6.4485E-1 7.22861E-1 7.11371E-1 7.09097E-1 7.08078E-1 6.88333E-1 6.52648E-1 6.16099E-1 5.96548E-1 5.63555E-1 5.37115E-1 5.27789E-1 5.10766E-1 4.97329E-1 4.93342E-1 4.72973E-1 4.79419E-1 4.3245E-1 3.94367E-1 3.22981E-1 3.1396E-1 2.39321E-1 1.83264E-1 1.71056E-1 1.11084E-1 1.63779E-1 1.32828E-1 2.68723E-1 3.00503E-1 2.52101E-1 7.31719E-2 1.09994E-1 5.6367E-2 -9999 -9999 -9999 -9999 -9999 -9999 -9999 -9999 -9999 -9999 -9999 -9999 -9999 -9999 -9999 -9999 -9999 -9999 -9999 -9999 -9999 -9999 -9999 -9999 -9999 -9999 -9999
-9999 -9999 -9999 -9999 -9999 -9999 -9999 -9999 -9999 -9999 -9999 -9999 -9999 -9999 -9999 -9999 -9999 -9999 -9999 -9999 -9999 -9999 -9999 -9999 -9999 -9999 -9999 -9999 -9999 -9999 -9999 -9999 -9999 -9999 -9999 -9999 -9999 -9999 -9999 -9999 -9999 -9999 -9999 -9999 -9999 -9999 -9999 -9999 -9999 -9999 -9999 -9999 -9999 -9999 -9999 -9999 -9999 -9999 -9999 -9999 -9999 5.91081E-1 6.09645E-1 6.16476E-1 5.81018E-1 4.25371E-1 4.37282E-1 4.3458E-1 4.9012E-1 4.95956E-1 5.1509E-1 5.17739E-1 5.49294E-1 6.04447E-1 5.39327E-1 5.38515E-1 6.97327E-1 7.15119E-1 7.12964E-1 7.10165E-1 7.10672E-1 6.82416E-1 6.58517E-1 6.30974E-1 5.95418E-1 5.6111E-1 5.33101E-1 5.17255E-1 5.11088E-1 4.91473E-1 4.77396E-1 4.69113E-1 4.53115E-1 4.24839E-1 3.58771E-1 3.06499E-1 2.8013E-1 2.32381E-1 2.10653E-1 1.60862E-1 1.19126E-1 1.07462E-1 1.57759E-1 1.50047E-1 1.43161E-1 2.98008E-1 1.23099E-1 1.4251E-1 7.97332E-2 -9999 -9999 -9999 -9999 -9999 -9999 -9999 -9999 -9999 -9999 -9999 -9999 -9999 -9999 -9999 -9999 -9999 -9999 -9999 -9999 -9999 -9999 -9999 -9999 -9999 -9999 -9999
-9999 -9999 -9999 -9999 -9999 -9999 -9999 -9999 -9999 -9999 -9999 -9999 -9999 -9999 -9999 -9999 -9999 -9999 -9999 -9999 -9999 -9999 -9999 -9999 -9999 -9999 -9999 -9999 -9999 -9999 -9999 -9999 -9999 -9999 -9999 -9999 -9999 -9999 -9999 -9999 -9999 -9999 -9999 -9999 -9999 -9999 -9999 -9999 -9999 -9999 -9999 -9999 -9999 -9999 -9999 -9999 -9999 -9999 -9999 -9999 5.84354E-1 5.95156E-1 6.05675E-1 5.89234E-1 4.98443E-1 4.67403E-1 4.71171E-1 4.88915E-1 5.40797E-1 5.37886E-1 5.3454E-1 5.37043E-1 5.31423E-1 5.90619E-1 6.33892E-1 6.18419E-1 6.77845E-1 6.98008E-1 7.04292E-1 7.04156E-1 6.93375E-1 6.66422E-1 6.49374E-1 6.15744E-1 5.91697E-1 5.57706E-1 5.40744E-1 5.22933E-1 4.97674E-1 4.79272E-1 4.71443E-1 4.55835E-1 4.22627E-1 3.86692E-1 3.34749E-1 2.73602E-1 2.13116E-1 1.58574E-1 1.25076E-1 1.16401E-1 9.86557E-2 8.87337E-2 8.77053E-2 1.15131E-1 1.49258E-1 2.55949E-1 1.92047E-1 1.51592E-1 7.32617E-2 -9999 -9999 -9999 -9999 -9999 -9999 -9999 -9999 -9999 -9999 -9999 -9999 -9999 -9999 -9999 -9999 -9999 -9999 -9999 -9999 -9999 -9999 -9999 -9999 -9999 -9999 -9999
-9999 -9999 -9999 -9999 -9999 -9999 -9999 -9999 -9999 -9999 -9999 -9999 -9999 -9999 -9999 -9999 -9999 -9999 -9999 -9999 -9999 -9999 -9999 -9999 -9999 -9999 -9999 -9999 -9999 -9999 -9999 -9999 -9999 -9999 -9999 -9999 -9999 -9999 -9999 -9999 -9999 -9999 -9999 -9999 -9999 -9999 -9999 -9999 -9999 -9999 -9999 -9999 -9999 -9999 -9999 -9999 -9999 -9999 -9999 -9999 -9999 6.00248E-1 5.98478E-1 5.93093E-1 5.78328E-1 5.65352E-1 5.5151E-1 5.55989E-1 5.57808E-1 5.33194E-1 5.04171E-1 5.16761E-1 5.26096E-1 4.94098E-1 5.3709E-1 6.21014E-1 6.7114E-1 6.86496E-1 6.84472E-1 6.84657E-1 6.67561E-1 6.55882E-1 6.30536E-1 6.08405E-1 5.89976E-1 5.55511E-1 5.36766E-1 5.19855E-1 5.02195E-1 4.75625E-1 4.55634E-1 4.36947E-1 4.17619E-1 3.54164E-1 3.32996E-1 2.9957E-1 2.57591E-1 2.33947E-1 1.47145E-1 1.42142E-1 1.07544E-1 4.64936E-2 3.96001E-2 7.6533E-2 9.16341E-2 1.95994E-1 1.18961E-1 1.0371E-1 -9999 -9999 -9999 -9999 -9999 -9999 -9999 -9999 -9999 -9999 -9999 -9999 -9999 -9999 -9999 -9999 -9999 -9999 -9999 -9999 -9999 -9999 -9999 -9999 -9999 -9999 -9999 -9999
-9999 -9999 -9999 -9999 -9999 -9999 -9999 -9999 -9999 -9999 -9999 -9999 -9999 -9999 -9999 -9999 -9999 -9999 -9999 -9999 -9999 -9999 -9999 -9999 -9999 -9999 -9999 -9999 -9999 -9999 -9999 -9999 -9999 -9999 -9999 -9999 -9999 -9999 -9999 -9999 -9999 -9999 -9999 -9999 -9999 -9999 -9999 -9999 -9999 -9999 -9999 -9999 -9999 -9999 -9999 -9999 -9999 -9999 -9999 -9999 -9999 5.8809E-1 5.93663E-1 5.27746E-1 4.73446E-1 4.66304E-1 5.39156E-1 5.16425E-1 5.21584E-1 5.23481E-1 5.1633E-1 4.77966E-1 4.57907E-1 5.18772E-1 5.99617E-1 6.21534E-1 6.50709E-1 6.65009E-1 6.64364E-1 6.58551E-1 6.60231E-1 6.46104E-1 6.23275E-1 6.04923E-1 5.82207E-1 5.63075E-1 5.33676E-1 5.16644E-1 4.9756E-1 4.8076E-1 4.59799E-1 4.40035E-1 4.12433E-1 3.62899E-1 3.34406E-1 3.16009E-1 2.74354E-1 2.13768E-1 1.80925E-1 1.32958E-1 9.49256E-2 5.12566E-2 3.17322E-2 4.11355E-2 8.81205E-2 1.05321E-1 1.65412E-1 7.80943E-2 7.40284E-2 -9999 -9999 -9999 -9999 -9999 -9999 -9999 -9999 -9999 -9999 -9999 -9999 -9999 -9999 -9999 -9999 -9999 -9999 -9999 -9999 -9999 -9999 -9999 -9999 -9999 -9999 -9999
-9999 -9999 -9999 -9999 -9999 -9999 -9999 -9999 -9999 -9999 -9999 -9999 -9999 -9999 -9999 -9999 -9999 -9999 -9999 -9999 -9999 -9999 -9999 -9999 -9999 -9999 -9999 -9999 -9999 -9999 -9999 -9999 -9999 -9999 -9999 -9999 -9999 -9999 -9999 -9999 -9999 -9999 -9999 -9999 -9999 -9999 -9999 -9999 -9999 -9999 -9999 -9999 -9999 -9999 -9999 -9999 -9999 -9999 -9999 -9999 -9999 4.86383E-1 5.28824E-1 5.03384E-1 4.35722E-1 4.24584E-1 4.56858E-1 4.95689E-1 4.87544E-1 5.01856E-1 4.97641E-1 4.75962E-1 4.0717E-1 5.29119E-1 5.79585E-1 5.97026E-1 6.16727E-1 6.37239E-1 6.21352E-1 6.39246E-1 6.37705E-1 6.35463E-1 6.13608E-1 6.05716E-1 5.88307E-1 5.68732E-1 5.53287E-1 5.32499E-1 5.04464E-1 4.94338E-1 4.63385E-1 4.31673E-1 3.94048E-1 3.44799E-1 2.84498E-1 1.97523E-1 2.43507E-1 2.57727E-1 1.9967E-1 1.52801E-1 1.23108E-1 8.58563E-2 4.39185E-2 3.78385E-2 4.54559E-2 4.6549E-2 8.8818E-2 1.50841E-1 8.08562E-2 -9999 -9999 -9999 -9999 -9999 -9999 -9999 -9999 -9999 -9999 -9999 -9999 -9999 -9999 -9999 -9999 -9999 -9999 -9999 -9999 -9999 -9999 -9999 -9999 -9999 -9999 -9999
-9999 -9999 -9999 -9999 -9999 -9999 -9999 -9999 -9999 -9999 -9999 -9999 -9999 -9999 -9999 -9999 -9999 -9999 -9999 -9999 -9999 -9999 -9999 -9999 -9999 -9999 -9999 -9999 -9999 -9999 -9999 -9999 -9999 -9999 -9999 -9999 -9999 -9999 -9999 -9999 -9999 -9999 -9999 -9999 -9999 -9999 -9999 -9999 -9999 -9999 -9999 -9999 -9999 -9999 -9999 -9999 -9999 -9999 -9999 -9999 6.10496E-1 4.14948E-1 5.00978E-1 5.97707E-1 4.20682E-1 5.293E-1 5.06148E-1 4.85389E-1 4.90888E-1 4.71749E-1 4.41129E-1 4.65365E-1 4.60925E-1 5.63568E-1 6.02157E-1 6.14463E-1 6.22895E-1 6.22276E-1 6.15387E-1 6.25879E-1 6.26846E-1 6.27495E-1 6.20443E-1 6.01562E-1 5.91683E-1 5.65031E-1 5.36403E-1 5.19E-1 4.99721E-1 4.68557E-1 4.37244E-1 4.03188E-1 3.75405E-1 3.13407E-1 2.63016E-1 1.98695E-1 1.32938E-1 1.55671E-1 2.44675E-1 1.24453E-1 1.04378E-1 1.22157E-1 9.29944E-2 5.21725E-2 4.25252E-2 4.77986E-2 6.16079E-2 8.24768E-2 9.80393E-2 6.15342E-2 -9999 -9999 -9999 -9999 -9999 -9999 -9999 -9999 -9999 -9999 -9999 -9999 -9999 -9999 -9999 -9999 -9999 -9999 -9999 -9999 -9999 -9999 -9999 -9999 -9999 -9999
-9999 -9999 -9999 -9999 -9999 -9999 -9999 -9999 -9999 -9999 -9999 -9999 -9999 -9999 -9999 -9999 -9999 -9999 -9999 -9999 -9999 -9999 -9999 -9999 -9999 -9999 -9999 -9999 -9999 -9999 -9999 -9999 -9999 -9999 -9999 -9999 -9999 -9999 -9999 -9999 -9999 -9999 -9999 -9999 -9999 -9999 -9999 -9999 -9999 -9999 -9999 5.79219E-1 -9999 -9999 -9999 -9999 -9999 -9999 -9999 -9999 6.44952E-1 5.49976E-1 4.58542E-1 6.01197E-1 5.61641E-1 6.30034E-1 5.62714E-1 5.19396E-1 5.23182E-1 4.91025E-1 5.03265E-1 5.20216E-1 5.45094E-1 5.59079E-1 5.84091E-1 6.09784E-1 6.18864E-1 6.11454E-1 6.04468E-1 6.10486E-1 6.13353E-1 6.15896E-1 5.99777E-1 5.81374E-1 5.8059E-1 5.62925E-1 5.33644E-1 5.12706E-1 4.83495E-1 4.50649E-1 4.18561E-1 3.79028E-1 3.39827E-1 2.87897E-1 2.19502E-1 1.92308E-1 1.56526E-1 1.15789E-1 1.54281E-1 1.69667E-1 1.51559E-1 1.00269E-1 7.71735E-2 7.61786E-2 7.94702E-2 5.57883E-2 3.56655E-2 4.45546E-2 -9999 -9999 -9999 -9999 -9999 -9999 -9999 -9999 -9999 -9999 -9999 -9999 -9999 -9999 -9999 -9999 -9999 -9999 -9999 -9999 -9999 -9999 -9999 -9999 -9999 -9999 -9999 -9999
-9999 -9999 -9999 -9999 -9999 -9999 -9999 -9999 -9999 -9999 -9999 -9999 -9999 -9999 -9999 -9999 -9999 -9999 -9999 -9999 -9999 -9999 -9999 -9999 -9999 -9999 -9999 -9999 -9999 -9999 -9999 -9999 -9999 -9999 -9999 -9999 -9999 -9999 -9999 -9999 -9999 -9999 -9999 -9999 -9999 -9999 -9999 -9999 -9999 -9999 -9999 5.862E-1 6.12077E-1 -9999 -9999 -9999 -9999 -9999 -9999 -9999 -9999 5.89032E-1 4.65187E-1 5.37001E-1 6.12266E-1 5.47348E-1 5.43239E-1 5.38348E-1 5.72811E-1 5.2264E-1 5.28621E-1 5.30404E-1 5.11199E-1 5.57071E-1 6.04903E-1 6.10287E-1 6.02015E-1 5.94998E-1 5.89807E-1 5.96848E-1 6.01437E-1 6.00511E-1 6.05174E-1 5.98533E-1 5.82974E-1 5.68354E-1 5.4107E-1 5.22348E-1 4.86514E-1 4.42308E-1 4.10246E-1 3.7114E-1 3.24707E-1 2.893E-1 2.56648E-1 2.12436E-1 1.47377E-1 1.1657E-1 1.11534E-1 1.25882E-1 1.33492E-1 1.0088E-1 9.66727E-2 1.04189E-1 9.71611E-2 6.35109E-2 5.04886E-2 4.32117E-2 4.72206E-2 -9999 -9999 -9999 -9999 -9999 -9999 -9999 -9999 -9999 -9999 -9999 -9999 -9999 -9999 -9999 -9999 -9999 -9999 -9999 -9999 -9999 -9999 -9999 -9999 -9999 -9999 -9999
-9999 -9999 -9999 -9999 -9999 -9999 -9999 -9999 -9999 -9999 -9999 -9999 -9999 -9999 -9999 -9999 -9999 -9999 -9999 -9999 -9999 -9999 -9999 -9999 -9999 -9999 -9999 -9999 -9999 -9999 -9999 -9999 -9999 -9999 -9999 -9999 -9999 -9999 -9999 -9999 -9999 -9999 -9999 -9999 -9999 -9999 -9999 -9999 -9999 -9999 -9999 -9999 -9999 -9999 -9999 -9999 -9999 -9999 -9999 -9999 6.38205E-1 4.63295E-1 4.66251E-1 4.53648E-1 6.09715E-1 5.7523E-1 5.61607E-1 5.83298E-1 5.28597E-1 5.22466E-1 5.0293E-1 5.08304E-1 5.20986E-1 5.79232E-1 5.88865E-1 5.98133E-1 6.04083E-1 5.9748E-1 5.86187E-1 5.92819E-1 5.98338E-1 5.94222E-1 6.01442E-1 5.84454E-1 5.88453E-1 5.74861E-1 5.55874E-1 5.25415E-1 4.90688E-1 4.44893E-1 4.12071E-1 3.62748E-1 3.23361E-1 2.89502E-1 2.49364E-1 2.13927E-1 1.43356E-1 1.16103E-1 1.07672E-1 9.20922E-2 1.27975E-1 1.35843E-1 1.48983E-1 1.51285E-1 1.18109E-1 6.06895E-2 7.59546E-2 6.58025E-2 4.61664E-2 -9999 -9999 -9999 -9999 -9999 -9999 -9999 -9999 -9999 -9999 -9999 -9999 -9999 -9999 -9999 -9999 -9999 -9999 -9999 -9999 -9999 -9999 -9999 -9999 -9999 -9999 -9999
-9999 -9999 -9999 -9999 -9999 -9999 -9999 -9999 -9999 -9999 -9999 -9999 -9999 -9999 -9999 -9999 -9999 -9999 -9999 -9999 -9999 -9999 -9999 -9999 -9999 -9999 -9999 -9999 -9999 -9999 -9999 -9999 -9999 -9999 -9999 -9999 -9999 -9999 -9999 -9999 -9999 -9999 -9999 -9999 -9999 -9999 -9999 -9999 -9999 -9999 -9999 -9999 -9999 -9999 -9999 -9999 -9999 -9999 -9999 -9999 6.17262E-1 4.64168E-1 3.30226E-1 3.85884E-1 6.32177E-1 6.18084E-1 5.46072E-1 5.21556E-1 5.06386E-1 5.43754E-1 5.33977E-1 5.2973E-1 5.42773E-1 5.89274E-1 5.97743E-1 6.10012E-1 6.04121E-1 5.94371E-1 6.00503E-1 5.91883E-1 5.8486E-1 5.89054E-1 5.83439E-1 5.79653E-1 5.81323E-1 5.79026E-1 5.65566E-1 5.29919E-1 5.06294E-1 4.685E-1 4.24613E-1 3.73016E-1 3.42799E-1 3.05668E-1 2.73446E-1 2.21397E-1 1.88721E-1 1.29486E-1 1.22414E-1 9.05879E-2 9.50698E-2 1.62534E-1 1.17474E-1 7.8546E-2 1.06986E-1 1.01341E-1 1.27792E-1 8.12157E-2 6.14037E-2 -9999 -9999 -9999 -9999 -9999 -9999 -9999 -9999 -9999 -9999 -9999 -9999 -9999 -9999 -9999 -9999 -9999 -9999 -9999 -9999 -9999 -9999 -9999 -9999 -9999 -9999 -9999
-9999 -9999 -9999 -9999 -9999 -9999 -9999 -9999 -9999 -9999 -9999 -9999 -9999 -9999 -9999 -9999 -9999 -9999 -9999 -9999 -9999 -9999 -9999 -9999 -9999 -9999 -9999 -9999 -9999 -9999 -9999 -9999 -9999 -9999 -9999 -9999 -9999 -9999 -9999 -9999 -9999 -9999 -9999 -9999 -9999 -9999 -9999 -9999 -9999 -9999 5.90537E-1 -9999 -9999 -9999 -9999 -9999 -9999 -9999 -9999 -9999 5.16059E-1 3.11267E-1 3.54403E-1 3.98038E-1 6.00299E-1 6.43585E-1 5.72487E-1 5.02486E-1 4.94078E-1 5.67699E-1 5.57357E-1 5.30658E-1 5.21856E-1 5.99032E-1 6.14626E-1 6.08776E-1 6.12578E-1 6.09238E-1 6.06067E-1 6.04859E-1 5.9806E-1 5.92505E-1 5.89912E-1 5.81304E-1 5.79026E-1 5.7008E-1 5.65688E-1 5.3938E-1 5.04997E-1 4.69835E-1 4.35183E-1 3.94697E-1 3.17601E-1 2.67745E-1 2.43337E-1 2.67647E-1 2.29886E-1 1.41267E-1 1.36809E-1 7.75112E-2 1.0193E-1 1.32484E-1 1.27085E-1 6.53288E-2 8.51032E-2 8.18815E-2 9.69412E-2 7.44341E-2 5.31851E-2 -9999 -9999 -9999 -9999 -9999 -9999 -9999 -9999 -9999 -9999 -9999 -9999 -9999 -9999 -9999 -9999 -9999 -9999 -9999 -9999 -9999 -9999 -9999 -9999 -9999 -9999 -9999
-9999 -9999 -9999 -9999 -9999 -9999 -9999 -9999 -9999 -9999 -9999 -9999 -9999 -9999 -9999 -9999 -9999 -9999 -9999 -9999 -9999 -9999 -9999 -9999 -9999 -9999 -9999 -9999 -9999 -9999 -9999 -9999 -9999 -9999 -9999 -9999 -9999 -9999 -9999 -9999 -9999 -9999 -9999 -9999 -9999 -9999 -9999 -9999 -9999 5.2305E-1 5.8314E-1 -9999 6.54238E-1 -9999 -9999 -9999 -9999 -9999 -9999 6.61565E-1 4.58542E-1 2.91721E-1 2.93768E-1 4.0887E-1 6.13776E-1 6.07763E-1 5.91933E-1 5.89402E-1 6.12802E-1 5.78114E-1 5.92871E-1 5.51262E-1 5.88759E-1 6.37763E-1 6.00874E-1 6.10726E-1 6.17444E-1 6.12662E-1 6.21006E-1 6.11412E-1 6.09073E-1 5.98548E-1 5.9155E-1 5.95857E-1 5.79402E-1 5.66789E-1 5.55806E-1 5.42198E-1 5.16491E-1 4.92843E-1 4.58419E-1 3.84327E-1 2.92212E-1 2.18603E-1 1.75362E-1 2.04686E-1 1.50879E-1 1.05333E-1 1.05612E-1 1.03719E-1 1.35482E-1 2.15556E-1 9.30771E-2 7.234E-2 1.10397E-1 8.34136E-2 8.05754E-2 9.26188E-2 6.66385E-2 -9999 -9999 -9999 -9999 -9999 -9999 -9999 -9999 -9999 -9999 -9999 -9999 -9999 -9999 -9999 -9999 -9999 -9999 -9999 -9999 -9999 -9999 -9999 -9999 -9999 -9999 -9999
-9999 -9999 -9999 -9999 -9999 -9999 -9999 -9999 -9999 -9999 -9999 -9999 -9999 -9999 -9999 -9999 -9999 -9999 -9999 -9999 -9999 -9999 -9999 -9999 -9999 -9999 -9999 -9999 -9999 -9999 -9999 -9999 -9999 -9999 -9999 -9999 -9999 -9999 -9999 -9999 -9999 -9999 -9999 -9999 -9999 -9999 -9999 -9999 5.45336E-1 4.71866E-1 5.96394E-1 6.5722E-1 6.6663E-1 6.57314E-1 6.79953E-1 6.80705E-1 6.95685E-1 6.95427E-1 6.85634E-1 5.84167E-1 3.65804E-1 4.1161E-1 4.33889E-1 4.7801E-1 5.11624E-1 5.20737E-1 4.79024E-1 5.42967E-1 6.04534E-1 5.89706E-1 5.81588E-1 6.12601E-1 6.51644E-1 6.54687E-1 6.51562E-1 6.35509E-1 6.37873E-1 6.17826E-1 6.1855E-1 6.10288E-1 6.12145E-1 6.03551E-1 5.82126E-1 5.76844E-1 5.59679E-1 5.51397E-1 5.41356E-1 5.30423E-1 5.04816E-1 4.89254E-1 4.55907E-1 3.7396E-1 3.00791E-1 2.48434E-1 2.18574E-1 1.99756E-1 1.46772E-1 1.17719E-1 1.25455E-1 1.00432E-1 1.39406E-1 2.47225E-1 8.72717E-2 8.12677E-2 1.27514E-1 1.04973E-1 9.80501E-2 7.48037E-2 -9999 -9999 -9999 -9999 -9999 -9999 -9999 -9999 -9999 -9999 -9999 -9999 -9999 -9999 -9999 -9999 -9999 -9999 -9999 -9999 -9999 -9999 -9999 -9999 -9999 -9999 -9999 -9999
-9999 -9999 -9999 -9999 -9999 -9999 -9999 -9999 -9999 -9999 -9999 -9999 -9999 -9999 -9999 -9999 -9999 -9999 -9999 -9999 -9999 -9999 -9999 -9999 -9999 -9999 -9999 -9999 -9999 -9999 -9999 -9999 -9999 -9999 -9999 -9999 -9999 -9999 -9999 -9999 -9999 -9999 -9999 -9999 -9999 -9999 -9999 -9999 -9999 4.71867E-1 5.34076E-1 5.77733E-1 6.49541E-1 6.42612E-1 6.24804E-1 6.51908E-1 6.70208E-1 6.89053E-1 6.67494E-1 5.87684E-1 4.76608E-1 3.13301E-1 4.23123E-1 3.57103E-1 3.96212E-1 5.21372E-1 5.68388E-1 5.79732E-1 5.9573E-1 5.68983E-1 6.39648E-1 6.46079E-1 6.47077E-1 6.29357E-1 6.30908E-1 6.14406E-1 6.10236E-1 6.14559E-1 6.18432E-1 6.21702E-1 6.12792E-1 5.92773E-1 5.83984E-1 5.65648E-1 5.58134E-1 5.49303E-1 5.30823E-1 5.14485E-1 5.01912E-1 4.78632E-1 4.12942E-1 3.64185E-1 3.44321E-1 2.92664E-1 2.69307E-1 2.33402E-1 1.4299E-1 1.07024E-1 1.72907E-1 1.04949E-1 2.12908E-1 1.7709E-1 7.6708E-2 1.09133E-1 1.51088E-1 1.08211E-1 7.51898E-2 -9999 -9999 -9999 -9999 -9999 -9999 -9999 -9999 -9999 -9999 -9999 -9999 -9999 -9999 -9999 -9999 -9999 -9999 -9999 -9999 -9999 -9999 -9999 -9999 -9999 -9999 -9999 -9999 -9999
-9999 -9999 -9999 -9999 -9999 -9999 -9999 -9999 -9999 -9999 -9999 -9999 -9999 -9999 -9999 -9999 -9999 -9999 -9999 -9999 -9999 -9999 -9999 -9999 -9999 -9999 -9999 -9999 -9999 -9999 -9999 -9999 -9999 -9999 -9999 -9999 -9999 -9999 -9999 -9999 -9999 -9999 -9999 -9999 -9999 -9999 -9999 -9999 5.2836E-1 4.93534E-1 5.2065E-1 5.84499E-1 6.61349E-1 6.44128E-1 6.19118E-1 6.48802E-1 6.75566E-1 6.73659E-1 5.81935E-1 4.66953E-1 3.05768E-1 1.77969E-1 2.49579E-1 2.86933E-1 3.52542E-1 5.43034E-1 5.15688E-1 5.7591E-1 5.93122E-1 6.09752E-1 6.29781E-1 6.36751E-1 6.22457E-1 6.40425E-1 6.33005E-1 5.85346E-1 6.077E-1 6.09181E-1 6.03649E-1 6.07428E-1 6.00272E-1 5.92973E-1 5.84087E-1 5.76568E-1 5.67295E-1 5.50646E-1 5.25176E-1 5.00688E-1 4.897E-1 4.52492E-1 3.73603E-1 3.73138E-1 3.91774E-1 3.83516E-1 3.63843E-1 3.52965E-1 3.08632E-1 2.63023E-1 2.66335E-1 2.10259E-1 1.40429E-1 1.09656E-1 7.77738E-2 8.99941E-2 1.19202E-1 1.14319E-1 7.30981E-2 7.45307E-2 -9999 -9999 -9999 -9999 -9999 -9999 -9999 -9999 -9999 -9999 -9999 -9999 -9999 -9999 -9999 -9999 -9999 -9999 -9999 -9999 -9999 -9999 -9999 -9999 -9999 -9999 -9999 -9999
-9999 -9999 -9999 -9999 -9999 -9999 -9999 -9999 -9999 -9999 -9999 -9999 -9999 -9999 -9999 -9999 -9999 -9999 -9999 -9999 -9999 -9999 -9999 -9999 -9999 -9999 -9999 -9999 -9999 -9999 -9999 -9999 -9999 -9999 -9999 -9999 -9999 -9999 -9999 -9999 -9999 -9999 -9999 -9999 -9999 -9999 -9999 -9999 -9999 6.15851E-1 5.40165E-1 5.46126E-1 5.87723E-1 6.3792E-1 6.15435E-1 6.08365E-1 6.37567E-1 6.142E-1 4.8542E-1 3.19495E-1 1.99207E-1 2.13844E-1 2.43896E-1 2.77521E-1 3.0149E-1 5.41848E-1 5.57561E-1 5.98771E-1 5.60534E-1 5.75346E-1 6.08145E-1 6.48125E-1 6.44624E-1 6.24199E-1 6.32701E-1 6.12161E-1 6.20279E-1 5.99646E-1 6.03303E-1 6.08527E-1 6.11702E-1 6.04693E-1 5.96273E-1 5.8851E-1 5.66968E-1 5.48715E-1 5.2552E-1 4.95849E-1 4.73006E-1 4.39688E-1 4.19109E-1 3.92172E-1 3.46615E-1 3.39233E-1 2.99192E-1 2.61613E-1 1.761E-1 2.20082E-1 2.92524E-1 2.85355E-1 2.26376E-1 1.40183E-1 9.15761E-2 1.30195E-1 1.48208E-1 1.17781E-1 1.01098E-1 7.65772E-2 -9999 -9999 -9999 -9999 -9999 -9999 -9999 -9999 -9999 -9999 -9999 -9999 -9999 -9999 -9999 -9999 -9999 -9999 -9999 -9999 -9999 -9999 -9999 -9999 -9999 -9999 -9999 -9999
-9999 -9999 -9999 -9999 -9999 -9999 -9999 -9999 -9999 -9999 -9999 -9999 -9999 -9999 -9999 -9999 -9999 -9999 -9999 -9999 -9999 -9999 -9999 -9999 -9999 -9999 -9999 -9999 -9999 -9999 -9999 -9999 -9999 -9999 -9999 -9999 -9999 -9999 -9999 -9999 -9999 -9999 -9999 -9999 -9999 -9999 -9999 -9999 -9999 -9999 5.98873E-1 5.91478E-1 5.54489E-1 5.82929E-1 5.88816E-1 6.01089E-1 6.04753E-1 5.43352E-1 5.03493E-1 4.49167E-1 3.83698E-1 4.28374E-1 4.24884E-1 3.74566E-1 4.6142E-1 5.0424E-1 4.98982E-1 5.63046E-1 6.14518E-1 5.94104E-1 5.35761E-1 6.19716E-1 6.40437E-1 6.48197E-1 6.45511E-1 6.31205E-1 6.28164E-1 6.14498E-1 6.04586E-1 6.17168E-1 6.11213E-1 6.14448E-1 5.98033E-1 5.88865E-1 5.68567E-1 5.48223E-1 5.24081E-1 5.05418E-1 4.71011E-1 4.35114E-1 4.07091E-1 3.55947E-1 3.16243E-1 3.01163E-1 2.70353E-1 2.41414E-1 2.10127E-1 1.33035E-1 1.38011E-1 9.59612E-2 1.85494E-1 1.96659E-1 1.24694E-1 5.54857E-2 1.05284E-1 1.31421E-1 1.08286E-1 7.51819E-2 7.53338E-2 -9999 -9999 -9999 -9999 -9999 -9999 -9999 -9999 -9999 -9999 -9999 -9999 -9999 -9999 -9999 -9999 -9999 -9999 -9999 -9999 -9999 -9999 -9999 -9999 -9999 -9999 -9999
-9999 -9999 -9999 -9999 -9999 -9999 -9999 -9999 -9999 -9999 -9999 -9999 -9999 -9999 -9999 -9999 -9999 -9999 -9999 -9999 -9999 -9999 -9999 -9999 -9999 -9999 -9999 -9999 -9999 -9999 -9999 -9999 -9999 -9999 -9999 -9999 -9999 -9999 -9999 -9999 -9999 -9999 -9999 -9999 -9999 -9999 -9999 -9999 -9999 -9999 6.60536E-1 6.25562E-1 5.38689E-1 5.6244E-1 5.83504E-1 5.85006E-1 5.48551E-1 4.53799E-1 3.5434E-1 5.16359E-1 3.84689E-1 3.50249E-1 3.47521E-1 2.84575E-1 2.85519E-1 3.40717E-1 4.40937E-1 5.61273E-1 5.98833E-1 6.15608E-1 4.78784E-1 6.09953E-1 6.14737E-1 6.3927E-1 6.44875E-1 6.43685E-1 6.43311E-1 6.2932E-1 6.30177E-1 6.42141E-1 6.35817E-1 6.17025E-1 6.08021E-1 5.89022E-1 5.66858E-1 5.32813E-1 5.11428E-1 4.81469E-1 4.66243E-1 4.32789E-1 3.95077E-1 3.64064E-1 3.32496E-1 2.98499E-1 1.98073E-1 1.37705E-1 1.70819E-1 2.21737E-1 1.3465E-1 9.98328E-2 7.80041E-2 6.61941E-2 5.89776E-2 5.98057E-2 9.20292E-2 1.52603E-1 7.74224E-2 8.53364E-2 8.9327E-2 -9999 -9999 -9999 -9999 -9999 -9999 -9999 -9999 -9999 -9999 -9999 -9999 -9999 -9999 -9999 -9999 -9999 -9999 -9999 -9999 -9999 -9999 -9999 -9999 -9999 -9999 -9999
-9999 -9999 -9999 -9999 -9999 -9999 -9999 -9999 -9999 -9999 -9999 -9999 -9999 -9999 -9999 -9999 -9999 -9999 -9999 -9999 -9999 -9999 -9999 -9999 -9999 -9999 -9999 -9999 -9999 -9999 -9999 -9999 -9999 -9999 -9999 -9999 -9999 -9999 -9999 -9999 -9999 -9999 -9999 -9999 -9999 -9999 -9999 -9999 -9999 -9999 6.05351E-1 5.67949E-1 5.40412E-1 5.8014E-1 5.70763E-1 5.59228E-1 5.35568E-1 4.15237E-1 2.91135E-1 4.12584E-1 4.10676E-1 3.00294E-1 2.53845E-1 2.23262E-1 2.3611E-1 3.2827E-1 3.83335E-1 5.34954E-1 5.66376E-1 5.3232E-1 5.42071E-1 6.25293E-1 6.28782E-1 6.38677E-1 6.46593E-1 6.47219E-1 6.46316E-1 6.43389E-1 6.43267E-1 6.49061E-1 6.49678E-1 6.28494E-1 6.10483E-1 5.91792E-1 5.67078E-1 5.48646E-1 5.24037E-1 4.93619E-1 4.65865E-1 4.18333E-1 3.88735E-1 3.76532E-1 3.70247E-1 3.01019E-1 2.567E-1 2.11819E-1 1.33962E-1 1.42516E-1 1.78865E-1 1.04413E-1 7.51337E-2 3.51613E-2 3.27555E-2 7.89341E-2 1.31193E-1 1.32851E-1 7.12257E-2 7.95823E-2 1.0453E-1 -9999 -9999 -9999 -9999 -9999 -9999 -9999 -9999 -9999 -9999 -9999 -9999 -9999 -9999 -9999 -9999 -9999 -9999 -9999 -9999 -9999 -9999 -9999 -9999 -9999 -9999 -9999
-9999 -9999 -9999 -9999 -9999 -9999 -9999 -9999 -9999 -9999 -9999 -9999 -9999 -9999 -9999 -9999 -9999 -9999 -9999 -9999 -9999 -9999 -9999 -9999 -9999 -9999 -9999 -9999 -9999 -9999 -9999 -9999 -9999 -9999 -9999 -9999 -9999 -9999 -9999 -9999 -9999 -9999 -9999 -9999 -9999 -9999 -9999 -9999 -9999 -9999 6.087E-1 5.45318E-1 5.70964E-1 5.72873E-1 5.31271E-1 4.94915E-1 4.44469E-1 3.57135E-1 3.24515E-1 2.46581E-1 3.66663E-1 1.87734E-1 1.87034E-1 2.0023E-1 2.01902E-1 2.35017E-1 3.15645E-1 4.9955E-1 5.94917E-1 5.55141E-1 4.18989E-1 6.17083E-1 6.47485E-1 6.49467E-1 6.52041E-1 6.38759E-1 6.39916E-1 6.46622E-1 6.45389E-1 6.51757E-1 6.54623E-1 6.32778E-1 6.14292E-1 6.02864E-1 5.82966E-1 5.59569E-1 5.22922E-1 5.07429E-1 4.75982E-1 4.41255E-1 3.97596E-1 4.10626E-1 3.66896E-1 3.22771E-1 3.42739E-1 2.77944E-1 2.11667E-1 2.44462E-1 1.76764E-1 1.07883E-1 1.35465E-1 1.25407E-1 5.08863E-2 7.45759E-2 7.12341E-2 1.03548E-1 1.21226E-1 1.1474E-1 8.24405E-2 -9999 -9999 -9999 -9999 -9999 -9999 -9999 -9999 -9999 -9999 -9999 -9999 -9999 -9999 -9999 -9999 -9999 -9999 -9999 -9999 -9999 -9999 -9999 -9999 -9999 -9999 -9999
-9999 -9999 -9999 -9999 -9999 -9999 -9999 -9999 -9999 -9999 -9999 -9999 -9999 -9999 -9999 -9999 -9999 -9999 -9999 -9999 -9999 -9999 -9999 -9999 -9999 -9999 -9999 -9999 -9999 -9999 -9999 -9999 -9999 -9999 -9999 -9999 -9999 -9999 -9999 -9999 -9999 -9999 -9999 -9999 -9999 -9999 -9999 -9999 -9999 5.70089E-1 6.11749E-1 5.98611E-1 5.76834E-1 6.04957E-1 5.63086E-1 5.23668E-1 4.18748E-1 2.85523E-1 1.74443E-1 1.75575E-1 2.82783E-1 2.54843E-1 1.76236E-1 1.64055E-1 2.13897E-1 2.73311E-1 3.82174E-1 4.75547E-1 4.5473E-1 4.30766E-1 4.54256E-1 5.38437E-1 6.31013E-1 6.39421E-1 6.51577E-1 6.52067E-1 6.57385E-1 6.5369E-1 6.46869E-1 6.47834E-1 6.43453E-1 6.36128E-1 6.26652E-1 6.16638E-1 5.97222E-1 5.84267E-1 5.6051E-1 5.3351E-1 4.70643E-1 4.17286E-1 4.13172E-1 3.82652E-1 3.39179E-1 2.73319E-1 2.42194E-1 2.82846E-1 2.07439E-1 1.67553E-1 1.83828E-1 2.03192E-1 2.14177E-1 1.2514E-1 8.93701E-2 5.30484E-2 6.47951E-2 7.19301E-2 1.05559E-1 1.07631E-1 7.82928E-2 -9999 -9999 -9999 -9999 -9999 -9999 -9999 -9999 -9999 -9999 -9999 -9999 -9999 -9999 -9999 -9999 -9999 -9999 -9999 -9999 -9999 -9999 -9999 -9999 -9999 -9999 -9999
-9999 -9999 -9999 -9999 -9999 -9999 -9999 -9999 -9999 -9999 -9999 -9999 -9999 -9999 -9999 -9999 -9999 -9999 -9999 -9999 -9999 -9999 -9999 -9999 -9999 -9999 -9999 -9999 -9999 -9999 -9999 -9999 -9999 -9999 -9999 -9999 -9999 -9999 -9999 -9999 -9999 -9999 -9999 -9999 -9999 -9999 -9999 -9999 6.48014E-1 5.95086E-1 6.60037E-1 6.63141E-1 6.01752E-1 5.79672E-1 5.67804E-1 4.94901E-1 4.07397E-1 3.05602E-1 3.07158E-1 1.82623E-1 1.88018E-1 1.81414E-1 1.37336E-1 1.59144E-1 1.6998E-1 2.81175E-1 3.9038E-1 4.47174E-1 4.42553E-1 3.31287E-1 4.1952E-1 5.24602E-1 6.1393E-1 6.38058E-1 6.45413E-1 6.35196E-1 6.33355E-1 6.33518E-1 6.20628E-1 6.162E-1 6.40443E-1 6.38846E-1 6.21502E-1 6.2362E-1 5.98718E-1 5.76203E-1 5.30428E-1 4.58636E-1 4.5506E-1 4.14406E-1 3.92203E-1 3.71734E-1 3.37938E-1 3.09537E-1 2.08795E-1 2.30099E-1 2.51639E-1 1.97265E-1 1.14909E-1 9.79574E-2 1.73355E-1 1.26404E-1 1.02834E-1 7.9716E-2 1.0311E-1 6.00889E-2 7.07696E-2 5.45948E-2 -9999 -9999 -9999 -9999 -9999 -9999 -9999 -9999 -9999 -9999 -9999 -9999 -9999 -9999 -9999 -9999 -9999 -9999 -9999 -9999 -9999 -9999 -9999 -9999 -9999 -9999 -9999 -9999
-9999 -9999 -9999 -9999 -9999 -9999 -9999 -9999 -9999 -9999 -9999 -9999 -9999 -9999 -9999 -9999 -9999 -9999 -9999 -9999 -9999 -9999 -9999 -9999 -9999 -9999 -9999 -9999 -9999 -9999 -9999 -9999 -9999 -9999 -9999 -9999 -9999 -9999 -9999 -9999 -9999 -9999 -9999 -9999 -9999 -9999 -9999 -9999 5.84917E-1 5.55664E-1 5.64031E-1 5.88607E-1 5.63633E-1 5.74736E-1 5.64861E-1 4.59257E-1 4.06358E-1 2.93801E-1 2.09321E-1 1.27192E-1 1.27311E-1 1.24168E-1 1.12057E-1 1.49154E-1 1.93405E-1 3.07665E-1 3.56932E-1 3.7368E-1 3.86147E-1 3.24138E-1 4.02019E-1 4.53811E-1 6.11454E-1 6.16103E-1 6.27869E-1 6.2383E-1 6.19085E-1 6.15004E-1 6.29358E-1 6.31799E-1 6.25244E-1 6.09078E-1 6.11601E-1 6.23044E-1 6.12958E-1 6.04573E-1 5.69369E-1 4.7566E-1 4.22607E-1 4.51045E-1 4.54373E-1 4.5004E-1 4.09899E-1 4.24332E-1 3.67507E-1 3.66142E-1 2.54852E-1 2.05364E-1 1.74339E-1 9.71977E-2 1.24238E-1 1.36533E-1 1.0717E-1 9.84404E-2 1.38217E-1 9.7268E-2 6.45366E-2 -9999 -9999 -9999 -9999 -9999 -9999 -9999 -9999 -9999 -9999 -9999 -9999 -9999 -9999 -9999 -9999 -9999 -9999 -9999 -9999 -9999 -9999 -9999 -9999 -9999 -9999 -9999 -9999 -9999
-9999 -9999 -9999 -9999 -9999 -9999 -9999 -9999 -9999 -9999 -9999 -9999 -9999 -9999 -9999 -9999 -9999 -9999 -9999 -9999 -9999 -9999 -9999 -9999 -9999 -9999 -9999 -9999 -9999 -9999 -9999 -9999 -9999 -9999 -9999 -9999 -9999 -9999 -9999 -9999 -9999 -9999 -9999 -9999 -9999 -9999 -9999 -9999 -9999 5.96299E-1 5.46287E-1 5.44428E-1 5.77346E-1 5.98095E-1 6.01747E-1 5.59197E-1 4.31324E-1 3.70964E-1 2.23408E-1 1.2637E-1 9.87924E-2 8.33963E-2 1.23101E-1 1.89007E-1 2.57131E-1 2.64223E-1 1.92351E-1 2.25758E-1 3.05923E-1 2.59723E-1 3.2053E-1 3.20835E-1 5.63486E-1 6.03266E-1 6.17866E-1 6.11623E-1 6.1009E-1 6.09342E-1 6.2058E-1 6.02038E-1 5.97472E-1 6.07577E-1 6.01452E-1 5.81377E-1 5.70755E-1 5.58167E-1 5.17799E-1 5.29246E-1 5.31475E-1 5.39683E-1 5.16742E-1 4.97744E-1 4.74568E-1 4.71225E-1 4.10649E-1 3.26622E-1 1.3488E-1 1.65177E-1 1.1582E-1 1.42383E-1 2.96328E-1 3.03555E-1 1.89554E-1 1.47352E-1 2.1737E-1 1.5813E-1 1.03023E-1 6.77581E-2 -9999 -9999 -9999 -9999 -9999 -9999 -9999 -9999 -9999 -9999 -9999 -9999 -9999 -9999 -9999 -9999 -9999 -9999 -9999 -9999 -9999 -9999 -9999 -9999 -9999 -9999 -9999 -9999
-9999 -9999 -9999 -9999 -9999 -9999 -9999 -9999 -9999 -9999 -9999 -9999 -9999 -9999 -9999 -9999 -9999 -9999 -9999 -9999 -9999 -9999 -9999 -9999 -9999 -9999 -9999 -9999 -9999 -9999 -9999 -9999 -9999 -9999 -9999 -9999 -9999 -9999 -9999 -9999 -9999 -9999 -9999 -9999 -9999 -9999 -9999 -9999 -9999 6.46789E-1 5.72716E-1 5.71176E-1 5.85054E-1 6.10957E-1 6.10323E-1 4.83273E-1 3.73206E-1 3.6112E-1 1.88418E-1 1.56712E-1 1.40602E-1 1.13917E-1 1.47433E-1 1.24073E-1 1.12938E-1 1.29845E-1 1.34129E-1 1.87133E-1 2.29833E-1 1.82921E-1 3.29472E-1 3.7106E-1 5.33956E-1 5.80207E-1 5.97816E-1 5.79926E-1 5.9286E-1 5.76326E-1 5.78003E-1 5.78888E-1 5.73017E-1 6.00079E-1 6.13294E-1 5.94829E-1 5.74954E-1 5.45188E-1 5.10506E-1 4.75724E-1 4.54512E-1 4.82086E-1 5.14062E-1 5.16865E-1 5.0956E-1 4.80433E-1 4.6071E-1 2.35882E-1 1.65059E-1 1.3774E-1 1.79516E-1 3.25757E-1 2.78636E-1 2.53918E-1 2.68479E-1 2.61E-1 1.43967E-1 2.12611E-1 1.99507E-1 8.76224E-2 -9999 -9999 -9999 -9999 -9999 -9999 -9999 -9999 -9999 -9999 -9999 -9999 -9999 -9999 -9999 -9999 -9999 -9999 -9999 -9999 -9999 -9999 -9999 -9999 -9999 -9999 -9999 -9999
-9999 -9999 -9999 -9999 -9999 -9999 -9999 -9999 -9999 -9999 -9999 -9999 -9999 -9999 -9999 -9999 -9999 -9999 -9999 -9999 -9999 -9999 -9999 -9999 -9999 -9999 -9999 -9999 -9999 -9999 -9999 -9999 -9999 -9999 -9999 -9999 -9999 -9999 -9999 -9999 -9999 -9999 -9999 -9999 -9999 -9999 -9999 -9999 -9999 -9999 6.34992E-1 6.00431E-1 6.0763E-1 6.07711E-1 6.28817E-1 5.39497E-1 4.16914E-1 2.48029E-1 2.14492E-1 3.03351E-1 2.36883E-1 1.57045E-1 1.0001E-1 8.47576E-2 1.08556E-1 1.57229E-1 1.69429E-1 1.71023E-1 1.9332E-1 2.29557E-1 4.32077E-1 5.34791E-1 5.33737E-1 5.62325E-1 5.75627E-1 5.76737E-1 5.53154E-1 5.57016E-1 5.50812E-1 5.55382E-1 5.55379E-1 5.58137E-1 5.72878E-1 5.8652E-1 5.64683E-1 5.22582E-1 4.9471E-1 4.82201E-1 4.34984E-1 4.37932E-1 4.60862E-1 4.6663E-1 4.72829E-1 4.86391E-1 4.67936E-1 3.26852E-1 1.64859E-1 1.28817E-1 2.17565E-1 3.29812E-1 2.35286E-1 1.38185E-1 1.35458E-1 1.95134E-1 1.24063E-1 1.46546E-1 1.4827E-1 9.11015E-2 5.67259E-2 -9999 -9999 -9999 -9999 -9999 -9999 -9999 -9999 -9999 -9999 -9999 -9999 -9999 -9999 -9999 -9999 -9999 -9999 -9999 -9999 -9999 -9999 -9999 -9999 -9999 -9999 -9999
-9999 -9999 -9999 -9999 -9999 -9999 -9999 -9999 -9999 -9999 -9999 -9999 -9999 -9999 -9999 -9999 -9999 -9999 -9999 -9999 -9999 -9999 -9999 -9999 -9999 -9999 -9999 -9999 -9999 -9999 -9999 -9999 -9999 -9999 -9999 -9999 -9999 -9999 -9999 -9999 -9999 -9999 -9999 -9999 -9999 -9999 -9999 -9999 -9999 -9999 -9999 6.32841E-1 6.22943E-1 6.26711E-1 6.4124E-1 6.40866E-1 5.54857E-1 5.57494E-1 4.78623E-1 3.00899E-1 2.07709E-1 1.36744E-1 9.38327E-2 7.96434E-2 9.75217E-2 1.28896E-1 1.81285E-1 2.11398E-1 2.17491E-1 3.16548E-1 4.6704E-1 5.1768E-1 5.31905E-1 5.37709E-1 5.48839E-1 5.68521E-1 5.35993E-1 5.71801E-1 5.44549E-1 5.34418E-1 5.24699E-1 5.27106E-1 5.31729E-1 5.54888E-1 5.25851E-1 4.97442E-1 4.64711E-1 4.586E-1 4.09952E-1 3.76319E-1 3.82995E-1 3.99203E-1 3.80154E-1 3.75619E-1 3.79323E-1 4.77472E-1 2.50697E-1 1.69999E-1 3.7014E-1 1.99839E-1 1.94454E-1 1.50934E-1 1.07062E-1 1.67116E-1 1.56368E-1 1.52571E-1 7.79377E-2 7.38697E-2 5.66931E-2 -9999 -9999 -9999 -9999 -9999 -9999 -9999 -9999 -9999 -9999 -9999 -9999 -9999 -9999 -9999 -9999 -9999 -9999 -9999 -9999 -9999 -9999 -9999 -9999 -9999 -9999 -9999
-9999 -9999 -9999 -9999 -9999 -9999 -9999 -9999 -9999 -9999 -9999 -9999 -9999 -9999 -9999 -9999 -9999 -9999 -9999 -9999 -9999 -9999 -9999 -9999 -9999 -9999 -9999 -9999 -9999 -9999 -9999 -9999 -9999 -9999 -9999 -9999 -9999 -9999 -9999 -9999 -9999 -9999 -9999 -9999 -9999 -9999 -9999 -9999 -9999 -9999 -9999 6.69307E-1 6.42711E-1 6.45273E-1 6.4229E-1 5.3041E-1 4.26934E-1 4.02246E-1 2.72351E-1 2.13254E-1 2.12261E-1 1.74343E-1 1.06489E-1 1.5133E-1 1.43103E-1 1.4178E-1 1.68751E-1 1.84049E-1 2.29132E-1 3.30091E-1 4.3872E-1 4.90846E-1 5.22265E-1 4.96916E-1 5.14028E-1 5.05409E-1 4.89808E-1 5.26722E-1 5.43086E-1 5.23104E-1 5.06305E-1 4.94717E-1 4.87768E-1 5.12887E-1 5.1326E-1 4.68326E-1 4.40814E-1 4.22951E-1 3.89444E-1 3.27251E-1 3.23234E-1 2.80289E-1 2.56284E-1 2.93191E-1 2.74707E-1 4.6654E-1 4.6506E-1 3.9699E-1 2.14408E-1 1.33566E-1 1.97777E-1 1.29263E-1 8.39057E-2 1.06853E-1 1.3455E-1 8.15168E-2 5.91685E-2 3.0078E-2 3.70523E-2 6.45017E-2 -9999 -9999 -9999 -9999 -9999 -9999 -9999 -9999 -9999 -9999 -9999 -9999 -9999 -9999 -9999 -9999 -9999 -9999 -9999 -9999 -9999 -9999 -9999 -9999 -9999 -9999
-9999 -9999 -9999 -9999 -9999 -9999 -9999 -9999 -9999 -9999 -9999 -9999 -9999 -9999 -9999 -9999 -9999 -9999 -9999 -9999 -9999 -9999 -9999 -9999 -9999 -9999 -9999 -9999 -9999 -9999 -9999 -9999 -9999 -9999 -9999 -9999 -9999 -9999 -9999 -9999 -9999 -9999 -9999 -9999 -9999 -9999 -9999 -9999 -9999 -9999 -9999 -9999 6.66953E-1 6.64545E-1 6.66782E-1 6.55525E-1 6.33926E-1 4.36829E-1 3.44941E-1 2.61933E-1 1.73128E-1 1.99511E-1 2.337E-1 2.88453E-1 2.46653E-1 2.17998E-1 3.43981E-1 3.72446E-1 3.99777E-1 4.31923E-1 4.43851E-1 4.78654E-1 4.9989E-1 5.10133E-1 5.1109E-1 4.79189E-1 4.75132E-1 4.82306E-1 4.8782E-1 4.99459E-1 5.03147E-1 4.95481E-1 4.8858E-1 4.72054E-1 4.53428E-1 4.62232E-1 4.4443E-1 4.01648E-1 3.49043E-1 3.4847E-1 3.25634E-1 2.33131E-1 2.1617E-1 1.98357E-1 2.52175E-1 2.76244E-1 4.3919E-1 4.40799E-1 2.83145E-1 2.3939E-1 1.17677E-1 5.94409E-2 7.30476E-2 1.43527E-1 9.28614E-2 1.09199E-1 6.82504E-2 6.48647E-2 5.46765E-2 5.11802E-2 -9999 -9999 -9999 -9999 -9999 -9999 -9999 -9999 -9999 -9999 -9999 -9999 -9999 -9999 -9999 -9999 -9999 -9999 -9999 -9999 -9999 -9999 -9999 -9999 -9999 -9999
-9999 -9999 -9999 -9999 -9999 -9999 -9999 -9999 -9999 -9999 -9999 -9999 -9999 -9999 -9999 -9999 -9999 -9999 -9999 -9999 -9999 -9999 -9999 -9999 -9999 -9999 -9999 -9999 -9999 -9999 -9999 -9999 -9999 -9999 -9999 -9999 -9999 -9999 -9999 -9999 -9999 -9999 -9999 -9999 -9999 -9999 -9999 -9999 -9999 -9999 -9999 -9999 6.78984E-1 6.67923E-1 5.79646E-1 4.39664E-1 6.19658E-1 6.66812E-1 5.80814E-1 3.162E-1 2.33097E-1 2.25374E-1 3.30027E-1 2.7185E-1 2.61849E-1 2.80848E-1 3.7633E-1 3.5337E-1 3.94963E-1 4.12915E-1 4.31864E-1 4.38008E-1 4.40216E-1 4.61662E-1 5.01369E-1 4.48245E-1 4.73216E-1 4.68952E-1 4.53241E-1 4.56007E-1 4.60501E-1 4.54373E-1 4.57562E-1 4.52359E-1 4.57716E-1 4.35902E-1 4.48584E-1 3.98667E-1 3.61062E-1 3.16786E-1 3.16329E-1 3.02659E-1 2.56448E-1 2.20871E-1 1.99164E-1 1.87944E-1 2.45106E-1 3.52799E-1 3.59578E-1 1.19294E-1 5.319E-2 3.90936E-2 7.80297E-2 1.90012E-1 1.52827E-1 1.78288E-1 1.48886E-1 1.07517E-1 6.17344E-2 4.93656E-2 -9999 -9999 -9999 -9999 -9999 -9999 -9999 -9999 -9999 -9999 -9999 -9999 -9999 -9999 -9999 -9999 -9999 -9999 -9999 -9999 -9999 -9999 -9999 -9999 -9999 -9999
-9999 -9999 -9999 -9999 -9999 -9999 -9999 -9999 -9999 -9999 -9999 -9999 -9999 -9999 -9999 -9999 -9999 -9999 -9999 -9999 -9999 -9999 -9999 -9999 -9999 -9999 -9999 -9999 -9999 -9999 -9999 -9999 -9999 -9999 -9999 -9999 -9999 -9999 -9999 -9999 -9999 -9999 -9999 -9999 -9999 -9999 -9999 -9999 -9999 -9999 -9999 -9999 -9999 6.65424E-1 5.9449E-1 5.12393E-1 4.47981E-1 6.45559E-1 4.86992E-1 3.3671E-1 2.65825E-1 3.17675E-1 3.37586E-1 3.83219E-1 4.35987E-1 5.05826E-1 4.75342E-1 4.52713E-1 4.51534E-1 3.95703E-1 3.6176E-1 3.89246E-1 4.13787E-1 4.1448E-1 4.54666E-1 4.37091E-1 4.00376E-1 4.58164E-1 4.41559E-1 4.33328E-1 4.26988E-1 4.33304E-1 4.3539E-1 4.305E-1 4.27789E-1 4.3533E-1 3.95259E-1 3.60711E-1 3.76939E-1 3.15297E-1 2.59212E-1 1.89405E-1 2.60606E-1 2.39459E-1 1.76013E-1 1.94846E-1 1.68324E-1 2.43027E-1 3.92143E-1 2.65795E-1 2.26715E-1 1.85877E-1 9.29795E-2 1.45151E-1 2.43008E-1 2.35522E-1 9.91612E-2 8.74248E-2 9.15481E-2 6.85E-2 7.42412E-2 -9999 -9999 -9999 -9999 -9999 -9999 -9999 -9999 -9999 -9999 -9999 -9999 -9999 -9999 -9999 -9999 -9999 -9999 -9999 -9999 -9999 -9999 -9999 -9999 -9999
-9999 -9999 -9999 -9999 -9999 -9999 -9999 -9999 -9999 -9999 -9999 -9999 -9999 -9999 -9999 -9999 -9999 -9999 -9999 -9999 -9999 -9999 -9999 -9999 -9999 -9999 -9999 -9999 -9999 -9999 -9999 -9999 -9999 -9999 -9999 -9999 -9999 -9999 -9999 -9999 -9999 -9999 -9999 -9999 -9999 -9999 -9999 -9999 -9999 -9999 -9999 -9999 -9999 6.76544E-1 6.53308E-1 6.39242E-1 4.72682E-1 3.84377E-1 5.91217E-1 3.54811E-1 3.73533E-1 4.58866E-1 5.72957E-1 5.73447E-1 5.54532E-1 5.4057E-1 4.86117E-1 4.6184E-1 4.59548E-1 4.61819E-1 4.60965E-1 4.58617E-1 4.13384E-1 4.39068E-1 4.50988E-1 4.61028E-1 4.35365E-1 4.27587E-1 4.301E-1 4.23455E-1 4.07993E-1 4.02699E-1 3.96602E-1 4.03553E-1 3.98778E-1 3.89787E-1 4.07633E-1 4.10837E-1 3.66963E-1 4.70166E-1 2.7687E-1 1.98048E-1 2.78819E-1 3.03234E-1 3.20272E-1 2.35714E-1 1.37719E-1 2.43869E-1 2.10065E-1 2.4796E-1 4.05248E-1 1.58565E-1 1.87275E-1 1.33216E-1 2.84211E-1 2.52725E-1 1.49019E-1 1.96807E-1 1.77374E-1 1.22701E-1 7.11179E-2 -9999 -9999 -9999 -9999 -9999 -9999 -9999 -9999 -9999 -9999 -9999 -9999 -9999 -9999 -9999 -9999 -9999 -9999 -9999 -9999 -9999 -9999 -9999 -9999 -9999
-9999 -9999 -9999 -9999 -9999 -9999 -9999 -9999 -9999 -9999 -9999 -9999 -9999 -9999 -9999 -9999 -9999 -9999 -9999 -9999 -9999 -9999 -9999 -9999 -9999 -9999 -9999 -9999 -9999 -9999 -9999 -9999 -9999 -9999 -9999 -9999 -9999 -9999 -9999 -9999 -9999 -9999 -9999 -9999 -9999 -9999 -9999 -9999 -9999 -9999 -9999 -9999 -9999 6.72705E-1 6.37819E-1 4.07868E-1 4.6755E-1 3.11813E-1 2.64471E-1 3.09506E-1 2.96499E-1 3.5695E-1 4.12088E-1 5.32938E-1 5.60748E-1 5.32453E-1 5.36051E-1 5.08333E-1 4.69614E-1 4.69085E-1 4.77571E-1 4.82342E-1 4.64313E-1 3.94557E-1 4.16466E-1 3.81368E-1 3.83295E-1 4.35638E-1 4.20714E-1 4.02392E-1 3.9563E-1 4.00361E-1 3.75799E-1 3.71594E-1 3.72189E-1 3.75499E-1 3.64544E-1 3.5169E-1 3.02503E-1 3.83988E-1 4.2983E-1 4.13738E-1 3.72779E-1 2.65213E-1 3.03522E-1 2.07485E-1 1.50509E-1 1.8115E-1 1.50197E-1 1.45761E-1 2.53999E-1 4.05515E-1 2.79962E-1 3.2811E-1 2.9608E-1 2.2734E-1 1.80051E-1 1.11188E-1 7.94574E-2 8.57718E-2 9.03267E-2 5.81785E-2 -9999 -9999 -9999 -9999 -9999 -9999 -9999 -9999 -9999 -9999 -9999 -9999 -9999 -9999 -9999 -9999 -9999 -9999 -9999 -9999 -9999 -9999 -9999 -9999
-9999 -9999 -9999 -9999 -9999 -9999 -9999 -9999 -9999 -9999 -9999 -9999 -9999 -9999 -9999 -9999 -9999 -9999 -9999 -9999 -9999 -9999 -9999 -9999 -9999 -9999 -9999 -9999 -9999 -9999 -9999 -9999 -9999 -9999 -9999 -9999 -9999 -9999 -9999 -9999 -9999 -9999 -9999 -9999 -9999 -9999 -9999 -9999 -9999 -9999 -9999 -9999 -9999 -9999 6.6859E-1 6.09007E-1 5.98648E-1 5.26369E-1 2.87379E-1 3.69137E-1 3.66964E-1 2.83689E-1 2.81462E-1 3.98855E-1 5.00164E-1 5.30499E-1 5.4123E-1 5.10075E-1 4.54552E-1 4.76885E-1 4.87787E-1 4.93961E-1 4.95306E-1 4.84839E-1 4.8894E-1 4.2128E-1 3.7675E-1 3.87069E-1 4.00873E-1 3.72044E-1 3.7263E-1 3.66185E-1 3.72582E-1 3.7221E-1 3.71352E-1 3.60836E-1 3.56865E-1 3.37556E-1 3.41144E-1 3.48357E-1 3.69278E-1 3.37374E-1 2.67174E-1 2.13094E-1 1.55418E-1 2.56345E-1 1.78098E-1 1.29154E-1 1.2048E-1 1.65424E-1 2.4134E-1 3.45416E-1 3.99758E-1 3.38481E-1 1.90718E-1 8.0121E-2 7.13229E-2 6.53322E-2 6.26092E-2 7.02335E-2 5.37479E-2 -9999 -9999 -9999 -9999 -9999 -9999 -9999 -9999 -9999 -9999 -9999 -9999 -9999 -9999 -9999 -9999 -9999 -9999 -9999 -9999 -9999 -9999 -9999 -9999 -9999
-9999 -9999 -9999 -9999 -9999 -9999 -9999 -9999 -9999 -9999 -9999 -9999 -9999 -9999 -9999 -9999 -9999 -9999 -9999 -9999 -9999 -9999 -9999 -9999 -9999 -9999 -9999 -9999 -9999 -9999 -9999 -9999 -9999 -9999 -9999 -9999 -9999 -9999 -9999 -9999 -9999 -9999 -9999 -9999 -9999 -9999 -9999 -9999 -9999 -9999 -9999 -9999 -9999 6.66529E-1 6.65703E-1 6.38434E-1 6.02329E-1 3.84193E-1 4.31419E-1 4.02874E-1 3.2103E-1 2.55615E-1 2.89339E-1 3.50702E-1 4.34956E-1 5.22289E-1 5.31492E-1 4.44888E-1 4.40881E-1 4.7181E-1 4.95606E-1 5.01415E-1 5.17408E-1 5.09688E-1 4.8121E-1 4.02349E-1 3.57138E-1 3.49844E-1 3.58401E-1 3.70375E-1 3.70623E-1 3.62398E-1 3.53157E-1 3.50601E-1 3.43871E-1 3.5425E-1 3.5605E-1 3.44821E-1 3.31245E-1 3.38083E-1 3.18514E-1 2.86219E-1 2.51941E-1 2.19933E-1 2.07973E-1 1.73377E-1 1.76967E-1 2.33908E-1 2.26095E-1 1.81253E-1 1.96493E-1 4.42434E-1 3.24E-1 2.71052E-1 3.03154E-1 1.92991E-1 1.79593E-1 9.86946E-2 6.68576E-2 1.40586E-1 6.24252E-2 5.26416E-2 -9999 -9999 -9999 -9999 -9999 -9999 -9999 -9999 -9999 -9999 -9999 -9999 -9999 -9999 -9999 -9999 -9999 -9999 -9999 -9999 -9999 -9999 -9999 -9999
-9999 -9999 -9999 -9999 -9999 -9999 -9999 -9999 -9999 -9999 -9999 -9999 -9999 -9999 -9999 -9999 -9999 -9999 -9999 -9999 -9999 -9999 -9999 -9999 -9999 -9999 -9999 -9999 -9999 -9999 -9999 -9999 -9999 -9999 -9999 -9999 -9999 -9999 -9999 -9999 -9999 -9999 -9999 -9999 -9999 -9999 -9999 -9999 -9999 -9999 -9999 -9999 -9999 6.55255E-1 6.12191E-1 6.34948E-1 5.95797E-1 4.75184E-1 3.46489E-1 3.6195E-1 2.33006E-1 2.18303E-1 2.45533E-1 3.26837E-1 4.20057E-1 4.54866E-1 5.01939E-1 4.39138E-1 4.30111E-1 4.62501E-1 4.84098E-1 5.11446E-1 5.04638E-1 5.07016E-1 4.65379E-1 3.57443E-1 4.2781E-1 4.15259E-1 4.16615E-1 3.88138E-1 3.66934E-1 3.6106E-1 3.56268E-1 3.47118E-1 3.37955E-1 3.34061E-1 3.31199E-1 3.33337E-1 3.27005E-1 3.23166E-1 2.20089E-1 1.66576E-1 1.64684E-1 1.50848E-1 1.4894E-1 1.86637E-1 3.13393E-1 2.0396E-1 2.62533E-1 2.36877E-1 2.29441E-1 3.34036E-1 1.66366E-1 1.41367E-1 3.12888E-1 1.93278E-1 9.71267E-2 1.14318E-1 1.69334E-1 1.22322E-1 1.05792E-1 6.91253E-2 -9999 -9999 -9999 -9999 -9999 -9999 -9999 -9999 -9999 -9999 -9999 -9999 -9999 -9999 -9999 -9999 -9999 -9999 -9999 -9999 -9999 -9999 -9999 -9999
-9999 -9999 -9999 -9999 -9999 -9999 -9999 -9999 -9999 -9999 -9999 -9999 -9999 -9999 -9999 -9999 -9999 -9999 -9999 -9999 -9999 -9999 -9999 -9999 -9999 -9999 -9999 -9999 -9999 -9999 -9999 -9999 -9999 -9999 -9999 -9999 -9999 -9999 -9999 -9999 -9999 -9999 -9999 -9999 -9999 -9999 -9999 -9999 -9999 -9999 -9999 -9999 6.62496E-1 5.35228E-1 5.17843E-1 5.29322E-1 4.21332E-1 4.34305E-1 5.07041E-1 2.98531E-1 2.79243E-1 3.24606E-1 2.38174E-1 2.66737E-1 3.9537E-1 4.26594E-1 4.52288E-1 4.11453E-1 4.5148E-1 4.56605E-1 5.06546E-1 5.20644E-1 5.23819E-1 5.00352E-1 4.57034E-1 4.26662E-1 4.49065E-1 4.19236E-1 3.94678E-1 3.77409E-1 3.6608E-1 3.56766E-1 3.51175E-1 3.42038E-1 3.41485E-1 3.36612E-1 3.34546E-1 3.21451E-1 2.97978E-1 2.62612E-1 2.56046E-1 2.21847E-1 2.01171E-1 1.82073E-1 1.394E-1 1.31723E-1 2.69019E-1 1.38139E-1 1.41288E-1 1.1216E-1 2.7103E-1 2.33711E-1 1.09748E-1 1.03318E-1 3.13204E-1 1.71058E-1 2.16424E-1 1.56463E-1 8.38661E-2 1.24898E-1 8.51609E-2 -9999 -9999 -9999 -9999 -9999 -9999 -9999 -9999 -9999 -9999 -9999 -9999 -9999 -9999 -9999 -9999 -9999 -9999 -9999 -9999 -9999 -9999 -9999 -9999 -9999
-9999 -9999 -9999 -9999 -9999 -9999 -9999 -9999 -9999 -9999 -9999 -9999 -9999 -9999 -9999 -9999 -9999 -9999 -9999 -9999 -9999 -9999 -9999 -9999 -9999 -9999 -9999 -9999 -9999 -9999 -9999 -9999 -9999 -9999 -9999 -9999 -9999 -9999 -9999 -9999 -9999 -9999 -9999 -9999 -9999 -9999 -9999 -9999 -9999 -9999 -9999 -9999 6.11E-1 4.87918E-1 3.81099E-1 3.14212E-1 3.51332E-1 3.30343E-1 4.01922E-1 4.454E-1 3.83223E-1 2.51828E-1 2.49888E-1 2.7538E-1 3.61368E-1 4.86844E-1 4.63903E-1 4.01564E-1 3.96054E-1 4.26094E-1 4.97626E-1 5.33415E-1 5.13235E-1 5.04734E-1 4.8904E-1 4.70926E-1 4.50495E-1 4.28441E-1 4.08103E-1 3.86339E-1 3.6529E-1 3.58593E-1 3.48134E-1 3.42307E-1 3.43287E-1 3.36234E-1 3.33108E-1 3.2293E-1 3.01389E-1 2.72716E-1 2.26692E-1 1.70287E-1 1.48715E-1 2.23231E-1 1.28036E-1 8.52196E-2 1.06294E-1 1.37963E-1 2.03757E-1 2.19742E-1 2.9269E-1 1.6187E-1 9.44895E-2 1.94313E-1 3.73863E-1 3.03836E-1 2.01074E-1 7.86593E-2 1.27896E-1 1.11747E-1 5.84243E-2 7.06296E-2 -9999 -9999 -9999 -9999 -9999 -9999 -9999 -9999 -9999 -9999 -9999 -9999 -9999 -9999 -9999 -9999 -9999 -9999 -9999 -9999 -9999 -9999 -9999 -9999
-9999 -9999 -9999 -9999 -9999 -9999 -9999 -9999 -9999 -9999 -9999 -9999 -9999 -9999 -9999 -9999 -9999 -9999 -9999 -9999 -9999 -9999 -9999 -9999 -9999 -9999 -9999 -9999 -9999 -9999 -9999 -9999 -9999 -9999 -9999 -9999 -9999 -9999 -9999 -9999 -9999 -9999 -9999 -9999 -9999 -9999 -9999 -9999 -9999 -9999 -9999 -9999 5.80558E-1 4.98368E-1 4.20896E-1 3.75153E-1 2.74699E-1 3.57816E-1 4.43739E-1 3.7218E-1 3.89372E-1 3.53515E-1 3.5162E-1 3.20702E-1 3.48996E-1 3.87381E-1 5.24027E-1 4.82287E-1 4.7535E-1 4.99007E-1 4.81785E-1 5.20602E-1 5.25217E-1 5.0513E-1 4.83476E-1 4.75682E-1 4.50005E-1 4.42264E-1 4.18844E-1 3.97867E-1 3.74606E-1 3.76069E-1 3.55564E-1 3.39397E-1 3.37047E-1 3.3852E-1 3.27028E-1 3.26006E-1 3.22539E-1 2.91111E-1 2.78851E-1 2.30634E-1 2.60366E-1 1.66561E-1 1.28215E-1 7.3052E-2 3.58097E-2 8.81401E-2 1.0398E-1 1.53404E-1 1.06083E-1 1.29842E-1 6.94401E-2 2.09327E-1 2.9967E-1 1.8892E-1 9.61533E-2 1.08209E-1 1.94302E-1 6.40753E-2 1.05373E-1 6.44758E-2 -9999 -9999 -9999 -9999 -9999 -9999 -9999 -9999 -9999 -9999 -9999 -9999 -9999 -9999 -9999 -9999 -9999 -9999 -9999 -9999 -9999 -9999 -9999 -9999
-9999 -9999 -9999 -9999 -9999 -9999 -9999 -9999 -9999 -9999 -9999 -9999 -9999 -9999 -9999 -9999 -9999 -9999 -9999 -9999 -9999 -9999 -9999 -9999 -9999 -9999 -9999 -9999 -9999 -9999 -9999 -9999 -9999 -9999 -9999 -9999 -9999 -9999 -9999 -9999 -9999 5.2743E-1 5.56794E-1 -9999 -9999 -9999 -9999 -9999 -9999 -9999 -9999 -9999 6.02983E-1 5.4955E-1 4.67695E-1 3.87004E-1 3.9204E-1 4.22069E-1 4.08125E-1 2.43386E-1 2.65091E-1 3.06007E-1 3.76113E-1 2.92802E-1 3.83391E-1 4.58463E-1 4.79315E-1 4.79183E-1 4.72246E-1 4.77919E-1 4.94473E-1 4.86622E-1 4.90121E-1 5.01293E-1 4.95933E-1 4.74168E-1 4.63967E-1 4.53164E-1 4.32381E-1 3.99001E-1 3.87545E-1 3.64596E-1 3.5086E-1 3.40139E-1 3.40379E-1 3.4191E-1 3.38451E-1 3.40535E-1 3.45001E-1 3.44133E-1 3.38215E-1 2.9345E-1 2.27751E-1 1.2358E-1 1.75853E-1 1.4055E-1 9.90763E-2 7.32784E-2 9.32492E-2 9.02505E-2 1.03521E-1 9.77567E-2 8.91797E-2 1.91362E-1 2.57387E-1 3.23767E-1 2.1381E-1 1.99016E-1 1.87551E-1 9.54895E-2 6.70894E-2 5.83566E-2 -9999 -9999 -9999 -9999 -9999 -9999 -9999 -9999 -9999 -9999 -9999 -9999 -9999 -9999 -9999 -9999 -9999 -9999 -9999 -9999 -9999 -9999 -9999 -9999
-9999 -9999 -9999 -9999 -9999 -9999 -9999 -9999 -9999 -9999 -9999 -9999 -9999 -9999 -9999 -9999 -9999 -9999 -9999 -9999 -9999 -9999 -9999 -9999 -9999 -9999 -9999 -9999 -9999 -9999 -9999 -9999 -9999 -9999 -9999 -9999 -9999 -9999 -9999 -9999 -9999 -9999 -9999 -9999 -9999 -9999 -9999 -9999 -9999 -9999 -9999 -9999 4.27846E-1 3.64333E-1 5.03404E-1 4.14641E-1 2.72848E-1 3.15061E-1 4.47068E-1 3.67137E-1 3.93227E-1 3.61749E-1 3.7919E-1 4.34973E-1 4.28965E-1 4.61702E-1 4.33231E-1 4.94831E-1 5.49178E-1 5.45328E-1 5.11235E-1 5.05789E-1 4.99606E-1 5.02304E-1 4.94345E-1 4.82924E-1 4.62487E-1 4.51279E-1 4.3611E-1 4.11909E-1 3.97663E-1 3.87385E-1 3.757E-1 3.5302E-1 3.47749E-1 3.496E-1 3.4305E-1 3.60203E-1 3.63623E-1 3.73653E-1 3.6951E-1 3.31849E-1 2.78594E-1 2.2222E-1 1.96092E-1 2.10283E-1 1.02215E-1 5.40253E-2 6.37945E-2 9.74214E-2 9.54116E-2 1.45063E-1 1.15704E-1 1.382E-1 1.82996E-1 3.35571E-1 3.25752E-1 2.89767E-1 9.40759E-2 7.74449E-2 6.81838E-2 9.38097E-2 -9999 -9999 -9999 -9999 -9999 -9999 -9999 -9999 -9999 -9999 -9999 -9999 -9999 -9999 -9999 -9999 -9999 -9999 -9999 -9999 -9999 -9999 -9999 -9999
-9999 -9999 -9999 -9999 -9999 -9999 -9999 -9999 -9999 -9999 -9999 -9999 -9999 -9999 -9999 -9999 -9999 -9999 -9999 -9999 -9999 -9999 -9999 -9999 -9999 -9999 -9999 -9999 -9999 -9999 -9999 -9999 -9999 -9999 -9999 -9999 -9999 -9999 -9999 -9999 -9999 -9999 -9999 -9999 -9999 -9999 -9999 -9999 -9999 -9999 -9999 -9999 3.38067E-1 4.55964E-1 3.9364E-1 3.00727E-1 3.25166E-1 2.38495E-1 3.28328E-1 1.94965E-1 2.42705E-1 2.5644E-1 2.19576E-1 3.23701E-1 4.67557E-1 4.16388E-1 5.14434E-1 4.90677E-1 4.75504E-1 4.93941E-1 5.09386E-1 5.14801E-1 5.19075E-1 5.21422E-1 5.04686E-1 4.97122E-1 4.76964E-1 4.58608E-1 4.35106E-1 4.22934E-1 4.2385E-1 4.23087E-1 4.13413E-1 4.0367E-1 3.82835E-1 3.80931E-1 3.78163E-1 3.76076E-1 3.92208E-1 4.04437E-1 4.00104E-1 3.83854E-1 3.35656E-1 3.32856E-1 2.7381E-1 1.6147E-1 1.88361E-1 1.5609E-1 9.86017E-2 1.43423E-1 9.14702E-2 1.13099E-1 2.47145E-1 2.93415E-1 3.33584E-1 3.22316E-1 3.47886E-1 2.4948E-1 1.51561E-1 1.17415E-1 9.55081E-2 6.11165E-2 6.04486E-2 7.33768E-2 -9999 -9999 -9999 -9999 -9999 -9999 -9999 -9999 -9999 -9999 -9999 -9999 -9999 -9999 -9999 -9999 -9999 -9999 -9999 -9999 -9999 -9999
-9999 -9999 -9999 -9999 -9999 -9999 -9999 -9999 -9999 -9999 -9999 -9999 -9999 -9999 -9999 -9999 -9999 -9999 -9999 -9999 -9999 -9999 -9999 -9999 -9999 -9999 -9999 -9999 -9999 -9999 -9999 -9999 -9999 -9999 -9999 -9999 -9999 -9999 -9999 -9999 -9999 -9999 -9999 -9999 -9999 -9999 -9999 -9999 -9999 -9999 -9999 -9999 3.77155E-1 3.76202E-1 2.27255E-1 2.1116E-1 2.87991E-1 2.08143E-1 2.02707E-1 1.84008E-1 1.66142E-1 2.13734E-1 3.49644E-1 3.68958E-1 3.98757E-1 4.87007E-1 5.21448E-1 5.47796E-1 4.73896E-1 5.12219E-1 5.382E-1 4.98446E-1 3.93791E-1 5.10792E-1 5.06132E-1 4.84041E-1 4.77947E-1 4.69524E-1 4.62018E-1 4.60592E-1 4.51526E-1 4.41474E-1 4.29899E-1 4.10511E-1 3.97198E-1 3.76218E-1 3.62295E-1 3.49001E-1 3.50179E-1 3.65781E-1 3.70064E-1 3.844E-1 3.79106E-1 3.4388E-1 3.29055E-1 2.86615E-1 2.63453E-1 2.51294E-1 2.56211E-1 2.06747E-1 1.01937E-1 1.2065E-1 3.04506E-1 2.20581E-1 1.44002E-1 2.23531E-1 3.29286E-1 2.74707E-1 9.98792E-2 8.78433E-2 6.82945E-2 8.96792E-2 7.4661E-2 5.36372E-2 -9999 -9999 -9999 -9999 -9999 -9999 -9999 -9999 -9999 -9999 -9999 -9999 -9999 -9999 -9999 -9999 -9999 -9999 -9999 -9999 -9999 -9999
-9999 -9999 -9999 -9999 -9999 -9999 -9999 -9999 -9999 -9999 -9999 -9999 -9999 -9999 -9999 -9999 -9999 -9999 -9999 -9999 -9999 -9999 -9999 -9999 -9999 -9999 -9999 -9999 -9999 -9999 -9999 -9999 -9999 -9999 -9999 -9999 -9999 -9999 -9999 -9999 -9999 -9999 -9999 -9999 -9999 -9999 -9999 -9999 -9999 -9999 -9999 -9999 4.72539E-1 2.8747E-1 2.2594E-1 1.89614E-1 1.84413E-1 1.71921E-1 2.01543E-1 1.90804E-1 1.89755E-1 2.0141E-1 2.55673E-1 2.55206E-1 2.9195E-1 3.91706E-1 5.44352E-1 5.3618E-1 5.17765E-1 5.43984E-1 5.17628E-1 4.90649E-1 4.02365E-1 3.9528E-1 4.96246E-1 4.95801E-1 4.79563E-1 4.87133E-1 4.91522E-1 4.66233E-1 4.54261E-1 4.45796E-1 4.34466E-1 4.22927E-1 4.04371E-1 3.86087E-1 3.65649E-1 3.42056E-1 3.22412E-1 2.61794E-1 2.06359E-1 2.91557E-1 3.67002E-1 2.3657E-1 1.87768E-1 2.25218E-1 1.70702E-1 1.52295E-1 1.7602E-1 1.80289E-1 1.32491E-1 1.95209E-1 2.92799E-1 9.20566E-2 1.04928E-1 2.04515E-1 2.82933E-1 2.84876E-1 1.59769E-1 1.11371E-1 9.48075E-2 1.03616E-1 6.94916E-2 5.39566E-2 5.15651E-2 3.16935E-2 -9999 -9999 -9999 -9999 -9999 -9999 -9999 -9999 -9999 -9999 -9999 -9999 -9999 -9999 -9999 -9999 -9999 -9999 -9999 -9999
-9999 -9999 -9999 -9999 -9999 -9999 -9999 -9999 -9999 -9999 -9999 -9999 -9999 -9999 -9999 -9999 -9999 -9999 -9999 -9999 -9999 -9999 -9999 -9999 -9999 -9999 -9999 -9999 -9999 -9999 -9999 -9999 -9999 -9999 -9999 -9999 -9999 -9999 -9999 -9999 -9999 -9999 -9999 -9999 -9999 -9999 -9999 -9999 -9999 -9999 -9999 -9999 5.01798E-1 3.25619E-1 3.34338E-1 3.19197E-1 2.95961E-1 2.68082E-1 2.22767E-1 2.35904E-1 2.27789E-1 2.2692E-1 2.4117E-1 2.53969E-1 3.96614E-1 5.17759E-1 5.53944E-1 5.54634E-1 5.38721E-1 5.64125E-1 5.27338E-1 4.67792E-1 3.28071E-1 3.21798E-1 4.65285E-1 4.77599E-1 4.61835E-1 4.98318E-1 4.7644E-1 4.92436E-1 4.94297E-1 4.8794E-1 4.6309E-1 4.30438E-1 3.88688E-1 3.81879E-1 3.64315E-1 3.28372E-1 2.804E-1 2.18243E-1 1.8337E-1 2.03831E-1 3.4334E-1 2.9672E-1 2.68384E-1 2.1303E-1 1.81572E-1 7.01735E-2 7.77509E-2 1.57194E-1 2.12266E-1 2.83364E-1 1.2577E-1 8.37997E-2 1.06924E-1 1.72636E-1 2.37433E-1 2.89791E-1 2.59769E-1 1.24268E-1 1.24955E-1 1.01769E-1 7.86254E-2 5.99596E-2 6.68362E-2 4.48827E-2 -9999 -9999 -9999 -9999 -9999 -9999 -9999 -9999 -9999 -9999 -9999 -9999 -9999 -9999 -9999 -9999 -9999 -9999 -9999 -9999
-9999 -9999 -9999 -9999 -9999 -9999 -9999 -9999 -9999 -9999 -9999 -9999 -9999 -9999 -9999 -9999 -9999 -9999 -9999 -9999 -9999 -9999 -9999 -9999 -9999 -9999 -9999 -9999 -9999 -9999 -9999 -9999 -9999 -9999 -9999 -9999 -9999 -9999 -9999 -9999 -9999 -9999 -9999 -9999 -9999 -9999 -9999 -9999 -9999 -9999 -9999 -9999 -9999 4.9134E-1 3.61394E-1 4.95071E-1 4.09403E-1 4.5405E-1 3.09693E-1 3.61064E-1 3.04227E-1 3.54866E-1 3.26347E-1 3.17579E-1 4.04964E-1 5.07828E-1 5.5492E-1 5.67651E-1 5.71073E-1 5.43971E-1 5.31133E-1 5.32475E-1 4.34569E-1 3.49579E-1 4.32938E-1 5.23442E-1 4.85365E-1 5.08799E-1 5.17241E-1 4.97757E-1 4.66764E-1 4.46882E-1 4.318E-1 4.23947E-1 4.05661E-1 3.97944E-1 3.56889E-1 3.34811E-1 2.94602E-1 2.55108E-1 2.23932E-1 2.08188E-1 2.32764E-1 2.59102E-1 1.58117E-1 1.04539E-1 1.03054E-1 5.86155E-2 6.38176E-2 1.21894E-1 1.46498E-1 1.62576E-1 1.1541E-1 1.01131E-1 8.81018E-2 1.34154E-1 1.80578E-1 1.88592E-1 2.66365E-1 1.99349E-1 1.53988E-1 1.56882E-1 1.14082E-1 1.00337E-1 7.836E-2 -9999 -9999 -9999 -9999 -9999 -9999 -9999 -9999 -9999 -9999 -9999 -9999 -9999 -9999 -9999 -9999 -9999 -9999 -9999 -9999 -9999
-9999 -9999 -9999 -9999 -9999 -9999 -9999 -9999 -9999 -9999 -9999 -9999 -9999 -9999 -9999 -9999 -9999 -9999 -9999 -9999 -9999 -9999 -9999 -9999 -9999 -9999 -9999 -9999 -9999 -9999 -9999 -9999 -9999 -9999 -9999 -9999 -9999 -9999 -9999 -9999 -9999 -9999 -9999 -9999 -9999 -9999 -9999 -9999 -9999 -9999 -9999 -9999 -9999 5.90367E-1 5.23686E-1 5.74746E-1 5.54561E-1 4.66208E-1 4.15798E-1 4.63237E-1 3.87014E-1 4.40766E-1 4.17393E-1 4.64346E-1 4.73415E-1 4.82731E-1 4.99177E-1 5.72463E-1 5.32797E-1 4.71784E-1 4.77437E-1 5.26176E-1 4.88812E-1 3.71075E-1 3.93825E-1 5.23277E-1 5.28994E-1 5.37664E-1 5.19424E-1 4.9926E-1 4.70119E-1 4.49424E-1 4.38307E-1 4.19741E-1 4.01365E-1 4.02759E-1 3.82475E-1 3.65402E-1 3.00644E-1 2.36001E-1 1.99107E-1 1.91136E-1 1.71885E-1 1.43773E-1 1.32522E-1 1.1509E-1 1.77001E-1 1.35486E-1 1.11035E-1 1.31186E-1 1.4493E-1 1.041E-1 1.49164E-1 1.15858E-1 9.75249E-2 1.34556E-1 1.58908E-1 2.01678E-1 2.11944E-1 2.46286E-1 2.06316E-1 1.71858E-1 1.12621E-1 8.72574E-2 5.8418E-2 -9999 -9999 -9999 -9999 -9999 -9999 -9999 -9999 -9999 -9999 -9999 -9999 -9999 -9999 -9999 -9999 -9999 -9999 -9999 -9999 -9999
-9999 -9999 -9999 -9999 -9999 -9999 -9999 -9999 -9999 -9999 -9999 -9999 -9999 -9999 -9999 -9999 -9999 -9999 -9999 -9999 -9999 -9999 -9999 -9999 -9999 -9999 -9999 -9999 -9999 -9999 -9999 -9999 -9999 -9999 -9999 -9999 -9999 -9999 -9999 -9999 -9999 -9999 -9999 -9999 -9999 -9999 -9999 -9999 -9999 -9999 -9999 -9999 -9999 6.39174E-1 6.19589E-1 6.00376E-1 5.77786E-1 5.7941E-1 5.156E-1 5.49164E-1 5.53566E-1 5.46051E-1 5.3226E-1 5.50672E-1 5.36135E-1 5.20602E-1 5.25018E-1 5.5948E-1 5.76284E-1 5.60774E-1 5.20564E-1 5.03465E-1 5.19608E-1 4.95932E-1 4.89349E-1 5.39831E-1 5.3676E-1 5.31436E-1 5.11994E-1 4.95622E-1 4.87809E-1 4.77764E-1 4.5642E-1 4.37906E-1 4.06469E-1 3.86145E-1 3.65704E-1 3.56812E-1 3.41424E-1 3.03105E-1 2.10008E-1 1.58553E-1 1.14965E-1 5.12524E-2 2.96663E-2 6.59271E-2 1.68325E-1 1.71271E-1 1.23083E-1 9.96228E-2 1.32097E-1 1.11545E-1 1.55003E-1 2.07609E-1 2.07227E-1 2.0442E-1 2.05245E-1 1.84456E-1 1.5459E-1 2.18451E-1 1.50914E-1 1.48319E-1 1.07924E-1 8.06788E-2 -9999 -9999 -9999 -9999 -9999 -9999 -9999 -9999 -9999 -9999 -9999 -9999 -9999 -9999 -9999 -9999 -9999 -9999 -9999 -9999 -9999 -9999
-9999 -9999 -9999 -9999 -9999 -9999 -9999 -9999 -9999 -9999 -9999 -9999 -9999 -9999 -9999 -9999 -9999 -9999 -9999 -9999 -9999 -9999 -9999 -9999 -9999 -9999 -9999 -9999 -9999 -9999 -9999 -9999 -9999 -9999 -9999 -9999 -9999 -9999 -9999 -9999 -9999 -9999 -9999 -9999 -9999 -9999 -9999 -9999 -9999 -9999 -9999 -9999 -9999 -9999 6.31823E-1 6.27427E-1 5.67719E-1 5.14554E-1 4.87628E-1 5.11869E-1 5.45438E-1 5.73447E-1 5.83231E-1 5.56863E-1 5.53326E-1 5.50178E-1 5.46181E-1 5.54008E-1 5.60353E-1 5.67193E-1 5.25201E-1 5.28805E-1 5.45377E-1 5.38235E-1 5.4919E-1 5.42346E-1 5.39952E-1 5.24706E-1 5.17265E-1 5.11072E-1 5.03245E-1 4.80244E-1 4.53412E-1 4.19675E-1 3.98528E-1 3.67751E-1 3.17813E-1 2.7322E-1 2.77464E-1 2.87249E-1 2.25663E-1 1.61415E-1 9.38074E-2 5.10065E-2 3.6835E-2 9.34565E-2 2.32086E-1 1.33283E-1 1.12039E-1 1.0554E-1 8.89859E-2 1.01601E-1 1.2066E-1 1.05694E-1 1.07774E-1 1.5378E-1 2.03095E-1 2.10666E-1 2.12161E-1 1.8532E-1 -9999 -9999 9.04244E-2 -9999 -9999 -9999 -9999 -9999 -9999 -9999 -9999 -9999 -9999 -9999 -9999 -9999 -9999 -9999 -9999 -9999 -9999 -9999 -9999 -9999 -9999 -9999
-9999 -9999 -9999 -9999 -9999 -9999 -9999 -9999 -9999 -9999 -9999 -9999 -9999 -9999 -9999 -9999 -9999 -9999 -9999 -9999 -9999 -9999 -9999 -9999 -9999 -9999 -9999 -9999 -9999 -9999 -9999 -9999 -9999 -9999 -9999 -9999 -9999 -9999 -9999 -9999 -9999 -9999 -9999 -9999 -9999 -9999 -9999 -9999 -9999 -9999 -9999 -9999 -9999 -9999 -9999 5.96213E-1 5.76962E-1 5.58621E-1 5.49492E-1 4.559E-1 5.22791E-1 5.18558E-1 5.45915E-1 5.62025E-1 5.61596E-1 5.72148E-1 5.63113E-1 5.68247E-1 5.64979E-1 5.58264E-1 5.64454E-1 5.6727E-1 5.59584E-1 5.63302E-1 5.0747E-1 5.04811E-1 5.22964E-1 5.26681E-1 5.25055E-1 5.17248E-1 4.96823E-1 4.68013E-1 4.46412E-1 4.27222E-1 3.92802E-1 3.509E-1 2.93639E-1 2.50868E-1 1.9457E-1 2.00986E-1 2.08802E-1 1.7381E-1 1.16419E-1 1.06306E-1 1.13363E-1 1.26208E-1 2.66671E-1 1.91649E-1 1.29606E-1 1.09123E-1 8.28987E-2 7.48476E-2 6.63344E-2 7.56934E-2 9.87837E-2 1.45546E-1 1.78495E-1 1.22844E-1 1.30121E-1 -9999 -9999 -9999 -9999 -9999 -9999 -9999 -9999 -9999 -9999 -9999 -9999 -9999 -9999 -9999 -9999 -9999 -9999 -9999 -9999 -9999 -9999 -9999 -9999 -9999 -9999 -9999
-9999 -9999 -9999 -9999 -9999 -9999 -9999 -9999 -9999 -9999 -9999 -9999 -9999 -9999 -9999 -9999 -9999 -9999 -9999 -9999 -9999 -9999 -9999 -9999 -9999 -9999 -9999 -9999 -9999 -9999 -9999 -9999 -9999 -9999 -9999 -9999 -9999 -9999 -9999 -9999 -9999 -9999 -9999 -9999 -9999 -9999 -9999 -9999 -9999 -9999 -9999 -9999 -9999 -9999 -9999 6.25806E-1 6.22126E-1 6.1298E-1 5.84978E-1 4.86534E-1 5.2226E-1 5.05726E-1 5.53254E-1 5.38098E-1 5.40777E-1 5.49116E-1 5.54235E-1 5.67127E-1 5.62894E-1 5.55685E-1 5.58715E-1 5.63999E-1 5.67736E-1 5.68275E-1 5.54336E-1 5.08549E-1 5.06168E-1 5.35675E-1 5.41809E-1 5.22426E-1 4.82207E-1 4.73522E-1 4.53915E-1 4.20013E-1 3.85792E-1 3.32677E-1 2.86214E-1 2.33717E-1 2.06599E-1 1.93301E-1 1.85018E-1 2.1997E-1 2.12075E-1 1.9488E-1 2.67316E-1 3.15496E-1 3.29901E-1 1.41328E-1 1.04811E-1 9.25972E-2 9.46174E-2 1.1654E-1 9.7601E-2 1.29951E-1 1.66133E-1 1.43778E-1 -9999 -9999 -9999 -9999 -9999 -9999 -9999 -9999 -9999 -9999 -9999 -9999 -9999 -9999 -9999 -9999 -9999 -9999 -9999 -9999 -9999 -9999 -9999 -9999 -9999 -9999 -9999 -9999 -9999 -9999
-9999 -9999 -9999 -9999 -9999 -9999 -9999 -9999 -9999 -9999 -9999 -9999 -9999 -9999 -9999 -9999 -9999 -9999 -9999 -9999 -9999 -9999 -9999 -9999 -9999 -9999 -9999 -9999 -9999 -9999 -9999 -9999 -9999 -9999 -9999 -9999 -9999 -9999 -9999 -9999 -9999 -9999 -9999 -9999 -9999 -9999 -9999 -9999 -9999 -9999 -9999 -9999 -9999 -9999 -9999 6.30645E-1 6.39669E-1 6.34593E-1 6.16448E-1 6.00994E-1 5.45562E-1 5.2673E-1 5.4659E-1 5.62372E-1 5.35569E-1 5.4894E-1 5.50993E-1 5.66217E-1 5.73575E-1 5.70505E-1 5.75965E-1 5.66485E-1 5.71808E-1 5.66252E-1 5.59895E-1 5.67967E-1 5.6629E-1 5.63539E-1 5.50786E-1 5.41465E-1 5.20571E-1 4.81836E-1 4.59945E-1 4.37288E-1 3.90221E-1 2.97883E-1 2.77692E-1 2.57734E-1 1.83465E-1 1.78503E-1 3.0267E-1 4.05069E-1 4.25635E-1 4.2367E-1 4.23212E-1 3.97896E-1 3.78837E-1 3.44635E-1 3.52814E-1 2.73642E-1 2.06977E-1 1.50913E-1 1.1705E-1 1.10112E-1 9.60331E-2 -9999 -9999 -9999 -9999 -9999 -9999 -9999 -9999 -9999 -9999 -9999 -9999 -9999 -9999 -9999 -9999 -9999 -9999 -9999 -9999 -9999 -9999 -9999 -9999 -9999 -9999 -9999 -9999 -9999 -9999 -9999
-9999 -9999 -9999 -9999 -9999 -9999 -9999 -9999 -9999 -9999 -9999 -9999 -9999 -9999 -9999 -9999 -9999 -9999 -9999 -9999 -9999 -9999 -9999 -9999 -9999 -9999 -9999 -9999 -9999 -9999 -9999 -9999 -9999 -9999 -9999 -9999 -9999 -9999 -9999 -9999 -9999 -9999 -9999 -9999 -9999 -9999 -9999 -9999 -9999 -9999 -9999 -9999 -9999 -9999 -9999 -9999 6.41035E-1 6.36498E-1 6.06099E-1 5.71832E-1 4.4038E-1 3.84462E-1 4.33269E-1 4.85511E-1 4.85217E-1 5.47964E-1 5.52984E-1 5.54436E-1 5.68695E-1 5.63938E-1 5.60886E-1 5.65962E-1 5.66907E-1 5.645E-1 5.50186E-1 5.1007E-1 5.62976E-1 5.48177E-1 5.29942E-1 5.05048E-1 4.96794E-1 4.87473E-1 4.77641E-1 4.19851E-1 4.07484E-1 3.86052E-1 3.60221E-1 2.89146E-1 3.37247E-1 3.99903E-1 4.31613E-1 2.67703E-1 2.77326E-1 3.1495E-1 2.91678E-1 1.48361E-1 1.5165E-1 1.7951E-1 1.20731E-1 2.65279E-1 1.47178E-1 1.18729E-1 8.35858E-2 -9999 -9999 -9999 -9999 -9999 -9999 -9999 -9999 -9999 -9999 -9999 -9999 -9999 -9999 -9999 -9999 -9999 -9999 -9999 -9999 -9999 -9999 -9999 -9999 -9999 -9999 -9999 -9999 -9999 -9999 -9999 -9999 -9999
-9999 -9999 -9999 -9999 -9999 -9999 -9999 -9999 -9999 -9999 -9999 -9999 -9999 -9999 -9999 -9999 -9999 -9999 -9999 -9999 -9999 -9999 -9999 -9999 -9999 -9999 -9999 -9999 -9999 -9999 -9999 -9999 -9999 -9999 -9999 -9999 -9999 -9999 -9999 -9999 -9999 -9999 -9999 -9999 -9999 -9999 -9999 -9999 -9999 -9999 -9999 -9999 -9999 -9999 -9999 -9999 6.43545E-1 6.34241E-1 5.64996E-1 4.88909E-1 4.48188E-1 5.61322E-1 5.33336E-1 4.95055E-1 5.61412E-1 5.62078E-1 5.49707E-1 5.6423E-1 5.56696E-1 5.65613E-1 5.68753E-1 5.60694E-1 5.65088E-1 5.67744E-1 5.55634E-1 5.07798E-1 5.52102E-1 5.45597E-1 5.31102E-1 5.0121E-1 4.68274E-1 4.56507E-1 4.45626E-1 4.66973E-1 4.65731E-1 4.54277E-1 4.42599E-1 4.29908E-1 4.16653E-1 4.25228E-1 2.8287E-1 2.27322E-1 2.07595E-1 1.63786E-1 2.16871E-1 1.93645E-1 1.28388E-1 1.8615E-1 9.84863E-2 7.55368E-2 8.90586E-2 8.70274E-2 -9999 -9999 -9999 -9999 -9999 -9999 -9999 -9999 -9999 -9999 -9999 -9999 -9999 -9999 -9999 -9999 -9999 -9999 -9999 -9999 -9999 -9999 -9999 -9999 -9999 -9999 -9999 -9999 -9999 -9999 -9999 -9999 -9999 -9999
-9999 -9999 -9999 -9999 -9999 -9999 -9999 -9999 -9999 -9999 -9999 -9999 -9999 -9999 -9999 -9999 -9999 -9999 -9999 -9999 -9999 -9999 -9999 -9999 -9999 -9999 -9999 -9999 -9999 -9999 -9999 -9999 -9999 -9999 -9999 -9999 -9999 -9999 -9999 -9999 -9999 -9999 -9999 -9999 -9999 -9999 -9999 -9999 -9999 -9999 -9999 -9999 -9999 -9999 -9999 -9999 -9999 6.15788E-1 6.00927E-1 5.71255E-1 5.6567E-1 6.1024E-1 5.93945E-1 5.6314E-1 5.85957E-1 5.80374E-1 5.70676E-1 5.6468E-1 5.62649E-1 5.65623E-1 5.70269E-1 5.7393E-1 5.77183E-1 5.7461E-1 5.7196E-1 5.64175E-1 5.57351E-1 5.5315E-1 5.37863E-1 5.06936E-1 4.84037E-1 4.73601E-1 4.74778E-1 4.5944E-1 4.36629E-1 4.367E-1 4.3482E-1 4.20885E-1 3.50303E-1 1.73821E-1 1.31775E-1 1.46963E-1 1.45227E-1 1.23856E-1 1.2166E-1 1.29783E-1 7.48244E-2 8.57588E-2 5.19181E-2 3.3708E-2 5.59917E-2 8.93527E-2 -9999 -9999 -9999 -9999 -9999 -9999 -9999 -9999 -9999 -9999 -9999 -9999 -9999 -9999 -9999 -9999 -9999 -9999 -9999 -9999 -9999 -9999 -9999 -9999 -9999 -9999 -9999 -9999 -9999 -9999 -9999 -9999 -9999 -9999
-9999 -9999 -9999 -9999 -9999 -9999 -9999 -9999 -9999 -9999 -9999 -9999 -9999 -9999 -9999 -9999 -9999 -9999 -9999 -9999 -9999 -9999 -9999 -9999 -9999 -9999 -9999 -9999 -9999 -9999 -9999 -9999 -9999 -9999 -9999 -9999 -9999 -9999 -9999 -9999 -9999 -9999 -9999 -9999 -9999 -9999 -9999 -9999 -9999 -9999 -9999 -9999 -9999 -9999 -9999 -9999 -9999 6.49142E-1 6.09021E-1 5.68594E-1 6.00475E-1 6.18802E-1 6.17352E-1 5.15927E-1 5.93431E-1 5.96765E-1 5.91434E-1 5.79909E-1 5.84101E-1 5.75199E-1 5.63404E-1 5.71275E-1 5.70511E-1 5.63225E-1 5.38988E-1 5.56779E-1 5.51759E-1 5.28771E-1 5.25905E-1 5.00293E-1 5.13948E-1 5.15814E-1 4.95742E-1 4.50484E-1 3.98927E-1 3.96479E-1 4.02936E-1 3.89519E-1 2.76397E-1 1.88838E-1 1.54859E-1 1.76631E-1 1.97741E-1 1.36893E-1 1.11425E-1 1.1889E-1 9.32445E-2 6.80519E-2 5.54634E-2 6.4511E-2 1.08599E-1 8.79159E-2 -9999 -9999 -9999 -9999 -9999 -9999 -9999 -9999 -9999 -9999 -9999 -9999 -9999 -9999 -9999 -9999 -9999 -9999 -9999 -9999 -9999 -9999 -9999 -9999 -9999 -9999 -9999 -9999 -9999 -9999 -9999 -9999 -9999 -9999
-9999 -9999 -9999 -9999 -9999 -9999 -9999 -9999 -9999 -9999 -9999 -9999 -9999 -9999 -9999 -9999 -9999 -9999 -9999 -9999 -9999 -9999 -9999 -9999 -9999 -9999 -9999 -9999 -9999 -9999 -9999 -9999 -9999 -9999 -9999 -9999 -9999 -9999 -9999 -9999 -9999 -9999 -9999 -9999 -9999 -9999 -9999 -9999 -9999 -9999 -9999 -9999 -9999 -9999 -9999 -9999 -9999 6.45694E-1 6.41228E-1 6.3809E-1 6.35864E-1 5.93264E-1 5.77472E-1 4.6273E-1 5.79465E-1 5.91949E-1 5.82522E-1 5.77953E-1 5.69091E-1 5.14105E-1 4.37358E-1 5.69262E-1 5.36022E-1 5.08098E-1 5.2665E-1 5.54827E-1 5.51994E-1 5.13275E-1 4.95153E-1 4.39275E-1 4.64226E-1 4.38248E-1 4.36545E-1 4.19888E-1 4.24757E-1 4.31894E-1 4.31556E-1 4.41574E-1 3.74933E-1 2.37416E-1 1.39111E-1 2.73437E-1 3.3611E-1 3.20264E-1 3.04728E-1 2.36447E-1 2.32424E-1 1.67026E-1 1.30189E-1 1.49472E-1 1.51434E-1 7.6152E-2 -9999 -9999 -9999 -9999 -9999 -9999 -9999 -9999 -9999 -9999 -9999 -9999 -9999 -9999 -9999 -9999 -9999 -9999 -9999 -9999 -9999 -9999 -9999 -9999 -9999 -9999 -9999 -9999 -9999 -9999 -9999 -9999 -9999 -9999
-9999 -9999 -9999 -9999 -9999 -9999 -9999 -9999 -9999 -9999 -9999 -9999 -9999 -9999 -9999 -9999 -9999 -9999 -9999 -9999 -9999 -9999 -9999 -9999 -9999 -9999 -9999 -9999 -9999 -9999 -9999 -9999 -9999 -9999 -9999 -9999 -9999 -9999 -9999 -9999 -9999 -9999 -9999 -9999 -9999 -9999 -9999 -9999 -9999 -9999 -9999 -9999 -9999 -9999 -9999 -9999 -9999 -9999 6.39188E-1 6.46977E-1 6.4352E-1 5.63873E-1 5.86616E-1 4.58131E-1 5.27173E-1 4.91656E-1 5.77114E-1 5.26688E-1 5.51234E-1 5.34188E-1 4.29515E-1 5.53754E-1 5.61234E-1 5.62715E-1 5.56106E-1 5.51899E-1 5.37143E-1 5.41616E-1 5.19013E-1 5.03713E-1 4.58626E-1 4.0463E-1 4.17578E-1 3.84296E-1 3.55667E-1 2.73985E-1 3.17632E-1 2.68427E-1 3.07072E-1 4.05328E-1 3.9613E-1 2.28836E-1 1.52211E-1 3.87706E-1 1.97289E-1 9.23108E-2 1.24742E-1 1.32468E-1 9.55712E-2 7.29615E-2 1.75984E-1 1.0452E-1 -9999 -9999 -9999 -9999 -9999 -9999 -9999 -9999 -9999 -9999 -9999 -9999 -9999 -9999 -9999 -9999 -9999 -9999 -9999 -9999 -9999 -9999 -9999 -9999 -9999 -9999 -9999 -9999 -9999 -9999 -9999 -9999 -9999 -9999
-9999 -9999 -9999 -9999 -9999 -9999 -9999 -9999 -9999 -9999 -9999 -9999 -9999 -9999 -9999 -9999 -9999 -9999 -9999 -9999 -9999 -9999 -9999 -9999 -9999 -9999 -9999 -9999 -9999 -9999 -9999 -9999 -9999 -9999 -9999 -9999 -9999 -9999 -9999 -9999 -9999 -9999 -9999 -9999 -9999 -9999 -9999 -9999 -9999 -9999 -9999 -9999 -9999 -9999 -9999 -9999 -9999 -9999 6.58222E-1 6.56239E-1 6.52666E-1 6.36722E-1 5.93335E-1 4.65267E-1 4.02452E-1 3.0976E-1 4.49338E-1 4.84757E-1 5.58099E-1 5.36394E-1 4.94271E-1 4.74024E-1 5.65673E-1 5.60718E-1 5.60962E-1 5.22436E-1 5.15178E-1 5.30987E-1 5.04171E-1 5.04321E-1 5.01519E-1 4.0324E-1 3.33255E-1 3.33932E-1 3.97975E-1 3.68581E-1 2.53653E-1 1.82288E-1 1.62108E-1 1.66026E-1 2.24192E-1 1.48015E-1 1.9162E-1 3.51839E-1 1.3175E-1 7.86533E-2 9.00452E-2 8.60833E-2 8.78474E-2 1.04025E-1 1.33009E-1 7.42948E-2 -9999 -9999 -9999 -9999 -9999 -9999 -9999 -9999 -9999 -9999 -9999 -9999 -9999 -9999 -9999 -9999 -9999 -9999 -9999 -9999 -9999 -9999 -9999 -9999 -9999 -9999 -9999 -9999 -9999 -9999 -9999 -9999 -9999 -9999
-9999 -9999 -9999 -9999 -9999 -9999 -9999 -9999 -9999 -9999 -9999 -9999 -9999 -9999 -9999 -9999 -9999 -9999 -9999 -9999 -9999 -9999 -9999 -9999 -9999 -9999 -9999 -9999 -9999 -9999 -9999 -9999 -9999 -9999 -9999 -9999 -9999 -9999 -9999 -9999 -9999 -9999 -9999 -9999 -9999 -9999 -9999 -9999 -9999 -9999 -9999 -9999 -9999 -9999 -9999 -9999 -9999 -9999 6.60834E-1 6.54438E-1 6.47648E-1 4.87266E-1 5.73418E-1 4.9809E-1 4.93009E-1 5.39067E-1 4.30789E-1 5.40904E-1 4.91666E-1 4.92274E-1 4.39543E-1 4.5693E-1 5.32997E-1 5.02363E-1 5.56525E-1 5.01883E-1 4.95159E-1 4.84187E-1 4.78044E-1 4.43953E-1 5.03274E-1 4.74456E-1 4.55592E-1 4.45684E-1 4.37302E-1 4.12061E-1 3.4326E-1 1.90208E-1 1.41712E-1 1.59708E-1 1.54192E-1 1.86885E-1 3.11619E-1 3.07073E-1 1.92767E-1 2.04842E-1 1.13556E-1 1.35411E-1 9.67103E-2 8.53554E-2 1.42458E-1 1.15786E-1 7.29797E-2 -9999 -9999 -9999 -9999 -9999 -9999 -9999 -9999 -9999 -9999 -9999 -9999 -9999 -9999 -9999 -9999 -9999 -9999 -9999 -9999 -9999 -9999 -9999 -9999 -9999 -9999 -9999 -9999 -9999 -9999 -9999 -9999 -9999
-9999 -9999 -9999 -9999 -9999 -9999 -9999 -9999 -9999 -9999 -9999 -9999 -9999 -9999 -9999 -9999 -9999 -9999 -9999 -9999 -9999 -9999 -9999 -9999 -9999 -9999 -9999 -9999 -9999 -9999 -9999 -9999 -9999 -9999 -9999 -9999 -9999 -9999 -9999 -9999 -9999 -9999 -9999 -9999 -9999 -9999 -9999 -9999 -9999 -9999 -9999 -9999 -9999 -9999 -9999 -9999 -9999 -9999 -9999 6.60621E-1 6.43213E-1 4.60561E-1 4.06544E-1 2.87993E-1 3.1539E-1 4.71466E-1 5.16983E-1 4.69951E-1 4.59364E-1 4.39322E-1 3.81433E-1 5.34219E-1 4.51534E-1 3.85345E-1 5.26119E-1 4.64335E-1 4.59435E-1 4.36228E-1 4.39939E-1 4.40649E-1 4.79117E-1 4.77326E-1 4.34409E-1 4.7605E-1 4.97102E-1 4.96598E-1 5.0557E-1 4.4231E-1 4.02617E-1 2.12805E-1 1.41371E-1 2.98947E-1 3.41709E-1 2.72802E-1 2.87034E-1 2.11189E-1 1.93788E-1 1.62968E-1 1.16736E-1 9.11969E-2 1.0021E-1 1.79734E-1 7.49502E-2 -9999 -9999 -9999 -9999 -9999 -9999 -9999 -9999 -9999 -9999 -9999 -9999 -9999 -9999 -9999 -9999 -9999 -9999 -9999 -9999 -9999 -9999 -9999 -9999 -9999 -9999 -9999 -9999 -9999 -9999 -9999 -9999 -9999
-9999 -9999 -9999 -9999 -9999 -9999 -9999 -9999 -9999 -9999 -9999 -9999 -9999 -9999 -9999 -9999 -9999 -9999 -9999 -9999 -9999 -9999 -9999 -9999 -9999 -9999 -9999 -9999 -9999 -9999 -9999 -9999 -9999 -9999 -9999 -9999 -9999 -9999 -9999 -9999 -9999 -9999 -9999 -9999 -9999 -9999 -9999 -9999 -9999 -9999 -9999 -9999 -9999 -9999 -9999 -9999 -9999 -9999 -9999 6.38031E-1 5.85272E-1 6.08197E-1 4.97377E-1 3.63277E-1 4.18028E-1 4.15289E-1 3.40372E-1 3.68506E-1 5.00535E-1 4.31657E-1 4.202E-1 4.39539E-1 4.68179E-1 3.90487E-1 4.79504E-1 4.9784E-1 4.76745E-1 4.78692E-1 4.5141E-1 4.41762E-1 4.52596E-1 4.64628E-1 4.55365E-1 4.92176E-1 4.90914E-1 4.89269E-1 4.99057E-1 4.90538E-1 4.82858E-1 4.79819E-1 3.91751E-1 4.54641E-1 4.06177E-1 3.21411E-1 1.14405E-1 1.12436E-1 8.81589E-2 1.26689E-1 1.39671E-1 1.49257E-1 8.82308E-2 1.93192E-1 6.90103E-2 -9999 -9999 -9999 -9999 -9999 -9999 -9999 -9999 -9999 -9999 -9999 -9999 -9999 -9999 -9999 -9999 -9999 -9999 -9999 -9999 -9999 -9999 -9999 -9999 -9999 -9999 -9999 -9999 -9999 -9999 -9999 -9999 -9999
-9999 -9999 -9999 -9999 -9999 -9999 -9999 -9999 -9999 -9999 -9999 -9999 -9999 -9999 -9999 -9999 -9999 -9999 -9999 -9999 -9999 -9999 -9999 -9999 -9999 -9999 -9999 -9999 -9999 -9999 -9999 -9999 -9999 -9999 -9999 -9999 -9999 -9999 -9999 -9999 -9999 -9999 -9999 -9999 -9999 -9999 -9999 -9999 -9999 -9999 -9999 -9999 -9999 -9999 -9999 -9999 -9999 -9999 -9999 6.01245E-1 3.96867E-1 4.93769E-1 5.16458E-1 3.54845E-1 2.62928E-1 2.12431E-1 3.49659E-1 3.3839E-1 4.30566E-1 3.87331E-1 3.43296E-1 3.39284E-1 3.863E-1 4.55447E-1 4.64971E-1 4.83117E-1 4.64379E-1 4.6582E-1 4.188E-1 3.68954E-1 2.82642E-1 3.58356E-1 4.38755E-1 4.15197E-1 4.37554E-1 4.58736E-1 4.39076E-1 4.00822E-1 3.3656E-1 3.62841E-1 3.30386E-1 3.8798E-1 3.16649E-1 3.62705E-1 3.0228E-1 1.99744E-1 1.43561E-1 2.43203E-1 2.5497E-1 1.65296E-1 1.95529E-1 1.90306E-1 1.17989E-1 -9999 -9999 -9999 -9999 -9999 -9999 -9999 -9999 -9999 -9999 -9999 -9999 -9999 -9999 -9999 -9999 -9999 -9999 -9999 -9999 -9999 -9999 -9999 -9999 -9999 -9999 -9999 -9999 -9999 -9999 -9999 -9999 -9999
-9999 -9999 -9999 -9999 -9999 -9999 -9999 -9999 -9999 -9999 -9999 -9999 -9999 -9999 -9999 -9999 -9999 -9999 -9999 -9999 -9999 -9999 -9999 -9999 -9999 -9999 -9999 -9999 -9999 -9999 -9999 -9999 -9999 -9999 -9999 -9999 -9999 -9999 -9999 -9999 -9999 -9999 -9999 -9999 -9999 -9999 -9999 -9999 -9999 -9999 -9999 -9999 -9999 -9999 -9999 -9999 -9999 -9999 -9999 6.11827E-1 4.3795E-1 3.06866E-1 2.76441E-1 4.03314E-1 4.34833E-1 3.34022E-1 4.10794E-1 3.75733E-1 3.61842E-1 4.19978E-1 4.16187E-1 3.72789E-1 4.88005E-1 5.32202E-1 5.30192E-1 5.14898E-1 4.9363E-1 4.65956E-1 4.41263E-1 4.33419E-1 3.81772E-1 4.16515E-1 4.17707E-1 3.76151E-1 3.79568E-1 3.64142E-1 3.16519E-1 2.36871E-1 1.79211E-1 1.30495E-1 1.72894E-1 2.40198E-1 2.61355E-1 3.36883E-1 3.91855E-1 3.71825E-1 3.45341E-1 3.14361E-1 2.68768E-1 1.9877E-1 1.31969E-1 -9999 -9999 -9999 -9999 -9999 -9999 -9999 -9999 -9999 -9999 -9999 -9999 -9999 -9999 -9999 -9999 -9999 -9999 -9999 -9999 -9999 -9999 -9999 -9999 -9999 -9999 -9999 -9999 -9999 -9999 -9999 -9999 -9999 -9999 -9999
-9999 -9999 -9999 -9999 -9999 -9999 -9999 -9999 -9999 -9999 -9999 -9999 -9999 -9999 -9999 -9999 -9999 -9999 -9999 -9999 -9999 -9999 -9999 -9999 -9999 -9999 -9999 -9999 -9999 -9999 -9999 -9999 -9999 -9999 -9999 -9999 -9999 -9999 -9999 -9999 -9999 -9999 -9999 -9999 -9999 -9999 -9999 -9999 -9999 -9999 -9999 -9999 -9999 -9999 -9999 -9999 -9999 -9999 -9999 5.50812E-1 4.2755E-1 3.40298E-1 2.5152E-1 4.50543E-1 4.61005E-1 5.06889E-1 3.26916E-1 4.46672E-1 4.84901E-1 4.6116E-1 4.51846E-1 5.24066E-1 5.31374E-1 5.22528E-1 5.16741E-1 4.51363E-1 5.04184E-1 4.64234E-1 4.07036E-1 4.08469E-1 4.21197E-1 3.93593E-1 3.5932E-1 2.37666E-1 1.99652E-1 2.41574E-1 2.39345E-1 1.58154E-1 8.04362E-2 4.56022E-2 7.41622E-2 8.19053E-2 1.15499E-1 1.68874E-1 1.34711E-1 3.04162E-1 2.5172E-1 1.89388E-1 2.77634E-1 1.50693E-1 1.1724E-1 -9999 -9999 -9999 -9999 -9999 -9999 -9999 -9999 -9999 -9999 -9999 -9999 -9999 -9999 -9999 -9999 -9999 -9999 -9999 -9999 -9999 -9999 -9999 -9999 -9999 -9999 -9999 -9999 -9999 -9999 -9999 -9999 -9999 -9999 -9999
-9999 -9999 -9999 -9999 -9999 -9999 -9999 -9999 -9999 -9999 -9999 -9999 -9999 -9999 -9999 -9999 -9999 -9999 -9999 -9999 -9999 -9999 -9999 -9999 -9999 -9999 -9999 -9999 -9999 -9999 -9999 -9999 -9999 -9999 -9999 -9999 -9999 -9999 -9999 -9999 -9999 -9999 -9999 -9999 -9999 -9999 -9999 -9999 -9999 -9999 -9999 -9999 -9999 -9999 -9999 -9999 -9999 -9999 5.927E-1 5.08486E-1 5.16377E-1 4.72206E-1 4.35259E-1 5.1607E-1 4.99649E-1 4.69264E-1 3.47856E-1 4.13797E-1 4.61361E-1 5.40155E-1 5.06689E-1 3.78491E-1 3.04506E-1 2.87909E-1 3.19571E-1 2.41712E-1 3.80474E-1 4.59605E-1 4.32138E-1 2.52089E-1 2.62587E-1 3.1432E-1 3.70551E-1 3.4128E-1 2.70822E-1 2.60104E-1 2.01627E-1 1.36068E-1 5.9611E-2 2.48491E-2 3.40474E-2 5.25932E-2 1.08517E-1 1.30784E-1 9.83402E-2 1.33498E-1 2.14992E-1 1.43461E-1 2.46477E-1 1.55942E-1 1.11561E-1 -9999 -9999 -9999 -9999 -9999 -9999 -9999 -9999 -9999 -9999 -9999 -9999 -9999 -9999 -9999 -9999 -9999 -9999 -9999 -9999 -9999 -9999 -9999 -9999 -9999 -9999 -9999 -9999 -9999 -9999 -9999 -9999 -9999 -9999 -9999
-9999 -9999 -9999 -9999 -9999 -9999 -9999 -9999 -9999 -9999 -9999 -9999 -9999 -9999 -9999 -9999 -9999 -9999 -9999 -9999 -9999 -9999 -9999 -9999 -9999 -9999 -9999 -9999 -9999 -9999 -9999 -9999 -9999 -9999 -9999 -9999 -9999 -9999 -9999 -9999 -9999 -9999 -9999 -9999 -9999 -9999 -9999 -9999 -9999 -9999 -9999 -9999 -9999 -9999 -9999 -9999 -9999 -9999 5.04642E-1 4.63725E-1 3.58978E-1 4.99792E-1 5.08923E-1 5.2448E-1 5.53918E-1 5.18909E-1 4.69976E-1 4.30096E-1 5.11428E-1 5.05192E-1 5.25641E-1 4.7854E-1 4.32267E-1 4.53448E-1 4.27399E-1 3.11156E-1 3.93438E-1 2.79722E-1 3.20775E-1 3.50415E-1 2.52704E-1 3.34304E-1 3.32532E-1 3.75149E-1 4.39641E-1 3.57559E-1 2.96909E-1 1.36041E-1 7.976E-2 6.17838E-2 6.0009E-2 8.64225E-2 6.89755E-2 7.87959E-2 4.0604E-2 5.23898E-2 1.19608E-1 8.04949E-2 1.97158E-1 1.6036E-1 -9999 -9999 -9999 -9999 -9999 -9999 -9999 -9999 -9999 -9999 -9999 -9999 -9999 -9999 -9999 -9999 -9999 -9999 -9999 -9999 -9999 -9999 -9999 -9999 -9999 -9999 -9999 -9999 -9999 -9999 -9999 -9999 -9999 -9999 -9999 -9999
-9999 -9999 -9999 -9999 -9999 -9999 -9999 -9999 -9999 -9999 -9999 -9999 -9999 -9999 -9999 -9999 -9999 -9999 -9999 -9999 -9999 -9999 -9999 -9999 -9999 -9999 -9999 -9999 -9999 -9999 -9999 -9999 -9999 -9999 -9999 -9999 -9999 -9999 -9999 -9999 -9999 -9999 -9999 -9999 -9999 -9999 -9999 -9999 -9999 -9999 -9999 -9999 -9999 -9999 -9999 -9999 -9999 -9999 5.18112E-1 2.89553E-1 3.04726E-1 4.46102E-1 4.98548E-1 5.65247E-1 5.5326E-1 5.41166E-1 5.53049E-1 5.48213E-1 5.38705E-1 4.60493E-1 4.2921E-1 3.71133E-1 4.13049E-1 4.90488E-1 5.21059E-1 5.06806E-1 4.94321E-1 4.58981E-1 4.31514E-1 4.21477E-1 3.97812E-1 4.6934E-1 4.86855E-1 4.9651E-1 4.89598E-1 4.8005E-1 4.29908E-1 2.46479E-1 1.65563E-1 1.55428E-1 1.47022E-1 1.17222E-1 9.93507E-2 5.44873E-2 3.3964E-2 3.91586E-2 5.67634E-2 5.61297E-2 1.44745E-1 8.39875E-2 -9999 -9999 -9999 -9999 -9999 -9999 -9999 -9999 -9999 -9999 -9999 -9999 -9999 -9999 -9999 -9999 -9999 -9999 -9999 -9999 -9999 -9999 -9999 -9999 -9999 -9999 -9999 -9999 -9999 -9999 -9999 -9999 -9999 -9999 -9999 -9999
-9999 -9999 -9999 -9999 -9999 -9999 -9999 -9999 -9999 -9999 -9999 -9999 -9999 -9999 -9999 -9999 -9999 -9999 -9999 -9999 -9999 -9999 -9999 -9999 -9999 -9999 -9999 -9999 -9999 -9999 -9999 -9999 -9999 -9999 -9999 -9999 -9999 -9999 -9999 -9999 -9999 -9999 -9999 -9999 -9999 -9999 -9999 -9999 -9999 -9999 -9999 -9999 -9999 -9999 -9999 -9999 -9999 -9999 3.59678E-1 3.2177E-1 5.39917E-1 5.77006E-1 5.7902E-1 5.66755E-1 5.58732E-1 5.68125E-1 5.47085E-1 4.90391E-1 5.3093E-1 4.05744E-1 3.15743E-1 2.05313E-1 3.0694E-1 3.56331E-1 3.69046E-1 4.40252E-1 4.99185E-1 4.94586E-1 4.74173E-1 4.46837E-1 4.5814E-1 4.68159E-1 4.48682E-1 4.47828E-1 4.52088E-1 3.89507E-1 4.24909E-1 4.59559E-1 3.21352E-1 2.46234E-1 1.46408E-1 1.07125E-1 9.12773E-2 6.39546E-2 5.00278E-2 4.13779E-2 -9999 7.38412E-2 1.00535E-1 9.27025E-2 8.45556E-2 -9999 -9999 -9999 -9999 -9999 -9999 -9999 -9999 -9999 -9999 -9999 -9999 -9999 -9999 -9999 -9999 -9999 -9999 -9999 -9999 -9999 -9999 -9999 -9999 -9999 -9999 -9999 -9999 -9999 -9999 -9999 -9999 -9999 -9999 -9999
-9999 -9999 -9999 -9999 -9999 -9999 -9999 -9999 -9999 -9999 -9999 -9999 -9999 -9999 -9999 -9999 -9999 -9999 -9999 -9999 -9999 -9999 -9999 -9999 -9999 -9999 -9999 -9999 -9999 -9999 -9999 -9999 -9999 -9999 -9999 -9999 -9999 -9999 -9999 -9999 -9999 -9999 -9999 -9999 -9999 -9999 -9999 -9999 -9999 -9999 -9999 -9999 -9999 -9999 -9999 -9999 -9999 3.22349E-1 3.42984E-1 4.81809E-1 5.88038E-1 5.78967E-1 5.72031E-1 5.69697E-1 5.68276E-1 5.40514E-1 4.80991E-1 4.27535E-1 4.17909E-1 4.55354E-1 4.09054E-1 3.3539E-1 3.07708E-1 2.30709E-1 2.57581E-1 3.45149E-1 4.09808E-1 4.34584E-1 3.97247E-1 4.45329E-1 4.46738E-1 4.81005E-1 4.9719E-1 4.35582E-1 2.78042E-1 1.97389E-1 1.45536E-1 1.67099E-1 3.22271E-1 3.81613E-1 1.76105E-1 1.42806E-1 1.46528E-1 8.96361E-2 9.50573E-2 -9999 -9999 -9999 -9999 -9999 -9999 -9999 -9999 -9999 -9999 -9999 -9999 -9999 -9999 -9999 -9999 -9999 -9999 -9999 -9999 -9999 -9999 -9999 -9999 -9999 -9999 -9999 -9999 -9999 -9999 -9999 -9999 -9999 -9999 -9999 -9999 -9999 -9999 -9999 -9999 -9999
-9999 -9999 -9999 -9999 -9999 -9999 -9999 -9999 -9999 -9999 -9999 -9999 -9999 -9999 -9999 -9999 -9999 -9999 -9999 -9999 -9999 -9999 -9999 -9999 -9999 -9999 -9999 -9999 -9999 -9999 -9999 -9999 -9999 -9999 -9999 -9999 -9999 -9999 -9999 -9999 -9999 -9999 -9999 -9999 -9999 -9999 -9999 -9999 -9999 -9999 -9999 -9999 -9999 -9999 -9999 -9999 3.49416E-1 3.01739E-1 5.25862E-1 5.92813E-1 5.87239E-1 5.85289E-1 5.90477E-1 5.7879E-1 5.78359E-1 5.77924E-1 5.18916E-1 4.86724E-1 4.98885E-1 4.41657E-1 4.71206E-1 3.73915E-1 3.54151E-1 3.99806E-1 3.90688E-1 4.06362E-1 3.98047E-1 4.2122E-1 4.26332E-1 4.51234E-1 5.04502E-1 5.27181E-1 5.34039E-1 2.9058E-1 2.24087E-1 2.13607E-1 1.63525E-1 1.06726E-1 1.00269E-1 2.68187E-1 1.82485E-1 2.5022E-1 1.45284E-1 1.31236E-1 7.81834E-2 8.29831E-2 -9999 -9999 -9999 -9999 -9999 -9999 -9999 -9999 -9999 -9999 -9999 -9999 -9999 -9999 -9999 -9999 -9999 -9999 -9999 -9999 -9999 -9999 -9999 -9999 -9999 -9999 -9999 -9999 -9999 -9999 -9999 -9999 -9999 -9999 -9999 -9999 -9999 -9999 -9999 -9999
-9999 -9999 -9999 -9999 -9999 -9999 -9999 -9999 -9999 -9999 -9999 -9999 -9999 -9999 -9999 -9999 -9999 -9999 -9999 -9999 -9999 -9999 -9999 -9999 -9999 -9999 -9999 -9999 -9999 -9999 -9999 -9999 -9999 -9999 -9999 -9999 -9999 -9999 -9999 -9999 -9999 -9999 -9999 -9999 -9999 -9999 -9999 -9999 -9999 -9999 -9999 -9999 -9999 -9999 -9999 4.05105E-1 2.31043E-1 4.21215E-1 5.71082E-1 6.05235E-1 6.0452E-1 5.97542E-1 6.0238E-1 6.01794E-1 5.84702E-1 5.92739E-1 5.7805E-1 5.55374E-1 5.46626E-1 4.90925E-1 4.59756E-1 4.85421E-1 5.13951E-1 4.40848E-1 3.41302E-1 3.54845E-1 3.57556E-1 3.81473E-1 3.9594E-1 4.72636E-1 5.33852E-1 5.50624E-1 5.3599E-1 1.61991E-1 1.12654E-1 1.59108E-1 1.21475E-1 9.72132E-2 1.8437E-1 2.19763E-1 3.93385E-1 2.69723E-1 7.64129E-2 1.46526E-1 9.7242E-2 -9999 -9999 -9999 -9999 -9999 -9999 -9999 -9999 -9999 -9999 -9999 -9999 -9999 -9999 -9999 -9999 -9999 -9999 -9999 -9999 -9999 -9999 -9999 -9999 -9999 -9999 -9999 -9999 -9999 -9999 -9999 -9999 -9999 -9999 -9999 -9999 -9999 -9999 -9999 -9999 -9999
-9999 -9999 -9999 -9999 -9999 -9999 -9999 -9999 -9999 -9999 -9999 -9999 -9999 -9999 -9999 -9999 -9999 -9999 -9999 -9999 -9999 -9999 -9999 -9999 -9999 -9999 -9999 -9999 -9999 -9999 -9999 -9999 -9999 -9999 -9999 -9999 -9999 -9999 -9999 -9999 -9999 -9999 -9999 -9999 -9999 -9999 -9999 -9999 -9999 -9999 -9999 -9999 -9999 -9999 -9999 3.5901E-1 4.12103E-1 5.39556E-1 5.96667E-1 5.55151E-1 5.91442E-1 6.05424E-1 6.06792E-1 5.78569E-1 5.37237E-1 5.92457E-1 5.79422E-1 5.81659E-1 5.73833E-1 5.4331E-1 5.09361E-1 5.2611E-1 5.13517E-1 4.75169E-1 4.24883E-1 4.69639E-1 4.65507E-1 4.04444E-1 3.80229E-1 3.77703E-1 3.71811E-1 4.08066E-1 4.80303E-1 3.56958E-1 1.2202E-1 1.42783E-1 2.03072E-1 1.27756E-1 2.31639E-1 3.5862E-1 1.70192E-1 3.60706E-1 1.39989E-1 1.61519E-1 6.61201E-2 6.36305E-2 -9999 -9999 -9999 -9999 -9999 -9999 -9999 -9999 -9999 -9999 -9999 -9999 -9999 -9999 -9999 -9999 -9999 -9999 -9999 -9999 -9999 -9999 -9999 -9999 -9999 -9999 -9999 -9999 -9999 -9999 -9999 -9999 -9999 -9999 -9999 -9999 -9999 -9999 -9999 -9999
-9999 -9999 -9999 -9999 -9999 -9999 -9999 -9999 -9999 -9999 -9999 -9999 -9999 -9999 -9999 -9999 -9999 -9999 -9999 -9999 -9999 -9999 -9999 -9999 -9999 -9999 -9999 -9999 -9999 -9999 -9999 -9999 -9999 -9999 -9999 -9999 -9999 -9999 -9999 -9999 -9999 -9999 -9999 -9999 -9999 -9999 -9999 -9999 -9999 -9999 -9999 -9999 -9999 -9999 -9999 3.46791E-1 4.23828E-1 5.44672E-1 5.85477E-1 5.25868E-1 4.38251E-1 5.55131E-1 5.82661E-1 5.95052E-1 6.0253E-1 5.80505E-1 5.37932E-1 5.48932E-1 5.50494E-1 5.45635E-1 4.97644E-1 5.49548E-1 5.10954E-1 4.4983E-1 3.61706E-1 3.97712E-1 3.84764E-1 4.72842E-1 2.6662E-1 1.68528E-1 1.42262E-1 1.40729E-1 1.343E-1 3.62973E-1 5.13432E-1 3.54709E-1 1.7087E-1 2.1574E-1 3.97462E-1 1.63984E-1 1.03395E-1 1.79581E-1 2.04695E-1 1.54312E-1 9.64214E-2 7.53352E-2 -9999 -9999 -9999 -9999 -9999 -9999 -9999 -9999 -9999 -9999 -9999 -9999 -9999 -9999 -9999 -9999 -9999 -9999 -9999 -9999 -9999 -9999 -9999 -9999 -9999 -9999 -9999 -9999 -9999 -9999 -9999 -9999 -9999 -9999 -9999 -9999 -9999 -9999 -9999 -9999
-9999 -9999 -9999 -9999 -9999 -9999 -9999 -9999 -9999 -9999 -9999 -9999 -9999 -9999 -9999 -9999 -9999 -9999 -9999 -9999 -9999 -9999 -9999 -9999 -9999 -9999 -9999 -9999 -9999 -9999 -9999 -9999 -9999 -9999 -9999 -9999 -9999 -9999 -9999 -9999 -9999 -9999 -9999 -9999 -9999 -9999 -9999 -9999 -9999 -9999 -9999 -9999 -9999 -9999 4.84634E-1 5.10464E-1 5.13567E-1 5.69243E-1 6.11374E-1 5.64157E-1 4.5476E-1 4.15995E-1 5.63607E-1 6.00009E-1 5.89755E-1 5.89689E-1 5.72012E-1 5.73665E-1 5.43329E-1 5.21675E-1 5.69853E-1 5.62901E-1 5.22422E-1 3.98423E-1 3.98657E-1 4.08517E-1 3.04516E-1 4.67717E-1 5.69782E-1 5.58916E-1 4.06507E-1 1.79259E-1 8.93469E-2 1.69611E-1 4.79787E-1 4.65721E-1 3.31533E-1 3.06824E-1 4.24274E-1 2.05839E-1 1.31756E-1 9.79531E-2 7.46538E-2 1.47587E-1 9.49424E-2 6.96903E-2 -9999 -9999 -9999 -9999 -9999 -9999 -9999 -9999 -9999 -9999 -9999 -9999 -9999 -9999 -9999 -9999 -9999 -9999 -9999 -9999 -9999 -9999 -9999 -9999 -9999 -9999 -9999 -9999 -9999 -9999 -9999 -9999 -9999 -9999 -9999 -9999 -9999 -9999 -9999 -9999
-9999 -9999 -9999 -9999 -9999 -9999 -9999 -9999 -9999 -9999 -9999 -9999 -9999 -9999 -9999 -9999 -9999 -9999 -9999 -9999 -9999 -9999 -9999 -9999 -9999 -9999 -9999 -9999 -9999 -9999 -9999 -9999 -9999 -9999 -9999 -9999 -9999 -9999 -9999 -9999 -9999 -9999 -9999 -9999 -9999 -9999 -9999 -9999 -9999 -9999 -9999 -9999 -9999 5.12209E-1 -9999 4.60241E-1 5.38602E-1 5.9678E-1 6.07903E-1 5.56313E-1 4.11048E-1 3.70144E-1 3.77797E-1 4.62481E-1 4.82313E-1 5.16268E-1 4.20173E-1 4.92579E-1 6.01894E-1 5.94939E-1 5.96813E-1 5.75437E-1 5.10043E-1 4.95908E-1 4.70664E-1 4.69245E-1 4.44109E-1 3.91594E-1 2.6103E-1 2.11464E-1 4.26424E-1 5.3283E-1 2.08573E-1 1.13795E-1 2.70344E-1 4.07378E-1 2.7614E-1 2.23236E-1 2.66855E-1 2.27255E-1 1.34004E-1 1.01425E-1 6.64928E-2 1.15657E-1 6.56431E-2 7.50212E-2 5.92551E-2 -9999 -9999 -9999 -9999 -9999 -9999 -9999 -9999 -9999 -9999 -9999 -9999 -9999 -9999 -9999 -9999 -9999 -9999 -9999 -9999 -9999 -9999 -9999 -9999 -9999 -9999 -9999 -9999 -9999 -9999 -9999 -9999 -9999 -9999 -9999 -9999 -9999 -9999 -9999
-9999 -9999 -9999 -9999 -9999 -9999 -9999 -9999 -9999 -9999 -9999 -9999 -9999 -9999 -9999 -9999 -9999 -9999 -9999 -9999 -9999 -9999 -9999 -9999 -9999 -9999 -9999 -9999 -9999 -9999 -9999 -9999 -9999 -9999 -9999 -9999 -9999 -9999 -9999 -9999 -9999 -9999 -9999 -9999 -9999 -9999 -9999 -9999 -9999 -9999 -9999 -9999 4.19116E-1 3.71799E-1 5.65763E-1 5.31739E-1 4.79322E-1 5.43952E-1 5.32384E-1 5.50014E-1 6.07991E-1 4.70443E-1 3.90579E-1 3.17876E-1 3.63367E-1 4.20593E-1 2.61719E-1 3.37035E-1 5.5648E-1 5.59511E-1 5.6355E-1 5.8578E-1 5.61754E-1 5.31796E-1 4.9007E-1 4.10384E-1 3.3789E-1 2.71613E-1 1.50021E-1 1.25606E-1 1.084E-1 2.36407E-1 5.05052E-1 5.04216E-1 4.72824E-1 2.55975E-1 6.82945E-2 5.32287E-2 9.14589E-2 1.50543E-1 1.7519E-1 1.65789E-1 1.2485E-1 1.151E-1 6.47057E-2 8.28402E-2 5.92693E-2 4.6256E-2 -9999 -9999 -9999 -9999 -9999 -9999 -9999 -9999 -9999 -9999 -9999 -9999 -9999 -9999 -9999 -9999 -9999 -9999 -9999 -9999 -9999 -9999 -9999 -9999 -9999 -9999 -9999 -9999 -9999 -9999 -9999 -9999 -9999 -9999 -9999 -9999 -9999 -9999
-9999 -9999 -9999 -9999 -9999 -9999 -9999 -9999 -9999 -9999 -9999 -9999 -9999 -9999 -9999 -9999 -9999 -9999 -9999 -9999 -9999 -9999 -9999 -9999 -9999 -9999 -9999 -9999 -9999 -9999 -9999 -9999 -9999 -9999 -9999 -9999 -9999 -9999 -9999 -9999 -9999 -9999 -9999 -9999 -9999 -9999 -9999 -9999 -9999 -9999 5.30747E-1 3.68188E-1 2.57889E-1 3.20572E-1 5.50326E-1 4.56513E-1 5.47847E-1 4.40793E-1 4.95901E-1 4.27459E-1 5.83781E-1 5.29735E-1 4.26588E-1 3.51899E-1 3.3866E-1 2.52073E-1 2.79457E-1 4.28565E-1 5.57137E-1 4.95498E-1 5.0759E-1 5.55711E-1 5.4276E-1 4.98377E-1 4.73571E-1 3.57378E-1 2.45672E-1 1.83988E-1 1.182E-1 1.12934E-1 1.07069E-1 1.01916E-1 1.01812E-1 1.79849E-1 2.09848E-1 9.54825E-2 4.42728E-2 2.40353E-2 5.57505E-2 1.12526E-1 1.74315E-1 1.28714E-1 1.19496E-1 1.59385E-1 7.42654E-2 1.19031E-1 5.72126E-2 4.74664E-2 -9999 -9999 -9999 -9999 -9999 -9999 -9999 -9999 -9999 -9999 -9999 -9999 -9999 -9999 -9999 -9999 -9999 -9999 -9999 -9999 -9999 -9999 -9999 -9999 -9999 -9999 -9999 -9999 -9999 -9999 -9999 -9999 -9999 -9999 -9999 -9999 -9999 -9999
-9999 -9999 -9999 -9999 -9999 -9999 -9999 -9999 -9999 -9999 -9999 -9999 -9999 -9999 -9999 -9999 -9999 -9999 -9999 -9999 -9999 -9999 -9999 -9999 -9999 -9999 -9999 -9999 -9999 -9999 -9999 -9999 -9999 -9999 -9999 -9999 -9999 -9999 -9999 -9999 -9999 -9999 -9999 -9999 -9999 -9999 -9999 5.66656E-1 4.30551E-1 3.5145E-1 4.40457E-1 4.87411E-1 2.51331E-1 2.04126E-1 3.29749E-1 3.17629E-1 4.26204E-1 4.22238E-1 2.6628E-1 2.92122E-1 5.12803E-1 4.59422E-1 3.97789E-1 3.34045E-1 3.92312E-1 2.66851E-1 3.66189E-1 5.55245E-1 5.70905E-1 4.62432E-1 5.03245E-1 5.28394E-1 4.9758E-1 4.92465E-1 4.66581E-1 4.25787E-1 3.21935E-1 2.37652E-1 2.16398E-1 1.13963E-1 1.06482E-1 8.55468E-2 8.0111E-2 8.10385E-2 8.41132E-2 9.54548E-2 5.09239E-2 5.32895E-2 8.63E-2 1.26097E-1 1.06688E-1 9.14817E-2 6.5277E-2 8.61639E-2 1.69639E-1 1.10327E-1 5.45618E-2 -9999 -9999 -9999 -9999 -9999 -9999 -9999 -9999 -9999 -9999 -9999 -9999 -9999 -9999 -9999 -9999 -9999 -9999 -9999 -9999 -9999 -9999 -9999 -9999 -9999 -9999 -9999 -9999 -9999 -9999 -9999 -9999 -9999 -9999 -9999 -9999 -9999 -9999 -9999
-9999 -9999 -9999 -9999 -9999 -9999 -9999 -9999 -9999 -9999 -9999 -9999 -9999 -9999 -9999 -9999 -9999 -9999 -9999 -9999 -9999 -9999 -9999 -9999 -9999 -9999 -9999 -9999 -9999 -9999 -9999 -9999 -9999 -9999 -9999 -9999 -9999 -9999 -9999 -9999 -9999 -9999 -9999 -9999 -9999 -9999 -9999 -9999 5.28342E-1 4.79267E-1 3.12104E-1 2.60573E-1 2.89496E-1 2.47267E-1 2.016E-1 2.25656E-1 2.72109E-1 3.3793E-1 2.74455E-1 4.03994E-1 5.0987E-1 4.98232E-1 4.38513E-1 4.64392E-1 4.36661E-1 5.12751E-1 5.73733E-1 5.86056E-1 5.65044E-1 5.26424E-1 4.96787E-1 5.22694E-1 4.91047E-1 4.76377E-1 4.57729E-1 3.8687E-1 2.94171E-1 2.25046E-1 1.58686E-1 1.2354E-1 9.62138E-2 7.93482E-2 8.18217E-2 1.25181E-1 1.63989E-1 7.11428E-2 7.97992E-2 8.86508E-2 1.15251E-1 1.4925E-1 8.42588E-2 1.01485E-1 5.45595E-2 8.17625E-2 2.09759E-1 8.0831E-2 -9999 -9999 -9999 -9999 -9999 -9999 -9999 -9999 -9999 -9999 -9999 -9999 -9999 -9999 -9999 -9999 -9999 -9999 -9999 -9999 -9999 -9999 -9999 -9999 -9999 -9999 -9999 -9999 -9999 -9999 -9999 -9999 -9999 -9999 -9999 -9999 -9999 -9999 -9999 -9999
-9999 -9999 -9999 -9999 -9999 -9999 -9999 -9999 -9999 -9999 -9999 -9999 -9999 -9999 -9999 -9999 -9999 -9999 -9999 -9999 -9999 -9999 -9999 -9999 -9999 -9999 -9999 -9999 -9999 -9999 -9999 -9999 -9999 -9999 -9999 -9999 -9999 -9999 -9999 -9999 -9999 -9999 -9999 -9999 -9999 -9999 -9999 -9999 -9999 3.63512E-1 2.39372E-1 1.93367E-1 1.76989E-1 1.68396E-1 2.74383E-1 2.4231E-1 1.9145E-1 2.50921E-1 2.32178E-1 2.7955E-1 4.1047E-1 3.8941E-1 4.3345E-1 4.55026E-1 5.04126E-1 5.28555E-1 5.67881E-1 5.43234E-1 4.51361E-1 4.81874E-1 4.89879E-1 4.99038E-1 4.85306E-1 4.57366E-1 4.27192E-1 4.09466E-1 3.19193E-1 2.72075E-1 2.17367E-1 1.10309E-1 9.04749E-2 6.63561E-2 9.62632E-2 1.70949E-1 1.21097E-1 7.14296E-2 9.21538E-2 6.17529E-2 2.04288E-1 5.82489E-2 9.65063E-2 8.21528E-2 5.01957E-2 7.56232E-2 1.4239E-1 7.77466E-2 -9999 -9999 -9999 -9999 -9999 -9999 -9999 -9999 -9999 -9999 -9999 -9999 -9999 -9999 -9999 -9999 -9999 -9999 -9999 -9999 -9999 -9999 -9999 -9999 -9999 -9999 -9999 -9999 -9999 -9999 -9999 -9999 -9999 -9999 -9999 -9999 -9999 -9999 -9999 -9999
-9999 -9999 -9999 -9999 -9999 -9999 -9999 -9999 -9999 -9999 -9999 -9999 -9999 -9999 -9999 -9999 -9999 -9999 -9999 -9999 -9999 -9999 -9999 -9999 -9999 -9999 -9999 -9999 -9999 -9999 -9999 -9999 -9999 -9999 -9999 -9999 -9999 -9999 -9999 -9999 -9999 -9999 -9999 -9999 -9999 -9999 -9999 -9999 -9999 2.72759E-1 1.44765E-1 1.11155E-1 1.16083E-1 1.55643E-1 2.05835E-1 2.61023E-1 2.2106E-1 2.45379E-1 2.76351E-1 3.45782E-1 4.06953E-1 3.56338E-1 4.05237E-1 4.13772E-1 4.85205E-1 5.0842E-1 4.69556E-1 5.19102E-1 5.09641E-1 5.09485E-1 5.1163E-1 4.94744E-1 4.78821E-1 4.50789E-1 4.29063E-1 4.63073E-1 4.63305E-1 4.82623E-1 4.7158E-1 4.51411E-1 1.84165E-1 7.39324E-2 1.43083E-1 3.65882E-1 1.77894E-1 1.09877E-1 7.34954E-2 7.0172E-2 2.27432E-1 6.04828E-2 1.3452E-1 5.34515E-2 4.13052E-2 -9999 -9999 -9999 -9999 -9999 -9999 -9999 -9999 -9999 -9999 -9999 -9999 -9999 -9999 -9999 -9999 -9999 -9999 -9999 -9999 -9999 -9999 -9999 -9999 -9999 -9999 -9999 -9999 -9999 -9999 -9999 -9999 -9999 -9999 -9999 -9999 -9999 -9999 -9999 -9999 -9999 -9999 -9999
-9999 -9999 -9999 -9999 -9999 -9999 -9999 -9999 -9999 -9999 -9999 -9999 -9999 -9999 -9999 -9999 -9999 -9999 -9999 -9999 -9999 -9999 -9999 -9999 -9999 -9999 -9999 -9999 -9999 -9999 -9999 -9999 -9999 -9999 -9999 -9999 -9999 -9999 -9999 -9999 -9999 -9999 -9999 -9999 -9999 -9999 -9999 -9999 5.04787E-1 3.58857E-1 2.46482E-1 1.03809E-1 1.18259E-1 1.48412E-1 1.6029E-1 2.29596E-1 3.15713E-1 3.1741E-1 3.11179E-1 3.92645E-1 4.25869E-1 3.87802E-1 3.73257E-1 2.65452E-1 3.46667E-1 4.35333E-1 5.24258E-1 5.3632E-1 5.24603E-1 5.01275E-1 4.73991E-1 4.59289E-1 4.32853E-1 4.26602E-1 4.51257E-1 4.58534E-1 5.61264E-1 5.72144E-1 5.79043E-1 5.67471E-1 4.40753E-1 4.17755E-1 2.82261E-1 8.96382E-2 6.0339E-2 8.58996E-2 1.02947E-1 1.62863E-1 2.14123E-1 8.84058E-2 1.64935E-1 6.78474E-2 5.10031E-2 -9999 -9999 -9999 -9999 -9999 -9999 -9999 -9999 -9999 -9999 -9999 -9999 -9999 -9999 -9999 -9999 -9999 -9999 -9999 -9999 -9999 -9999 -9999 -9999 -9999 -9999 -9999 -9999 -9999 -9999 -9999 -9999 -9999 -9999 -9999 -9999 -9999 -9999 -9999 -9999 -9999 -9999 -9999
-9999 -9999 -9999 -9999 -9999 -9999 -9999 -9999 -9999 -9999 -9999 -9999 -9999 -9999 -9999 -9999 -9999 -9999 -9999 -9999 -9999 -9999 -9999 -9999 -9999 -9999 -9999 -9999 -9999 -9999 -9999 -9999 -9999 -9999 -9999 -9999 -9999 -9999 -9999 -9999 -9999 -9999 -9999 -9999 -9999 -9999 -9999 4.5205E-1 3.38953E-1 3.06061E-1 2.17989E-1 1.04857E-1 8.79265E-2 1.04512E-1 1.50008E-1 2.26186E-1 3.70643E-1 3.79782E-1 3.82494E-1 3.60908E-1 3.78495E-1 4.14436E-1 4.44935E-1 3.8596E-1 4.93159E-1 5.16021E-1 5.25724E-1 5.13893E-1 5.0378E-1 4.89334E-1 4.77086E-1 4.64439E-1 4.8614E-1 4.95078E-1 4.92238E-1 5.69477E-1 5.79966E-1 5.87596E-1 5.86373E-1 5.79651E-1 5.68181E-1 5.89007E-1 2.19064E-1 1.78835E-1 1.78647E-1 4.00692E-1 4.1116E-1 4.34399E-1 2.64276E-1 2.24424E-1 5.93374E-2 4.20013E-2 4.61436E-2 -9999 -9999 -9999 -9999 -9999 -9999 -9999 -9999 -9999 -9999 -9999 -9999 -9999 -9999 -9999 -9999 -9999 -9999 -9999 -9999 -9999 -9999 -9999 -9999 -9999 -9999 -9999 -9999 -9999 -9999 -9999 -9999 -9999 -9999 -9999 -9999 -9999 -9999 -9999 -9999 -9999 -9999 -9999
-9999 -9999 -9999 -9999 -9999 -9999 -9999 -9999 -9999 -9999 -9999 -9999 -9999 -9999 -9999 -9999 -9999 -9999 -9999 -9999 -9999 -9999 -9999 -9999 -9999 -9999 -9999 -9999 -9999 -9999 -9999 -9999 -9999 -9999 -9999 -9999 -9999 -9999 -9999 -9999 -9999 -9999 -9999 -9999 -9999 -9999 -9999 4.58259E-1 3.61381E-1 2.69981E-1 1.18133E-1 1.18525E-1 1.71264E-1 1.76717E-1 1.49725E-1 1.84438E-1 4.30139E-1 3.6368E-1 3.03519E-1 3.65855E-1 3.94299E-1 4.53153E-1 4.94499E-1 4.95011E-1 5.08718E-1 5.06277E-1 5.02058E-1 5.0497E-1 4.94859E-1 4.83025E-1 4.69926E-1 4.95935E-1 5.05569E-1 5.40895E-1 5.52741E-1 5.87731E-1 5.83606E-1 5.80033E-1 5.70564E-1 5.77465E-1 5.79722E-1 5.60458E-1 4.5514E-1 3.17187E-1 4.5109E-1 3.42849E-1 2.83259E-1 4.83823E-1 2.91005E-1 1.75739E-1 6.74425E-2 6.52694E-2 3.88676E-2 -9999 -9999 -9999 -9999 -9999 -9999 -9999 -9999 -9999 -9999 -9999 -9999 -9999 -9999 -9999 -9999 -9999 -9999 -9999 -9999 -9999 -9999 -9999 -9999 -9999 -9999 -9999 -9999 -9999 -9999 -9999 -9999 -9999 -9999 -9999 -9999 -9999 -9999 -9999 -9999 -9999 -9999 -9999
-9999 -9999 -9999 -9999 -9999 -9999 -9999 -9999 -9999 -9999 -9999 -9999 -9999 -9999 -9999 -9999 -9999 -9999 -9999 -9999 -9999 -9999 -9999 -9999 -9999 -9999 -9999 -9999 -9999 -9999 -9999 -9999 -9999 -9999 -9999 -9999 -9999 -9999 -9999 -9999 -9999 -9999 -9999 -9999 -9999 -9999 3.93248E-1 3.32763E-1 3.25782E-1 2.24518E-1 2.54066E-1 2.61546E-1 3.56458E-1 3.41708E-1 1.89574E-1 2.68716E-1 4.40876E-1 4.82401E-1 4.13164E-1 4.18558E-1 4.73813E-1 4.94441E-1 5.01327E-1 5.12792E-1 4.98324E-1 4.9201E-1 4.91416E-1 4.94365E-1 4.99306E-1 4.84625E-1 4.88657E-1 4.89753E-1 4.86813E-1 4.9904E-1 5.4667E-1 5.7537E-1 5.70454E-1 5.72069E-1 5.87014E-1 5.7484E-1 5.48204E-1 5.08384E-1 3.81598E-1 4.87485E-1 3.09335E-1 4.71314E-1 5.36331E-1 5.77133E-1 1.86881E-1 6.2001E-2 1.02447E-1 9.41482E-2 5.6127E-2 5.43412E-2 -9999 -9999 -9999 -9999 -9999 -9999 -9999 -9999 -9999 -9999 -9999 -9999 -9999 -9999 -9999 -9999 -9999 -9999 -9999 -9999 -9999 -9999 -9999 -9999 -9999 -9999 -9999 -9999 -9999 -9999 -9999 -9999 -9999 -9999 -9999 -9999 -9999 -9999 -9999 -9999 -9999 -9999
-9999 -9999 -9999 -9999 -9999 -9999 -9999 -9999 -9999 -9999 -9999 -9999 -9999 -9999 -9999 -9999 -9999 -9999 -9999 -9999 -9999 -9999 -9999 -9999 -9999 -9999 -9999 -9999 -9999 -9999 -9999 -9999 -9999 -9999 -9999 -9999 -9999 -9999 -9999 -9999 -9999 -9999 -9999 -9999 -9999 -9999 2.28389E-1 1.02104E-1 1.53847E-1 2.61152E-1 2.2925E-1 1.68E-1 2.53365E-1 4.9771E-1 3.58041E-1 4.03418E-1 4.8747E-1 4.75524E-1 4.35511E-1 4.23915E-1 4.54912E-1 4.98447E-1 5.05762E-1 5.04768E-1 5.05641E-1 4.96692E-1 4.82778E-1 4.87923E-1 4.90401E-1 4.81961E-1 4.56215E-1 4.45246E-1 4.39004E-1 4.45686E-1 4.69493E-1 5.45291E-1 5.49531E-1 5.38687E-1 5.38664E-1 5.42084E-1 5.81129E-1 5.79902E-1 4.61679E-1 4.57899E-1 4.25997E-1 2.98912E-1 2.06646E-1 4.86373E-1 4.29361E-1 3.43848E-1 1.95646E-1 1.49669E-1 1.15843E-1 5.1853E-2 5.19492E-2 5.15627E-2 -9999 -9999 -9999 -9999 -9999 -9999 -9999 -9999 -9999 -9999 -9999 -9999 -9999 -9999 -9999 -9999 -9999 -9999 -9999 -9999 -9999 -9999 -9999 -9999 -9999 -9999 -9999 -9999 -9999 -9999 -9999 -9999 -9999 -9999 -9999 -9999 -9999 -9999 -9999 -9999
-9999 -9999 -9999 -9999 -9999 -9999 -9999 -9999 -9999 -9999 -9999 -9999 -9999 -9999 -9999 -9999 -9999 -9999 -9999 -9999 -9999 -9999 -9999 -9999 -9999 -9999 -9999 -9999 -9999 -9999 -9999 -9999 -9999 -9999 -9999 -9999 -9999 -9999 -9999 -9999 -9999 -9999 -9999 -9999 -9999 -9999 3.55481E-1 1.79944E-1 1.02884E-1 1.0264E-1 1.69293E-1 2.86058E-1 3.92556E-1 4.9033E-1 3.58122E-1 4.87231E-1 5.20408E-1 5.14329E-1 5.0343E-1 4.92981E-1 4.95381E-1 4.95451E-1 4.94062E-1 4.77903E-1 4.77875E-1 4.86194E-1 4.80672E-1 4.8517E-1 4.86256E-1 4.7733E-1 4.74109E-1 4.62717E-1 4.36197E-1 4.16987E-1 4.14723E-1 4.06736E-1 3.20652E-1 2.18967E-1 1.79508E-1 1.52556E-1 1.10722E-1 1.86378E-1 1.85816E-1 4.15682E-1 3.04346E-1 3.87683E-1 2.98633E-1 3.16256E-1 2.64157E-1 1.53566E-1 6.75183E-2 1.0036E-1 1.27564E-1 1.42837E-1 9.35594E-2 5.45872E-2 5.64094E-2 -9999 -9999 -9999 -9999 -9999 -9999 -9999 -9999 -9999 -9999 -9999 -9999 -9999 -9999 -9999 -9999 -9999 -9999 -9999 -9999 -9999 -9999 -9999 -9999 -9999 -9999 -9999 -9999 -9999 -9999 -9999 -9999 -9999 -9999 -9999 -9999 -9999 -9999 -9999
-9999 -9999 -9999 -9999 -9999 -9999 -9999 -9999 -9999 -9999 -9999 -9999 -9999 -9999 -9999 -9999 -9999 -9999 -9999 -9999 -9999 -9999 -9999 -9999 -9999 -9999 -9999 -9999 -9999 -9999 -9999 -9999 -9999 -9999 -9999 -9999 -9999 -9999 -9999 -9999 -9999 -9999 -9999 -9999 -9999 -9999 3.39925E-1 1.72418E-1 1.04856E-1 1.00125E-1 1.13001E-1 1.54408E-1 2.39209E-1 4.60921E-1 4.01453E-1 4.56489E-1 4.74022E-1 4.84703E-1 4.23886E-1 4.42883E-1 4.75482E-1 4.57681E-1 4.67673E-1 4.80077E-1 4.77702E-1 4.7498E-1 4.7275E-1 4.70548E-1 4.84253E-1 4.7354E-1 4.72592E-1 4.5712E-1 4.45381E-1 4.12222E-1 3.74171E-1 3.33286E-1 2.71022E-1 2.14404E-1 1.51273E-1 9.77833E-2 1.0895E-1 9.31167E-2 2.0265E-1 2.18592E-1 1.40849E-1 2.51328E-1 1.90607E-1 1.9212E-1 1.81058E-1 8.68022E-2 8.60635E-2 5.18078E-2 5.53675E-2 -9999 7.44403E-2 -9999 -9999 -9999 -9999 -9999 -9999 -9999 -9999 -9999 -9999 -9999 -9999 -9999 -9999 -9999 -9999 -9999 -9999 -9999 -9999 -9999 -9999 -9999 -9999 -9999 -9999 -9999 -9999 -9999 -9999 -9999 -9999 -9999 -9999 -9999 -9999 -9999 -9999 -9999 -9999 -9999
-9999 -9999 -9999 -9999 -9999 -9999 -9999 -9999 -9999 -9999 -9999 -9999 -9999 -9999 -9999 -9999 -9999 -9999 -9999 -9999 -9999 -9999 -9999 -9999 -9999 -9999 -9999 -9999 -9999 -9999 -9999 -9999 -9999 -9999 -9999 -9999 -9999 -9999 -9999 -9999 -9999 -9999 -9999 -9999 -9999 -9999 3.50503E-1 2.05492E-1 1.66753E-1 2.57697E-1 1.29038E-1 1.71796E-1 4.11537E-1 4.04516E-1 4.49953E-1 4.58058E-1 4.33305E-1 4.9709E-1 3.98453E-1 4.02578E-1 4.51041E-1 4.56102E-1 4.44543E-1 4.52356E-1 4.51796E-1 4.61487E-1 4.66619E-1 4.67647E-1 4.72143E-1 4.70819E-1 4.54997E-1 4.52108E-1 4.42207E-1 4.22808E-1 3.85417E-1 3.29532E-1 2.43868E-1 1.64381E-1 1.31376E-1 1.01976E-1 5.15713E-2 7.97183E-2 5.95525E-2 7.26253E-2 1.36735E-1 2.01041E-1 1.31143E-1 1.65009E-1 2.05434E-1 9.51869E-2 6.05098E-2 7.24299E-2 -9999 -9999 -9999 -9999 -9999 -9999 -9999 -9999 -9999 -9999 -9999 -9999 -9999 -9999 -9999 -9999 -9999 -9999 -9999 -9999 -9999 -9999 -9999 -9999 -9999 -9999 -9999 -9999 -9999 -9999 -9999 -9999 -9999 -9999 -9999 -9999 -9999 -9999 -9999 -9999 -9999 -9999 -9999 -9999
-9999 -9999 -9999 -9999 -9999 -9999 -9999 -9999 -9999 -9999 -9999 -9999 -9999 -9999 -9999 -9999 -9999 -9999 -9999 -9999 -9999 -9999 -9999 -9999 -9999 -9999 -9999 -9999 -9999 -9999 -9999 -9999 -9999 -9999 -9999 -9999 -9999 -9999 -9999 -9999 -9999 -9999 -9999 -9999 -9999 -9999 3.57397E-1 2.92081E-1 2.9991E-1 3.46117E-1 2.95366E-1 2.99424E-1 4.32585E-1 4.27868E-1 4.08409E-1 4.10914E-1 4.5662E-1 4.78348E-1 4.35996E-1 3.76624E-1 4.34212E-1 4.31923E-1 4.28885E-1 4.26724E-1 4.3709E-1 4.48431E-1 4.52803E-1 4.66119E-1 4.70701E-1 4.67525E-1 4.6415E-1 4.51007E-1 4.32589E-1 4.03644E-1 3.75145E-1 3.26146E-1 2.44602E-1 1.58927E-1 1.16461E-1 9.5225E-2 4.12993E-2 4.47766E-2 3.84602E-2 3.80399E-2 5.76738E-2 1.23243E-1 6.51064E-2 8.77903E-2 1.09478E-1 8.24056E-2 7.67421E-2 4.94541E-2 -9999 -9999 -9999 -9999 -9999 -9999 -9999 -9999 -9999 -9999 -9999 -9999 -9999 -9999 -9999 -9999 -9999 -9999 -9999 -9999 -9999 -9999 -9999 -9999 -9999 -9999 -9999 -9999 -9999 -9999 -9999 -9999 -9999 -9999 -9999 -9999 -9999 -9999 -9999 -9999 -9999 -9999 -9999 -9999
-9999 -9999 -9999 -9999 -9999 -9999 -9999 -9999 -9999 -9999 -9999 -9999 -9999 -9999 -9999 -9999 -9999 -9999 -9999 -9999 -9999 -9999 -9999 -9999 -9999 -9999 -9999 -9999 -9999 -9999 -9999 -9999 -9999 -9999 -9999 -9999 -9999 -9999 -9999 -9999 -9999 -9999 -9999 -9999 -9999 -9999 -9999 3.77496E-1 3.72381E-1 2.93767E-1 2.30102E-1 3.46881E-1 3.90578E-1 3.99739E-1 4.54797E-1 4.37581E-1 4.1404E-1 4.74204E-1 4.54415E-1 4.38856E-1 4.37608E-1 4.28801E-1 4.25711E-1 4.24192E-1 4.21946E-1 4.33642E-1 4.42163E-1 4.54836E-1 4.54583E-1 4.50202E-1 4.50053E-1 4.45481E-1 4.15848E-1 3.98524E-1 3.69149E-1 3.30182E-1 2.6976E-1 1.95765E-1 1.48149E-1 1.0776E-1 8.77105E-2 4.68862E-2 3.60213E-2 3.24637E-2 4.33806E-2 5.75968E-2 4.17637E-2 4.96539E-2 6.22197E-2 6.92669E-2 7.157E-2 5.69695E-2 -9999 -9999 -9999 -9999 -9999 -9999 -9999 -9999 -9999 -9999 -9999 -9999 -9999 -9999 -9999 -9999 -9999 -9999 -9999 -9999 -9999 -9999 -9999 -9999 -9999 -9999 -9999 -9999 -9999 -9999 -9999 -9999 -9999 -9999 -9999 -9999 -9999 -9999 -9999 -9999 -9999 -9999 -9999 -9999
-9999 -9999 -9999 -9999 -9999 -9999 -9999 -9999 -9999 -9999 -9999 -9999 -9999 -9999 -9999 -9999 -9999 -9999 -9999 -9999 -9999 -9999 -9999 -9999 -9999 -9999 -9999 -9999 -9999 -9999 -9999 -9999 -9999 -9999 -9999 -9999 -9999 -9999 -9999 -9999 -9999 -9999 -9999 -9999 -9999 -9999 4.77674E-1 3.71795E-1 2.83458E-1 2.79416E-1 4.11396E-1 3.95449E-1 3.71697E-1 4.20753E-1 4.13626E-1 3.58487E-1 3.64714E-1 4.31343E-1 4.31836E-1 4.36018E-1 4.54809E-1 4.29279E-1 4.11316E-1 4.09002E-1 4.07006E-1 4.14838E-1 4.27293E-1 4.39474E-1 4.51372E-1 4.50759E-1 4.45626E-1 4.26768E-1 4.10612E-1 3.98706E-1 3.78448E-1 3.50447E-1 3.20104E-1 2.35739E-1 1.34911E-1 1.00457E-1 9.91735E-2 1.21021E-1 5.67682E-2 4.12845E-2 3.0202E-2 2.71602E-2 4.41209E-2 6.62783E-2 6.80791E-2 5.56224E-2 5.41167E-2 6.23053E-2 -9999 -9999 -9999 -9999 -9999 -9999 -9999 -9999 -9999 -9999 -9999 -9999 -9999 -9999 -9999 -9999 -9999 -9999 -9999 -9999 -9999 -9999 -9999 -9999 -9999 -9999 -9999 -9999 -9999 -9999 -9999 -9999 -9999 -9999 -9999 -9999 -9999 -9999 -9999 -9999 -9999 -9999 -9999 -9999
-9999 -9999 -9999 -9999 -9999 -9999 -9999 -9999 -9999 -9999 -9999 -9999 -9999 -9999 -9999 -9999 -9999 -9999 -9999 -9999 -9999 -9999 -9999 -9999 -9999 -9999 -9999 -9999 -9999 -9999 -9999 -9999 -9999 -9999 -9999 -9999 -9999 -9999 -9999 -9999 -9999 -9999 -9999 -9999 -9999 -9999 4.30373E-1 2.52715E-1 2.46932E-1 2.00956E-1 3.09773E-1 4.29047E-1 3.95711E-1 3.32143E-1 3.38474E-1 3.45282E-1 3.99159E-1 3.97471E-1 3.91763E-1 4.39377E-1 4.31357E-1 4.17951E-1 4.02253E-1 3.97208E-1 4.08559E-1 4.16489E-1 4.28833E-1 4.2641E-1 4.34758E-1 4.46128E-1 4.43742E-1 4.24E-1 4.0888E-1 3.87884E-1 3.74399E-1 3.70297E-1 3.65947E-1 3.13895E-1 2.27332E-1 1.72155E-1 1.08043E-1 6.23911E-2 7.47516E-2 7.20257E-2 3.96739E-2 2.93369E-2 6.73932E-2 1.12788E-1 6.81101E-2 7.73793E-2 5.06752E-2 4.15179E-2 -9999 -9999 -9999 -9999 -9999 -9999 -9999 -9999 -9999 -9999 -9999 -9999 -9999 -9999 -9999 -9999 -9999 -9999 -9999 -9999 -9999 -9999 -9999 -9999 -9999 -9999 -9999 -9999 -9999 -9999 -9999 -9999 -9999 -9999 -9999 -9999 -9999 -9999 -9999 -9999 -9999 -9999 -9999 -9999
-9999 -9999 -9999 -9999 -9999 -9999 -9999 -9999 -9999 -9999 -9999 -9999 -9999 -9999 -9999 -9999 -9999 -9999 -9999 -9999 -9999 -9999 -9999 -9999 -9999 -9999 -9999 -9999 -9999 -9999 -9999 -9999 -9999 -9999 -9999 -9999 -9999 -9999 -9999 -9999 -9999 -9999 -9999 -9999 4.69061E-1 3.11423E-1 2.3289E-1 1.42327E-1 1.23272E-1 1.97719E-1 3.04477E-1 4.2756E-1 4.10876E-1 3.38995E-1 3.00366E-1 3.5172E-1 3.83079E-1 3.65009E-1 4.25452E-1 4.36193E-1 4.16126E-1 4.04111E-1 4.01405E-1 4.08573E-1 4.0605E-1 4.1738E-1 4.25101E-1 4.2314E-1 4.28673E-1 4.28136E-1 4.26384E-1 4.09554E-1 4.02773E-1 4.17431E-1 4.27455E-1 4.24424E-1 4.40871E-1 4.4483E-1 4.28042E-1 3.52984E-1 2.73206E-1 2.94781E-1 2.64806E-1 2.17492E-1 1.68315E-1 1.5649E-1 1.6308E-1 1.1454E-1 1.1911E-1 6.5411E-2 5.04494E-2 5.60145E-2 -9999 -9999 -9999 -9999 -9999 -9999 -9999 -9999 -9999 -9999 -9999 -9999 -9999 -9999 -9999 -9999 -9999 -9999 -9999 -9999 -9999 -9999 -9999 -9999 -9999 -9999 -9999 -9999 -9999 -9999 -9999 -9999 -9999 -9999 -9999 -9999 -9999 -9999 -9999 -9999 -9999 -9999 -9999 -9999
-9999 -9999 -9999 -9999 -9999 -9999 -9999 -9999 -9999 -9999 -9999 -9999 -9999 -9999 -9999 -9999 -9999 -9999 -9999 -9999 -9999 -9999 -9999 -9999 -9999 -9999 -9999 -9999 -9999 -9999 -9999 -9999 -9999 -9999 -9999 -9999 -9999 -9999 -9999 -9999 -9999 -9999 -9999 -9999 -9999 3.72984E-1 2.19421E-1 2.01428E-1 1.28422E-1 1.10763E-1 2.11236E-1 3.70193E-1 3.67272E-1 2.99731E-1 2.93738E-1 3.24766E-1 3.45833E-1 3.6456E-1 4.08085E-1 4.10659E-1 4.07392E-1 4.10287E-1 4.0139E-1 4.08627E-1 4.0666E-1 4.13081E-1 4.241E-1 4.17868E-1 4.3036E-1 4.29264E-1 4.20697E-1 4.05272E-1 3.88932E-1 4.16635E-1 4.13355E-1 4.38785E-1 4.44465E-1 4.29757E-1 4.41724E-1 4.04408E-1 3.3808E-1 1.25572E-1 8.15724E-2 9.38484E-2 1.69866E-1 1.29924E-1 1.31881E-1 7.09561E-2 7.46246E-2 4.48936E-2 -9999 -9999 -9999 -9999 -9999 -9999 -9999 -9999 -9999 -9999 -9999 -9999 -9999 -9999 -9999 -9999 -9999 -9999 -9999 -9999 -9999 -9999 -9999 -9999 -9999 -9999 -9999 -9999 -9999 -9999 -9999 -9999 -9999 -9999 -9999 -9999 -9999 -9999 -9999 -9999 -9999 -9999 -9999 -9999 -9999 -9999
-9999 -9999 -9999 -9999 -9999 -9999 -9999 -9999 -9999 -9999 -9999 -9999 -9999 -9999 -9999 -9999 -9999 -9999 -9999 -9999 -9999 -9999 -9999 -9999 -9999 -9999 -9999 -9999 -9999 -9999 -9999 -9999 -9999 -9999 -9999 -9999 -9999 -9999 -9999 -9999 -9999 -9999 -9999 -9999 3.72125E-1 3.54766E-1 3.66503E-1 2.69462E-1 2.74281E-1 1.84594E-1 2.07316E-1 2.96792E-1 3.26366E-1 2.89211E-1 2.52276E-1 2.48609E-1 3.2169E-1 3.91151E-1 4.11491E-1 4.06737E-1 4.03461E-1 3.96556E-1 3.94073E-1 4.04936E-1 4.15176E-1 4.13119E-1 4.11339E-1 4.23445E-1 4.12798E-1 4.11352E-1 4.08243E-1 3.90619E-1 3.56244E-1 3.42437E-1 3.41209E-1 3.61784E-1 4.18115E-1 4.13858E-1 2.91138E-1 2.22533E-1 1.82755E-1 1.00265E-1 7.30835E-2 5.3412E-2 7.0403E-2 6.94215E-2 5.41482E-2 5.7883E-2 5.09167E-2 5.00684E-2 -9999 -9999 -9999 -9999 -9999 -9999 -9999 -9999 -9999 -9999 -9999 -9999 -9999 -9999 -9999 -9999 -9999 -9999 -9999 -9999 -9999 -9999 -9999 -9999 -9999 -9999 -9999 -9999 -9999 -9999 -9999 -9999 -9999 -9999 -9999 -9999 -9999 -9999 -9999 -9999 -9999 -9999 -9999 -9999 -9999 -9999
-9999 -9999 -9999 -9999 -9999 -9999 -9999 -9999 -9999 -9999 -9999 -9999 -9999 -9999 -9999 -9999 -9999 -9999 -9999 -9999 -9999 -9999 -9999 -9999 -9999 -9999 -9999 -9999 -9999 -9999 -9999 -9999 -9999 -9999 -9999 -9999 -9999 -9999 -9999 -9999 -9999 -9999 -9999 -9999 3.3695E-1 3.45E-1 1.592E-1 9.7475E-2 1.32307E-1 1.25654E-1 1.6775E-1 2.92599E-1 2.99421E-1 2.94515E-1 2.93697E-1 2.97685E-1 3.41141E-1 3.99643E-1 4.03809E-1 4.02274E-1 3.99114E-1 3.96396E-1 3.93735E-1 3.90514E-1 3.97826E-1 4.0906E-1 4.08404E-1 4.19884E-1 4.14311E-1 4.11793E-1 3.89736E-1 4.234E-1 4.45147E-1 4.55669E-1 4.44904E-1 4.16537E-1 4.46618E-1 4.00474E-1 2.082E-1 1.05248E-1 1.12372E-1 1.00315E-1 6.54116E-2 4.07181E-2 3.41348E-2 4.25894E-2 5.21138E-2 5.3891E-2 4.35711E-2 3.0749E-2 -9999 -9999 -9999 -9999 -9999 -9999 -9999 -9999 -9999 -9999 -9999 -9999 -9999 -9999 -9999 -9999 -9999 -9999 -9999 -9999 -9999 -9999 -9999 -9999 -9999 -9999 -9999 -9999 -9999 -9999 -9999 -9999 -9999 -9999 -9999 -9999 -9999 -9999 -9999 -9999 -9999 -9999 -9999 -9999 -9999 -9999
-9999 -9999 -9999 -9999 -9999 -9999 -9999 -9999 -9999 -9999 -9999 -9999 -9999 -9999 -9999 -9999 -9999 -9999 -9999 -9999 -9999 -9999 -9999 -9999 -9999 -9999 -9999 -9999 -9999 -9999 -9999 -9999 -9999 -9999 -9999 -9999 -9999 -9999 -9999 -9999 -9999 -9999 -9999 3.5001E-1 1.84795E-1 2.01327E-1 1.99185E-1 8.65895E-2 8.33625E-2 9.0098E-2 1.73414E-1 2.4735E-1 3.21375E-1 3.08195E-1 3.46773E-1 3.68477E-1 3.75345E-1 3.99589E-1 3.80975E-1 4.02576E-1 3.98468E-1 3.91297E-1 3.88606E-1 3.86755E-1 3.88534E-1 4.05874E-1 4.09649E-1 4.0293E-1 3.99848E-1 3.97503E-1 3.89677E-1 3.99654E-1 4.42525E-1 4.57568E-1 4.86001E-1 4.79741E-1 4.76399E-1 4.70292E-1 3.40817E-1 1.73848E-1 8.92571E-2 6.28986E-2 6.06864E-2 6.34497E-2 7.968E-2 4.96137E-2 6.96954E-2 6.09617E-2 4.75158E-2 3.56406E-2 4.34068E-2 -9999 -9999 -9999 -9999 -9999 -9999 -9999 -9999 -9999 -9999 -9999 -9999 -9999 -9999 -9999 -9999 -9999 -9999 -9999 -9999 -9999 -9999 -9999 -9999 -9999 -9999 -9999 -9999 -9999 -9999 -9999 -9999 -9999 -9999 -9999 -9999 -9999 -9999 -9999 -9999 -9999 -9999 -9999 -9999 -9999
-9999 -9999 -9999 -9999 -9999 -9999 -9999 -9999 -9999 -9999 -9999 -9999 -9999 -9999 -9999 -9999 -9999 -9999 -9999 -9999 -9999 -9999 -9999 -9999 -9999 -9999 -9999 -9999 -9999 -9999 -9999 -9999 -9999 -9999 -9999 -9999 -9999 -9999 -9999 -9999 -9999 -9999 -9999 2.72332E-1 1.5863E-1 1.15058E-1 1.15395E-1 1.55258E-1 1.23954E-1 8.61598E-2 1.43315E-1 2.1926E-1 3.31746E-1 3.63349E-1 3.70085E-1 3.64664E-1 3.87805E-1 3.825E-1 3.80594E-1 3.88344E-1 3.80844E-1 3.80981E-1 3.85063E-1 3.82885E-1 3.84879E-1 3.97301E-1 4.09357E-1 4.0667E-1 4.14538E-1 3.97816E-1 3.73744E-1 3.56724E-1 3.5115E-1 3.3617E-1 3.68044E-1 4.64449E-1 3.96769E-1 4.69506E-1 4.84199E-1 3.73642E-1 1.82101E-1 1.45569E-1 2.32152E-1 2.49761E-1 1.50347E-1 5.16429E-2 5.95093E-2 9.61856E-2 4.8086E-2 4.74911E-2 3.68555E-2 -9999 -9999 -9999 -9999 -9999 -9999 -9999 -9999 -9999 -9999 -9999 -9999 -9999 -9999 -9999 -9999 -9999 -9999 -9999 -9999 -9999 -9999 -9999 -9999 -9999 -9999 -9999 -9999 -9999 -9999 -9999 -9999 -9999 -9999 -9999 -9999 -9999 -9999 -9999 -9999 -9999 -9999 -9999 -9999 -9999
-9999 -9999 -9999 -9999 -9999 -9999 -9999 -9999 -9999 -9999 -9999 -9999 -9999 -9999 -9999 -9999 -9999 -9999 -9999 -9999 -9999 -9999 -9999 -9999 -9999 -9999 -9999 -9999 -9999 -9999 -9999 -9999 -9999 -9999 -9999 -9999 -9999 -9999 -9999 -9999 -9999 -9999 -9999 -9999 2.90196E-1 1.80179E-1 9.63875E-2 7.97874E-2 9.00502E-2 1.26515E-1 2.00386E-1 2.83891E-1 2.69455E-1 2.99966E-1 2.9641E-1 3.25152E-1 3.50767E-1 3.79001E-1 3.64298E-1 3.71397E-1 3.70868E-1 3.64072E-1 3.75304E-1 3.69998E-1 3.68239E-1 3.8014E-1 3.82254E-1 3.88649E-1 3.84964E-1 3.96571E-1 3.92713E-1 3.72853E-1 3.53673E-1 3.04263E-1 2.90983E-1 2.17882E-1 2.47019E-1 3.83154E-1 3.17434E-1 3.29591E-1 2.82963E-1 2.70415E-1 2.60731E-1 2.09452E-1 1.52684E-1 8.25822E-2 5.98017E-2 8.80489E-2 1.03147E-1 5.0818E-2 4.24953E-2 4.32459E-2 -9999 -9999 -9999 -9999 -9999 -9999 -9999 -9999 -9999 -9999 -9999 -9999 -9999 -9999 -9999 -9999 -9999 -9999 -9999 -9999 -9999 -9999 -9999 -9999 -9999 -9999 -9999 -9999 -9999 -9999 -9999 -9999 -9999 -9999 -9999 -9999 -9999 -9999 -9999 -9999 -9999 -9999 -9999 -9999
-9999 -9999 -9999 -9999 -9999 -9999 -9999 -9999 -9999 -9999 -9999 -9999 -9999 -9999 -9999 -9999 -9999 -9999 -9999 -9999 -9999 -9999 -9999 -9999 -9999 -9999 -9999 -9999 -9999 -9999 -9999 -9999 -9999 -9999 -9999 -9999 -9999 -9999 -9999 -9999 -9999 -9999 4.15342E-1 3.55494E-1 1.79917E-1 9.85573E-2 8.56549E-2 1.28978E-1 1.7273E-1 2.29259E-1 3.58616E-1 3.0876E-1 2.71743E-1 3.00104E-1 3.06211E-1 3.39987E-1 3.23135E-1 3.53787E-1 3.60882E-1 3.55994E-1 3.51835E-1 3.60351E-1 3.61813E-1 3.56759E-1 3.55674E-1 3.53237E-1 3.64428E-1 3.71421E-1 3.66581E-1 3.52577E-1 3.61347E-1 3.68692E-1 3.51725E-1 3.28488E-1 2.77564E-1 1.77183E-1 1.50077E-1 1.283E-1 1.79999E-1 1.16259E-1 1.12225E-1 7.85889E-2 5.01919E-2 5.66545E-2 9.50053E-2 7.05765E-2 5.37597E-2 1.3873E-1 1.00522E-1 8.5813E-2 7.48773E-2 4.79985E-2 -9999 -9999 -9999 -9999 -9999 -9999 -9999 -9999 -9999 -9999 -9999 -9999 -9999 -9999 -9999 -9999 -9999 -9999 -9999 -9999 -9999 -9999 -9999 -9999 -9999 -9999 -9999 -9999 -9999 -9999 -9999 -9999 -9999 -9999 -9999 -9999 -9999 -9999 -9999 -9999 -9999 -9999 -9999 -9999
-9999 -9999 -9999 -9999 -9999 -9999 -9999 -9999 -9999 -9999 -9999 -9999 -9999 -9999 -9999 -9999 -9999 -9999 -9999 -9999 -9999 -9999 -9999 -9999 -9999 -9999 -9999 -9999 -9999 -9999 -9999 -9999 -9999 -9999 -9999 -9999 -9999 -9999 -9999 -9999 -9999 -9999 2.27698E-1 1.80504E-1 1.19873E-1 9.42017E-2 8.56549E-2 1.46504E-1 2.44515E-1 3.80277E-1 3.44616E-1 2.50555E-1 2.60042E-1 2.95818E-1 3.29351E-1 3.36219E-1 3.28618E-1 3.38635E-1 3.60706E-1 3.52771E-1 3.51546E-1 3.47412E-1 3.41435E-1 3.4028E-1 3.41695E-1 3.36592E-1 3.94688E-1 4.64152E-1 4.40228E-1 3.48291E-1 3.57549E-1 3.51488E-1 3.31038E-1 2.93693E-1 2.44778E-1 1.51044E-1 1.00933E-1 1.6582E-1 9.06788E-2 6.80036E-2 5.21259E-2 2.96351E-2 7.03467E-2 1.10453E-1 8.9529E-2 5.83046E-2 6.81657E-2 1.4856E-1 5.19148E-2 4.65393E-2 3.97395E-2 -9999 -9999 -9999 -9999 -9999 -9999 -9999 -9999 -9999 -9999 -9999 -9999 -9999 -9999 -9999 -9999 -9999 -9999 -9999 -9999 -9999 -9999 -9999 -9999 -9999 -9999 -9999 -9999 -9999 -9999 -9999 -9999 -9999 -9999 -9999 -9999 -9999 -9999 -9999 -9999 -9999 -9999 -9999 -9999 -9999
-9999 -9999 -9999 -9999 -9999 -9999 -9999 -9999 -9999 -9999 -9999 -9999 -9999 -9999 -9999 -9999 -9999 -9999 -9999 -9999 -9999 -9999 -9999 -9999 -9999 -9999 -9999 -9999 -9999 -9999 -9999 -9999 -9999 -9999 -9999 -9999 -9999 -9999 -9999 -9999 -9999 -9999 1.99584E-1 1.30048E-1 9.45705E-2 1.03361E-1 1.58636E-1 2.53629E-1 3.25491E-1 3.66448E-1 2.88949E-1 2.57544E-1 2.99285E-1 3.18106E-1 3.49687E-1 3.57131E-1 3.43192E-1 3.387E-1 3.45859E-1 3.53208E-1 3.49737E-1 3.41547E-1 3.3957E-1 3.28162E-1 3.20065E-1 3.4809E-1 4.35394E-1 4.60635E-1 4.61387E-1 4.65129E-1 4.51127E-1 4.44885E-1 3.79942E-1 2.52444E-1 1.75799E-1 1.27471E-1 9.53246E-2 1.00046E-1 6.77812E-2 6.59886E-2 5.8916E-2 1.13469E-1 1.44657E-1 1.11038E-1 1.28197E-1 6.83232E-2 5.26285E-2 1.64063E-1 7.63638E-2 9.58955E-2 6.84717E-2 4.86778E-2 -9999 -9999 -9999 -9999 -9999 -9999 -9999 -9999 -9999 -9999 -9999 -9999 -9999 -9999 -9999 -9999 -9999 -9999 -9999 -9999 -9999 -9999 -9999 -9999 -9999 -9999 -9999 -9999 -9999 -9999 -9999 -9999 -9999 -9999 -9999 -9999 -9999 -9999 -9999 -9999 -9999 -9999 -9999 -9999
-9999 -9999 -9999 -9999 -9999 -9999 -9999 -9999 -9999 -9999 -9999 -9999 -9999 -9999 -9999 -9999 -9999 -9999 -9999 -9999 -9999 -9999 -9999 -9999 -9999 -9999 -9999 -9999 -9999 -9999 -9999 -9999 -9999 -9999 -9999 -9999 -9999 -9999 -9999 -9999 -9999 -9999 2.17003E-1 1.68769E-1 9.81056E-2 1.44723E-1 2.56767E-1 3.09096E-1 4.2718E-1 3.61453E-1 3.04473E-1 2.4979E-1 2.70193E-1 3.33766E-1 3.45553E-1 3.20253E-1 3.19753E-1 3.20621E-1 3.34094E-1 3.4284E-1 3.31817E-1 3.31436E-1 3.28696E-1 3.10183E-1 3.0713E-1 3.709E-1 4.16407E-1 4.41559E-1 4.37934E-1 4.49293E-1 4.57254E-1 4.58815E-1 4.25071E-1 2.58236E-1 1.28398E-1 7.63145E-2 6.40609E-2 4.8813E-2 9.63049E-2 1.5518E-1 1.48961E-1 1.54375E-1 2.20612E-1 2.27654E-1 2.15692E-1 6.70901E-2 6.50156E-2 2.18228E-1 1.14151E-1 1.29003E-1 1.02581E-1 7.9602E-2 -9999 -9999 -9999 -9999 -9999 -9999 -9999 -9999 -9999 -9999 -9999 -9999 -9999 -9999 -9999 -9999 -9999 -9999 -9999 -9999 -9999 -9999 -9999 -9999 -9999 -9999 -9999 -9999 -9999 -9999 -9999 -9999 -9999 -9999 -9999 -9999 -9999 -9999 -9999 -9999 -9999 -9999 -9999 -9999
-9999 -9999 -9999 -9999 -9999 -9999 -9999 -9999 -9999 -9999 -9999 -9999 -9999 -9999 -9999 -9999 -9999 -9999 -9999 -9999 -9999 -9999 -9999 -9999 -9999 -9999 -9999 -9999 -9999 -9999 -9999 -9999 -9999 -9999 -9999 -9999 -9999 -9999 -9999 -9999 -9999 -9999 2.98112E-1 1.23175E-1 7.69656E-2 1.10204E-1 2.73029E-1 4.08012E-1 4.36001E-1 3.74973E-1 3.26574E-1 2.68318E-1 2.42221E-1 3.05656E-1 3.37166E-1 3.16145E-1 3.2498E-1 3.1203E-1 3.20542E-1 3.26591E-1 3.23306E-1 3.20999E-1 3.15296E-1 3.09975E-1 3.719E-1 3.95438E-1 4.09902E-1 4.21404E-1 4.33041E-1 4.44214E-1 4.40953E-1 4.53892E-1 4.49998E-1 2.50796E-1 8.32997E-2 2.41692E-2 2.48918E-2 1.10488E-1 2.78129E-1 3.77696E-1 4.1607E-1 3.28367E-1 2.20722E-1 1.41738E-1 1.45562E-1 1.91707E-1 2.27196E-1 1.09162E-1 4.73207E-2 4.97388E-2 5.8544E-2 5.49144E-2 -9999 -9999 -9999 -9999 -9999 -9999 -9999 -9999 -9999 -9999 -9999 -9999 -9999 -9999 -9999 -9999 -9999 -9999 -9999 -9999 -9999 -9999 -9999 -9999 -9999 -9999 -9999 -9999 -9999 -9999 -9999 -9999 -9999 -9999 -9999 -9999 -9999 -9999 -9999 -9999 -9999 -9999 -9999 -9999
-9999 -9999 -9999 -9999 -9999 -9999 -9999 -9999 -9999 -9999 -9999 -9999 -9999 -9999 -9999 -9999 -9999 -9999 -9999 -9999 -9999 -9999 -9999 -9999 -9999 -9999 -9999 -9999 -9999 -9999 -9999 -9999 -9999 -9999 -9999 -9999 -9999 -9999 -9999 -9999 -9999 -9999 3.75963E-1 1.70156E-1 9.20874E-2 1.13625E-1 1.85596E-1 3.8499E-1 4.311E-1 4.01632E-1 3.5221E-1 3.25364E-1 2.93573E-1 3.13475E-1 3.24531E-1 3.1566E-1 3.12056E-1 3.08209E-1 3.01001E-1 3.11857E-1 3.20204E-1 3.17173E-1 3.03492E-1 3.35794E-1 3.6382E-1 3.78519E-1 4.03658E-1 4.04647E-1 4.16433E-1 4.28466E-1 4.24496E-1 4.33013E-1 4.44241E-1 4.09429E-1 1.59734E-1 8.56275E-2 1.1894E-1 1.82306E-1 1.22618E-1 9.71749E-2 1.39694E-1 2.21473E-1 5.14803E-2 5.06094E-2 4.74358E-2 1.36521E-1 1.40157E-1 7.91912E-2 7.13534E-2 2.07341E-2 1.22586E-2 2.21105E-2 -9999 -9999 -9999 -9999 -9999 -9999 -9999 -9999 -9999 -9999 -9999 -9999 -9999 -9999 -9999 -9999 -9999 -9999 -9999 -9999 -9999 -9999 -9999 -9999 -9999 -9999 -9999 -9999 -9999 -9999 -9999 -9999 -9999 -9999 -9999 -9999 -9999 -9999 -9999 -9999 -9999 -9999 -9999 -9999
-9999 -9999 -9999 -9999 -9999 -9999 -9999 -9999 -9999 -9999 -9999 -9999 -9999 -9999 -9999 -9999 -9999 -9999 -9999 -9999 -9999 -9999 -9999 -9999 -9999 -9999 -9999 -9999 -9999 -9999 -9999 -9999 -9999 -9999 -9999 -9999 -9999 -9999 -9999 -9999 -9999 -9999 -9999 2.36914E-1 1.30344E-1 1.96546E-1 2.68877E-1 3.52408E-1 3.7537E-1 3.68663E-1 3.76478E-1 3.46188E-1 3.19795E-1 3.08742E-1 2.95446E-1 3.16695E-1 3.08303E-1 2.96132E-1 2.92849E-1 3.05326E-1 3.04066E-1 3.16921E-1 3.01576E-1 3.1703E-1 3.41105E-1 3.75615E-1 3.86358E-1 3.97127E-1 3.93933E-1 4.05936E-1 4.17965E-1 4.16073E-1 4.28668E-1 4.26813E-1 4.05972E-1 3.10104E-1 2.95636E-1 7.33631E-2 5.02091E-2 4.86641E-2 5.97921E-2 2.0166E-1 5.80046E-2 4.23162E-2 7.49602E-2 1.22406E-1 3.76186E-2 4.18293E-2 5.1412E-2 2.78744E-2 1.67711E-2 2.01842E-2 -9999 -9999 -9999 -9999 -9999 -9999 -9999 -9999 -9999 -9999 -9999 -9999 -9999 -9999 -9999 -9999 -9999 -9999 -9999 -9999 -9999 -9999 -9999 -9999 -9999 -9999 -9999 -9999 -9999 -9999 -9999 -9999 -9999 -9999 -9999 -9999 -9999 -9999 -9999 -9999 -9999 -9999 -9999 -9999
-9999 -9999 -9999 -9999 -9999 -9999 -9999 -9999 -9999 -9999 -9999 -9999 -9999 -9999 -9999 -9999 -9999 -9999 -9999 -9999 -9999 -9999 -9999 -9999 -9999 -9999 -9999 -9999 -9999 -9999 -9999 -9999 -9999 -9999 -9999 -9999 -9999 -9999 -9999 -9999 -9999 -9999 -9999 -9999 1.88278E-1 2.6034E-1 3.56731E-1 2.67225E-1 2.09651E-1 2.69882E-1 3.20302E-1 3.44998E-1 3.49017E-1 3.06913E-1 3.02299E-1 2.98518E-1 2.91957E-1 2.7865E-1 2.75863E-1 2.83109E-1 2.80547E-1 2.98844E-1 3.09081E-1 3.29006E-1 3.58915E-1 3.55348E-1 3.67678E-1 3.78861E-1 3.89872E-1 3.8775E-1 3.34419E-1 1.91964E-1 2.97562E-1 4.06328E-1 4.03034E-1 3.95239E-1 3.90991E-1 1.68383E-1 7.68387E-2 4.86684E-2 7.26774E-2 1.72867E-1 6.33884E-2 4.57754E-2 9.72057E-2 9.94254E-2 1.08256E-1 8.56192E-2 7.81453E-2 6.55569E-2 4.1725E-2 3.57857E-2 -9999 -9999 -9999 -9999 -9999 -9999 -9999 -9999 -9999 -9999 -9999 -9999 -9999 -9999 -9999 -9999 -9999 -9999 -9999 -9999 -9999 -9999 -9999 -9999 -9999 -9999 -9999 -9999 -9999 -9999 -9999 -9999 -9999 -9999 -9999 -9999 -9999 -9999 -9999 -9999 -9999 -9999 -9999 -9999
-9999 -9999 -9999 -9999 -9999 -9999 -9999 -9999 -9999 -9999 -9999 -9999 -9999 -9999 -9999 -9999 -9999 -9999 -9999 -9999 -9999 -9999 -9999 -9999 -9999 -9999 -9999 -9999 -9999 -9999 -9999 -9999 -9999 -9999 -9999 -9999 -9999 -9999 -9999 -9999 -9999 -9999 -9999 -9999 3.23404E-1 1.75073E-1 2.71152E-1 1.77712E-1 1.84392E-1 2.54113E-1 2.83679E-1 3.18885E-1 3.35002E-1 3.30589E-1 3.09179E-1 2.96544E-1 2.93102E-1 2.89813E-1 2.70942E-1 2.81311E-1 2.92093E-1 3.02481E-1 3.01895E-1 3.16766E-1 3.35721E-1 3.45806E-1 3.51762E-1 3.53538E-1 3.40112E-1 2.99937E-1 2.23141E-1 1.95691E-1 1.60195E-1 1.56786E-1 2.2357E-1 2.49415E-1 3.51062E-1 1.88216E-1 1.85242E-1 7.00371E-2 7.39919E-2 1.50854E-1 1.11429E-1 5.23142E-2 1.20567E-1 3.9288E-2 6.33724E-2 1.15525E-1 6.23618E-2 5.00028E-2 3.90104E-2 3.8393E-2 -9999 -9999 -9999 -9999 -9999 -9999 -9999 -9999 -9999 -9999 -9999 -9999 -9999 -9999 -9999 -9999 -9999 -9999 -9999 -9999 -9999 -9999 -9999 -9999 -9999 -9999 -9999 -9999 -9999 -9999 -9999 -9999 -9999 -9999 -9999 -9999 -9999 -9999 -9999 -9999 -9999 -9999 -9999 -9999
-9999 -9999 -9999 -9999 -9999 -9999 -9999 -9999 -9999 -9999 -9999 -9999 -9999 -9999 -9999 -9999 -9999 -9999 -9999 -9999 -9999 -9999 -9999 -9999 -9999 -9999 -9999 -9999 -9999 -9999 -9999 -9999 -9999 -9999 -9999 -9999 -9999 -9999 -9999 -9999 -9999 -9999 -9999 -9999 3.22765E-1 2.34773E-1 1.57692E-1 1.8516E-1 2.47444E-1 2.9835E-1 3.13622E-1 3.38768E-1 3.37781E-1 3.28281E-1 3.22345E-1 3.31366E-1 3.13774E-1 3.16423E-1 3.10859E-1 3.18717E-1 3.26042E-1 3.09173E-1 3.11237E-1 2.96327E-1 3.21279E-1 3.30396E-1 3.24442E-1 2.74115E-1 2.59363E-1 2.23113E-1 1.77984E-1 1.23064E-1 5.62086E-2 3.90268E-2 8.60997E-2 9.07032E-2 1.19558E-1 1.64253E-1 2.26101E-1 9.95697E-2 5.61785E-2 1.09601E-1 8.49705E-2 1.38943E-1 6.57329E-2 4.21297E-2 5.84621E-2 6.93845E-2 1.01919E-1 5.94021E-2 3.67404E-2 -9999 -9999 -9999 -9999 -9999 -9999 -9999 -9999 -9999 -9999 -9999 -9999 -9999 -9999 -9999 -9999 -9999 -9999 -9999 -9999 -9999 -9999 -9999 -9999 -9999 -9999 -9999 -9999 -9999 -9999 -9999 -9999 -9999 -9999 -9999 -9999 -9999 -9999 -9999 -9999 -9999 -9999 -9999 -9999 -9999
-9999 -9999 -9999 -9999 -9999 -9999 -9999 -9999 -9999 -9999 -9999 -9999 -9999 -9999 -9999 -9999 -9999 -9999 -9999 -9999 -9999 -9999 -9999 -9999 -9999 -9999 -9999 -9999 -9999 -9999 -9999 -9999 -9999 -9999 -9999 -9999 -9999 -9999 -9999 -9999 -9999 -9999 -9999 -9999 3.60801E-1 2.80331E-1 2.13546E-1 1.93282E-1 2.0695E-1 2.62903E-1 2.76921E-1 2.99946E-1 3.05398E-1 3.18018E-1 3.42348E-1 3.4963E-1 3.38807E-1 3.36948E-1 3.26259E-1 3.11668E-1 3.31982E-1 3.26531E-1 3.2287E-1 2.96847E-1 2.85798E-1 2.8399E-1 2.77588E-1 2.55336E-1 2.48302E-1 2.2025E-1 1.71621E-1 1.18395E-1 5.55543E-2 4.0691E-2 6.13212E-2 8.44477E-2 8.36338E-2 6.12654E-2 1.72794E-1 1.85638E-1 1.33553E-1 1.76935E-1 6.05658E-2 4.21554E-2 4.90799E-2 5.68651E-2 4.37483E-2 4.55423E-2 6.36941E-2 5.26098E-2 3.42676E-2 -9999 -9999 -9999 -9999 -9999 -9999 -9999 -9999 -9999 -9999 -9999 -9999 -9999 -9999 -9999 -9999 -9999 -9999 -9999 -9999 -9999 -9999 -9999 -9999 -9999 -9999 -9999 -9999 -9999 -9999 -9999 -9999 -9999 -9999 -9999 -9999 -9999 -9999 -9999 -9999 -9999 -9999 -9999 -9999 -9999
-9999 -9999 -9999 -9999 -9999 -9999 -9999 -9999 -9999 -9999 -9999 -9999 -9999 -9999 -9999 -9999 -9999 -9999 -9999 -9999 -9999 -9999 -9999 -9999 -9999 -9999 -9999 -9999 -9999 -9999 -9999 -9999 -9999 -9999 -9999 -9999 -9999 -9999 -9999 -9999 -9999 -9999 -9999 -9999 3.4616E-1 3.35318E-1 3.22353E-1 3.05761E-1 2.75599E-1 2.94678E-1 2.75873E-1 2.84939E-1 2.88517E-1 3.20091E-1 3.35485E-1 3.4524E-1 3.52523E-1 3.57077E-1 3.41841E-1 3.49813E-1 3.54936E-1 3.37051E-1 3.14558E-1 2.92224E-1 2.85599E-1 2.68743E-1 2.65079E-1 2.44191E-1 2.67247E-1 2.25863E-1 1.9267E-1 1.16828E-1 1.16603E-1 1.33146E-1 1.18929E-1 9.60437E-2 1.03471E-1 7.89569E-2 5.02793E-2 9.30839E-2 -9999 2.04227E-1 7.04928E-2 4.38843E-2 6.07833E-2 1.07022E-1 7.09777E-2 5.47264E-2 4.33268E-2 4.19576E-2 5.84974E-2 -9999 -9999 -9999 -9999 -9999 -9999 -9999 -9999 -9999 -9999 -9999 -9999 -9999 -9999 -9999 -9999 -9999 -9999 -9999 -9999 -9999 -9999 -9999 -9999 -9999 -9999 -9999 -9999 -9999 -9999 -9999 -9999 -9999 -9999 -9999 -9999 -9999 -9999 -9999 -9999 -9999 -9999 -9999 -9999 -9999
-9999 -9999 -9999 -9999 -9999 -9999 -9999 -9999 -9999 -9999 -9999 -9999 -9999 -9999 -9999 -9999 -9999 -9999 -9999 -9999 -9999 -9999 -9999 -9999 -9999 -9999 -9999 -9999 -9999 -9999 -9999 -9999 -9999 -9999 -9999 -9999 -9999 -9999 -9999 -9999 -9999 -9999 -9999 -9999 3.62827E-1 3.29952E-1 3.33263E-1 3.11122E-1 3.36049E-1 3.01877E-1 2.89012E-1 3.07245E-1 2.98122E-1 3.21819E-1 3.35404E-1 3.29116E-1 3.35745E-1 3.45499E-1 3.55672E-1 3.41911E-1 3.26774E-1 3.18535E-1 2.9119E-1 2.89938E-1 2.76779E-1 2.5539E-1 2.57336E-1 2.36681E-1 2.93678E-1 2.72932E-1 3.21858E-1 2.17221E-1 1.69441E-1 1.50728E-1 1.57138E-1 1.74294E-1 1.16469E-1 5.15606E-2 5.93827E-2 1.17855E-1 -9999 8.93383E-2 6.38339E-2 1.00645E-1 5.87095E-2 4.2521E-2 7.83599E-2 5.26178E-2 6.44231E-2 5.43218E-2 8.07204E-2 5.35007E-2 -9999 -9999 -9999 -9999 -9999 -9999 -9999 -9999 -9999 -9999 -9999 -9999 -9999 -9999 -9999 -9999 -9999 -9999 -9999 -9999 -9999 -9999 -9999 -9999 -9999 -9999 -9999 -9999 -9999 -9999 -9999 -9999 -9999 -9999 -9999 -9999 -9999 -9999 -9999 -9999 -9999 -9999 -9999 -9999
-9999 -9999 -9999 -9999 -9999 -9999 -9999 -9999 -9999 -9999 -9999 -9999 -9999 -9999 -9999 -9999 -9999 -9999 -9999 -9999 -9999 -9999 -9999 -9999 -9999 -9999 -9999 -9999 -9999 -9999 -9999 -9999 -9999 -9999 -9999 -9999 -9999 -9999 -9999 -9999 -9999 -9999 -9999 -9999 -9999 3.1185E-1 3.90861E-1 -9999 3.82572E-1 3.4501E-1 3.44091E-1 3.64916E-1 3.508E-1 3.39136E-1 3.51076E-1 3.3945E-1 3.65699E-1 3.59442E-1 3.47733E-1 3.32277E-1 3.14114E-1 2.93688E-1 3.02833E-1 2.77848E-1 2.91131E-1 -9999 -9999 -9999 -9999 2.05716E-1 1.67201E-1 1.71471E-1 1.61835E-1 6.56607E-2 6.38217E-2 7.44923E-2 1.50558E-1 8.99262E-2 4.70822E-2 1.12123E-1 -9999 1.27036E-1 1.23004E-1 4.20223E-2 3.38732E-2 6.12134E-2 4.51667E-2 4.52999E-2 6.40485E-2 7.82154E-2 5.58032E-2 6.55E-2 -9999 -9999 -9999 -9999 -9999 -9999 -9999 -9999 -9999 -9999 -9999 -9999 -9999 -9999 -9999 -9999 -9999 -9999 -9999 -9999 -9999 -9999 -9999 -9999 -9999 -9999 -9999 -9999 -9999 -9999 -9999 -9999 -9999 -9999 -9999 -9999 -9999 -9999 -9999 -9999 -9999 -9999 -9999 -9999
-9999 -9999 -9999 -9999 -9999 -9999 -9999 -9999 -9999 -9999 -9999 -9999 -9999 -9999 -9999 -9999 -9999 -9999 -9999 -9999 -9999 -9999 -9999 -9999 -9999 -9999 -9999 -9999 -9999 -9999 -9999 -9999 -9999 -9999 -9999 -9999 -9999 -9999 -9999 -9999 -9999 -9999 -9999 -9999 -9999 3.95354E-1 3.84301E-1 4.07423E-1 3.86947E-1 3.67857E-1 3.4753E-1 3.66628E-1 3.83594E-1 3.78806E-1 3.91611E-1 3.84622E-1 3.65513E-1 3.44012E-1 3.38043E-1 3.24351E-1 2.85538E-1 2.92228E-1 3.01536E-1 -9999 -9999 -9999 -9999 -9999 -9999 -9999 -9999 1.10376E-1 1.20989E-1 8.49052E-2 7.39666E-2 5.57216E-2 1.12853E-1 9.8173E-2 7.9441E-2 1.48377E-1 -9999 1.27795E-1 8.54059E-2 3.24978E-2 7.8794E-2 4.51182E-2 6.34224E-2 4.5311E-2 8.03163E-2 9.47221E-2 8.69664E-2 1.15209E-1 -9999 -9999 -9999 -9999 -9999 -9999 -9999 -9999 -9999 -9999 -9999 -9999 -9999 -9999 -9999 -9999 -9999 -9999 -9999 -9999 -9999 -9999 -9999 -9999 -9999 -9999 -9999 -9999 -9999 -9999 -9999 -9999 -9999 -9999 -9999 -9999 -9999 -9999 -9999 -9999 -9999 -9999 -9999 -9999
-9999 -9999 -9999 -9999 -9999 -9999 -9999 -9999 -9999 -9999 -9999 -9999 -9999 -9999 -9999 -9999 -9999 -9999 -9999 -9999 -9999 -9999 -9999 -9999 -9999 -9999 -9999 -9999 -9999 -9999 -9999 -9999 -9999 -9999 -9999 -9999 -9999 -9999 -9999 -9999 -9999 -9999 -9999 -9999 -9999 -9999 -9999 4.10609E-1 -9999 4.01473E-1 3.85383E-1 3.93108E-1 3.82736E-1 3.83597E-1 3.5881E-1 3.45607E-1 3.6528E-1 3.52901E-1 3.3458E-1 3.14399E-1 3.04591E-1 2.978E-1 -9999 -9999 3.20624E-1 -9999 -9999 -9999 -9999 -9999 -9999 1.42017E-1 1.35661E-1 6.2849E-2 7.19485E-2 5.02385E-2 6.40778E-2 5.05964E-2 5.27905E-2 1.27116E-1 -9999 5.51964E-2 5.19741E-2 5.00763E-2 1.11178E-1 5.18749E-2 4.88514E-2 3.73992E-2 5.67322E-2 1.56568E-1 4.72991E-2 4.39423E-2 -9999 -9999 -9999 -9999 -9999 -9999 -9999 -9999 -9999 -9999 -9999 -9999 -9999 -9999 -9999 -9999 -9999 -9999 -9999 -9999 -9999 -9999 -9999 -9999 -9999 -9999 -9999 -9999 -9999 -9999 -9999 -9999 -9999 -9999 -9999 -9999 -9999 -9999 -9999 -9999 -9999 -9999 -9999 -9999
-9999 -9999 -9999 -9999 -9999 -9999 -9999 -9999 -9999 -9999 -9999 -9999 -9999 -9999 -9999 -9999 -9999 -9999 -9999 -9999 -9999 -9999 -9999 -9999 -9999 -9999 -9999 -9999 -9999 -9999 -9999 -9999 -9999 -9999 -9999 -9999 -9999 -9999 -9999 -9999 -9999 -9999 -9999 -9999 -9999 -9999 -9999 -9999 -9999 3.96657E-1 -9999 3.92504E-1 3.8509E-1 3.85849E-1 3.75893E-1 3.61756E-1 3.50244E-1 3.26487E-1 3.10958E-1 3.10696E-1 2.98706E-1 3.09824E-1 -9999 -9999 -9999 -9999 -9999 -9999 -9999 -9999 -9999 -9999 2.02117E-1 1.35123E-1 7.41669E-2 8.682E-2 4.65712E-2 5.30818E-2 6.31071E-2 2.20712E-1 1.68916E-1 8.42029E-2 1.78659E-1 1.30132E-1 5.82308E-2 5.4424E-2 4.64699E-2 5.2379E-2 4.70771E-2 1.34001E-1 4.70408E-2 -9999 -9999 -9999 -9999 -9999 -9999 -9999 -9999 -9999 -9999 -9999 -9999 -9999 -9999 -9999 -9999 -9999 -9999 -9999 -9999 -9999 -9999 -9999 -9999 -9999 -9999 -9999 -9999 -9999 -9999 -9999 -9999 -9999 -9999 -9999 -9999 -9999 -9999 -9999 -9999 -9999 -9999 -9999 -9999 -9999
-9999 -9999 -9999 -9999 -9999 -9999 -9999 -9999 -9999 -9999 -9999 -9999 -9999 -9999 -9999 -9999 -9999 -9999 -9999 -9999 -9999 -9999 -9999 -9999 -9999 -9999 -9999 -9999 -9999 -9999 -9999 -9999 -9999 -9999 -9999 -9999 -9999 -9999 -9999 -9999 -9999 -9999 -9999 -9999 -9999 -9999 -9999 -9999 3.93104E-1 3.87622E-1 3.96511E-1 3.79955E-1 3.93255E-1 3.6778E-1 3.63309E-1 3.46883E-1 3.40315E-1 3.11851E-1 3.02683E-1 2.87503E-1 2.88555E-1 3.13887E-1 3.01021E-1 -9999 -9999 3.54796E-1 -9999 -9999 -9999 -9999 -9999 -9999 1.05387E-1 5.58248E-2 5.71656E-2 6.26491E-2 9.05895E-2 1.07732E-1 1.68065E-1 -9999 3.01248E-1 2.99319E-1 1.63077E-1 1.69958E-1 1.27765E-1 7.27545E-2 4.99965E-2 6.61811E-2 1.01273E-1 1.71555E-1 7.2198E-2 -9999 -9999 -9999 -9999 -9999 -9999 -9999 -9999 -9999 -9999 -9999 -9999 -9999 -9999 -9999 -9999 -9999 -9999 -9999 -9999 -9999 -9999 -9999 -9999 -9999 -9999 -9999 -9999 -9999 -9999 -9999 -9999 -9999 -9999 -9999 -9999 -9999 -9999 -9999 -9999 -9999 -9999 -9999 -9999 -9999
-9999 -9999 -9999 -9999 -9999 -9999 -9999 -9999 -9999 -9999 -9999 -9999 -9999 -9999 -9999 -9999 -9999 -9999 -9999 -9999 -9999 -9999 -9999 -9999 -9999 -9999 -9999 -9999 -9999 -9999 -9999 -9999 -9999 -9999 -9999 -9999 -9999 -9999 -9999 -9999 -9999 -9999 -9999 -9999 -9999 -9999 -9999 4.05204E-1 3.96634E-1 3.9464E-1 3.92894E-1 3.86252E-1 3.83585E-1 3.78463E-1 3.69325E-1 3.44475E-1 3.25813E-1 3.02919E-1 2.88186E-1 2.70598E-1 2.92166E-1 3.15154E-1 2.91565E-1 -9999 3.06823E-1 -9999 -9999 -9999 -9999 -9999 -9999 -9999 -9999 7.84808E-2 1.06281E-1 -9999 -9999 -9999 3.24359E-1 3.06982E-1 2.62236E-1 1.45805E-1 5.57732E-2 6.94598E-2 2.71399E-1 2.12932E-1 7.03106E-2 9.32923E-2 1.78198E-1 7.12614E-2 8.79532E-2 4.73249E-2 -9999 -9999 -9999 -9999 -9999 -9999 -9999 -9999 -9999 -9999 -9999 -9999 -9999 -9999 -9999 -9999 -9999 -9999 -9999 -9999 -9999 -9999 -9999 -9999 -9999 -9999 -9999 -9999 -9999 -9999 -9999 -9999 -9999 -9999 -9999 -9999 -9999 -9999 -9999 -9999 -9999 -9999 -9999 -9999
-9999 -9999 -9999 -9999 -9999 -9999 -9999 -9999 -9999 -9999 -9999 -9999 -9999 -9999 -9999 -9999 -9999 -9999 -9999 -9999 -9999 -9999 -9999 -9999 -9999 -9999 -9999 -9999 -9999 -9999 -9999 -9999 -9999 -9999 -9999 -9999 -9999 -9999 -9999 -9999 -9999 -9999 -9999 -9999 -9999 -9999 -9999 -9999 3.96962E-1 3.91513E-1 3.84179E-1 3.8336E-1 3.64582E-1 3.52343E-1 3.4973E-1 3.42901E-1 3.27754E-1 3.51633E-1 3.46742E-1 -9999 -9999 3.13114E-1 3.36617E-1 -9999 -9999 -9999 -9999 -9999 -9999 -9999 -9999 -9999 2.95195E-1 2.77046E-1 3.37119E-1 1.61437E-1 2.27119E-1 1.04885E-1 5.54365E-2 1.22622E-1 9.80729E-2 1.50819E-1 4.79553E-2 5.67807E-2 7.41362E-2 2.56976E-1 2.85773E-1 2.75649E-1 1.65782E-1 1.19357E-1 1.20063E-1 5.14003E-2 -9999 -9999 -9999 -9999 -9999 -9999 -9999 -9999 -9999 -9999 -9999 -9999 -9999 -9999 -9999 -9999 -9999 -9999 -9999 -9999 -9999 -9999 -9999 -9999 -9999 -9999 -9999 -9999 -9999 -9999 -9999 -9999 -9999 -9999 -9999 -9999 -9999 -9999 -9999 -9999 -9999 -9999 -9999 -9999
-9999 -9999 -9999 -9999 -9999 -9999 -9999 -9999 -9999 -9999 -9999 -9999 -9999 -9999 -9999 -9999 -9999 -9999 -9999 -9999 -9999 -9999 -9999 -9999 -9999 -9999 -9999 -9999 -9999 -9999 -9999 -9999 -9999 -9999 -9999 -9999 -9999 -9999 -9999 -9999 -9999 -9999 4.25127E-1 -9999 -9999 -9999 -9999 -9999 -9999 -9999 -9999 -9999 3.75681E-1 -9999 3.86013E-1 -9999 -9999 -9999 3.62842E-1 -9999 -9999 -9999 -9999 2.64492E-1 -9999 -9999 -9999 -9999 -9999 -9999 -9999 2.77737E-1 9.94949E-2 6.25136E-2 1.30323E-1 5.95318E-2 8.23852E-2 4.58436E-2 1.95065E-2 4.50311E-2 4.87397E-2 1.094E-1 9.69753E-2 5.2752E-2 4.61908E-2 6.96492E-2 2.97026E-1 3.39156E-1 9.37384E-2 3.55536E-2 1.15724E-1 4.27082E-2 -9999 -9999 -9999 -9999 -9999 -9999 -9999 -9999 -9999 -9999 -9999 -9999 -9999 -9999 -9999 -9999 -9999 -9999 -9999 -9999 -9999 -9999 -9999 -9999 -9999 -9999 -9999 -9999 -9999 -9999 -9999 -9999 -9999 -9999 -9999 -9999 -9999 -9999 -9999 -9999 -9999 -9999 -9999 -9999
-9999 -9999 -9999 -9999 -9999 -9999 -9999 -9999 -9999 -9999 -9999 -9999 -9999 -9999 -9999 -9999 -9999 -9999 -9999 -9999 -9999 -9999 -9999 -9999 -9999 -9999 -9999 -9999 -9999 -9999 -9999 -9999 -9999 -9999 -9999 -9999 -9999 -9999 -9999 3.72838E-1 3.9807E-1 -9999 4.04725E-1 3.79542E-1 -9999 -9999 -9999 4.13126E-1 4.13391E-1 4.07164E-1 3.96982E-1 4.1052E-1 -9999 -9999 -9999 -9999 -9999 -9999 -9999 -9999 3.72681E-1 -9999 3.32457E-1 2.99852E-1 2.78213E-1 -9999 -9999 -9999 -9999 3.27047E-1 2.88605E-1 1.4988E-1 9.08333E-2 8.05028E-2 9.45972E-2 8.43684E-2 5.49907E-2 4.26991E-2 4.11948E-2 2.9542E-2 6.01703E-2 7.06228E-2 4.2665E-2 4.44303E-2 5.58709E-2 5.73698E-2 1.62822E-1 1.78732E-1 2.37662E-1 5.82513E-2 2.998E-2 5.92243E-2 5E-2 -9999 -9999 -9999 -9999 -9999 -9999 -9999 -9999 -9999 -9999 -9999 -9999 -9999 -9999 -9999 -9999 -9999 -9999 -9999 -9999 -9999 -9999 -9999 -9999 -9999 -9999 -9999 -9999 -9999 -9999 -9999 -9999 -9999 -9999 -9999 -9999 -9999 -9999 -9999 -9999 -9999 -9999 -9999
-9999 -9999 -9999 -9999 -9999 -9999 -9999 -9999 -9999 -9999 -9999 -9999 -9999 -9999 -9999 -9999 -9999 -9999 -9999 -9999 -9999 -9999 -9999 -9999 -9999 -9999 -9999 -9999 -9999 -9999 -9999 -9999 -9999 -9999 -9999 -9999 -9999 -9999 -9999 -9999 4.35704E-1 4.14714E-1 -9999 -9999 4.12664E-1 4.35119E-1 4.25994E-1 4.06259E-1 3.9743E-1 3.97249E-1 3.88572E-1 4.09927E-1 -9999 -9999 -9999 -9999 -9999 -9999 -9999 -9999 -9999 -9999 -9999 -9999 -9999 -9999 3.38795E-1 -9999 -9999 2.84871E-1 2.19648E-1 1.22873E-1 7.43141E-2 8.7038E-2 6.94581E-2 5.97999E-2 6.64724E-2 7.76539E-2 8.46529E-2 5.88423E-2 4.3209E-2 3.78359E-2 6.01224E-2 6.56626E-2 8.00463E-2 1.24824E-1 1.84495E-1 8.98117E-2 2.36372E-1 1.87271E-1 5.09957E-2 5.50552E-2 2.86917E-2 3.34122E-2 -9999 -9999 -9999 -9999 -9999 -9999 -9999 -9999 -9999 -9999 -9999 -9999 -9999 -9999 -9999 -9999 -9999 -9999 -9999 -9999 -9999 -9999 -9999 -9999 -9999 -9999 -9999 -9999 -9999 -9999 -9999 -9999 -9999 -9999 -9999 -9999 -9999 -9999 -9999 -9999 -9999 -9999
-9999 -9999 -9999 -9999 -9999 -9999 -9999 -9999 -9999 -9999 -9999 -9999 -9999 -9999 -9999 -9999 -9999 -9999 -9999 -9999 -9999 -9999 -9999 -9999 -9999 -9999 -9999 -9999 -9999 -9999 -9999 -9999 -9999 -9999 -9999 -9999 -9999 -9999 -9999 -9999 4.36173E-1 3.76724E-1 3.46009E-1 3.11918E-1 3.46053E-1 4.13674E-1 4.17254E-1 4.08191E-1 3.8722E-1 3.7875E-1 3.91774E-1 4.21193E-1 -9999 -9999 -9999 -9999 -9999 -9999 -9999 -9999 -9999 -9999 -9999 -9999 -9999 -9999 -9999 3.3727E-1 3.06126E-1 2.49242E-1 2.43116E-1 1.53637E-1 8.06607E-2 5.89445E-2 8.36669E-2 8.41977E-2 8.65363E-2 7.74278E-2 1.65831E-1 5.98932E-2 4.04274E-2 3.26912E-2 2.45041E-2 2.23748E-2 8.33564E-2 8.2787E-2 4.69357E-2 7.10686E-2 9.7341E-2 2.82312E-1 2.27238E-1 1.13539E-1 3.42504E-2 2.75446E-2 -9999 -9999 -9999 -9999 -9999 -9999 -9999 -9999 -9999 -9999 -9999 -9999 -9999 -9999 -9999 -9999 -9999 -9999 -9999 -9999 -9999 -9999 -9999 -9999 -9999 -9999 -9999 -9999 -9999 -9999 -9999 -9999 -9999 -9999 -9999 -9999 -9999 -9999 -9999 -9999 -9999 -9999
-9999 -9999 -9999 -9999 -9999 -9999 -9999 -9999 -9999 -9999 -9999 -9999 -9999 -9999 -9999 -9999 -9999 -9999 -9999 -9999 -9999 -9999 -9999 -9999 -9999 -9999 -9999 -9999 -9999 -9999 -9999 -9999 -9999 -9999 -9999 -9999 -9999 -9999 -9999 4.22492E-1 3.80411E-1 2.9991E-1 2.65555E-1 3.5544E-1 4.02393E-1 4.22523E-1 4.17305E-1 3.90606E-1 3.67501E-1 3.63461E-1 3.88636E-1 -9999 -9999 -9999 -9999 -9999 -9999 -9999 -9999 -9999 -9999 -9999 -9999 -9999 -9999 -9999 -9999 -9999 -9999 2.62525E-1 2.50829E-1 2.46665E-1 1.43832E-1 9.03133E-2 9.07742E-2 1.02906E-1 2.33888E-1 3.13891E-1 1.41724E-1 9.45067E-2 5.31872E-2 6.8241E-2 2.15299E-2 2.40197E-2 3.2955E-2 3.39782E-2 3.20852E-2 3.74677E-2 4.4784E-2 2.60835E-1 2.21543E-1 2.34967E-1 6.14577E-2 3.31799E-2 -9999 -9999 -9999 -9999 -9999 -9999 -9999 -9999 -9999 -9999 -9999 -9999 -9999 -9999 -9999 -9999 -9999 -9999 -9999 -9999 -9999 -9999 -9999 -9999 -9999 -9999 -9999 -9999 -9999 -9999 -9999 -9999 -9999 -9999 -9999 -9999 -9999 -9999 -9999 -9999 -9999 -9999
-9999 -9999 -9999 -9999 -9999 -9999 -9999 -9999 -9999 -9999 -9999 -9999 -9999 -9999 -9999 -9999 -9999 -9999 -9999 -9999 -9999 -9999 -9999 -9999 -9999 -9999 -9999 -9999 -9999 -9999 -9999 -9999 -9999 -9999 -9999 -9999 -9999 -9999 -9999 3.70479E-1 3.41727E-1 3.67841E-1 3.78799E-1 4.08455E-1 4.04036E-1 4.06154E-1 4.16986E-1 3.79484E-1 3.51252E-1 3.41233E-1 3.63922E-1 4.03198E-1 -9999 -9999 -9999 -9999 -9999 -9999 -9999 -9999 -9999 -9999 -9999 -9999 -9999 -9999 -9999 -9999 -9999 -9999 2.8654E-1 3.10073E-1 1.66754E-1 8.40049E-2 1.87931E-1 1.03306E-1 -9999 -9999 4.92808E-2 3.40508E-2 2.9039E-2 3.7003E-2 3.63839E-2 1.72077E-2 4.99754E-2 2.8659E-2 3.06486E-2 6.25557E-2 4.00124E-2 1.79758E-1 2.64889E-1 2.29212E-1 7.99166E-2 3.00539E-2 -9999 -9999 -9999 -9999 -9999 -9999 -9999 -9999 -9999 -9999 -9999 -9999 -9999 -9999 -9999 -9999 -9999 -9999 -9999 -9999 -9999 -9999 -9999 -9999 -9999 -9999 -9999 -9999 -9999 -9999 -9999 -9999 -9999 -9999 -9999 -9999 -9999 -9999 -9999 -9999 -9999 -9999
-9999 -9999 -9999 -9999 -9999 -9999 -9999 -9999 -9999 -9999 -9999 -9999 -9999 -9999 -9999 -9999 -9999 -9999 -9999 -9999 -9999 -9999 -9999 -9999 -9999 -9999 -9999 -9999 -9999 -9999 -9999 -9999 -9999 -9999 -9999 -9999 -9999 -9999 -9999 -9999 3.55092E-1 4.04937E-1 4.221E-1 4.09848E-1 3.94087E-1 3.71429E-1 3.99479E-1 4.04656E-1 3.63172E-1 3.38323E-1 3.41161E-1 3.55583E-1 3.89509E-1 -9999 -9999 -9999 -9999 -9999 -9999 -9999 -9999 -9999 -9999 -9999 -9999 -9999 -9999 -9999 -9999 -9999 -9999 -9999 -9999 2.71632E-1 1.31542E-1 1.62754E-1 2.07376E-1 -9999 6.11728E-2 2.60327E-2 2.45523E-2 4.11942E-2 3.18036E-2 3.13785E-2 1.03021E-1 1.60513E-1 1.78441E-1 1.97474E-1 2.05856E-1 2.68009E-1 1.96063E-1 1.96467E-1 1.54543E-1 3.99797E-2 3.1085E-2 -9999 -9999 -9999 -9999 -9999 -9999 -9999 -9999 -9999 -9999 -9999 -9999 -9999 -9999 -9999 -9999 -9999 -9999 -9999 -9999 -9999 -9999 -9999 -9999 -9999 -9999 -9999 -9999 -9999 -9999 -9999 -9999 -9999 -9999 -9999 -9999 -9999 -9999 -9999 -9999 -9999
-9999 -9999 -9999 -9999 -9999 -9999 -9999 -9999 -9999 -9999 -9999 -9999 -9999 -9999 -9999 -9999 -9999 -9999 -9999 -9999 -9999 -9999 -9999 -9999 -9999 -9999 -9999 -9999 -9999 -9999 -9999 -9999 -9999 -9999 -9999 -9999 -9999 -9999 -9999 4.6954E-1 4.61078E-1 4.45863E-1 4.30784E-1 4.07239E-1 3.84903E-1 3.767E-1 3.64077E-1 3.85087E-1 3.54254E-1 3.18897E-1 3.27021E-1 3.1274E-1 3.4682E-1 3.56316E-1 -9999 -9999 -9999 -9999 -9999 -9999 -9999 -9999 -9999 -9999 -9999 -9999 -9999 -9999 -9999 -9999 -9999 -9999 -9999 -9999 3.43589E-1 3.08731E-1 2.98347E-1 1.06465E-1 6.75966E-2 4.50346E-2 2.27484E-2 3.18569E-2 3.62162E-2 9.45881E-2 4.21598E-2 6.50462E-2 3.34647E-2 2.66537E-2 5.6587E-2 5.59448E-2 1.22382E-1 2.52614E-1 1.81721E-1 4.65261E-2 3.08419E-2 -9999 -9999 -9999 -9999 -9999 -9999 -9999 -9999 -9999 -9999 -9999 -9999 -9999 -9999 -9999 -9999 -9999 -9999 -9999 -9999 -9999 -9999 -9999 -9999 -9999 -9999 -9999 -9999 -9999 -9999 -9999 -9999 -9999 -9999 -9999 -9999 -9999 -9999 -9999 -9999 -9999
-9999 -9999 -9999 -9999 -9999 -9999 -9999 -9999 -9999 -9999 -9999 -9999 -9999 -9999 -9999 -9999 -9999 -9999 -9999 -9999 -9999 -9999 -9999 -9999 -9999 -9999 -9999 -9999 -9999 -9999 -9999 -9999 -9999 -9999 -9999 -9999 -9999 -9999 -9999 4.37406E-1 4.04123E-1 4.4738E-1 4.41316E-1 4.1778E-1 3.99539E-1 3.77528E-1 3.87549E-1 3.72335E-1 3.47893E-1 3.1028E-1 3.10748E-1 3.00036E-1 3.41683E-1 -9999 3.6869E-1 -9999 -9999 -9999 -9999 -9999 -9999 -9999 -9999 -9999 -9999 -9999 -9999 -9999 -9999 -9999 -9999 -9999 -9999 -9999 2.30898E-1 1.62452E-1 2.96817E-1 1.3099E-1 8.26747E-2 3.85702E-2 2.52203E-2 2.4244E-2 2.30553E-2 3.81483E-2 2.39035E-2 4.51312E-2 1.74658E-2 2.23226E-2 2.92238E-2 5.55933E-2 1.21715E-1 6.10188E-2 1.3143E-1 1.36799E-1 1.47222E-1 -9999 -9999 -9999 -9999 -9999 -9999 -9999 -9999 -9999 -9999 -9999 -9999 -9999 -9999 -9999 -9999 -9999 -9999 -9999 -9999 -9999 -9999 -9999 -9999 -9999 -9999 -9999 -9999 -9999 -9999 -9999 -9999 -9999 -9999 -9999 -9999 -9999 -9999 -9999 -9999 -9999
-9999 -9999 -9999 -9999 -9999 -9999 -9999 -9999 -9999 -9999 -9999 -9999 -9999 -9999 -9999 -9999 -9999 -9999 -9999 -9999 -9999 -9999 -9999 -9999 -9999 -9999 -9999 -9999 -9999 -9999 -9999 -9999 -9999 -9999 -9999 -9999 -9999 -9999 4.44926E-1 3.26081E-1 2.24296E-1 3.59103E-1 4.48614E-1 4.43285E-1 4.0278E-1 3.87586E-1 3.60943E-1 3.4957E-1 3.32844E-1 3.2456E-1 3.11245E-1 3.02843E-1 3.69368E-1 -9999 -9999 3.36982E-1 -9999 -9999 -9999 -9999 -9999 -9999 -9999 -9999 -9999 -9999 -9999 -9999 -9999 -9999 -9999 -9999 -9999 -9999 -9999 -9999 2.61573E-1 -9999 8.29114E-2 7.9536E-2 4.80079E-2 3.85791E-2 3.60057E-2 1.95321E-2 1.85581E-2 1.9722E-2 1.57747E-2 -9999 -9999 -9999 5.14014E-2 -9999 -9999 -9999 -9999 -9999 -9999 -9999 -9999 -9999 -9999 -9999 -9999 -9999 -9999 -9999 -9999 -9999 -9999 -9999 -9999 -9999 -9999 -9999 -9999 -9999 -9999 -9999 -9999 -9999 -9999 -9999 -9999 -9999 -9999 -9999 -9999 -9999 -9999 -9999 -9999 -9999 -9999 -9999 -9999 -9999
-9999 -9999 -9999 -9999 -9999 -9999 -9999 -9999 -9999 -9999 -9999 -9999 -9999 -9999 -9999 -9999 -9999 -9999 -9999 -9999 -9999 -9999 -9999 -9999 -9999 -9999 -9999 -9999 -9999 -9999 -9999 -9999 -9999 -9999 -9999 -9999 -9999 4.03521E-1 3.46613E-1 2.90335E-1 2.31146E-1 1.52934E-1 2.21236E-1 4.16283E-1 4.2509E-1 3.97039E-1 3.70919E-1 3.48184E-1 3.37233E-1 3.21261E-1 3.02486E-1 3.05133E-1 3.2579E-1 3.12122E-1 3.76116E-1 3.39705E-1 -9999 -9999 -9999 -9999 -9999 -9999 -9999 -9999 -9999 -9999 -9999 -9999 -9999 -9999 -9999 -9999 -9999 -9999 1.59821E-1 -9999 -9999 1.09614E-1 8.51205E-2 1.531E-1 6.40338E-2 3.0415E-2 5.1658E-2 3.38721E-2 3.06409E-2 3.49792E-2 4.5459E-2 -9999 -9999 -9999 -9999 -9999 -9999 -9999 -9999 -9999 -9999 -9999 -9999 -9999 -9999 -9999 -9999 -9999 -9999 -9999 -9999 -9999 -9999 -9999 -9999 -9999 -9999 -9999 -9999 -9999 -9999 -9999 -9999 -9999 -9999 -9999 -9999 -9999 -9999 -9999 -9999 -9999 -9999 -9999 -9999 -9999 -9999 -9999 -9999 -9999
-9999 -9999 -9999 -9999 -9999 -9999 -9999 -9999 -9999 -9999 -9999 -9999 -9999 -9999 -9999 -9999 -9999 -9999 -9999 -9999 -9999 -9999 -9999 -9999 -9999 -9999 -9999 -9999 -9999 -9999 -9999 -9999 -9999 -9999 -9999 -9999 4.04069E-1 3.08305E-1 2.91872E-1 2.31395E-1 2.41511E-1 2.12066E-1 2.0366E-1 2.92418E-1 3.79629E-1 4.45764E-1 3.82852E-1 3.48176E-1 3.47502E-1 3.25399E-1 3.13258E-1 3.25194E-1 3.16805E-1 3.00947E-1 3.26071E-1 3.58823E-1 -9999 -9999 -9999 -9999 -9999 -9999 -9999 -9999 -9999 -9999 -9999 -9999 -9999 -9999 3.20365E-1 2.89609E-1 1.77634E-1 7.37003E-2 8.43032E-2 1.37462E-1 -9999 1.32707E-1 7.99763E-2 2.12004E-1 8.16888E-2 7.54823E-2 1.27451E-1 5.78271E-2 2.86754E-2 3.2703E-2 -9999 -9999 -9999 -9999 -9999 -9999 -9999 -9999 -9999 -9999 -9999 -9999 -9999 -9999 -9999 -9999 -9999 -9999 -9999 -9999 -9999 -9999 -9999 -9999 -9999 -9999 -9999 -9999 -9999 -9999 -9999 -9999 -9999 -9999 -9999 -9999 -9999 -9999 -9999 -9999 -9999 -9999 -9999 -9999 -9999 -9999 -9999 -9999 -9999 -9999
-9999 -9999 -9999 -9999 -9999 -9999 -9999 -9999 -9999 -9999 -9999 -9999 -9999 -9999 -9999 -9999 -9999 -9999 -9999 -9999 -9999 -9999 -9999 -9999 -9999 -9999 -9999 -9999 -9999 -9999 -9999 -9999 -9999 -9999 -9999 -9999 -9999 1.43777E-1 1.49295E-1 1.12356E-1 1.17425E-1 8.55023E-2 8.80524E-2 1.48707E-1 3.02752E-1 4.22032E-1 4.21414E-1 3.81107E-1 3.73511E-1 3.47178E-1 3.37053E-1 3.29472E-1 3.39163E-1 3.63712E-1 3.49303E-1 3.37128E-1 -9999 3.7602E-1 -9999 -9999 3.48404E-1 3.10405E-1 2.82061E-1 -9999 -9999 -9999 -9999 -9999 -9999 3.03595E-1 3.08066E-1 2.36774E-1 8.29906E-2 6.29023E-2 8.71173E-2 1.69035E-1 -9999 1.64444E-1 1.26477E-1 9.89533E-2 6.13038E-2 3.2121E-2 6.40797E-2 4.45564E-2 1.92344E-2 3.48082E-2 -9999 -9999 -9999 -9999 -9999 -9999 -9999 -9999 -9999 -9999 -9999 -9999 -9999 -9999 -9999 -9999 -9999 -9999 -9999 -9999 -9999 -9999 -9999 -9999 -9999 -9999 -9999 -9999 -9999 -9999 -9999 -9999 -9999 -9999 -9999 -9999 -9999 -9999 -9999 -9999 -9999 -9999 -9999 -9999 -9999 -9999 -9999 -9999 -9999 -9999
-9999 -9999 -9999 -9999 -9999 -9999 -9999 -9999 -9999 -9999 -9999 -9999 -9999 -9999 -9999 -9999 -9999 -9999 -9999 -9999 -9999 -9999 -9999 -9999 -9999 -9999 -9999 -9999 -9999 -9999 -9999 -9999 -9999 -9999 -9999 -9999 -9999 2.95725E-1 2.14488E-1 1.35238E-1 1.40504E-1 1.0054E-1 1.22289E-1 1.84333E-1 2.92073E-1 4.08022E-1 4.11644E-1 3.75373E-1 3.62113E-1 3.52519E-1 3.52103E-1 3.51406E-1 3.4101E-1 -9999 -9999 3.34626E-1 -9999 -9999 3.60746E-1 -9999 -9999 2.86874E-1 -9999 -9999 -9999 -9999 -9999 -9999 -9999 2.19792E-1 1.27154E-1 1.93897E-1 9.07931E-2 5.45121E-2 6.89018E-2 9.68832E-2 -9999 6.20012E-2 9.2767E-2 5.17762E-2 7.04633E-2 2.74859E-2 6.35165E-2 8.99742E-2 2.17191E-2 2.05563E-2 -9999 -9999 -9999 -9999 -9999 -9999 -9999 -9999 -9999 -9999 -9999 -9999 -9999 -9999 -9999 -9999 -9999 -9999 -9999 -9999 -9999 -9999 -9999 -9999 -9999 -9999 -9999 -9999 -9999 -9999 -9999 -9999 -9999 -9999 -9999 -9999 -9999 -9999 -9999 -9999 -9999 -9999 -9999 -9999 -9999 -9999 -9999 -9999 -9999 -9999
-9999 -9999 -9999 -9999 -9999 -9999 -9999 -9999 -9999 -9999 -9999 -9999 -9999 -9999 -9999 -9999 -9999 -9999 -9999 -9999 -9999 -9999 -9999 -9999 -9999 -9999 -9999 -9999 -9999 -9999 -9999 -9999 -9999 -9999 -9999 -9999 -9999 2.55796E-1 1.86741E-1 9.60392E-2 1.24034E-1 2.02627E-1 1.61892E-1 3.2175E-1 3.8452E-1 4.12148E-1 3.77439E-1 3.93119E-1 3.70188E-1 -9999 -9999 -9999 -9999 4.0735E-1 -9999 -9999 -9999 -9999 -9999 -9999 -9999 -9999 -9999 -9999 -9999 -9999 -9999 -9999 -9999 -9999 9.35564E-2 6.94852E-2 1.12312E-1 7.21885E-2 4.6126E-2 8.72102E-2 3.18202E-1 -9999 1.65048E-1 1.12969E-1 9.51335E-2 7.0688E-2 9.5775E-2 1.43633E-1 4.5592E-2 3.55363E-2 4.5911E-2 -9999 -9999 -9999 -9999 -9999 -9999 -9999 -9999 -9999 -9999 -9999 -9999 -9999 -9999 -9999 -9999 -9999 -9999 -9999 -9999 -9999 -9999 -9999 -9999 -9999 -9999 -9999 -9999 -9999 -9999 -9999 -9999 -9999 -9999 -9999 -9999 -9999 -9999 -9999 -9999 -9999 -9999 -9999 -9999 -9999 -9999 -9999 -9999 -9999
-9999 -9999 -9999 -9999 -9999 -9999 -9999 -9999 -9999 -9999 -9999 -9999 -9999 -9999 -9999 -9999 -9999 -9999 -9999 -9999 -9999 -9999 -9999 -9999 -9999 -9999 -9999 -9999 -9999 -9999 -9999 -9999 -9999 -9999 -9999 -9999 3.64773E-1 2.59372E-1 1.57512E-1 8.98599E-2 1.1747E-1 2.09785E-1 3.20174E-1 3.47564E-1 3.84982E-1 4.09936E-1 4.05624E-1 4.52762E-1 -9999 3.96058E-1 3.7078E-1 3.43597E-1 -9999 -9999 -9999 -9999 -9999 -9999 -9999 -9999 -9999 -9999 -9999 -9999 -9999 -9999 -9999 -9999 -9999 -9999 -9999 1.22539E-1 9.53227E-2 6.57692E-2 5.32984E-2 5.34294E-2 9.49253E-2 3.28228E-1 5.40395E-2 2.96608E-2 4.07991E-2 8.517E-2 9.28529E-2 1.317E-1 2.47876E-2 2.48504E-2 2.95261E-2 -9999 -9999 -9999 -9999 -9999 -9999 -9999 -9999 -9999 -9999 -9999 -9999 -9999 -9999 -9999 -9999 -9999 -9999 -9999 -9999 -9999 -9999 -9999 -9999 -9999 -9999 -9999 -9999 -9999 -9999 -9999 -9999 -9999 -9999 -9999 -9999 -9999 -9999 -9999 -9999 -9999 -9999 -9999 -9999 -9999 -9999 -9999 -9999 -9999
-9999 -9999 -9999 -9999 -9999 -9999 -9999 -9999 -9999 -9999 -9999 -9999 -9999 -9999 -9999 -9999 -9999 -9999 -9999 -9999 -9999 -9999 -9999 -9999 -9999 -9999 -9999 -9999 -9999 -9999 -9999 -9999 -9999 -9999 -9999 -9999 2.57808E-1 1.73693E-1 1.27082E-1 1.00424E-1 9.94633E-2 1.61575E-1 2.09491E-1 2.17168E-1 3.53349E-1 4.77669E-1 -9999 4.22322E-1 -9999 4.40476E-1 3.75976E-1 3.49645E-1 -9999 -9999 -9999 3.92011E-1 3.89311E-1 -9999 -9999 -9999 -9999 -9999 -9999 -9999 -9999 -9999 -9999 -9999 -9999 -9999 -9999 -9999 4.17187E-2 5.89303E-2 4.37358E-2 4.91435E-2 1.01726E-1 3.38622E-1 3.85536E-2 7.64381E-2 8.30521E-2 9.05312E-2 1.25396E-1 7.23057E-2 3.46465E-2 2.20026E-2 5.14379E-2 -9999 -9999 -9999 -9999 -9999 -9999 -9999 -9999 -9999 -9999 -9999 -9999 -9999 -9999 -9999 -9999 -9999 -9999 -9999 -9999 -9999 -9999 -9999 -9999 -9999 -9999 -9999 -9999 -9999 -9999 -9999 -9999 -9999 -9999 -9999 -9999 -9999 -9999 -9999 -9999 -9999 -9999 -9999 -9999 -9999 -9999 -9999 -9999 -9999
-9999 -9999 -9999 -9999 -9999 -9999 -9999 -9999 -9999 -9999 -9999 -9999 -9999 -9999 -9999 -9999 -9999 -9999 -9999 -9999 -9999 -9999 -9999 -9999 -9999 -9999 -9999 -9999 -9999 -9999 -9999 -9999 -9999 -9999 -9999 -9999 2.40521E-1 2.31763E-1 1.56092E-1 1.05347E-1 1.05613E-1 1.04983E-1 1.09323E-1 1.8062E-1 3.1776E-1 4.71055E-1 -9999 4.41162E-1 4.76075E-1 -9999 -9999 -9999 3.88336E-1 -9999 -9999 -9999 -9999 -9999 -9999 -9999 -9999 -9999 -9999 -9999 -9999 -9999 -9999 -9999 -9999 -9999 -9999 -9999 -9999 8.23714E-2 4.65811E-2 4.49912E-2 6.95633E-2 2.03833E-1 1.97324E-1 2.23173E-1 2.54483E-1 1.44259E-1 7.33752E-2 1.24062E-1 1.06011E-1 5.8758E-2 4.64579E-2 3.48469E-2 -9999 -9999 -9999 -9999 -9999 -9999 -9999 -9999 -9999 -9999 -9999 -9999 -9999 -9999 -9999 -9999 -9999 -9999 -9999 -9999 -9999 -9999 -9999 -9999 -9999 -9999 -9999 -9999 -9999 -9999 -9999 -9999 -9999 -9999 -9999 -9999 -9999 -9999 -9999 -9999 -9999 -9999 -9999 -9999 -9999 -9999 -9999 -9999
-9999 -9999 -9999 -9999 -9999 -9999 -9999 -9999 -9999 -9999 -9999 -9999 -9999 -9999 -9999 -9999 -9999 -9999 -9999 -9999 -9999 -9999 -9999 -9999 -9999 -9999 -9999 -9999 -9999 -9999 -9999 -9999 -9999 -9999 -9999 -9999 -9999 1.79127E-1 1.18932E-1 8.37433E-2 1.01725E-1 1.2146E-1 1.57226E-1 2.26109E-1 3.75223E-1 -9999 4.25842E-1 3.78724E-1 4.21037E-1 -9999 -9999 -9999 -9999 -9999 3.94686E-1 -9999 -9999 -9999 -9999 -9999 -9999 -9999 -9999 -9999 -9999 -9999 -9999 -9999 -9999 1.80651E-1 1.4034E-1 1.59212E-1 2.80604E-1 -9999 -9999 6.27709E-2 1.90958E-1 6.0782E-2 4.85527E-2 5.82582E-2 4.29847E-2 1.07769E-1 5.2426E-2 3.00446E-2 1.03741E-1 5.2204E-2 -9999 -9999 -9999 -9999 -9999 -9999 -9999 -9999 -9999 -9999 -9999 -9999 -9999 -9999 -9999 -9999 -9999 -9999 -9999 -9999 -9999 -9999 -9999 -9999 -9999 -9999 -9999 -9999 -9999 -9999 -9999 -9999 -9999 -9999 -9999 -9999 -9999 -9999 -9999 -9999 -9999 -9999 -9999 -9999 -9999 -9999 -9999 -9999 -9999 -9999
-9999 -9999 -9999 -9999 -9999 -9999 -9999 -9999 -9999 -9999 -9999 -9999 -9999 -9999 -9999 -9999 -9999 -9999 -9999 -9999 -9999 -9999 -9999 -9999 -9999 -9999 -9999 -9999 -9999 -9999 -9999 -9999 -9999 -9999 -9999 -9999 -9999 3.2754E-1 1.70435E-1 1.13471E-1 1.27015E-1 1.6615E-1 3.09004E-1 4.04419E-1 4.19289E-1 4.44645E-1 -9999 -9999 -9999 -9999 -9999 4.45188E-1 -9999 -9999 -9999 -9999 -9999 -9999 -9999 -9999 -9999 -9999 -9999 -9999 -9999 -9999 -9999 -9999 2.68539E-1 1.14445E-1 6.02848E-2 6.7037E-2 6.97217E-2 1.56238E-1 2.51542E-1 2.86996E-1 1.27323E-1 4.94019E-2 2.95015E-2 3.67282E-2 6.28627E-2 8.66784E-2 5.84624E-2 3.63464E-2 3.94424E-2 -9999 -9999 -9999 -9999 -9999 -9999 -9999 -9999 -9999 -9999 -9999 -9999 -9999 -9999 -9999 -9999 -9999 -9999 -9999 -9999 -9999 -9999 -9999 -9999 -9999 -9999 -9999 -9999 -9999 -9999 -9999 -9999 -9999 -9999 -9999 -9999 -9999 -9999 -9999 -9999 -9999 -9999 -9999 -9999 -9999 -9999 -9999 -9999 -9999 -9999 -9999
-9999 -9999 -9999 -9999 -9999 -9999 -9999 -9999 -9999 -9999 -9999 -9999 -9999 -9999 -9999 -9999 -9999 -9999 -9999 -9999 -9999 -9999 -9999 -9999 -9999 -9999 -9999 -9999 -9999 -9999 -9999 -9999 -9999 -9999 -9999 -9999 -9999 4.61095E-1 3.35322E-1 2.84363E-1 2.76977E-1 3.53814E-1 4.62038E-1 4.4121E-1 4.51925E-1 4.76454E-1 4.52546E-1 4.3145E-1 4.27124E-1 3.88819E-1 4.32536E-1 4.17537E-1 -9999 4.04402E-1 -9999 -9999 -9999 -9999 -9999 -9999 -9999 -9999 -9999 3.05635E-1 -9999 -9999 -9999 -9999 2.77297E-1 1.88003E-1 1.06129E-1 7.17055E-2 6.28597E-2 7.83981E-2 7.44267E-2 1.49181E-1 2.76694E-1 1.62051E-1 4.69073E-2 3.97889E-2 4.80928E-2 4.19569E-2 5.86312E-2 5.27812E-2 3.30069E-2 -9999 -9999 -9999 -9999 -9999 -9999 -9999 -9999 -9999 -9999 -9999 -9999 -9999 -9999 -9999 -9999 -9999 -9999 -9999 -9999 -9999 -9999 -9999 -9999 -9999 -9999 -9999 -9999 -9999 -9999 -9999 -9999 -9999 -9999 -9999 -9999 -9999 -9999 -9999 -9999 -9999 -9999 -9999 -9999 -9999 -9999 -9999 -9999 -9999 -9999 -9999
-9999 -9999 -9999 -9999 -9999 -9999 -9999 -9999 -9999 -9999 -9999 -9999 -9999 -9999 -9999 -9999 -9999 -9999 -9999 -9999 -9999 -9999 -9999 -9999 -9999 -9999 -9999 -9999 -9999 -9999 -9999 -9999 -9999 -9999 -9999 -9999 -9999 4.50459E-1 4.27812E-1 3.5602E-1 3.24349E-1 4.28149E-1 4.5465E-1 4.34188E-1 4.28226E-1 4.23478E-1 4.49708E-1 -9999 -9999 -9999 -9999 -9999 -9999 -9999 -9999 -9999 -9999 -9999 -9999 -9999 -9999 -9999 3.3021E-1 -9999 -9999 -9999 -9999 -9999 2.78529E-1 1.67059E-1 1.07482E-1 8.01319E-2 3.92454E-2 5.03811E-2 6.73984E-2 8.28969E-2 2.61776E-1 8.69389E-2 7.62199E-2 4.93072E-2 3.71876E-2 3.8407E-2 3.55846E-2 2.60693E-2 3.16181E-2 -9999 -9999 -9999 -9999 -9999 -9999 -9999 -9999 -9999 -9999 -9999 -9999 -9999 -9999 -9999 -9999 -9999 -9999 -9999 -9999 -9999 -9999 -9999 -9999 -9999 -9999 -9999 -9999 -9999 -9999 -9999 -9999 -9999 -9999 -9999 -9999 -9999 -9999 -9999 -9999 -9999 -9999 -9999 -9999 -9999 -9999 -9999 -9999 -9999 -9999 -9999
-9999 -9999 -9999 -9999 -9999 -9999 -9999 -9999 -9999 -9999 -9999 -9999 -9999 -9999 -9999 -9999 -9999 -9999 -9999 -9999 -9999 -9999 -9999 -9999 -9999 -9999 -9999 -9999 -9999 -9999 -9999 -9999 -9999 -9999 -9999 -9999 -9999 4.27861E-1 3.58927E-1 2.5534E-1 3.22489E-1 4.53947E-1 4.48463E-1 4.1126E-1 3.80411E-1 3.89947E-1 3.69174E-1 3.87534E-1 -9999 -9999 4.17722E-1 -9999 -9999 -9999 -9999 -9999 -9999 -9999 -9999 -9999 -9999 -9999 -9999 2.9503E-1 -9999 -9999 -9999 -9999 -9999 1.25124E-1 6.35914E-2 8.64448E-2 4.64483E-2 6.91489E-2 9.8792E-2 5.41251E-2 1.02659E-1 1.93101E-1 1.8532E-1 6.42099E-2 9.99179E-2 4.83219E-2 5.86173E-2 2.67814E-2 3.47733E-2 -9999 -9999 -9999 -9999 -9999 -9999 -9999 -9999 -9999 -9999 -9999 -9999 -9999 -9999 -9999 -9999 -9999 -9999 -9999 -9999 -9999 -9999 -9999 -9999 -9999 -9999 -9999 -9999 -9999 -9999 -9999 -9999 -9999 -9999 -9999 -9999 -9999 -9999 -9999 -9999 -9999 -9999 -9999 -9999 -9999 -9999 -9999 -9999 -9999 -9999 -9999
-9999 -9999 -9999 -9999 -9999 -9999 -9999 -9999 -9999 -9999 -9999 -9999 -9999 -9999 -9999 -9999 -9999 -9999 -9999 -9999 -9999 -9999 -9999 -9999 -9999 -9999 -9999 -9999 -9999 -9999 -9999 -9999 -9999 -9999 -9999 -9999 -9999 4.10909E-1 3.51611E-1 2.89399E-1 3.41027E-1 4.26092E-1 4.09308E-1 4.03096E-1 3.87116E-1 3.66563E-1 3.52789E-1 3.38143E-1 3.38273E-1 -9999 -9999 -9999 -9999 -9999 -9999 -9999 -9999 -9999 -9999 -9999 -9999 -9999 -9999 -9999 2.82052E-1 2.85777E-1 -9999 -9999 2.92341E-1 2.3726E-1 8.67616E-2 5.89492E-2 5.82986E-2 1.58388E-1 4.40554E-2 3.37846E-2 4.65291E-2 6.15945E-2 1.18516E-1 1.61225E-1 1.64614E-1 6.15132E-2 8.1009E-2 5.41102E-2 2.79078E-2 4.19902E-2 -9999 -9999 -9999 -9999 -9999 -9999 -9999 -9999 -9999 -9999 -9999 -9999 -9999 -9999 -9999 -9999 -9999 -9999 -9999 -9999 -9999 -9999 -9999 -9999 -9999 -9999 -9999 -9999 -9999 -9999 -9999 -9999 -9999 -9999 -9999 -9999 -9999 -9999 -9999 -9999 -9999 -9999 -9999 -9999 -9999 -9999 -9999 -9999 -9999 -9999
-9999 -9999 -9999 -9999 -9999 -9999 -9999 -9999 -9999 -9999 -9999 -9999 -9999 -9999 -9999 -9999 -9999 -9999 -9999 -9999 -9999 -9999 -9999 -9999 -9999 -9999 -9999 -9999 -9999 -9999 -9999 -9999 -9999 -9999 -9999 -9999 4.19062E-1 3.88588E-1 3.30904E-1 2.74758E-1 3.92179E-1 4.02503E-1 3.70768E-1 3.6448E-1 3.48809E-1 3.29009E-1 3.06585E-1 3.14445E-1 3.22981E-1 3.36226E-1 3.43575E-1 3.48709E-1 -9999 -9999 -9999 -9999 -9999 -9999 -9999 -9999 -9999 -9999 -9999 -9999 -9999 2.89578E-1 -9999 -9999 2.84837E-1 2.79547E-1 1.10096E-1 7.7482E-2 1.49007E-1 1.39588E-1 8.02251E-2 5.55463E-2 2.32506E-2 2.19106E-2 1.96846E-2 3.03597E-2 9.90399E-2 1.41272E-1 1.24132E-1 6.83995E-2 3.97562E-2 3.44134E-2 -9999 -9999 -9999 -9999 -9999 -9999 -9999 -9999 -9999 -9999 -9999 -9999 -9999 -9999 -9999 -9999 -9999 -9999 -9999 -9999 -9999 -9999 -9999 -9999 -9999 -9999 -9999 -9999 -9999 -9999 -9999 -9999 -9999 -9999 -9999 -9999 -9999 -9999 -9999 -9999 -9999 -9999 -9999 -9999 -9999 -9999 -9999 -9999 -9999 -9999
-9999 -9999 -9999 -9999 -9999 -9999 -9999 -9999 -9999 -9999 -9999 -9999 -9999 -9999 -9999 -9999 -9999 -9999 -9999 -9999 -9999 -9999 -9999 -9999 -9999 -9999 -9999 -9999 -9999 -9999 -9999 -9999 -9999 -9999 -9999 -9999 4.01884E-1 3.66491E-1 3.17565E-1 3.17858E-1 3.85317E-1 3.93591E-1 3.62034E-1 3.70892E-1 3.40172E-1 3.51693E-1 3.05875E-1 2.76073E-1 3.12254E-1 -9999 3.50891E-1 3.25605E-1 3.71404E-1 -9999 -9999 -9999 -9999 -9999 -9999 -9999 -9999 -9999 -9999 -9999 -9999 -9999 -9999 -9999 2.72788E-1 2.54584E-1 2.26609E-1 1.66622E-1 9.49835E-2 1.22117E-1 5.30926E-2 2.84795E-2 1.19586E-2 9.35287E-3 1.85773E-2 2.82713E-2 3.13228E-2 3.46432E-2 5.22573E-2 4.93061E-2 4.25002E-2 2.92952E-2 -9999 -9999 -9999 -9999 -9999 -9999 -9999 -9999 -9999 -9999 -9999 -9999 -9999 -9999 -9999 -9999 -9999 -9999 -9999 -9999 -9999 -9999 -9999 -9999 -9999 -9999 -9999 -9999 -9999 -9999 -9999 -9999 -9999 -9999 -9999 -9999 -9999 -9999 -9999 -9999 -9999 -9999 -9999 -9999 -9999 -9999 -9999 -9999 -9999 -9999
-9999 -9999 -9999 -9999 -9999 -9999 -9999 -9999 -9999 -9999 -9999 -9999 -9999 -9999 -9999 -9999 -9999 -9999 -9999 -9999 -9999 -9999 -9999 -9999 -9999 -9999 -9999 -9999 -9999 -9999 -9999 -9999 -9999 -9999 -9999 -9999 3.94751E-1 3.59378E-1 3.38319E-1 2.90978E-1 3.38171E-1 3.25972E-1 3.24643E-1 3.18089E-1 3.03313E-1 3.10709E-1 3.58273E-1 3.54553E-1 -9999 3.41263E-1 2.97336E-1 3.23667E-1 3.54122E-1 -9999 -9999 -9999 -9999 -9999 -9999 -9999 -9999 -9999 -9999 -9999 -9999 -9999 -9999 -9999 -9999 1.50306E-1 5.21424E-2 6.46188E-2 5.61144E-2 6.77233E-2 3.51133E-2 1.79638E-2 2.19215E-2 2.87618E-2 5.32457E-2 3.67439E-2 3.08533E-2 4.6968E-2 5.27728E-2 4.5608E-2 3.23089E-2 6.89923E-2 -9999 -9999 -9999 -9999 -9999 -9999 -9999 -9999 -9999 -9999 -9999 -9999 -9999 -9999 -9999 -9999 -9999 -9999 -9999 -9999 -9999 -9999 -9999 -9999 -9999 -9999 -9999 -9999 -9999 -9999 -9999 -9999 -9999 -9999 -9999 -9999 -9999 -9999 -9999 -9999 -9999 -9999 -9999 -9999 -9999 -9999 -9999 -9999 -9999 -9999
-9999 -9999 -9999 -9999 -9999 -9999 -9999 -9999 -9999 -9999 -9999 -9999 -9999 -9999 -9999 -9999 -9999 -9999 -9999 -9999 -9999 -9999 -9999 -9999 -9999 -9999 -9999 -9999 -9999 -9999 -9999 -9999 -9999 -9999 -9999 4.20525E-1 3.82214E-1 3.50796E-1 2.50221E-1 1.99375E-1 2.68245E-1 2.71928E-1 2.75291E-1 2.82063E-1 2.9387E-1 2.83039E-1 2.68794E-1 2.8749E-1 3.37054E-1 -9999 -9999 -9999 -9999 -9999 -9999 -9999 -9999 -9999 -9999 -9999 -9999 -9999 -9999 -9999 -9999 -9999 -9999 -9999 -9999 -9999 -9999 1.45585E-1 5.34779E-2 3.79066E-2 2.51794E-2 3.1978E-2 6.26255E-2 5.84035E-2 8.22314E-2 5.24038E-2 6.5159E-2 3.37239E-2 2.40817E-2 2.57425E-2 2.51876E-2 3.6524E-2 -9999 -9999 -9999 -9999 -9999 -9999 -9999 -9999 -9999 -9999 -9999 -9999 -9999 -9999 -9999 -9999 -9999 -9999 -9999 -9999 -9999 -9999 -9999 -9999 -9999 -9999 -9999 -9999 -9999 -9999 -9999 -9999 -9999 -9999 -9999 -9999 -9999 -9999 -9999 -9999 -9999 -9999 -9999 -9999 -9999 -9999 -9999 -9999 -9999 -9999
-9999 -9999 -9999 -9999 -9999 -9999 -9999 -9999 -9999 -9999 -9999 -9999 -9999 -9999 -9999 -9999 -9999 -9999 -9999 -9999 -9999 -9999 -9999 -9999 -9999 -9999 -9999 -9999 -9999 -9999 -9999 -9999 -9999 -9999 -9999 3.81752E-1 3.65358E-1 3.34325E-1 2.69096E-1 2.60144E-1 2.4275E-1 2.48756E-1 2.59159E-1 2.52629E-1 2.54583E-1 2.65315E-1 2.85148E-1 3.04665E-1 3.12234E-1 3.47867E-1 -9999 -9999 2.80142E-1 3.47027E-1 -9999 -9999 -9999 -9999 -9999 -9999 -9999 -9999 -9999 -9999 -9999 -9999 -9999 -9999 -9999 1.80935E-1 2.7375E-1 1.94704E-1 5.82205E-2 5.94461E-2 4.18417E-2 3.51522E-2 1.19327E-1 3.71579E-2 7.55614E-2 3.25643E-2 2.7576E-2 4.34014E-2 3.38418E-2 2.97436E-2 4.09659E-2 -9999 -9999 -9999 -9999 -9999 -9999 -9999 -9999 -9999 -9999 -9999 -9999 -9999 -9999 -9999 -9999 -9999 -9999 -9999 -9999 -9999 -9999 -9999 -9999 -9999 -9999 -9999 -9999 -9999 -9999 -9999 -9999 -9999 -9999 -9999 -9999 -9999 -9999 -9999 -9999 -9999 -9999 -9999 -9999 -9999 -9999 -9999 -9999 -9999 -9999 -9999
-9999 -9999 -9999 -9999 -9999 -9999 -9999 -9999 -9999 -9999 -9999 -9999 -9999 -9999 -9999 -9999 -9999 -9999 -9999 -9999 -9999 -9999 -9999 -9999 -9999 -9999 -9999 -9999 -9999 -9999 -9999 -9999 -9999 -9999 3.97381E-1 3.80449E-1 3.73714E-1 3.42224E-1 2.9356E-1 2.19236E-1 2.03738E-1 2.1056E-1 2.27049E-1 2.25361E-1 2.19735E-1 2.43592E-1 2.62245E-1 2.80553E-1 3.01198E-1 2.80321E-1 2.86953E-1 -9999 -9999 -9999 2.80468E-1 2.78038E-1 -9999 -9999 -9999 -9999 -9999 -9999 -9999 -9999 -9999 -9999 -9999 -9999 -9999 -9999 2.70662E-1 2.17369E-1 1.53528E-1 2.02827E-1 1.92365E-1 7.24676E-2 1.54238E-1 6.8698E-2 7.19037E-2 3.11865E-2 2.56429E-2 2.45111E-2 1.74599E-2 2.81679E-2 6.34319E-2 -9999 -9999 -9999 -9999 -9999 -9999 -9999 -9999 -9999 -9999 -9999 -9999 -9999 -9999 -9999 -9999 -9999 -9999 -9999 -9999 -9999 -9999 -9999 -9999 -9999 -9999 -9999 -9999 -9999 -9999 -9999 -9999 -9999 -9999 -9999 -9999 -9999 -9999 -9999 -9999 -9999 -9999 -9999 -9999 -9999 -9999 -9999 -9999 -9999 -9999 -9999
-9999 -9999 -9999 -9999 -9999 -9999 -9999 -9999 -9999 -9999 -9999 -9999 -9999 -9999 -9999 -9999 -9999 -9999 -9999 -9999 -9999 -9999 -9999 -9999 -9999 -9999 -9999 -9999 -9999 -9999 -9999 -9999 -9999 -9999 3.95895E-1 3.43091E-1 3.27121E-1 3.32831E-1 2.46665E-1 2.02875E-1 1.95777E-1 2.12819E-1 2.43755E-1 2.39716E-1 2.28506E-1 2.46212E-1 2.28447E-1 2.22424E-1 2.90284E-1 2.4976E-1 -9999 3.30613E-1 -9999 -9999 -9999 -9999 -9999 -9999 -9999 -9999 -9999 -9999 -9999 -9999 -9999 -9999 -9999 -9999 1.55523E-1 2.66288E-1 9.33476E-2 6.33518E-2 2.17347E-1 5.64427E-2 9.4897E-2 2.04165E-1 1.80327E-1 3.70645E-2 4.31247E-2 1.00595E-1 9.79379E-2 3.01579E-2 2.04798E-2 3.35261E-2 2.25065E-2 -9999 -9999 -9999 -9999 -9999 -9999 -9999 -9999 -9999 -9999 -9999 -9999 -9999 -9999 -9999 -9999 -9999 -9999 -9999 -9999 -9999 -9999 -9999 -9999 -9999 -9999 -9999 -9999 -9999 -9999 -9999 -9999 -9999 -9999 -9999 -9999 -9999 -9999 -9999 -9999 -9999 -9999 -9999 -9999 -9999 -9999 -9999 -9999 -9999 -9999 -9999
-9999 -9999 -9999 -9999 -9999 -9999 -9999 -9999 -9999 -9999 -9999 -9999 -9999 -9999 -9999 -9999 -9999 -9999 -9999 -9999 -9999 -9999 -9999 -9999 -9999 -9999 -9999 -9999 -9999 -9999 -9999 -9999 3.96929E-1 3.6454E-1 3.42899E-1 3.33738E-1 3.1283E-1 3.11446E-1 2.42123E-1 2.05026E-1 1.83679E-1 1.9403E-1 2.09582E-1 2.07983E-1 2.02547E-1 2.48965E-1 2.42367E-1 2.05782E-1 2.46251E-1 2.91083E-1 2.91755E-1 2.75537E-1 -9999 -9999 -9999 -9999 -9999 -9999 -9999 -9999 -9999 -9999 -9999 -9999 -9999 -9999 -9999 1.21271E-1 7.9688E-2 1.76382E-1 1.30982E-1 3.95479E-2 1.27292E-1 7.06024E-2 1.11012E-1 2.51975E-1 2.31131E-1 7.9453E-2 9.19276E-2 6.12695E-2 2.53029E-2 3.09656E-2 4.09787E-2 1.9576E-2 2.92622E-2 4.04105E-2 -9999 -9999 -9999 -9999 -9999 -9999 -9999 -9999 -9999 -9999 -9999 -9999 -9999 -9999 -9999 -9999 -9999 -9999 -9999 -9999 -9999 -9999 -9999 -9999 -9999 -9999 -9999 -9999 -9999 -9999 -9999 -9999 -9999 -9999 -9999 -9999 -9999 -9999 -9999 -9999 -9999 -9999 -9999 -9999 -9999 -9999 -9999 -9999 -9999 -9999
-9999 -9999 -9999 -9999 -9999 -9999 -9999 -9999 -9999 -9999 -9999 -9999 -9999 -9999 -9999 -9999 -9999 -9999 -9999 -9999 -9999 -9999 -9999 -9999 -9999 -9999 -9999 -9999 -9999 -9999 -9999 -9999 -9999 3.42377E-1 3.06982E-1 2.98263E-1 2.83454E-1 2.90457E-1 2.35824E-1 2.46909E-1 1.97836E-1 2.13757E-1 1.93104E-1 1.95589E-1 2.04108E-1 2.57235E-1 -9999 2.42684E-1 2.35715E-1 -9999 -9999 2.83992E-1 2.89864E-1 -9999 -9999 -9999 -9999 -9999 -9999 -9999 -9999 -9999 -9999 -9999 -9999 -9999 2.2091E-1 1.06916E-1 6.13323E-2 5.27906E-2 7.77826E-2 1.1557E-1 8.03315E-2 4.40094E-2 6.81372E-2 5.4648E-2 2.24675E-1 1.66163E-1 3.35463E-2 4.02013E-2 4.42736E-2 3.24149E-2 7.41319E-2 3.97208E-2 2.9998E-2 2.97365E-2 6.5201E-2 1.02434E-1 -9999 -9999 -9999 -9999 -9999 -9999 -9999 -9999 -9999 -9999 -9999 -9999 -9999 -9999 -9999 -9999 -9999 -9999 -9999 -9999 -9999 -9999 -9999 -9999 -9999 -9999 -9999 -9999 -9999 -9999 -9999 -9999 -9999 -9999 -9999 -9999 -9999 -9999 -9999 -9999 -9999 -9999 -9999 -9999 -9999 -9999 -9999 -9999
-9999 -9999 -9999 -9999 -9999 -9999 -9999 -9999 -9999 -9999 -9999 -9999 -9999 -9999 -9999 -9999 -9999 -9999 -9999 -9999 -9999 -9999 -9999 -9999 -9999 -9999 -9999 -9999 -9999 -9999 -9999 -9999 3.66262E-1 3.35483E-1 3.26158E-1 2.9671E-1 2.93094E-1 2.60373E-1 2.31774E-1 2.30441E-1 2.31793E-1 2.23379E-1 2.21575E-1 2.15555E-1 1.85135E-1 2.46748E-1 -9999 -9999 -9999 -9999 2.5338E-1 -9999 -9999 -9999 -9999 -9999 -9999 -9999 -9999 -9999 -9999 -9999 -9999 -9999 -9999 -9999 -9999 1.11371E-1 3.79184E-2 4.73184E-2 4.75311E-2 4.02137E-2 1.03416E-1 5.18031E-2 3.67898E-2 2.98606E-2 1.686E-1 1.49701E-1 3.53819E-2 2.85649E-2 2.95356E-2 2.31248E-2 5.52166E-2 7.80388E-2 2.80306E-2 3.77992E-2 4.46076E-2 9.97159E-2 4.80684E-2 5.83461E-2 5.50552E-2 2.20417E-2 2.60969E-2 -9999 -9999 -9999 -9999 -9999 -9999 -9999 -9999 -9999 -9999 -9999 -9999 -9999 -9999 -9999 -9999 -9999 -9999 -9999 -9999 -9999 -9999 -9999 -9999 -9999 -9999 -9999 -9999 -9999 -9999 -9999 -9999 -9999 -9999 -9999 -9999 -9999 -9999 -9999 -9999 -9999 -9999 -9999
-9999 -9999 -9999 -9999 -9999 -9999 -9999 -9999 -9999 -9999 -9999 -9999 -9999 -9999 -9999 -9999 -9999 -9999 -9999 -9999 -9999 -9999 -9999 -9999 -9999 -9999 -9999 -9999 -9999 -9999 -9999 3.28924E-1 3.2262E-1 3.19237E-1 3.01558E-1 2.81333E-1 2.59774E-1 2.43473E-1 1.81519E-1 1.77864E-1 1.83703E-1 1.82456E-1 1.8083E-1 1.73102E-1 1.71363E-1 2.01859E-1 2.73686E-1 2.62877E-1 -9999 2.6802E-1 -9999 -9999 -9999 -9999 -9999 -9999 -9999 -9999 -9999 -9999 -9999 -9999 -9999 -9999 -9999 -9999 -9999 1.1162E-1 2.074E-2 2.09034E-2 4.11137E-2 3.52706E-2 4.65708E-2 6.13648E-2 4.0142E-2 6.38874E-2 1.49646E-1 2.21924E-1 9.85716E-2 3.84798E-2 3.2336E-2 8.44006E-2 4.20667E-2 1.98734E-2 2.25294E-2 2.59505E-2 3.17527E-2 4.5243E-2 6.23473E-2 3.75181E-2 1.48512E-1 1.29344E-1 1.13566E-1 1.00646E-1 5.63247E-2 -9999 -9999 -9999 -9999 -9999 -9999 -9999 -9999 -9999 -9999 -9999 -9999 -9999 -9999 -9999 -9999 -9999 -9999 -9999 -9999 -9999 -9999 -9999 -9999 -9999 -9999 -9999 -9999 -9999 -9999 -9999 -9999 -9999 -9999 -9999 -9999 -9999 -9999 -9999 -9999 -9999
-9999 -9999 -9999 -9999 -9999 -9999 -9999 -9999 -9999 -9999 -9999 -9999 -9999 -9999 -9999 -9999 -9999 -9999 -9999 -9999 -9999 -9999 -9999 -9999 -9999 -9999 -9999 -9999 -9999 -9999 -9999 3.09784E-1 3.01755E-1 2.86748E-1 2.70024E-1 2.48996E-1 2.17448E-1 2.20503E-1 1.97221E-1 1.70064E-1 1.79935E-1 1.77619E-1 1.82291E-1 1.74265E-1 1.63094E-1 1.66948E-1 2.57252E-1 2.67953E-1 -9999 -9999 -9999 -9999 -9999 -9999 -9999 -9999 -9999 -9999 -9999 -9999 -9999 -9999 -9999 -9999 -9999 -9999 -9999 1.50067E-1 5.50439E-2 3.74244E-2 3.02326E-2 5.01287E-2 7.03466E-2 4.06533E-2 5.48582E-2 7.9529E-2 2.77539E-2 1.38659E-1 2.10509E-1 1.71887E-1 1.19665E-1 2.83699E-2 1.98595E-2 2.64359E-2 3.723E-2 2.20432E-2 1.90773E-2 2.68032E-2 5.57027E-2 1.36849E-1 1.22378E-1 1.08653E-1 4.49635E-2 3.05601E-2 2.15873E-2 -9999 -9999 -9999 -9999 -9999 -9999 -9999 -9999 -9999 -9999 -9999 -9999 -9999 -9999 -9999 -9999 -9999 -9999 -9999 -9999 -9999 -9999 -9999 -9999 -9999 -9999 -9999 -9999 -9999 -9999 -9999 -9999 -9999 -9999 -9999 -9999 -9999 -9999 -9999 -9999 -9999
-9999 -9999 -9999 -9999 -9999 -9999 -9999 -9999 -9999 -9999 -9999 -9999 -9999 -9999 -9999 -9999 -9999 -9999 -9999 -9999 -9999 -9999 -9999 -9999 -9999 -9999 -9999 -9999 -9999 -9999 -9999 3.02991E-1 2.57548E-1 2.2539E-1 2.43674E-1 2.76271E-1 2.36816E-1 2.44873E-1 2.23981E-1 1.93425E-1 2.13742E-1 2.04986E-1 2.0517E-1 2.07379E-1 1.88417E-1 1.21792E-1 1.8959E-1 2.21096E-1 -9999 -9999 -9999 -9999 -9999 -9999 -9999 -9999 -9999 -9999 -9999 -9999 -9999 -9999 -9999 -9999 2.17171E-1 1.94267E-1 2.11881E-1 1.9847E-1 1.64863E-1 9.05643E-2 3.11754E-2 9.73448E-2 3.0119E-2 2.56536E-2 1.3545E-2 1.52245E-2 2.30294E-2 8.08262E-2 1.4405E-1 1.43368E-1 1.86634E-1 6.26049E-2 1.92692E-2 2.91754E-2 2.24546E-2 5.30093E-2 4.12241E-2 4.28236E-2 5.93381E-2 9.23478E-2 1.24742E-1 6.67404E-2 3.22165E-2 4.2258E-2 2.17927E-2 -9999 -9999 -9999 -9999 -9999 -9999 -9999 -9999 -9999 -9999 -9999 -9999 -9999 -9999 -9999 -9999 -9999 -9999 -9999 -9999 -9999 -9999 -9999 -9999 -9999 -9999 -9999 -9999 -9999 -9999 -9999 -9999 -9999 -9999 -9999 -9999 -9999 -9999 -9999 -9999 -9999
-9999 -9999 -9999 -9999 -9999 -9999 -9999 -9999 -9999 -9999 -9999 -9999 -9999 -9999 -9999 -9999 -9999 -9999 -9999 -9999 -9999 -9999 -9999 -9999 -9999 -9999 -9999 -9999 -9999 -9999 -9999 -9999 -9999 -9999 -9999 3.0212E-1 3.0672E-1 2.96942E-1 2.64381E-1 2.29613E-1 2.40092E-1 2.3061E-1 2.02186E-1 2.18479E-1 2.45455E-1 2.02242E-1 1.40767E-1 -9999 -9999 -9999 -9999 -9999 -9999 -9999 -9999 -9999 -9999 -9999 -9999 -9999 -9999 -9999 -9999 1.93242E-1 1.59652E-1 1.0722E-1 1.432E-1 1.54022E-1 1.98264E-1 1.71104E-1 1.05373E-1 5.1247E-2 3.83701E-2 6.05498E-2 2.95977E-2 9.72611E-3 1.39381E-2 3.5274E-2 6.85351E-2 2.72596E-2 1.21205E-1 1.72503E-1 6.2652E-2 5.15675E-2 2.16684E-2 1.941E-2 3.63901E-2 1.24063E-1 1.45052E-1 7.66168E-2 2.34671E-2 3.33416E-2 -9999 -9999 -9999 -9999 -9999 -9999 -9999 -9999 -9999 -9999 -9999 -9999 -9999 -9999 -9999 -9999 -9999 -9999 -9999 -9999 -9999 -9999 -9999 -9999 -9999 -9999 -9999 -9999 -9999 -9999 -9999 -9999 -9999 -9999 -9999 -9999 -9999 -9999 -9999 -9999 -9999 -9999 -9999 -9999
-9999 -9999 -9999 -9999 -9999 -9999 -9999 -9999 -9999 -9999 -9999 -9999 -9999 -9999 -9999 -9999 -9999 -9999 -9999 -9999 -9999 -9999 -9999 -9999 -9999 -9999 -9999 -9999 -9999 -9999 -9999 -9999 -9999 -9999 -9999 -9999 -9999 2.9151E-1 -9999 -9999 2.68737E-1 -9999 2.22661E-1 -9999 2.10345E-1 -9999 1.12279E-1 1.91638E-1 -9999 -9999 -9999 -9999 -9999 -9999 -9999 -9999 -9999 -9999 -9999 -9999 -9999 -9999 -9999 1.65788E-1 1.57396E-1 9.09596E-2 6.45184E-2 1.05138E-1 1.04916E-1 1.68423E-1 1.12811E-1 3.31393E-2 5.25447E-2 7.59164E-2 1.79267E-2 1.82991E-2 1.68346E-2 1.73779E-2 5.10502E-2 5.35076E-2 2.70771E-2 7.93147E-2 2.36835E-1 1.49496E-1 2.81996E-2 3.51296E-2 9.41707E-2 8.72536E-2 7.08856E-2 2.90166E-2 2.82822E-2 -9999 -9999 -9999 -9999 -9999 -9999 -9999 -9999 -9999 -9999 -9999 -9999 -9999 -9999 -9999 -9999 -9999 -9999 -9999 -9999 -9999 -9999 -9999 -9999 -9999 -9999 -9999 -9999 -9999 -9999 -9999 -9999 -9999 -9999 -9999 -9999 -9999 -9999 -9999 -9999 -9999 -9999 -9999 -9999 -9999
-9999 -9999 -9999 -9999 -9999 -9999 -9999 -9999 -9999 -9999 -9999 -9999 -9999 -9999 -9999 -9999 -9999 -9999 -9999 -9999 -9999 -9999 -9999 -9999 -9999 -9999 -9999 -9999 -9999 -9999 -9999 -9999 -9999 3.01007E-1 -9999 -9999 -9999 -9999 -9999 -9999 -9999 -9999 -9999 2.31951E-1 -9999 -9999 -9999 -9999 -9999 -9999 -9999 -9999 -9999 -9999 -9999 -9999 -9999 -9999 -9999 -9999 -9999 -9999 -9999 1.60012E-1 1.5074E-1 1.37801E-1 1.24756E-1 1.24163E-1 3.72434E-2 4.56585E-2 1.04699E-1 1.28646E-1 1.3247E-1 6.41192E-2 5.25042E-2 2.74035E-2 1.881E-2 1.98302E-2 5.08896E-2 8.92441E-2 6.58143E-2 8.33769E-2 2.20485E-1 2.2445E-1 2.62886E-2 7.21534E-2 6.07181E-2 2.6487E-2 2.99167E-2 2.72664E-2 2.39733E-2 -9999 -9999 -9999 -9999 -9999 -9999 -9999 -9999 -9999 -9999 -9999 -9999 -9999 -9999 -9999 -9999 -9999 -9999 -9999 -9999 -9999 -9999 -9999 -9999 -9999 -9999 -9999 -9999 -9999 -9999 -9999 -9999 -9999 -9999 -9999 -9999 -9999 -9999 -9999 -9999 -9999 -9999 -9999 -9999 -9999
-9999 -9999 -9999 -9999 -9999 -9999 -9999 -9999 -9999 -9999 -9999 -9999 -9999 -9999 -9999 -9999 -9999 -9999 -9999 -9999 -9999 -9999 -9999 -9999 -9999 -9999 -9999 -9999 -9999 -9999 -9999 -9999 -9999 -9999 -9999 -9999 -9999 -9999 -9999 -9999 -9999 -9999 -9999 -9999 -9999 -9999 -9999 -9999 -9999 -9999 -9999 -9999 -9999 -9999 -9999 -9999 -9999 -9999 -9999 -9999 -9999 -9999 1.66315E-1 1.5799E-1 8.48677E-2 8.25729E-2 7.78941E-2 6.38935E-2 2.59237E-2 1.87218E-2 2.65781E-2 2.76151E-2 8.25407E-2 5.32307E-2 2.48073E-2 1.47033E-2 1.93258E-2 4.19375E-2 1.01373E-1 1.02805E-1 2.30407E-2 2.39727E-2 4.561E-2 1.26118E-1 1.11025E-1 1.4868E-1 2.96339E-2 2.27924E-2 2.85298E-2 2.17424E-2 -9999 -9999 -9999 -9999 -9999 -9999 -9999 -9999 -9999 -9999 -9999 -9999 -9999 -9999 -9999 -9999 -9999 -9999 -9999 -9999 -9999 -9999 -9999 -9999 -9999 -9999 -9999 -9999 -9999 -9999 -9999 -9999 -9999 -9999 -9999 -9999 -9999 -9999 -9999 -9999 -9999 -9999 -9999 -9999 -9999 -9999
-9999 -9999 -9999 -9999 -9999 -9999 -9999 -9999 -9999 -9999 -9999 -9999 -9999 -9999 -9999 -9999 -9999 -9999 -9999 -9999 -9999 -9999 -9999 -9999 -9999 -9999 -9999 -9999 -9999 -9999 -9999 -9999 -9999 -9999 -9999 -9999 -9999 -9999 -9999 -9999 -9999 -9999 -9999 -9999 -9999 -9999 -9999 -9999 -9999 -9999 -9999 -9999 -9999 -9999 -9999 -9999 -9999 -9999 -9999 -9999 -9999 -9999 -9999 4.20553E-2 1.17282E-1 6.90994E-2 5.3462E-2 2.85278E-2 1.14149E-2 1.33227E-2 1.32707E-2 2.03256E-2 2.04839E-2 4.26877E-2 4.53121E-2 1.58236E-2 1.70981E-2 3.19707E-2 2.79768E-2 1.03556E-1 3.11651E-2 1.84943E-2 1.74727E-2 2.34184E-2 1.01573E-1 1.2749E-1 4.46308E-2 4.02764E-2 4.84995E-2 2.65611E-2 2.82971E-2 3.35948E-2 -9999 -9999 -9999 -9999 -9999 -9999 -9999 -9999 -9999 -9999 -9999 -9999 -9999 -9999 -9999 -9999 -9999 -9999 -9999 -9999 -9999 -9999 -9999 -9999 -9999 -9999 -9999 -9999 -9999 -9999 -9999 -9999 -9999 -9999 -9999 -9999 -9999 -9999 -9999 -9999 -9999 -9999 -9999 -9999
-9999 -9999 -9999 -9999 -9999 -9999 -9999 -9999 -9999 -9999 -9999 -9999 -9999 -9999 -9999 -9999 -9999 -9999 -9999 -9999 -9999 -9999 3.14388E-1 -9999 -9999 -9999 -9999 -9999 -9999 -9999 -9999 -9999 -9999 -9999 -9999 -9999 -9999 -9999 -9999 -9999 -9999 -9999 -9999 -9999 -9999 -9999 -9999 -9999 -9999 -9999 -9999 -9999 -9999 -9999 -9999 -9999 -9999 -9999 -9999 -9999 -9999 -9999 -9999 -9999 1.08667E-1 1.06291E-1 5.03354E-2 1.59847E-2 1.31658E-2 3.86476E-2 6.23482E-2 5.05021E-2 2.11068E-2 1.47353E-2 2.09293E-2 2.029E-2 1.47965E-2 1.58401E-2 2.50349E-2 9.96336E-2 3.21162E-2 1.96505E-2 1.94244E-2 2.4758E-2 4.43008E-2 9.27498E-2 5.64667E-2 2.77277E-2 2.30553E-2 2.5752E-2 3.77536E-2 -9999 -9999 -9999 -9999 -9999 -9999 -9999 -9999 -9999 -9999 -9999 -9999 -9999 -9999 -9999 -9999 -9999 -9999 -9999 -9999 -9999 -9999 -9999 -9999 -9999 -9999 -9999 -9999 -9999 -9999 -9999 -9999 -9999 -9999 -9999 -9999 -9999 -9999 -9999 -9999 -9999 -9999 -9999 -9999 -9999
-9999 -9999 -9999 -9999 -9999 -9999 -9999 -9999 -9999 -9999 -9999 -9999 -9999 -9999 -9999 -9999 -9999 -9999 -9999 -9999 2.83322E-1 3.27252E-1 2.88874E-1 2.51321E-1 2.02745E-1 3.25101E-1 -9999 -9999 -9999 -9999 -9999 -9999 -9999 -9999 -9999 -9999 -9999 -9999 -9999 -9999 -9999 -9999 -9999 -9999 -9999 -9999 -9999 -9999 -9999 -9999 -9999 -9999 -9999 -9999 -9999 -9999 -9999 -9999 -9999 -9999 -9999 -9999 -9999 -9999 7.76988E-2 1.17926E-1 5.25486E-2 7.36434E-2 8.95221E-2 8.0833E-2 5.45756E-2 1.88556E-2 1.94373E-2 1.2458E-2 1.67864E-2 2.6562E-2 1.93935E-2 1.45168E-2 2.2983E-2 8.38594E-2 4.26431E-2 1.73513E-2 1.88896E-2 2.09392E-2 2.86349E-2 9.24684E-2 1.50631E-1 7.25517E-2 3.74781E-2 2.84859E-2 2.06909E-2 2.59817E-2 4.03552E-2 8.89294E-2 -9999 -9999 -9999 -9999 -9999 -9999 -9999 -9999 -9999 -9999 -9999 -9999 -9999 -9999 -9999 -9999 -9999 -9999 -9999 -9999 -9999 -9999 -9999 -9999 -9999 -9999 -9999 -9999 -9999 -9999 -9999 -9999 -9999 -9999 -9999 -9999 -9999 -9999 -9999 -9999 -9999 -9999
-9999 -9999 -9999 -9999 -9999 -9999 -9999 -9999 -9999 -9999 -9999 -9999 -9999 -9999 -9999 -9999 -9999 -9999 -9999 -9999 -9999 2.47902E-1 2.46767E-1 2.20163E-1 1.91976E-1 2.19445E-1 2.66545E-1 -9999 -9999 -9999 -9999 -9999 -9999 -9999 -9999 -9999 -9999 -9999 -9999 -9999 -9999 -9999 -9999 -9999 -9999 -9999 -9999 -9999 -9999 -9999 -9999 -9999 -9999 -9999 -9999 -9999 -9999 -9999 -9999 -9999 -9999 -9999 -9999 -9999 -9999 -9999 1.50675E-1 8.16006E-2 1.05889E-1 1.23458E-1 7.2872E-2 3.89983E-2 2.03253E-2 2.73638E-2 2.2875E-2 1.72314E-2 3.75552E-2 1.95243E-2 1.709E-2 6.04089E-2 7.36872E-2 1.96338E-2 1.71484E-2 2.13937E-2 4.52287E-2 7.37795E-2 4.1617E-2 1.4395E-1 1.01441E-1 8.4236E-2 4.92866E-2 1.04997E-1 1.43509E-1 1.40315E-1 1.19732E-1 8.50597E-2 -9999 -9999 -9999 -9999 -9999 -9999 -9999 -9999 -9999 -9999 -9999 -9999 -9999 -9999 -9999 -9999 -9999 -9999 -9999 -9999 -9999 -9999 -9999 -9999 -9999 -9999 -9999 -9999 -9999 -9999 -9999 -9999 -9999 -9999 -9999 -9999 -9999 -9999 -9999 -9999
-9999 -9999 -9999 -9999 -9999 -9999 -9999 -9999 -9999 -9999 -9999 -9999 -9999 -9999 -9999 -9999 -9999 -9999 -9999 -9999 -9999 2.22783E-1 2.22777E-1 -9999 -9999 -9999 -9999 -9999 -9999 -9999 -9999 -9999 -9999 -9999 -9999 -9999 -9999 -9999 -9999 -9999 -9999 -9999 -9999 -9999 -9999 -9999 -9999 -9999 -9999 -9999 -9999 -9999 -9999 -9999 -9999 -9999 -9999 -9999 -9999 -9999 -9999 -9999 -9999 1.48277E-1 -9999 1.32159E-1 1.05206E-1 1.18472E-1 7.83055E-2 9.52642E-2 1.01165E-1 6.74802E-2 4.2085E-2 3.11924E-2 2.24012E-2 1.81282E-2 2.37778E-2 4.89362E-2 6.06843E-2 1.20452E-1 9.15965E-2 2.04154E-2 1.90639E-2 3.50166E-2 7.45353E-2 4.58211E-2 8.96832E-2 1.35088E-1 1.0223E-1 1.24487E-1 1.4283E-1 1.23694E-1 8.90261E-2 5.02412E-2 4.4324E-2 9.55299E-2 3.7168E-2 3.87248E-2 -9999 -9999 -9999 -9999 -9999 -9999 -9999 -9999 -9999 -9999 -9999 -9999 -9999 -9999 -9999 -9999 -9999 -9999 -9999 -9999 -9999 -9999 -9999 -9999 -9999 -9999 -9999 -9999 -9999 -9999 -9999 -9999 -9999 -9999 -9999 -9999 -9999 -9999
-9999 -9999 -9999 -9999 -9999 -9999 -9999 -9999 -9999 -9999 -9999 -9999 -9999 -9999 -9999 -9999 -9999 -9999 -9999 -9999 -9999 -9999 -9999 -9999 -9999 -9999 -9999 -9999 -9999 -9999 -9999 -9999 -9999 -9999 -9999 -9999 -9999 -9999 -9999 -9999 -9999 -9999 -9999 -9999 -9999 -9999 -9999 -9999 -9999 -9999 -9999 -9999 -9999 -9999 -9999 -9999 -9999 -9999 -9999 -9999 -9999 -9999 -9999 -9999 9.00283E-2 3.66923E-2 3.08055E-2 7.59801E-2 -9999 6.04408E-2 7.66186E-2 6.53343E-2 4.5009E-2 2.64982E-2 2.23726E-2 1.87556E-2 1.28659E-2 2.22334E-2 2.16545E-2 7.28794E-2 1.21649E-1 3.20474E-2 2.26206E-2 9.50665E-2 1.18652E-1 1.03889E-1 3.0408E-2 2.12992E-2 4.00897E-2 3.21225E-2 3.63911E-2 3.7368E-2 5.6857E-2 3.56731E-2 6.4025E-2 5.20888E-2 2.40311E-2 2.34342E-2 -9999 -9999 -9999 -9999 -9999 -9999 -9999 -9999 -9999 -9999 -9999 -9999 -9999 -9999 -9999 -9999 -9999 -9999 -9999 -9999 -9999 -9999 -9999 -9999 -9999 -9999 -9999 -9999 -9999 -9999 -9999 -9999 -9999 -9999 -9999 -9999 -9999 -9999
-9999 -9999 -9999 -9999 -9999 -9999 -9999 -9999 -9999 -9999 -9999 -9999 -9999 -9999 -9999 -9999 -9999 -9999 -9999 -9999 -9999 -9999 -9999 -9999 -9999 -9999 -9999 -9999 -9999 -9999 -9999 -9999 -9999 -9999 -9999 -9999 -9999 -9999 -9999 -9999 -9999 -9999 -9999 -9999 -9999 -9999 -9999 -9999 -9999 -9999 -9999 -9999 -9999 -9999 -9999 -9999 -9999 -9999 -9999 -9999 -9999 -9999 -9999 -9999 -9999 3.96645E-2 4.76886E-2 4.15024E-2 -9999 3.05972E-2 6.15555E-2 2.48157E-2 2.75108E-2 4.44493E-2 5.38285E-2 2.73987E-2 1.46542E-2 2.1702E-2 2.15967E-2 8.71583E-2 7.03084E-2 1.03813E-1 8.88613E-2 1.19736E-1 6.77511E-2 3.02358E-2 3.76417E-2 3.13504E-2 2.98154E-2 2.10387E-2 2.60529E-2 2.70966E-2 8.41349E-2 5.47677E-2 4.26277E-2 -9999 -9999 -9999 -9999 -9999 -9999 -9999 -9999 -9999 -9999 -9999 -9999 -9999 -9999 -9999 -9999 -9999 -9999 -9999 -9999 -9999 -9999 -9999 -9999 -9999 -9999 -9999 -9999 -9999 -9999 -9999 -9999 -9999 -9999 -9999 -9999 -9999 -9999 -9999 -9999 -9999
-9999 -9999 -9999 -9999 -9999 -9999 -9999 -9999 -9999 -9999 -9999 -9999 -9999 -9999 -9999 -9999 -9999 -9999 -9999 -9999 -9999 -9999 -9999 -9999 -9999 -9999 -9999 -9999 -9999 -9999 -9999 -9999 -9999 -9999 -9999 -9999 -9999 -9999 -9999 -9999 -9999 -9999 -9999 1.41965E-1 -9999 -9999 -9999 -9999 -9999 -9999 -9999 -9999 -9999 -9999 -9999 -9999 -9999 -9999 -9999 -9999 -9999 -9999 -9999 -9999 -9999 1.23451E-1 -9999 1.01183E-1 -9999 1.99138E-2 4.59156E-2 1.81493E-2 1.87184E-2 1.63506E-2 1.68624E-2 2.36562E-2 1.70525E-2 2.58663E-2 4.56473E-2 1.1643E-1 3.36119E-2 2.86015E-2 2.0907E-2 5.87811E-2 3.58984E-2 1.88006E-2 2.01233E-2 3.97529E-2 2.2478E-2 2.92015E-2 2.779E-2 6.24201E-2 7.87719E-2 2.90761E-2 2.10865E-2 -9999 -9999 -9999 -9999 -9999 -9999 -9999 -9999 -9999 -9999 -9999 -9999 -9999 -9999 -9999 -9999 -9999 -9999 -9999 -9999 -9999 -9999 -9999 -9999 -9999 -9999 -9999 -9999 -9999 -9999 -9999 -9999 -9999 -9999 -9999 -9999 -9999 -9999 -9999 -9999 -9999
-9999 -9999 -9999 -9999 -9999 -9999 -9999 -9999 -9999 -9999 -9999 -9999 -9999 -9999 -9999 -9999 -9999 -9999 -9999 -9999 -9999 -9999 -9999 -9999 -9999 -9999 -9999 -9999 -9999 -9999 -9999 -9999 -9999 -9999 -9999 -9999 -9999 1.68005E-1 1.44206E-1 1.52663E-1 -9999 -9999 -9999 1.23305E-1 1.16517E-1 1.22735E-1 -9999 -9999 -9999 -9999 -9999 -9999 -9999 -9999 -9999 -9999 -9999 -9999 -9999 -9999 -9999 -9999 -9999 -9999 1.04169E-1 1.28774E-1 4.97208E-2 3.52726E-2 1.12494E-1 4.48167E-2 6.97644E-2 2.07941E-2 2.94877E-2 1.62479E-2 2.47236E-2 1.7839E-2 1.45709E-2 2.09084E-2 4.07375E-2 1.11865E-1 2.48833E-2 1.76542E-2 2.49885E-2 3.51633E-2 4.90301E-2 3.18891E-2 2.28057E-2 2.46703E-2 2.23612E-2 2.28243E-2 3.30229E-2 6.29369E-2 2.58134E-2 2.62307E-2 -9999 -9999 -9999 -9999 -9999 -9999 -9999 -9999 -9999 -9999 -9999 -9999 -9999 -9999 -9999 -9999 -9999 -9999 -9999 -9999 -9999 -9999 -9999 -9999 -9999 -9999 -9999 -9999 -9999 -9999 -9999 -9999 -9999 -9999 -9999 -9999 -9999 -9999 -9999 -9999 -9999 -9999
-9999 -9999 -9999 -9999 -9999 -9999 -9999 -9999 -9999 -9999 -9999 -9999 -9999 -9999 -9999 -9999 -9999 -9999 -9999 -9999 -9999 -9999 -9999 -9999 -9999 -9999 -9999 -9999 -9999 -9999 -9999 -9999 -9999 -9999 -9999 -9999 1.87209E-1 1.52219E-1 1.2719E-1 1.12818E-1 1.31401E-1 -9999 -9999 1.13903E-1 1.09639E-1 1.05919E-1 -9999 -9999 -9999 -9999 -9999 -9999 -9999 -9999 -9999 -9999 -9999 -9999 -9999 -9999 -9999 -9999 -9999 -9999 9.18706E-2 1.17935E-1 5.39116E-2 3.75637E-2 6.06463E-2 5.16482E-2 6.69313E-2 6.41518E-2 4.51443E-2 4.77015E-2 4.05312E-2 2.12939E-2 1.57111E-2 2.2283E-2 5.07466E-2 9.21049E-2 5.34729E-2 1.69374E-2 2.43038E-2 1.64204E-2 2.27263E-2 3.89423E-2 3.95708E-2 2.45235E-2 1.79866E-2 2.01799E-2 3.52979E-2 2.51787E-2 2.21159E-2 2.40793E-2 2.57303E-2 -9999 -9999 -9999 -9999 -9999 -9999 -9999 -9999 -9999 -9999 -9999 -9999 -9999 -9999 -9999 -9999 -9999 -9999 -9999 -9999 -9999 -9999 -9999 -9999 -9999 -9999 -9999 -9999 -9999 -9999 -9999 -9999 -9999 -9999 -9999 -9999 -9999 -9999 -9999 -9999 -9999
-9999 -9999 -9999 -9999 -9999 -9999 -9999 -9999 -9999 -9999 -9999 -9999 -9999 -9999 -9999 -9999 -9999 -9999 -9999 -9999 -9999 -9999 -9999 -9999 -9999 -9999 -9999 -9999 -9999 -9999 -9999 -9999 -9999 -9999 -9999 -9999 -9999 -9999 -9999 -9999 1.05265E-1 8.30168E-2 1.12776E-1 1.14889E-1 1.07899E-1 9.71338E-2 -9999 -9999 -9999 -9999 -9999 -9999 -9999 -9999 -9999 -9999 -9999 -9999 9.17001E-2 5.84718E-2 4.374E-2 -9999 -9999 -9999 8.64959E-2 5.65543E-2 7.19082E-2 8.31283E-2 1.10596E-1 7.30175E-2 2.08939E-2 2.56572E-2 1.64781E-2 1.99069E-2 1.68597E-2 1.99152E-2 2.06169E-2 4.1588E-2 1.05304E-1 6.30703E-2 7.22848E-2 1.00467E-1 4.18888E-2 1.46399E-2 2.02635E-2 2.42183E-2 3.84634E-2 3.00605E-2 1.76969E-2 2.34686E-2 2.16603E-2 3.08302E-2 3.92404E-2 2.46554E-2 2.82703E-2 1.8082E-2 -9999 -9999 -9999 -9999 -9999 -9999 -9999 -9999 -9999 -9999 -9999 -9999 -9999 -9999 -9999 -9999 -9999 -9999 -9999 -9999 -9999 -9999 -9999 -9999 -9999 -9999 -9999 -9999 -9999 -9999 -9999 -9999 -9999 -9999 -9999 -9999 -9999 -9999 -9999 -9999
-9999 -9999 -9999 -9999 -9999 -9999 -9999 -9999 -9999 -9999 -9999 -9999 -9999 -9999 -9999 -9999 -9999 -9999 -9999 -9999 -9999 -9999 -9999 -9999 -9999 -9999 -9999 -9999 -9999 -9999 -9999 -9999 -9999 -9999 -9999 -9999 -9999 -9999 -9999 -9999 -9999 -9999 9.8148E-2 7.87984E-2 -9999 -9999 -9999 8.96541E-2 -9999 -9999 -9999 -9999 -9999 -9999 -9999 -9999 -9999 -9999 4.30427E-2 2.69158E-2 3.47211E-2 -9999 6.90098E-2 7.02635E-2 8.47026E-2 7.10987E-2 3.44101E-2 2.00615E-2 4.86418E-2 1.17109E-1 6.21579E-2 2.0509E-2 1.66456E-2 1.9299E-2 2.12653E-2 2.85462E-2 6.74427E-2 1.41538E-1 1.45877E-1 7.16692E-2 6.1582E-2 1.03326E-1 1.39853E-1 5.35678E-2 2.15769E-2 1.53822E-2 2.1616E-2 1.80239E-2 1.61311E-2 1.52468E-2 1.5477E-2 2.44545E-2 3.46704E-2 3.66844E-2 4.16582E-2 4.06378E-2 -9999 -9999 -9999 -9999 -9999 -9999 -9999 -9999 -9999 -9999 -9999 -9999 -9999 -9999 -9999 -9999 -9999 -9999 -9999 -9999 -9999 -9999 -9999 -9999 -9999 -9999 -9999 -9999 -9999 -9999 -9999 -9999 -9999 -9999 -9999 -9999 -9999 -9999 -9999 -9999
-9999 -9999 -9999 -9999 -9999 -9999 -9999 -9999 -9999 -9999 -9999 -9999 -9999 -9999 -9999 -9999 -9999 -9999 -9999 -9999 -9999 -9999 -9999 -9999 -9999 -9999 -9999 -9999 -9999 -9999 -9999 -9999 -9999 -9999 1.49209E-1 1.36037E-1 -9999 -9999 -9999 -9999 -9999 -9999 -9999 -9999 -9999 -9999 -9999 8.02692E-2 7.2483E-2 7.36938E-2 -9999 -9999 -9999 -9999 -9999 -9999 -9999 -9999 5.14318E-2 3.16224E-2 2.59445E-2 7.25543E-2 4.89182E-2 4.88191E-2 2.96024E-2 6.51829E-2 3.95879E-2 3.00348E-2 3.08717E-2 7.94394E-2 8.95404E-2 6.72385E-2 3.11174E-2 4.19339E-2 7.79583E-2 1.02374E-1 1.01135E-1 1.36457E-1 8.25925E-2 9.11318E-2 9.60681E-2 9.19335E-2 1.07951E-1 8.34261E-2 3.70745E-2 3.64601E-2 4.07288E-2 1.82132E-2 2.24866E-2 2.72486E-2 2.15549E-2 2.99246E-2 1.88905E-2 2.07956E-2 3.36086E-2 2.01735E-2 -9999 -9999 -9999 -9999 -9999 -9999 -9999 -9999 -9999 -9999 -9999 -9999 -9999 -9999 -9999 -9999 -9999 -9999 -9999 -9999 -9999 -9999 -9999 -9999 -9999 -9999 -9999 -9999 -9999 -9999 -9999 -9999 -9999 -9999 -9999 -9999 -9999 -9999 -9999 -9999
-9999 -9999 -9999 -9999 -9999 -9999 -9999 -9999 -9999 -9999 -9999 -9999 -9999 -9999 -9999 -9999 -9999 -9999 -9999 -9999 -9999 -9999 -9999 -9999 -9999 -9999 -9999 -9999 -9999 -9999 -9999 -9999 -9999 -9999 1.25196E-1 1.19034E-1 1.43551E-1 -9999 -9999 -9999 -9999 -9999 -9999 -9999 1.03851E-1 -9999 9.01587E-2 7.86273E-2 7.10238E-2 -9999 7.3281E-2 -9999 -9999 -9999 -9999 -9999 -9999 -9999 6.8605E-2 -9999 -9999 4.98728E-2 2.99265E-2 2.22557E-2 3.20536E-2 2.33175E-2 1.83646E-2 2.07651E-2 3.51927E-2 3.97942E-2 1.71738E-2 4.98997E-2 9.07014E-2 1.08153E-1 1.23588E-1 1.12823E-1 1.03991E-1 1.25154E-1 2.36107E-2 2.28032E-2 1.21218E-1 5.4942E-2 5.27141E-2 2.67108E-2 2.40925E-2 3.28196E-2 4.04812E-2 6.48728E-2 5.73656E-2 3.27815E-2 2.79596E-2 2.68862E-2 2.12454E-2 2.52085E-2 2.74934E-2 -9999 -9999 -9999 -9999 -9999 -9999 -9999 -9999 -9999 -9999 -9999 -9999 -9999 -9999 -9999 -9999 -9999 -9999 -9999 -9999 -9999 -9999 -9999 -9999 -9999 -9999 -9999 -9999 -9999 -9999 -9999 -9999 -9999 -9999 -9999 -9999 -9999 -9999 -9999 -9999 -9999
-9999 -9999 -9999 -9999 -9999 -9999 -9999 -9999 -9999 -9999 -9999 -9999 -9999 -9999 -9999 -9999 -9999 -9999 -9999 -9999 -9999 -9999 -9999 -9999 -9999 -9999 -9999 -9999 -9999 -9999 -9999 -9999 1.46782E-1 1.20254E-1 1.21951E-1 1.36539E-1 -9999 1.3262E-1 -9999 -9999 -9999 -9999 -9999 9.35231E-2 -9999 -9999 -9999 8.19925E-2 -9999 5.45591E-2 -9999 -9999 -9999 -9999 -9999 -9999 -9999 -9999 -9999 3.29917E-2 2.33929E-2 -9999 1.78686E-2 3.60793E-2 1.75267E-2 9.66248E-3 5.21341E-3 5.25567E-3 1.15389E-2 2.07887E-2 2.58156E-2 1.6678E-2 2.32683E-2 4.0304E-2 4.11337E-2 2.11076E-2 3.91892E-2 7.44023E-2 2.04273E-2 3.36174E-2 1.2579E-1 6.7928E-2 9.43017E-2 7.82611E-2 3.02971E-2 1.99716E-2 2.01041E-2 2.29714E-2 1.91581E-2 2.69137E-2 5.87102E-2 4.30956E-2 2.25843E-2 1.9301E-2 -9999 -9999 -9999 -9999 -9999 -9999 -9999 -9999 -9999 -9999 -9999 -9999 -9999 -9999 -9999 -9999 -9999 -9999 -9999 -9999 -9999 -9999 -9999 -9999 -9999 -9999 -9999 -9999 -9999 -9999 -9999 -9999 -9999 -9999 -9999 -9999 -9999 -9999 -9999 -9999 -9999 -9999
-9999 -9999 -9999 -9999 -9999 -9999 -9999 -9999 -9999 -9999 -9999 -9999 -9999 -9999 -9999 -9999 -9999 -9999 -9999 -9999 -9999 -9999 -9999 -9999 -9999 -9999 -9999 -9999 -9999 -9999 -9999 -9999 -9999 -9999 9.99717E-2 1.44107E-1 1.41823E-1 -9999 8.46511E-2 -9999 -9999 7.72954E-2 6.73323E-2 9.12176E-2 -9999 -9999 -9999 -9999 -9999 5.57053E-2 -9999 5.72803E-2 -9999 -9999 -9999 -9999 -9999 -9999 7.5976E-2 3.09674E-2 1.86064E-2 7.29733E-2 7.76807E-2 4.48056E-2 2.50165E-2 2.12783E-2 1.00316E-2 8.64103E-3 1.25465E-2 1.26288E-2 1.39705E-2 1.95089E-2 1.50084E-2 2.83198E-2 1.89589E-2 1.87982E-2 4.07804E-2 3.1843E-2 2.03599E-2 8.18094E-2 5.62628E-2 2.0654E-2 7.19534E-2 1.20512E-1 6.2223E-2 2.35554E-2 2.19524E-2 2.41323E-2 2.30869E-2 3.14914E-2 5.92155E-2 3.46918E-2 -9999 -9999 -9999 -9999 -9999 -9999 -9999 -9999 -9999 -9999 -9999 -9999 -9999 -9999 -9999 -9999 -9999 -9999 -9999 -9999 -9999 -9999 -9999 -9999 -9999 -9999 -9999 -9999 -9999 -9999 -9999 -9999 -9999 -9999 -9999 -9999 -9999 -9999 -9999 -9999 -9999 -9999 -9999 -9999
-9999 -9999 -9999 -9999 -9999 -9999 -9999 -9999 -9999 -9999 -9999 -9999 -9999 -9999 -9999 -9999 -9999 -9999 -9999 -9999 -9999 -9999 -9999 -9999 -9999 -9999 -9999 -9999 -9999 -9999 -9999 -9999 9.64804E-2 5.83829E-2 1.27916E-1 1.35551E-1 -9999 4.36439E-2 -9999 1.06734E-1 7.84422E-2 3.61887E-2 4.95724E-2 8.311E-2 8.04016E-2 -9999 -9999 -9999 7.21617E-2 -9999 -9999 -9999 5.31565E-2 -9999 -9999 -9999 -9999 6.77651E-2 5.16193E-2 4.92103E-2 3.74721E-2 -9999 5.68901E-2 2.63554E-2 2.71032E-2 3.32122E-2 4.10268E-2 3.73202E-2 2.67597E-2 2.58871E-2 1.43754E-2 1.10968E-2 1.48767E-2 1.83427E-2 1.46883E-2 1.89194E-2 7.46185E-2 2.71416E-2 2.74677E-2 9.44402E-2 1.70392E-2 2.59118E-2 5.02336E-2 1.0705E-1 8.74973E-2 3.23279E-2 1.83903E-2 2.61744E-2 2.89081E-2 3.52253E-2 6.9294E-2 2.11333E-2 2.47602E-2 -9999 -9999 -9999 -9999 -9999 -9999 -9999 -9999 -9999 -9999 -9999 -9999 -9999 -9999 -9999 -9999 -9999 -9999 -9999 -9999 -9999 -9999 -9999 -9999 -9999 -9999 -9999 -9999 -9999 -9999 -9999 -9999 -9999 -9999 -9999 -9999 -9999 -9999 -9999 -9999 -9999 -9999 -9999
-9999 -9999 -9999 -9999 -9999 -9999 -9999 -9999 -9999 -9999 -9999 -9999 -9999 -9999 -9999 -9999 -9999 -9999 -9999 -9999 -9999 -9999 -9999 -9999 -9999 -9999 -9999 -9999 -9999 -9999 -9999 -9999 1.31515E-1 1.21564E-1 -9999 -9999 9.09108E-2 -9999 5.45802E-2 6.61478E-2 6.4574E-2 5.09608E-2 6.17982E-2 -9999 -9999 -9999 -9999 -9999 -9999 -9999 -9999 -9999 -9999 -9999 -9999 -9999 -9999 -9999 -9999 -9999 -9999 -9999 3.43377E-2 3.76599E-2 1.65951E-2 1.36043E-2 2.19946E-2 1.35807E-2 1.48997E-2 1.7681E-2 2.20619E-2 1.42018E-2 1.73962E-2 2.09465E-2 1.26596E-2 2.00177E-2 6.95683E-2 1.72889E-2 2.07937E-2 7.7831E-2 3.10186E-2 3.96616E-2 2.67178E-2 5.90766E-2 2.44376E-2 5.45836E-2 4.70628E-2 4.9352E-2 3.18351E-2 5.64411E-2 9.15223E-2 8.31517E-2 6.95091E-2 -9999 -9999 -9999 -9999 -9999 -9999 -9999 -9999 -9999 -9999 -9999 -9999 -9999 -9999 -9999 -9999 -9999 -9999 -9999 -9999 -9999 -9999 -9999 -9999 -9999 -9999 -9999 -9999 -9999 -9999 -9999 -9999 -9999 -9999 -9999 -9999 -9999 -9999 -9999 -9999 -9999 -9999 -9999
-9999 -9999 -9999 -9999 -9999 -9999 -9999 -9999 -9999 -9999 -9999 -9999 -9999 -9999 -9999 -9999 -9999 -9999 -9999 -9999 -9999 -9999 -9999 -9999 -9999 -9999 -9999 -9999 -9999 -9999 -9999 8.06874E-2 3.93582E-2 1.27384E-1 -9999 1.18489E-1 1.09175E-1 9.85209E-2 -9999 4.98814E-2 5.59188E-2 4.4288E-2 5.34163E-2 -9999 -9999 -9999 -9999 -9999 6.39617E-2 -9999 -9999 -9999 -9999 -9999 -9999 -9999 -9999 -9999 -9999 5.75187E-2 1.90159E-2 3.60241E-2 3.22609E-2 2.32792E-2 2.48299E-2 2.09465E-2 1.19765E-2 1.68797E-2 1.36257E-2 9.45192E-3 1.23012E-2 1.66926E-2 2.5144E-2 2.1622E-2 1.55216E-2 3.0824E-2 2.85335E-2 2.43233E-2 1.65878E-2 3.59085E-2 5.6467E-2 1.54681E-2 2.18538E-2 3.78207E-2 3.25644E-2 2.17842E-2 2.44633E-2 2.83447E-2 4.62969E-2 5.08543E-2 1.14155E-1 1.18749E-1 9.26355E-2 -9999 -9999 -9999 -9999 -9999 -9999 -9999 -9999 -9999 -9999 -9999 -9999 -9999 -9999 -9999 -9999 -9999 -9999 -9999 -9999 -9999 -9999 -9999 -9999 -9999 -9999 -9999 -9999 -9999 -9999 -9999 -9999 -9999 -9999 -9999 -9999 -9999 -9999 -9999 -9999 -9999 -9999 -9999
-9999 -9999 -9999 -9999 -9999 -9999 -9999 -9999 -9999 -9999 -9999 -9999 -9999 -9999 -9999 -9999 -9999 -9999 -9999 -9999 -9999 -9999 -9999 -9999 -9999 -9999 -9999 -9999 -9999 -9999 -9999 4.3539E-2 2.55877E-2 2.90279E-2 1.20665E-1 -9999 9.36626E-2 8.74268E-2 -9999 3.31703E-2 6.90967E-2 4.84626E-2 4.84839E-2 -9999 5.67112E-2 7.13991E-2 -9999 5.42077E-2 -9999 6.13949E-2 -9999 -9999 5.7067E-2 -9999 -9999 -9999 -9999 -9999 -9999 -9999 -9999 -9999 -9999 -9999 3.22365E-2 1.46107E-2 1.8919E-2 3.78162E-2 3.29749E-2 2.79938E-2 3.47956E-2 4.08869E-2 1.85703E-2 1.69547E-2 1.82789E-2 4.93141E-2 1.56927E-2 1.6936E-2 9.52446E-3 2.09532E-2 4.54513E-2 1.41734E-2 1.51684E-2 2.17778E-2 2.16243E-2 2.63952E-2 3.38971E-2 4.35725E-2 6.70215E-2 9.24044E-2 1.0574E-1 8.73448E-2 4.95024E-2 -9999 -9999 -9999 -9999 -9999 -9999 -9999 -9999 -9999 -9999 -9999 -9999 -9999 -9999 -9999 -9999 -9999 -9999 -9999 -9999 -9999 -9999 -9999 -9999 -9999 -9999 -9999 -9999 -9999 -9999 -9999 -9999 -9999 -9999 -9999 -9999 -9999 -9999 -9999 -9999 -9999 -9999 -9999
-9999 -9999 -9999 -9999 -9999 -9999 -9999 -9999 -9999 -9999 -9999 -9999 -9999 -9999 -9999 -9999 -9999 -9999 -9999 -9999 -9999 -9999 -9999 -9999 -9999 -9999 -9999 -9999 -9999 -9999 1.39487E-1 -9999 7.96238E-2 6.11336E-2 -9999 -9999 9.59492E-2 1.00461E-1 7.44987E-2 3.98487E-2 5.01004E-2 -9999 4.98393E-2 5.13959E-2 4.48068E-2 5.23565E-2 -9999 -9999 4.3961E-2 -9999 -9999 -9999 -9999 -9999 -9999 -9999 -9999 -9999 3.92341E-2 5.50418E-2 -9999 -9999 5.12726E-2 3.50769E-2 7.5644E-2 4.02528E-2 5.10349E-2 3.40749E-2 3.49363E-2 2.24354E-2 1.24855E-2 1.47962E-2 1.25883E-2 2.02335E-2 6.06447E-2 2.48478E-2 1.78791E-2 1.23647E-2 1.87943E-2 3.54762E-2 1.69228E-2 1.3611E-2 1.97626E-2 2.29176E-2 2.92609E-2 3.98587E-2 5.31952E-2 6.35224E-2 4.4844E-2 7.50825E-2 6.62788E-2 4.81155E-2 2.6064E-2 -9999 -9999 -9999 -9999 -9999 -9999 -9999 -9999 -9999 -9999 -9999 -9999 -9999 -9999 -9999 -9999 -9999 -9999 -9999 -9999 -9999 -9999 -9999 -9999 -9999 -9999 -9999 -9999 -9999 -9999 -9999 -9999 -9999 -9999 -9999 -9999 -9999 -9999 -9999 -9999 -9999 -9999 -9999
-9999 -9999 -9999 -9999 -9999 -9999 -9999 -9999 -9999 -9999 -9999 -9999 -9999 -9999 -9999 -9999 -9999 -9999 -9999 -9999 -9999 -9999 -9999 -9999 -9999 -9999 -9999 -9999 -9999 -9999 1.22907E-1 -9999 3.80097E-2 -9999 -9999 -9999 5.83802E-2 5.12691E-2 -9999 3.87852E-2 5.2692E-2 5.5002E-2 5.97343E-2 4.41055E-2 -9999 5.77848E-2 5.85859E-2 4.93455E-2 5.16889E-2 4.8943E-2 -9999 -9999 -9999 -9999 -9999 -9999 -9999 2.0122E-2 1.634E-2 2.19259E-2 5.87385E-2 3.34758E-2 -9999 -9999 5.98728E-2 7.23035E-2 4.02296E-2 1.62425E-2 1.28679E-2 1.35357E-2 1.3905E-2 2.25057E-2 2.28911E-2 5.75055E-2 7.00688E-2 3.1939E-2 1.77353E-2 1.31509E-2 1.8237E-2 1.42848E-2 1.9171E-2 1.8145E-2 2.0843E-2 1.68586E-2 2.01966E-2 3.30273E-2 4.3616E-2 2.69146E-2 3.15491E-2 2.11398E-2 4.06102E-2 2.30356E-2 -9999 -9999 -9999 -9999 -9999 -9999 -9999 -9999 -9999 -9999 -9999 -9999 -9999 -9999 -9999 -9999 -9999 -9999 -9999 -9999 -9999 -9999 -9999 -9999 -9999 -9999 -9999 -9999 -9999 -9999 -9999 -9999 -9999 -9999 -9999 -9999 -9999 -9999 -9999 -9999 -9999 -9999 -9999 -9999
-9999 -9999 -9999 -9999 -9999 -9999 -9999 -9999 -9999 -9999 -9999 -9999 -9999 -9999 -9999 -9999 -9999 -9999 -9999 -9999 -9999 -9999 -9999 -9999 -9999 -9999 -9999 -9999 -9999 -9999 -9999 -9999 6.78772E-2 3.21701E-2 -9999 -9999 -9999 -9999 6.21153E-2 -9999 -9999 3.11909E-2 5.58169E-2 3.98757E-2 5.0346E-2 5.13471E-2 3.38978E-2 4.06432E-2 5.24418E-2 -9999 -9999 -9999 -9999 -9999 -9999 -9999 -9999 2.18492E-2 -9999 3.93558E-2 2.67683E-2 -9999 2.87076E-2 2.61216E-2 2.83449E-2 4.78805E-2 7.35573E-2 6.74236E-2 6.43641E-2 3.72414E-2 2.49961E-2 2.81047E-2 4.15738E-2 9.10626E-2 4.68206E-2 1.29056E-2 8.5036E-3 7.21305E-3 7.9475E-3 1.12949E-2 1.19542E-2 2.1105E-2 2.20307E-2 2.84645E-2 2.9498E-2 5.22587E-2 1.74451E-2 2.68577E-2 3.05128E-2 1.71232E-2 1.81902E-2 2.47304E-2 1.93397E-2 1.85135E-2 1.81258E-2 2.13522E-2 1.73874E-2 2.87029E-2 4.90829E-2 4.75208E-2 4.42241E-2 3.37019E-2 2.70832E-2 2.82275E-2 -9999 -9999 -9999 -9999 -9999 -9999 -9999 -9999 -9999 -9999 -9999 -9999 -9999 -9999 -9999 -9999 -9999 -9999 -9999 -9999 -9999 -9999 -9999 -9999 -9999 -9999 -9999 -9999 -9999 -9999 -9999 -9999
-9999 -9999 -9999 -9999 -9999 -9999 -9999 -9999 -9999 -9999 -9999 -9999 -9999 -9999 -9999 -9999 -9999 -9999 -9999 -9999 -9999 -9999 -9999 -9999 -9999 -9999 -9999 1.03541E-1 4.87253E-2 9.24926E-2 -9999 4.0132E-2 2.25207E-2 1.91502E-2 2.24306E-2 -9999 -9999 -9999 5.26477E-2 7.33244E-2 -9999 -9999 -9999 4.06766E-2 3.85551E-2 3.94019E-2 -9999 -9999 -9999 4.36644E-2 4.7383E-2 -9999 -9999 -9999 -9999 -9999 -9999 -9999 2.54633E-2 1.23205E-2 2.34154E-2 4.08826E-2 3.3398E-2 2.7087E-2 1.20437E-2 2.60871E-2 5.67351E-2 2.70633E-2 5.63458E-2 4.39041E-2 3.73693E-2 3.6868E-2 7.04474E-2 8.28641E-2 2.26077E-2 1.36025E-2 1.02223E-2 1.10339E-2 1.29804E-2 9.91467E-3 9.76779E-3 1.30101E-2 1.84353E-2 4.6958E-2 5.27653E-2 2.36009E-2 1.97954E-2 2.79264E-2 1.92375E-2 2.24347E-2 1.65578E-2 1.90509E-2 2.07485E-2 2.1038E-2 1.59908E-2 2.25142E-2 2.69569E-2 4.5473E-2 4.57886E-2 4.40859E-2 3.96951E-2 3.99358E-2 3.61528E-2 3.16483E-2 3.72933E-2 3.98516E-2 4.24843E-2 4.52394E-2 -9999 -9999 -9999 -9999 -9999 -9999 -9999 -9999 -9999 -9999 -9999 -9999 -9999 -9999 -9999 -9999 -9999 -9999 -9999 -9999 -9999 -9999 -9999 -9999 -9999 -9999 -9999 -9999
-9999 -9999 -9999 -9999 -9999 -9999 -9999 -9999 -9999 -9999 -9999 -9999 -9999 -9999 -9999 -9999 -9999 -9999 -9999 -9999 -9999 -9999 -9999 -9999 -9999 -9999 -9999 7.15563E-2 3.47997E-2 6.13221E-2 5.3777E-2 2.24684E-2 3.40845E-2 4.69299E-2 -9999 5.63068E-2 -9999 7.00508E-2 5.68317E-2 5.02952E-2 -9999 4.75697E-2 -9999 3.00458E-2 5.16102E-2 5.22922E-2 4.72941E-2 -9999 4.15905E-2 -9999 -9999 -9999 -9999 -9999 -9999 -9999 -9999 -9999 2.22147E-2 1.33076E-2 1.54288E-2 1.54181E-2 1.41547E-2 3.98498E-2 1.83821E-2 3.35828E-2 1.99749E-2 1.24602E-2 1.30916E-2 3.02411E-2 5.40772E-2 2.84926E-2 -9999 9.14705E-2 5.70972E-2 2.64778E-2 1.95574E-2 1.48621E-2 9.94875E-3 1.0649E-2 1.68824E-2 1.82748E-2 2.3294E-2 3.05278E-2 1.57616E-2 1.43727E-2 1.78164E-2 1.50462E-2 1.41984E-2 1.62296E-2 1.90522E-2 2.15396E-2 2.5833E-2 3.2434E-2 3.07005E-2 3.69252E-2 5.26431E-2 4.71843E-2 3.54336E-2 2.66815E-2 2.39661E-2 2.77682E-2 4.39627E-2 4.58827E-2 5.22896E-2 5.20631E-2 5.16576E-2 4.95065E-2 4.50307E-2 -9999 -9999 -9999 -9999 -9999 -9999 -9999 -9999 -9999 -9999 -9999 -9999 -9999 -9999 -9999 -9999 -9999 -9999 -9999 -9999 -9999 -9999 -9999 -9999 -9999 -9999 -9999
-9999 -9999 -9999 -9999 -9999 -9999 -9999 -9999 -9999 -9999 -9999 -9999 -9999 -9999 -9999 -9999 -9999 -9999 -9999 -9999 -9999 -9999 -9999 -9999 -9999 -9999 -9999 -9999 -9999 -9999 -9999 -9999 2.59587E-2 1.78185E-2 2.25688E-2 1.61917E-2 4.34938E-2 -9999 3.82344E-2 3.60153E-2 4.02255E-2 4.00828E-2 4.20715E-2 -9999 -9999 -9999 -9999 4.46935E-2 -9999 3.92891E-2 -9999 -9999 -9999 -9999 -9999 4.44363E-2 -9999 -9999 2.47917E-2 -9999 -9999 9.76536E-3 1.19413E-2 1.23465E-2 2.99255E-2 4.53417E-2 2.10226E-2 1.4697E-2 1.32226E-2 1.29175E-2 1.84069E-2 7.9912E-2 7.69655E-2 4.1687E-2 4.23428E-2 3.28854E-2 1.44022E-2 1.03049E-2 1.26163E-2 1.38983E-2 9.70217E-3 9.8948E-3 1.38537E-2 2.86698E-2 2.68576E-2 2.081E-2 2.30924E-2 2.62516E-2 2.6743E-2 2.9452E-2 3.23736E-2 3.10246E-2 3.26215E-2 3.81886E-2 4.90827E-2 4.95849E-2 4.44946E-2 2.70568E-2 2.32148E-2 2.82491E-2 3.42541E-2 4.88987E-2 6.08122E-2 6.26332E-2 6.22646E-2 5.9708E-2 5.74731E-2 5.13815E-2 4.64016E-2 -9999 -9999 -9999 -9999 -9999 -9999 -9999 -9999 -9999 -9999 -9999 -9999 -9999 -9999 -9999 -9999 -9999 -9999 -9999 -9999 -9999 -9999 -9999 -9999 -9999 -9999 -9999
-9999 -9999 -9999 -9999 -9999 -9999 -9999 -9999 -9999 -9999 -9999 -9999 -9999 -9999 -9999 -9999 -9999 -9999 -9999 -9999 1.16046E-1 1.0679E-1 1.1196E-1 -9999 -9999 -9999 -9999 -9999 -9999 -9999 -9999 8.457E-2 -9999 -9999 -9999 -9999 -9999 -9999 -9999 -9999 -9999 -9999 2.78479E-2 -9999 -9999 2.61837E-2 2.5498E-2 2.47508E-2 3.30008E-2 -9999 -9999 -9999 -9999 -9999 -9999 -9999 3.66905E-2 -9999 1.44431E-2 2.37927E-2 3.90119E-2 3.33326E-2 1.46366E-2 8.70493E-3 3.07036E-2 1.22581E-2 1.09129E-2 8.95607E-3 1.01729E-2 1.62323E-2 2.01923E-2 7.50697E-2 3.80911E-2 2.28593E-2 1.23913E-2 1.79547E-2 3.48594E-2 3.89134E-2 3.28389E-2 1.53356E-2 1.72644E-2 2.01837E-2 1.80564E-2 2.1902E-2 1.54427E-2 1.80998E-2 2.01943E-2 2.14208E-2 1.68017E-2 1.84292E-2 2.21395E-2 3.22324E-2 3.05307E-2 2.7091E-2 4.14899E-2 3.54867E-2 2.85763E-2 2.98477E-2 2.88005E-2 4.54995E-2 5.61986E-2 7.06282E-2 6.50693E-2 5.82178E-2 5.99343E-2 5.75213E-2 5.55429E-2 5.31702E-2 5.27185E-2 -9999 -9999 -9999 -9999 -9999 -9999 -9999 -9999 -9999 -9999 -9999 -9999 -9999 -9999 -9999 -9999 -9999 -9999 -9999 -9999 -9999 -9999 -9999 -9999 -9999 -9999 -9999
-9999 -9999 -9999 -9999 -9999 -9999 -9999 -9999 -9999 -9999 -9999 -9999 -9999 -9999 -9999 -9999 -9999 -9999 -9999 -9999 -9999 9.83091E-2 1.1E-1 -9999 -9999 9.77163E-2 -9999 -9999 -9999 -9999 -9999 -9999 8.51477E-2 4.08736E-2 1.88028E-2 1.77774E-2 2.05202E-2 3.71076E-2 2.79113E-2 3.06638E-2 3.26354E-2 2.34178E-2 -9999 3.08282E-2 4.45476E-2 1.53908E-2 1.11627E-2 1.47991E-2 3.11629E-2 3.77795E-2 -9999 -9999 -9999 -9999 2.84408E-2 3.05953E-2 2.53304E-2 2.58825E-2 -9999 1.12567E-2 1.04708E-2 2.7768E-2 2.88345E-2 2.61373E-2 3.78615E-2 3.55217E-2 2.1608E-2 1.32782E-2 1.39374E-2 2.60546E-2 -9999 7.041E-2 2.00557E-2 1.30242E-2 1.38101E-2 1.01327E-2 9.9005E-3 1.61128E-2 1.74289E-2 1.69514E-2 3.08407E-2 2.17619E-2 1.88088E-2 1.63438E-2 2.87373E-2 1.58125E-2 1.88566E-2 1.42363E-2 1.52948E-2 2.24822E-2 2.94297E-2 2.64383E-2 2.32063E-2 2.97032E-2 4.2814E-2 5.9304E-2 7.21521E-2 7.89682E-2 7.05274E-2 6.54867E-2 6.05776E-2 5.04031E-2 4.69175E-2 4.37254E-2 3.83912E-2 3.94546E-2 4.3508E-2 -9999 -9999 -9999 -9999 -9999 -9999 -9999 -9999 -9999 -9999 -9999 -9999 -9999 -9999 -9999 -9999 -9999 -9999 -9999 -9999 -9999 -9999 -9999 -9999 -9999 -9999 -9999 -9999 -9999
-9999 -9999 -9999 -9999 -9999 -9999 -9999 -9999 -9999 -9999 -9999 -9999 -9999 -9999 -9999 -9999 -9999 -9999 -9999 -9999 -9999 -9999 -9999 -9999 1.01571E-1 8.71194E-2 7.17325E-2 4.50923E-2 6.35724E-2 -9999 -9999 4.51978E-2 3.18382E-2 3.98896E-2 4.91585E-2 3.34449E-2 2.5221E-2 1.74225E-2 1.47845E-2 1.56803E-2 2.55258E-2 2.11906E-2 2.425E-2 -9999 -9999 2.2657E-2 9.29019E-3 8.22308E-3 2.45547E-2 -9999 -9999 -9999 -9999 -9999 1.74795E-2 2.46402E-2 1.22304E-2 1.21138E-2 2.52637E-2 2.62782E-2 1.67019E-2 1.34997E-2 1.02921E-2 2.19128E-2 1.20175E-2 1.64015E-2 3.69393E-2 3.32652E-2 4.12279E-2 -9999 6.78125E-2 6.23022E-2 2.39545E-2 1.78613E-2 1.27309E-2 1.05964E-2 1.33996E-2 2.62755E-2 3.72603E-2 4.79716E-2 4.2107E-2 5.22724E-2 1.5016E-2 1.38099E-2 2.3298E-2 3.15348E-2 2.35484E-2 2.79518E-2 3.49133E-2 4.29402E-2 3.73534E-2 4.23219E-2 5.85586E-2 6.63572E-2 6.81993E-2 7.17E-2 6.66251E-2 5.01894E-2 4.49238E-2 4.22052E-2 3.69729E-2 3.65924E-2 3.15381E-2 2.63953E-2 2.96397E-2 3.46721E-2 3.68377E-2 -9999 -9999 -9999 -9999 -9999 -9999 -9999 -9999 -9999 -9999 -9999 -9999 -9999 -9999 -9999 -9999 -9999 -9999 -9999 -9999 -9999 -9999 -9999 -9999 -9999 -9999 -9999 -9999 -9999
-9999 -9999 -9999 -9999 -9999 -9999 -9999 -9999 -9999 -9999 -9999 -9999 -9999 -9999 -9999 -9999 -9999 -9999 -9999 -9999 -9999 -9999 -9999 -9999 -9999 -9999 -9999 -9999 -9999 -9999 -9999 -9999 -9999 -9999 2.42849E-2 1.83951E-2 1.34675E-2 1.38503E-2 2.11076E-2 2.31023E-2 4.33079E-2 -9999 -9999 -9999 -9999 -9999 9.35996E-3 1.18227E-2 -9999 3.02632E-2 -9999 -9999 -9999 -9999 1.34404E-2 1.63394E-2 1.56769E-2 1.05464E-2 7.57853E-3 1.6905E-2 1.63198E-2 6.56792E-3 5.34202E-3 1.44275E-2 1.315E-2 8.6059E-3 1.06998E-2 1.88122E-2 3.71218E-2 -9999 6.35621E-2 3.6801E-2 1.97058E-2 1.11207E-2 2.07626E-2 3.93056E-2 4.78494E-2 2.0131E-2 2.22395E-2 2.80817E-2 4.05642E-2 2.84853E-2 3.76461E-2 2.55597E-2 2.85645E-2 5.04023E-2 3.78529E-2 5.84385E-2 4.79906E-2 4.2516E-2 4.39601E-2 4.48723E-2 4.4831E-2 4.36774E-2 4.02004E-2 3.66847E-2 3.33915E-2 3.15194E-2 2.75103E-2 2.32817E-2 2.27897E-2 2.52944E-2 1.8404E-2 2.4217E-2 3.35206E-2 3.18282E-2 2.65326E-2 -9999 -9999 -9999 -9999 -9999 -9999 -9999 -9999 -9999 -9999 -9999 -9999 -9999 -9999 -9999 -9999 -9999 -9999 -9999 -9999 -9999 -9999 -9999 -9999 -9999 -9999 -9999 -9999 -9999
-9999 -9999 -9999 -9999 -9999 -9999 -9999 -9999 -9999 -9999 -9999 -9999 -9999 -9999 -9999 -9999 -9999 -9999 -9999 -9999 -9999 -9999 -9999 -9999 -9999 -9999 -9999 8.2137E-2 3.11644E-2 4.17092E-2 -9999 -9999 2.14283E-2 2.00352E-2 2.75171E-2 3.92905E-2 3.89732E-2 3.02641E-2 2.66661E-2 -9999 -9999 4.62413E-2 -9999 -9999 -9999 -9999 2.93645E-2 -9999 -9999 3.53367E-2 -9999 -9999 -9999 -9999 -9999 2.04877E-2 1.31615E-2 1.35104E-2 8.38687E-3 1.64484E-2 1.46215E-2 9.85838E-3 6.83897E-3 8.38398E-3 1.01171E-2 8.92979E-3 1.73839E-2 3.29272E-2 3.92448E-2 5.7193E-2 5.99362E-2 5.23618E-2 3.23168E-2 1.74468E-2 2.9312E-2 1.21373E-2 1.93637E-2 1.3115E-2 1.17074E-2 1.98031E-2 2.02428E-2 2.17667E-2 3.34799E-2 5.9026E-2 5.14142E-2 5.96131E-2 2.26712E-2 3.04455E-2 3.13375E-2 3.42854E-2 2.03793E-2 1.55749E-2 1.82972E-2 2.04796E-2 2.72764E-2 2.5936E-2 2.15833E-2 1.84196E-2 1.95661E-2 -9999 -9999 -9999 1.7861E-2 2.39879E-2 2.94218E-2 2.17462E-2 2.03245E-2 -9999 -9999 -9999 -9999 -9999 -9999 -9999 -9999 -9999 -9999 -9999 -9999 -9999 -9999 -9999 -9999 -9999 -9999 -9999 -9999 -9999 -9999 -9999 -9999 -9999 -9999 -9999 -9999 -9999
-9999 -9999 -9999 -9999 -9999 -9999 -9999 -9999 -9999 -9999 -9999 -9999 -9999 -9999 -9999 -9999 -9999 -9999 -9999 -9999 -9999 -9999 -9999 -9999 -9999 -9999 -9999 -9999 -9999 2.21488E-2 4.65205E-2 -9999 -9999 2.63447E-2 2.49853E-2 -9999 -9999 -9999 -9999 3.8758E-2 2.69207E-2 4.82031E-2 4.05809E-2 2.927E-2 1.80897E-2 -9999 -9999 1.32066E-2 1.76323E-2 1.57205E-2 -9999 -9999 -9999 -9999 -9999 8.39217E-3 -9999 -9999 8.18332E-3 2.37917E-2 1.17245E-2 1.55647E-2 1.21565E-2 1.11969E-2 1.2303E-2 1.46881E-2 2.71228E-2 -9999 4.81041E-2 3.02152E-2 1.87785E-2 5.35183E-2 5.55655E-2 3.72082E-2 1.69981E-2 1.25203E-2 1.29017E-2 1.33522E-2 1.16692E-2 1.28608E-2 1.26897E-2 1.38845E-2 3.71479E-2 3.69862E-2 1.703E-2 3.05946E-2 1.5075E-2 -9999 -9999 -9999 -9999 -9999 1.82553E-2 -9999 -9999 -9999 -9999 -9999 -9999 -9999 -9999 -9999 -9999 1.73485E-2 2.17208E-2 1.70906E-2 -9999 -9999 -9999 -9999 -9999 -9999 -9999 -9999 -9999 -9999 -9999 -9999 -9999 -9999 -9999 -9999 -9999 -9999 -9999 -9999 -9999 -9999 -9999 -9999 -9999 -9999 -9999 -9999 -9999 -9999
-9999 -9999 -9999 -9999 -9999 -9999 -9999 -9999 -9999 -9999 -9999 -9999 -9999 -9999 -9999 -9999 -9999 -9999 -9999 -9999 -9999 -9999 -9999 -9999 -9999 -9999 -9999 -9999 -9999 2.57865E-2 1.5806E-2 2.49149E-2 5.17404E-2 -9999 -9999 -9999 2.24596E-2 2.18801E-2 1.38881E-2 2.66278E-2 1.76485E-2 2.10727E-2 -9999 9.2221E-3 1.19612E-2 -9999 -9999 -9999 1.1683E-2 1.92496E-2 -9999 -9999 -9999 -9999 -9999 1.98572E-2 1.81831E-2 1.3971E-2 1.87637E-2 2.27961E-2 2.12379E-2 1.07131E-2 7.07862E-3 7.8563E-3 1.25579E-2 -9999 4.09285E-2 3.08425E-2 1.51756E-2 7.84204E-3 1.13799E-2 2.92279E-2 4.05992E-2 1.46687E-2 1.27285E-2 1.27501E-2 1.28629E-2 1.69164E-2 1.47561E-2 1.44062E-2 2.123E-2 1.41523E-2 4.36661E-2 2.35616E-2 1.59385E-2 1.88433E-2 1.88271E-2 -9999 -9999 -9999 -9999 -9999 -9999 -9999 -9999 -9999 -9999 -9999 -9999 -9999 -9999 -9999 -9999 -9999 -9999 -9999 -9999 -9999 -9999 -9999 -9999 -9999 -9999 -9999 -9999 -9999 -9999 -9999 -9999 -9999 -9999 -9999 -9999 -9999 -9999 -9999 -9999 -9999 -9999 -9999 -9999 -9999 -9999 -9999 -9999 -9999
-9999 -9999 -9999 -9999 -9999 -9999 -9999 -9999 -9999 -9999 -9999 -9999 -9999 -9999 -9999 -9999 -9999 -9999 -9999 -9999 -9999 -9999 -9999 -9999 -9999 -9999 -9999 -9999 -9999 -9999 -9999 3.91269E-2 -9999 -9999 -9999 -9999 2.64462E-2 5.32583E-2 -9999 -9999 -9999 -9999 3.27237E-2 -9999 1.80727E-2 2.61779E-2 -9999 3.24323E-2 -9999 -9999 -9999 -9999 -9999 -9999 -9999 -9999 8.45851E-3 6.15266E-3 8.51249E-3 9.82093E-3 7.23953E-3 8.8504E-3 6.57338E-3 -9999 3.74156E-2 3.32819E-2 2.06627E-2 8.90018E-3 6.8708E-3 8.53296E-3 2.00972E-2 2.52994E-2 2.38569E-2 9.75036E-3 1.17738E-2 1.46065E-2 2.32618E-2 1.21117E-2 1.21096E-2 1.67741E-2 2.53921E-2 1.35552E-2 3.47308E-2 2.13629E-2 1.65532E-2 1.76566E-2 1.62212E-2 -9999 -9999 -9999 -9999 -9999 -9999 -9999 -9999 -9999 -9999 -9999 -9999 -9999 -9999 -9999 -9999 -9999 -9999 -9999 -9999 -9999 -9999 -9999 -9999 -9999 -9999 -9999 -9999 -9999 -9999 -9999 -9999 -9999 -9999 -9999 -9999 -9999 -9999 -9999 -9999 -9999 -9999 -9999 -9999 -9999 -9999 -9999 -9999 -9999
-9999 -9999 -9999 -9999 -9999 -9999 -9999 -9999 -9999 -9999 -9999 -9999 -9999 -9999 -9999 -9999 -9999 -9999 -9999 -9999 -9999 -9999 -9999 -9999 -9999 -9999 -9999 -9999 -9999 4.95718E-2 5.63112E-2 5.73295E-2 5.30241E-2 -9999 -9999 1.44835E-2 7.44564E-3 1.1089E-2 3.09273E-2 1.14111E-2 2.34583E-2 1.75446E-2 -9999 1.95326E-2 1.89068E-2 2.61975E-2 3.10927E-2 3.64388E-2 -9999 -9999 -9999 -9999 -9999 -9999 -9999 -9999 -9999 1.25417E-2 8.28547E-3 6.48533E-3 1.17695E-2 -9999 -9999 1.91594E-2 2.23137E-2 2.45214E-2 6.57054E-3 7.56335E-3 8.28764E-3 1.14236E-2 1.04065E-2 9.42494E-3 1.59587E-2 3.07505E-2 3.11951E-2 4.29208E-2 2.57702E-2 1.42431E-2 1.36801E-2 1.63047E-2 2.31723E-2 1.57707E-2 1.484E-2 4.07531E-2 1.90102E-2 1.3122E-2 1.26315E-2 1.27333E-2 1.29853E-2 1.31465E-2 -9999 -9999 -9999 -9999 -9999 -9999 -9999 -9999 -9999 -9999 -9999 -9999 -9999 -9999 -9999 -9999 -9999 -9999 -9999 -9999 -9999 -9999 -9999 -9999 -9999 -9999 -9999 -9999 -9999 -9999 -9999 -9999 -9999 -9999 -9999 -9999 -9999 -9999 -9999 -9999 -9999 -9999 -9999 -9999 -9999 -9999
-9999 -9999 -9999 -9999 -9999 -9999 -9999 -9999 -9999 -9999 -9999 -9999 -9999 -9999 -9999 -9999 -9999 -9999 -9999 -9999 -9999 -9999 -9999 -9999 -9999 -9999 -9999 -9999 -9999 -9999 -9999 3.4919E-2 -9999 2.7632E-2 2.8966E-2 1.74588E-2 1.2265E-2 1.33419E-2 2.89004E-2 9.96536E-3 8.69497E-3 9.05534E-3 2.62193E-2 -9999 8.34438E-3 8.17297E-3 -9999 -9999 -9999 -9999 -9999 -9999 -9999 -9999 -9999 -9999 3.06236E-2 2.80367E-2 -9999 -9999 2.82652E-2 2.46933E-2 1.19982E-2 6.09048E-3 2.16893E-2 1.3092E-2 7.31277E-3 6.90525E-3 7.90973E-3 5.99222E-3 1.0684E-2 1.00452E-2 8.60427E-3 1.09031E-2 1.33772E-2 2.44943E-2 4.38399E-2 5.43226E-2 2.23053E-2 1.59356E-2 4.19171E-2 1.4482E-2 2.54997E-2 4.06561E-2 5.4856E-2 2.3577E-2 1.87148E-2 1.75752E-2 1.56715E-2 1.31275E-2 2.31679E-2 1.50276E-2 1.37271E-2 1.32067E-2 1.37705E-2 -9999 -9999 -9999 -9999 -9999 -9999 -9999 -9999 -9999 -9999 -9999 -9999 -9999 -9999 -9999 -9999 -9999 -9999 -9999 -9999 -9999 -9999 -9999 -9999 -9999 -9999 -9999 -9999 -9999 -9999 -9999 -9999 -9999 -9999 -9999 -9999 -9999 -9999 -9999 -9999 -9999
-9999 -9999 -9999 -9999 -9999 -9999 -9999 -9999 -9999 -9999 -9999 -9999 -9999 -9999 -9999 -9999 -9999 -9999 -9999 -9999 -9999 -9999 -9999 -9999 -9999 -9999 -9999 -9999 -9999 -9999 -9999 3.66E-2 4.13487E-2 1.85599E-2 7.88289E-3 1.14169E-2 1.53728E-2 1.39202E-2 1.83369E-2 2.81804E-2 -9999 -9999 3.35308E-2 3.26633E-2 3.148E-2 -9999 -9999 2.48748E-2 -9999 -9999 -9999 -9999 2.99929E-2 2.78968E-2 -9999 1.19593E-2 1.00977E-2 7.16385E-3 1.21707E-2 9.11899E-3 2.34499E-2 8.2594E-3 4.83678E-3 8.52656E-3 2.29426E-2 1.1952E-2 7.89866E-3 8.75697E-3 6.1404E-3 5.96828E-3 7.83017E-3 9.75755E-3 1.05361E-2 9.11403E-3 1.16648E-2 1.49696E-2 3.59278E-2 2.39027E-2 2.82245E-2 2.69489E-2 4.23876E-2 4.39853E-2 5.13365E-2 6.38745E-2 6.65273E-2 6.03145E-2 3.50228E-2 2.00729E-2 1.68151E-2 2.55648E-2 2.31321E-2 2.29196E-2 2.04459E-2 1.67191E-2 1.61487E-2 1.56648E-2 1.59179E-2 1.65829E-2 1.68017E-2 -9999 -9999 -9999 -9999 -9999 -9999 -9999 -9999 -9999 -9999 -9999 -9999 -9999 -9999 -9999 -9999 -9999 -9999 -9999 -9999 -9999 -9999 -9999 -9999 -9999 -9999 -9999 -9999 -9999 -9999 -9999 -9999 -9999 -9999 -9999 -9999 -9999
-9999 -9999 -9999 -9999 -9999 -9999 -9999 -9999 -9999 -9999 -9999 -9999 -9999 -9999 -9999 -9999 -9999 -9999 -9999 -9999 -9999 -9999 -9999 -9999 -9999 -9999 -9999 -9999 -9999 -9999 -9999 -9999 -9999 -9999 -9999 -9999 2.74263E-2 3.20855E-2 3.27743E-2 2.35833E-2 1.89679E-2 2.51999E-2 1.14314E-2 1.39834E-2 2.33363E-2 -9999 -9999 -9999 -9999 -9999 -9999 -9999 -9999 -9999 -9999 7.83698E-3 5.48555E-3 6.27459E-3 6.55642E-3 1.15317E-2 9.84948E-3 8.32886E-3 5.45508E-3 9.80777E-3 1.12822E-2 9.8541E-3 7.03292E-3 8.98975E-3 5.70748E-3 7.26412E-3 6.33466E-3 8.62249E-3 1.44698E-2 1.50471E-2 1.91115E-2 2.95142E-2 3.63697E-2 1.52178E-2 1.23154E-2 1.27434E-2 1.51026E-2 1.23414E-2 1.47608E-2 5.81957E-2 3.91535E-2 4.52877E-2 2.08748E-2 1.90663E-2 3.49495E-2 4.10684E-2 3.09039E-2 3.16879E-2 2.66301E-2 2.56291E-2 2.25618E-2 2.05708E-2 1.6131E-2 1.77541E-2 1.76473E-2 1.85333E-2 -9999 -9999 -9999 -9999 -9999 -9999 -9999 -9999 -9999 -9999 -9999 -9999 -9999 -9999 -9999 -9999 -9999 -9999 -9999 -9999 -9999 -9999 -9999 -9999 -9999 -9999 -9999 -9999 -9999 -9999 -9999 -9999 -9999 -9999 -9999 -9999
-9999 -9999 -9999 -9999 -9999 -9999 -9999 -9999 -9999 -9999 -9999 -9999 -9999 -9999 -9999 -9999 -9999 -9999 -9999 -9999 -9999 -9999 -9999 -9999 -9999 -9999 -9999 -9999 -9999 -9999 -9999 2.86706E-2 3.64768E-2 -9999 -9999 2.42822E-2 2.26161E-2 1.52808E-2 1.02344E-2 1.08089E-2 9.69527E-3 1.26665E-2 8.57531E-3 9.33463E-3 1.67235E-2 1.6022E-2 2.65172E-2 -9999 -9999 -9999 -9999 -9999 -9999 2.51733E-2 2.39458E-2 -9999 7.35133E-3 -9999 5.65411E-3 6.73026E-3 5.0828E-3 6.01505E-3 6.27658E-3 5.2929E-3 3.78328E-3 7.86286E-3 8.10053E-3 6.80419E-3 6.46423E-3 7.45168E-3 6.09888E-3 6.23343E-3 7.45419E-3 7.61277E-3 9.216E-3 2.45229E-2 1.15109E-2 1.4546E-2 1.67531E-2 1.3589E-2 1.30721E-2 2.08615E-2 1.34956E-2 2.50121E-2 4.03381E-2 4.02412E-2 2.30027E-2 1.49261E-2 1.83975E-2 1.94428E-2 2.80232E-2 3.86863E-2 3.62194E-2 3.45199E-2 3.20019E-2 2.88702E-2 2.57237E-2 2.53662E-2 2.57055E-2 2.17247E-2 2.17372E-2 -9999 -9999 -9999 -9999 -9999 -9999 -9999 -9999 -9999 -9999 -9999 -9999 -9999 -9999 -9999 -9999 -9999 -9999 -9999 -9999 -9999 -9999 -9999 -9999 -9999 -9999 -9999 -9999 -9999 -9999 -9999 -9999 -9999 -9999 -9999
-9999 -9999 -9999 -9999 -9999 -9999 -9999 -9999 -9999 -9999 -9999 -9999 -9999 -9999 -9999 -9999 -9999 -9999 -9999 -9999 -9999 -9999 -9999 -9999 -9999 -9999 -9999 -9999 -9999 -9999 2.45678E-2 3.47149E-2 4.28226E-2 1.63152E-2 -9999 7.59041E-3 2.66849E-2 1.52797E-2 8.55085E-3 1.4438E-2 1.30706E-2 6.90629E-3 1.04012E-2 1.04196E-2 1.52928E-2 1.79806E-2 1.69714E-2 1.57753E-2 -9999 -9999 -9999 -9999 -9999 -9999 7.8468E-3 1.70818E-2 -9999 6.61629E-3 4.54552E-3 2.78975E-3 3.14153E-3 4.80461E-3 6.49914E-3 7.68712E-3 8.57308E-3 9.89188E-3 1.00913E-2 8.16427E-3 8.40249E-3 5.99215E-3 7.2445E-3 8.3893E-3 9.88843E-3 8.69835E-3 1.63667E-2 1.13881E-2 1.04082E-2 9.72661E-3 1.09539E-2 1.54171E-2 2.41076E-2 2.30006E-2 4.38952E-2 3.89597E-2 7.34818E-2 3.73319E-2 2.3552E-2 1.57474E-2 1.21289E-2 1.28093E-2 1.78351E-2 2.33828E-2 2.18359E-2 4.18244E-2 3.04005E-2 3.19049E-2 3.21821E-2 2.6828E-2 2.71729E-2 2.29957E-2 2.44318E-2 -9999 -9999 -9999 -9999 -9999 -9999 -9999 -9999 -9999 -9999 -9999 -9999 -9999 -9999 -9999 -9999 -9999 -9999 -9999 -9999 -9999 -9999 -9999 -9999 -9999 -9999 -9999 -9999 -9999 -9999 -9999 -9999 -9999 -9999 -9999
-9999 -9999 -9999 -9999 -9999 -9999 -9999 -9999 -9999 -9999 -9999 -9999 -9999 -9999 -9999 -9999 -9999 -9999 -9999 -9999 -9999 -9999 -9999 -9999 -9999 -9999 -9999 -9999 4.7316E-2 -9999 -9999 -9999 -9999 1.90422E-2 -9999 1.11527E-2 2.66837E-2 9.54203E-3 -9999 1.50955E-2 7.37162E-3 9.86029E-3 9.56119E-3 1.21474E-2 7.91828E-3 5.99156E-3 1.24955E-2 2.21199E-2 -9999 -9999 -9999 -9999 2.66575E-2 -9999 -9999 -9999 2.32669E-2 9.75483E-3 6.26524E-3 5.2305E-3 2.71576E-3 3.80662E-3 6.01615E-3 8.60112E-3 9.24608E-3 9.21445E-3 8.07473E-3 7.92647E-3 7.87329E-3 7.1665E-3 7.06392E-3 8.24162E-3 7.88339E-3 2.16012E-2 1.33191E-2 7.96292E-3 1.32171E-2 1.37991E-2 1.17013E-2 1.12843E-2 1.1662E-2 1.25055E-2 1.46709E-2 1.66999E-2 7.05939E-2 4.12398E-2 3.53176E-2 3.36721E-2 3.28261E-2 3.26699E-2 5.16144E-2 3.68992E-2 1.50758E-2 2.97444E-2 3.37097E-2 3.70892E-2 3.73244E-2 3.90032E-2 3.44831E-2 3.23584E-2 3.24045E-2 3.38087E-2 -9999 -9999 -9999 -9999 -9999 -9999 -9999 -9999 -9999 -9999 -9999 -9999 -9999 -9999 -9999 -9999 -9999 -9999 -9999 -9999 -9999 -9999 -9999 -9999 -9999 -9999 -9999 -9999 -9999 -9999 -9999 -9999 -9999 -9999
-9999 -9999 -9999 -9999 -9999 -9999 -9999 -9999 -9999 -9999 -9999 -9999 -9999 -9999 -9999 -9999 -9999 -9999 -9999 -9999 -9999 -9999 -9999 -9999 -9999 -9999 -9999 2.2329E-2 3.79914E-2 -9999 -9999 2.44053E-2 2.87709E-2 3.94704E-2 -9999 -9999 -9999 -9999 -9999 1.50946E-2 1.46663E-2 1.23578E-2 1.10217E-2 -9999 1.49159E-2 1.66806E-2 2.20926E-2 2.49059E-2 -9999 -9999 -9999 -9999 1.44011E-2 -9999 1.89358E-2 1.20336E-2 2.15541E-2 1.6624E-2 9.89714E-3 6.22522E-3 3.56924E-3 3.20725E-3 5.41769E-3 5.6449E-3 8.52917E-3 7.14012E-3 8.78039E-3 5.90656E-3 6.54949E-3 7.03686E-3 7.96552E-3 6.57827E-3 1.09875E-2 2.0834E-2 7.01901E-3 9.13452E-3 8.74058E-3 8.73249E-3 1.09149E-2 2.35776E-2 1.77647E-2 1.01077E-2 1.52197E-2 4.84284E-2 5.43041E-2 3.21354E-2 2.65523E-2 2.9325E-2 3.57197E-2 4.73618E-2 3.29469E-2 5.40117E-2 5.0188E-2 3.36992E-2 4.22593E-2 4.66851E-2 4.19137E-2 3.93255E-2 3.63518E-2 4.09462E-2 4.13728E-2 3.86486E-2 3.88524E-2 3.99054E-2 -9999 -9999 -9999 -9999 -9999 -9999 -9999 -9999 -9999 -9999 -9999 -9999 -9999 -9999 -9999 -9999 -9999 -9999 -9999 -9999 -9999 -9999 -9999 -9999 -9999 -9999 -9999 -9999 -9999 -9999 -9999 -9999
-9999 -9999 -9999 -9999 -9999 -9999 -9999 -9999 -9999 -9999 -9999 -9999 -9999 -9999 -9999 -9999 -9999 -9999 -9999 -9999 -9999 -9999 -9999 -9999 -9999 -9999 -9999 -9999 -9999 -9999 -9999 1.0915E-2 2.48363E-2 3.16222E-2 2.28062E-2 3.12962E-2 -9999 2.09716E-2 1.12081E-2 1.47259E-2 -9999 7.76982E-3 9.99822E-3 1.91449E-2 -9999 1.75005E-2 2.29218E-2 -9999 -9999 -9999 -9999 2.37618E-2 -9999 2.04621E-2 7.54303E-3 4.11339E-3 8.94175E-3 1.86208E-2 -9999 7.87503E-3 4.4295E-3 4.80956E-3 4.82382E-3 6.93861E-3 7.21985E-3 6.20725E-3 6.04396E-3 9.70433E-3 8.76369E-3 7.38469E-3 6.82648E-3 7.69804E-3 1.74223E-2 8.76758E-3 7.69035E-3 1.12434E-2 8.39925E-3 1.09481E-2 1.04228E-2 1.12165E-2 1.77493E-2 3.12316E-2 4.10947E-2 1.96675E-2 1.35171E-2 1.64739E-2 2.08105E-2 2.46412E-2 2.66284E-2 3.28576E-2 2.13965E-2 2.88506E-2 6.03544E-2 6.55127E-2 6.32208E-2 6.10172E-2 5.89599E-2 5.45412E-2 5.27162E-2 4.88794E-2 4.57298E-2 4.27065E-2 4.13538E-2 4.15641E-2 4.32687E-2 -9999 -9999 -9999 -9999 -9999 -9999 -9999 -9999 -9999 -9999 -9999 -9999 -9999 -9999 -9999 -9999 -9999 -9999 -9999 -9999 -9999 -9999 -9999 -9999 -9999 -9999 -9999 -9999 -9999 -9999 -9999
-9999 -9999 -9999 -9999 -9999 -9999 -9999 -9999 -9999 -9999 -9999 -9999 -9999 -9999 -9999 -9999 -9999 -9999 -9999 -9999 -9999 -9999 -9999 -9999 -9999 -9999 4.47075E-2 -9999 -9999 -9999 3.43426E-2 1.04488E-2 1.6601E-2 2.97184E-2 2.04722E-2 3.12969E-2 -9999 1.55976E-2 5.94314E-3 8.21417E-3 1.36991E-2 1.43316E-2 1.34355E-2 1.16583E-2 1.42638E-2 2.03125E-2 -9999 -9999 -9999 -9999 -9999 9.10184E-3 2.44703E-2 -9999 -9999 -9999 6.01533E-3 -9999 -9999 -9999 -9999 8.78109E-3 5.34845E-3 7.84034E-3 4.6196E-3 5.20568E-3 5.36429E-3 6.51907E-3 1.00453E-2 1.28279E-2 8.71064E-3 9.92877E-3 1.83329E-2 7.37356E-3 8.53397E-3 1.37669E-2 9.42754E-3 9.21412E-3 1.26509E-2 1.16696E-2 2.56509E-2 3.08844E-2 4.13612E-2 3.36332E-2 2.7932E-2 2.99402E-2 1.70782E-2 1.2943E-2 1.45874E-2 1.56523E-2 2.21791E-2 2.33696E-2 2.58476E-2 4.537E-2 5.41892E-2 5.89916E-2 6.45479E-2 6.19956E-2 5.3167E-2 4.87619E-2 4.73472E-2 4.44542E-2 4.27204E-2 4.42081E-2 4.4365E-2 -9999 -9999 -9999 -9999 -9999 -9999 -9999 -9999 -9999 -9999 -9999 -9999 -9999 -9999 -9999 -9999 -9999 -9999 -9999 -9999 -9999 -9999 -9999 -9999 -9999 -9999 -9999 -9999 -9999 -9999 -9999
-9999 -9999 -9999 -9999 -9999 -9999 -9999 -9999 -9999 -9999 -9999 -9999 -9999 -9999 -9999 -9999 -9999 -9999 -9999 -9999 -9999 -9999 -9999 -9999 -9999 4.28764E-2 -9999 -9999 1.19659E-2 1.12123E-2 1.17096E-2 2.16568E-2 1.868E-2 3.35871E-2 1.04667E-2 2.72817E-2 3.32372E-2 2.7814E-2 1.31032E-2 1.54053E-2 1.33279E-2 1.20342E-2 1.35105E-2 8.42006E-3 7.55387E-3 2.10544E-2 2.57713E-2 -9999 -9999 -9999 1.79913E-2 1.67105E-2 2.101E-2 -9999 1.63929E-2 -9999 -9999 1.83615E-2 1.39545E-2 8.99389E-3 7.56103E-3 -9999 7.68932E-3 9.41043E-3 5.96236E-3 6.56037E-3 4.95069E-3 7.36351E-3 5.76007E-3 7.12785E-3 1.52582E-2 1.67873E-2 1.47768E-2 1.06628E-2 1.07331E-2 1.05985E-2 1.02569E-2 2.09501E-2 2.66001E-2 2.3891E-2 1.34333E-2 1.00202E-2 1.94383E-2 1.17256E-2 1.82413E-2 4.04756E-2 4.75287E-2 2.09144E-2 1.50247E-2 1.39835E-2 1.73379E-2 2.82216E-2 3.62082E-2 3.24993E-2 3.06904E-2 3.09385E-2 4.19317E-2 5.12779E-2 5.54501E-2 4.94072E-2 4.38537E-2 4.40562E-2 4.26361E-2 4.30804E-2 -9999 -9999 -9999 -9999 -9999 -9999 -9999 -9999 -9999 -9999 -9999 -9999 -9999 -9999 -9999 -9999 -9999 -9999 -9999 -9999 -9999 -9999 -9999 -9999 -9999 -9999 -9999 -9999 -9999 -9999 -9999 -9999
-9999 -9999 -9999 -9999 -9999 -9999 -9999 -9999 -9999 -9999 -9999 -9999 -9999 -9999 -9999 -9999 -9999 -9999 -9999 -9999 -9999 -9999 -9999 -9999 -9999 -9999 -9999 -9999 -9999 1.40355E-2 1.13849E-2 1.001E-2 1.73669E-2 -9999 1.98768E-2 1.59347E-2 1.96335E-2 -9999 2.24935E-2 2.00915E-2 -9999 -9999 1.83851E-2 -9999 -9999 -9999 -9999 -9999 -9999 -9999 -9999 -9999 -9999 -9999 -9999 -9999 -9999 6.76243E-3 5.48625E-3 4.64613E-3 8.959E-3 -9999 -9999 8.6407E-3 5.97241E-3 5.58248E-3 4.73629E-3 6.1223E-3 8.13108E-3 7.23562E-3 1.18299E-2 2.39213E-2 2.23328E-2 2.42948E-2 1.86532E-2 2.01351E-2 2.90543E-2 4.24395E-2 2.27595E-2 1.48564E-2 1.41956E-2 1.06292E-2 1.24385E-2 1.09108E-2 1.16364E-2 1.77141E-2 3.54196E-2 4.91498E-2 3.61346E-2 3.44542E-2 3.51231E-2 3.08653E-2 2.41335E-2 2.06896E-2 1.73424E-2 1.84163E-2 2.49571E-2 3.05473E-2 3.66851E-2 5.31418E-2 4.53747E-2 3.73385E-2 -9999 -9999 -9999 -9999 -9999 -9999 -9999 -9999 -9999 -9999 -9999 -9999 -9999 -9999 -9999 -9999 -9999 -9999 -9999 -9999 -9999 -9999 -9999 -9999 -9999 -9999 -9999 -9999 -9999 -9999 -9999 -9999 -9999 -9999
-9999 -9999 -9999 -9999 -9999 -9999 -9999 -9999 -9999 -9999 -9999 -9999 -9999 -9999 -9999 -9999 -9999 -9999 -9999 -9999 -9999 -9999 -9999 -9999 -9999 -9999 -9999 -9999 -9999 -9999 -9999 1.44598E-2 9.37515E-3 2.33224E-2 -9999 -9999 -9999 2.81251E-2 -9999 1.10733E-2 1.50424E-2 9.31174E-3 1.31021E-2 1.42997E-2 1.43047E-2 -9999 -9999 -9999 -9999 -9999 -9999 -9999 -9999 -9999 2.10482E-2 8.23125E-3 1.4339E-2 6.73195E-3 4.93878E-3 4.0301E-3 8.12071E-3 1.29018E-2 1.98146E-2 -9999 -9999 -9999 7.44075E-3 -9999 -9999 1.55291E-2 1.54758E-2 2.32517E-2 2.61245E-2 3.18322E-2 3.43402E-2 2.76702E-2 4.85335E-2 2.42564E-2 1.36886E-2 1.15201E-2 1.29499E-2 1.44668E-2 1.45091E-2 1.79608E-2 1.54396E-2 1.68277E-2 2.93348E-2 4.42469E-2 3.49063E-2 2.84717E-2 1.87006E-2 1.96129E-2 1.62964E-2 1.77217E-2 1.79768E-2 1.77124E-2 1.96968E-2 2.00994E-2 2.31962E-2 3.44626E-2 -9999 -9999 -9999 -9999 -9999 -9999 -9999 -9999 -9999 -9999 -9999 -9999 -9999 -9999 -9999 -9999 -9999 -9999 -9999 -9999 -9999 -9999 -9999 -9999 -9999 -9999 -9999 -9999 -9999 -9999 -9999 -9999 -9999 -9999 -9999 -9999
-9999 -9999 -9999 -9999 -9999 -9999 -9999 -9999 -9999 -9999 -9999 -9999 -9999 -9999 -9999 -9999 -9999 -9999 -9999 -9999 -9999 -9999 -9999 -9999 -9999 -9999 -9999 -9999 1.64723E-2 1.42373E-2 -9999 -9999 -9999 -9999 -9999 -9999 3.03268E-2 -9999 -9999 2.18739E-2 -9999 1.69438E-2 -9999 -9999 2.36523E-2 -9999 -9999 -9999 1.97322E-2 1.97252E-2 1.77788E-2 -9999 -9999 6.15875E-3 1.18101E-2 6.4057E-3 7.38098E-3 5.19514E-3 5.22252E-3 5.45589E-3 6.97566E-3 1.19083E-2 7.97636E-3 1.42501E-2 2.03709E-2 2.11928E-2 -9999 2.30618E-2 2.20676E-2 2.00203E-2 1.97593E-2 1.37305E-2 1.11334E-2 2.66511E-2 1.66449E-2 2.22325E-2 3.26044E-2 5.46928E-2 4.26714E-2 2.06817E-2 1.41253E-2 1.27435E-2 3.3383E-2 1.64722E-2 1.45427E-2 1.91342E-2 3.14763E-2 3.65905E-2 2.61495E-2 1.62286E-2 1.40219E-2 1.69825E-2 1.67467E-2 1.77446E-2 2.28498E-2 2.80967E-2 3.06966E-2 3.0743E-2 3.2117E-2 3.10683E-2 3.46492E-2 -9999 -9999 -9999 -9999 -9999 -9999 -9999 -9999 -9999 -9999 -9999 -9999 -9999 -9999 -9999 -9999 -9999 -9999 -9999 -9999 -9999 -9999 -9999 -9999 -9999 -9999 -9999 -9999 -9999 -9999 -9999 -9999 -9999 -9999 -9999
-9999 -9999 -9999 -9999 -9999 -9999 -9999 -9999 -9999 -9999 -9999 -9999 -9999 -9999 -9999 -9999 -9999 -9999 -9999 -9999 -9999 -9999 -9999 -9999 -9999 -9999 -9999 -9999 1.13756E-2 -9999 1.75188E-2 1.04976E-2 1.36546E-2 1.53761E-2 -9999 2.41314E-2 -9999 -9999 1.59715E-2 7.66062E-3 1.1084E-2 1.35626E-2 1.52474E-2 1.47994E-2 1.48132E-2 -9999 -9999 1.38719E-2 1.51226E-2 1.46951E-2 1.20065E-2 -9999 1.12079E-2 4.88439E-3 1.1707E-2 4.36799E-3 6.36844E-3 3.89411E-3 4.01829E-3 5.76754E-3 1.17328E-2 8.49919E-3 6.96865E-3 9.7503E-3 1.20713E-2 1.33522E-2 1.38175E-2 2.06131E-2 1.35666E-2 1.22892E-2 1.62721E-2 1.92316E-2 2.31008E-2 2.78548E-2 1.64737E-2 1.72064E-2 1.88219E-2 3.12413E-2 2.10417E-2 2.13313E-2 3.18929E-2 4.40016E-2 3.52854E-2 2.51522E-2 3.10473E-2 3.19502E-2 4.21638E-2 3.84855E-2 3.49079E-2 2.82563E-2 2.19618E-2 2.70865E-2 2.64132E-2 3.08845E-2 3.49194E-2 3.82573E-2 3.98546E-2 3.9423E-2 3.84582E-2 3.55652E-2 3.72838E-2 -9999 -9999 -9999 -9999 -9999 -9999 -9999 -9999 -9999 -9999 -9999 -9999 -9999 -9999 -9999 -9999 -9999 -9999 -9999 -9999 -9999 -9999 -9999 -9999 -9999 -9999 -9999 -9999 -9999 -9999 -9999 -9999 -9999 -9999 -9999
-9999 -9999 -9999 -9999 -9999 -9999 -9999 -9999 -9999 -9999 -9999 -9999 -9999 -9999 -9999 -9999 -9999 -9999 -9999 -9999 -9999 -9999 -9999 -9999 -9999 -9999 -9999 2.60939E-2 1.74229E-2 1.33651E-2 6.80024E-3 9.42499E-3 1.32549E-2 9.49011E-3 1.51414E-2 -9999 -9999 1.86653E-2 1.49485E-2 -9999 1.24126E-2 -9999 1.993E-2 1.0156E-2 1.05798E-2 -9999 1.18818E-2 6.22919E-3 6.91885E-3 1.82847E-2 1.40474E-2 -9999 5.90815E-3 4.44197E-3 8.38798E-3 4.63133E-3 4.34185E-3 3.60033E-3 4.23054E-3 1.3477E-2 1.12579E-2 9.00453E-3 6.26203E-3 7.85369E-3 1.19674E-2 7.46864E-3 8.8407E-3 8.55794E-3 9.67256E-3 8.56233E-3 1.98169E-2 2.81137E-2 2.14509E-2 2.51836E-2 1.96649E-2 1.25768E-2 1.12489E-2 1.54214E-2 2.48737E-2 1.51886E-2 1.17467E-2 1.26295E-2 1.69186E-2 2.5104E-2 6.01458E-2 7.05607E-2 4.22804E-2 2.14931E-2 2.65989E-2 3.69612E-2 5.49447E-2 3.83208E-2 3.93607E-2 4.1926E-2 4.12325E-2 -9999 -9999 -9999 -9999 -9999 -9999 -9999 -9999 -9999 -9999 -9999 -9999 -9999 -9999 -9999 -9999 -9999 -9999 -9999 -9999 -9999 -9999 -9999 -9999 -9999 -9999 -9999 -9999 -9999 -9999 -9999 -9999 -9999 -9999 -9999 -9999 -9999 -9999 -9999 -9999 -9999
-9999 -9999 -9999 -9999 -9999 -9999 -9999 -9999 -9999 -9999 -9999 -9999 -9999 -9999 -9999 -9999 -9999 -9999 -9999 -9999 -9999 -9999 -9999 -9999 -9999 -9999 -9999 2.35408E-2 2.02642E-2 -9999 6.33632E-3 9.40283E-3 1.55165E-2 -9999 1.46202E-2 -9999 -9999 1.53948E-2 -9999 9.91876E-3 9.64381E-3 1.21266E-2 1.78171E-2 -9999 -9999 -9999 1.37437E-2 7.93642E-3 8.24328E-3 1.15293E-2 8.62702E-3 -9999 5.16266E-3 4.1385E-3 4.30229E-3 6.21072E-3 4.91305E-3 5.44636E-3 1.24241E-2 1.291E-2 7.52611E-3 7.63694E-3 8.46818E-3 4.82355E-3 1.04956E-2 7.50571E-3 4.17743E-3 6.37088E-3 6.33326E-3 1.46806E-2 1.67902E-2 1.24978E-2 2.00468E-2 1.47474E-2 2.65156E-2 2.74309E-2 2.45547E-2 1.15653E-2 1.79407E-2 1.15987E-2 1.50497E-2 1.75578E-2 1.60476E-2 2.26285E-2 4.27394E-2 6.58104E-2 8.08518E-2 6.91481E-2 6.76197E-2 5.87499E-2 3.53233E-2 3.06937E-2 3.37171E-2 3.39649E-2 3.55742E-2 -9999 -9999 -9999 -9999 -9999 -9999 -9999 -9999 -9999 -9999 -9999 -9999 -9999 -9999 -9999 -9999 -9999 -9999 -9999 -9999 -9999 -9999 -9999 -9999 -9999 -9999 -9999 -9999 -9999 -9999 -9999 -9999 -9999 -9999 -9999 -9999 -9999 -9999 -9999 -9999 -9999
-9999 -9999 -9999 -9999 -9999 -9999 -9999 -9999 -9999 -9999 -9999 -9999 -9999 -9999 -9999 -9999 -9999 -9999 -9999 -9999 -9999 3.41396E-2 -9999 -9999 -9999 2.01351E-2 1.95801E-2 1.25175E-2 -9999 2.0882E-2 7.91097E-3 5.13778E-3 6.86412E-3 7.47114E-3 1.01204E-2 1.59916E-2 -9999 -9999 1.49479E-2 6.3962E-3 5.59836E-3 7.47713E-3 6.53127E-3 -9999 -9999 2.10649E-2 1.66239E-2 1.43263E-2 1.2786E-2 1.4973E-2 1.10541E-2 -9999 4.26269E-3 3.62436E-3 5.0371E-3 1.15812E-2 -9999 -9999 9.55154E-3 5.07921E-3 4.72385E-3 5.49068E-3 5.48021E-3 5.5951E-3 1.39249E-2 5.73952E-3 3.96675E-3 6.08097E-3 1.25526E-2 1.45471E-2 7.12717E-3 8.83829E-3 9.86758E-3 2.75343E-2 2.86698E-2 3.47408E-2 3.95511E-2 1.99031E-2 1.48053E-2 1.0887E-2 1.12371E-2 1.1599E-2 2.26116E-2 3.6191E-2 6.73106E-2 7.33969E-2 2.95969E-2 2.2524E-2 2.07229E-2 2.32092E-2 3.44075E-2 3.64668E-2 3.42585E-2 3.44517E-2 -9999 -9999 -9999 -9999 -9999 -9999 -9999 -9999 -9999 -9999 -9999 -9999 -9999 -9999 -9999 -9999 -9999 -9999 -9999 -9999 -9999 -9999 -9999 -9999 -9999 -9999 -9999 -9999 -9999 -9999 -9999 -9999 -9999 -9999 -9999 -9999 -9999 -9999 -9999 -9999 -9999 -9999
-9999 -9999 -9999 -9999 -9999 -9999 -9999 -9999 -9999 -9999 -9999 -9999 -9999 -9999 -9999 -9999 -9999 -9999 -9999 -9999 1.73066E-2 1.95295E-2 -9999 -9999 1.66068E-2 5.76233E-3 1.68634E-2 -9999 -9999 -9999 1.49883E-2 1.15258E-2 7.46572E-3 5.80612E-3 1.17107E-2 1.278E-2 -9999 -9999 -9999 4.81405E-3 5.22131E-3 6.23741E-3 1.42488E-2 -9999 -9999 1.72532E-2 5.68973E-3 6.39412E-3 8.21283E-3 1.65576E-2 -9999 1.02176E-2 5.63664E-3 3.67103E-3 5.35219E-3 -9999 2.47282E-2 -9999 -9999 -9999 -9999 1.00987E-2 8.61477E-3 1.10916E-2 1.0949E-2 5.24551E-3 8.84885E-3 1.89882E-2 1.90794E-2 9.64107E-3 1.00999E-2 1.26293E-2 1.49289E-2 2.73021E-2 1.89791E-2 3.07418E-2 3.79689E-2 2.65551E-2 2.40802E-2 1.86066E-2 2.23563E-2 1.8288E-2 2.43881E-2 5.10991E-2 7.79959E-2 7.7925E-2 3.1941E-2 2.04867E-2 2.86575E-2 4.18247E-2 4.06828E-2 3.52038E-2 3.67631E-2 3.58722E-2 -9999 -9999 -9999 -9999 -9999 -9999 -9999 -9999 -9999 -9999 -9999 -9999 -9999 -9999 -9999 -9999 -9999 -9999 -9999 -9999 -9999 -9999 -9999 -9999 -9999 -9999 -9999 -9999 -9999 -9999 -9999 -9999 -9999 -9999 -9999 -9999 -9999 -9999 -9999 -9999 -9999 -9999
-9999 -9999 -9999 -9999 -9999 -9999 -9999 -9999 -9999 -9999 -9999 -9999 -9999 -9999 -9999 -9999 -9999 -9999 -9999 -9999 -9999 -9999 1.83778E-2 -9999 5.91896E-3 8.31304E-3 1.25307E-2 -9999 1.43144E-2 1.61472E-2 1.03268E-2 1.34911E-2 -9999 -9999 -9999 -9999 -9999 -9999 -9999 9.68205E-3 4.70182E-3 4.53932E-3 1.26736E-2 -9999 -9999 1.85644E-2 1.1771E-2 -9999 5.52869E-3 9.14691E-3 -9999 1.05531E-2 4.4132E-3 4.87286E-3 -9999 1.89424E-2 1.12253E-2 1.04744E-2 1.80539E-2 1.69279E-2 8.76176E-3 6.63579E-3 8.05287E-3 9.6327E-3 9.96625E-3 9.92106E-3 1.616E-2 1.25728E-2 1.15653E-2 8.01537E-3 7.80538E-3 1.05956E-2 9.29206E-3 2.65705E-2 1.82629E-2 1.63672E-2 2.52344E-2 2.15687E-2 2.53627E-2 2.74066E-2 4.55017E-2 4.68239E-2 5.28281E-2 7.23347E-2 7.82343E-2 7.81454E-2 6.77029E-2 4.9909E-2 4.95148E-2 4.36863E-2 3.40813E-2 3.85642E-2 3.05944E-2 2.88048E-2 -9999 -9999 -9999 -9999 -9999 -9999 -9999 -9999 -9999 -9999 -9999 -9999 -9999 -9999 -9999 -9999 -9999 -9999 -9999 -9999 -9999 -9999 -9999 -9999 -9999 -9999 -9999 -9999 -9999 -9999 -9999 -9999 -9999 -9999 -9999 -9999 -9999 -9999 -9999 -9999 -9999 -9999
-9999 -9999 -9999 -9999 -9999 -9999 -9999 -9999 -9999 -9999 -9999 -9999 -9999 -9999 -9999 -9999 -9999 -9999 -9999 -9999 -9999 -9999 -9999 -9999 5.78353E-3 1.17387E-2 1.32199E-2 -9999 2.03602E-2 1.06455E-2 1.07841E-2 -9999 -9999 1.17897E-2 1.2899E-2 -9999 2.23204E-2 -9999 -9999 1.85415E-2 1.41549E-2 -9999 2.18379E-2 -9999 -9999 -9999 1.64802E-2 -9999 -9999 5.83076E-3 -9999 7.01244E-3 7.93484E-3 -9999 1.19895E-2 7.41905E-3 6.49197E-3 5.10463E-3 7.67793E-3 1.51642E-2 6.09047E-3 4.51145E-3 8.74407E-3 1.76E-2 1.52114E-2 8.16878E-3 6.78178E-3 6.88811E-3 7.65132E-3 6.3865E-3 5.85358E-3 7.77963E-3 7.63759E-3 1.34612E-2 3.5768E-2 1.42958E-2 9.19288E-3 8.74257E-3 1.06516E-2 1.71701E-2 2.58435E-2 4.43228E-2 4.51094E-2 6.68547E-2 7.93238E-2 7.8273E-2 6.79933E-2 5.5376E-2 4.79712E-2 4.28212E-2 3.55251E-2 3.43868E-2 2.2174E-2 2.13705E-2 -9999 -9999 -9999 -9999 -9999 -9999 -9999 -9999 -9999 -9999 -9999 -9999 -9999 -9999 -9999 -9999 -9999 -9999 -9999 -9999 -9999 -9999 -9999 -9999 -9999 -9999 -9999 -9999 -9999 -9999 -9999 -9999 -9999 -9999 -9999 -9999 -9999 -9999 -9999 -9999 -9999 -9999
-9999 -9999 -9999 -9999 -9999 -9999 -9999 -9999 -9999 -9999 -9999 -9999 -9999 -9999 -9999 -9999 -9999 -9999 -9999 -9999 -9999 -9999 -9999 -9999 -9999 -9999 2.12243E-2 8.85502E-3 1.07232E-2 -9999 8.29667E-3 1.61233E-2 -9999 7.91379E-3 1.23458E-2 9.87589E-3 8.53722E-3 2.00121E-2 1.93656E-2 1.36686E-2 9.00128E-3 -9999 2.08653E-2 -9999 1.18396E-2 2.08945E-2 -9999 -9999 -9999 -9999 -9999 -9999 -9999 1.67782E-2 9.61069E-3 6.47323E-3 5.21614E-3 4.0881E-3 4.50524E-3 7.22795E-3 4.48166E-3 5.1267E-3 1.81866E-2 1.36189E-2 5.71511E-3 5.83402E-3 4.41744E-3 5.44298E-3 6.10951E-3 7.6069E-3 5.51788E-3 6.87356E-3 1.03599E-2 2.42179E-2 1.56786E-2 1.807E-2 2.8783E-2 2.55066E-2 3.18553E-2 2.81814E-2 3.6436E-2 4.78529E-2 4.0822E-2 6.73056E-2 7.04901E-2 6.40855E-2 5.20345E-2 5.78945E-2 4.54711E-2 5.11187E-2 4.00961E-2 4.05151E-2 3.76626E-2 3.36069E-2 2.81431E-2 -9999 -9999 -9999 -9999 -9999 -9999 -9999 -9999 -9999 -9999 -9999 -9999 -9999 -9999 -9999 -9999 -9999 -9999 -9999 -9999 -9999 -9999 -9999 -9999 -9999 -9999 -9999 -9999 -9999 -9999 -9999 -9999 -9999 -9999 -9999 -9999 -9999 -9999 -9999 -9999 -9999
-9999 -9999 -9999 -9999 -9999 -9999 -9999 -9999 -9999 -9999 -9999 -9999 -9999 -9999 -9999 -9999 -9999 -9999 -9999 -9999 -9999 -9999 2.2445E-2 1.40671E-2 -9999 -9999 -9999 -9999 -9999 -9999 1.05512E-2 9.50164E-3 1.76832E-2 1.76816E-2 1.77204E-2 1.77238E-2 1.59328E-2 1.71843E-2 1.58982E-2 1.54051E-2 6.44094E-3 6.99451E-3 -9999 1.71666E-2 1.47625E-2 1.92681E-2 1.47377E-2 1.58649E-2 -9999 -9999 -9999 -9999 6.5612E-3 5.81673E-3 6.25945E-3 4.63016E-3 4.32444E-3 2.63532E-3 2.6816E-3 4.60651E-3 1.42652E-2 1.86792E-2 1.65848E-2 1.39525E-2 9.33991E-3 6.89672E-3 6.62852E-3 8.38419E-3 7.43084E-3 5.88279E-3 1.11047E-2 1.91304E-2 1.83024E-2 2.33574E-2 2.35026E-2 1.99949E-2 2.07322E-2 3.00091E-2 1.95519E-2 1.00615E-2 1.13031E-2 1.34058E-2 3.05765E-2 1.70261E-2 3.26302E-2 4.1729E-2 5.2862E-2 4.70076E-2 5.94381E-2 5.74345E-2 5.58934E-2 4.97551E-2 5.16379E-2 5.17175E-2 -9999 -9999 -9999 -9999 -9999 -9999 -9999 -9999 -9999 -9999 -9999 -9999 -9999 -9999 -9999 -9999 -9999 -9999 -9999 -9999 -9999 -9999 -9999 -9999 -9999 -9999 -9999 -9999 -9999 -9999 -9999 -9999 -9999 -9999 -9999 -9999 -9999 -9999 -9999 -9999 -9999 -9999
-9999 -9999 -9999 -9999 -9999 -9999 -9999 -9999 -9999 -9999 -9999 -9999 -9999 -9999 -9999 3.12342E-2 -9999 -9999 1.72755E-2 -9999 2.82645E-2 7.7356E-3 4.87598E-3 1.10055E-2 -9999 6.14558E-3 1.71453E-2 1.04091E-2 -9999 -9999 9.79511E-3 8.19579E-3 7.07537E-3 1.58894E-2 3.58917E-3 3.72972E-3 4.81985E-3 9.71531E-3 -9999 -9999 8.06176E-3 1.49239E-2 -9999 1.53416E-2 1.78984E-2 1.47466E-2 1.31276E-2 7.50596E-3 -9999 -9999 -9999 1.78867E-2 1.23646E-2 1.01228E-2 8.9304E-3 5.66487E-3 4.63671E-3 5.19863E-3 9.72168E-3 1.86846E-2 1.44191E-2 1.10759E-2 1.01328E-2 6.40465E-3 4.70783E-3 6.07518E-3 7.19441E-3 7.24861E-3 1.26292E-2 1.17494E-2 1.96372E-2 1.6443E-2 7.19277E-3 1.24304E-2 7.19707E-3 1.04609E-2 1.42271E-2 1.16296E-2 2.2748E-2 2.47259E-2 1.31981E-2 2.49302E-2 9.53201E-3 1.08197E-2 1.04691E-2 1.73341E-2 4.51509E-2 2.24696E-2 3.67493E-2 4.02881E-2 4.40671E-2 4.98686E-2 4.97895E-2 5.15399E-2 5.36982E-2 5.2579E-2 5.27956E-2 -9999 -9999 -9999 -9999 -9999 -9999 -9999 -9999 -9999 -9999 -9999 -9999 -9999 -9999 -9999 -9999 -9999 -9999 -9999 -9999 -9999 -9999 -9999 -9999 -9999 -9999 -9999 -9999 -9999 -9999 -9999 -9999 -9999 -9999 -9999 -9999 -9999 -9999 -9999
-9999 -9999 -9999 -9999 -9999 -9999 -9999 -9999 -9999 -9999 -9999 -9999 -9999 -9999 1.44368E-2 9.78981E-3 1.37857E-2 2.27386E-2 -9999 1.7609E-2 1.35892E-2 9.76944E-3 4.85209E-3 1.63166E-2 9.60133E-3 4.14666E-3 6.92738E-3 8.38702E-3 1.82466E-2 -9999 -9999 5.46248E-3 3.85892E-3 9.62751E-3 7.49195E-3 7.71595E-3 8.69412E-3 1.28089E-2 -9999 1.67853E-2 8.39764E-3 -9999 1.42455E-2 1.22906E-2 1.53327E-2 1.72451E-2 1.83708E-2 1.89211E-2 -9999 -9999 9.95097E-3 7.81622E-3 9.77965E-3 1.13075E-2 1.28423E-2 1.85536E-2 2.2087E-2 1.87442E-2 9.94534E-3 5.99407E-3 4.96003E-3 3.92193E-3 5.22292E-3 3.89617E-3 3.96126E-3 3.08754E-3 3.67216E-3 8.28823E-3 8.88209E-3 8.62553E-3 1.03178E-2 9.1696E-3 1.56975E-2 8.11862E-3 7.12219E-3 1.06215E-2 8.66124E-3 8.50918E-3 9.24552E-3 2.04471E-2 4.03812E-2 1.48253E-2 1.21376E-2 1.74746E-2 1.85277E-2 3.70476E-2 2.48376E-2 2.29024E-2 2.31986E-2 3.33102E-2 3.51021E-2 3.79975E-2 5.00771E-2 5.17539E-2 5.38728E-2 5.47542E-2 5.64462E-2 -9999 -9999 -9999 -9999 -9999 -9999 -9999 -9999 -9999 -9999 -9999 -9999 -9999 -9999 -9999 -9999 -9999 -9999 -9999 -9999 -9999 -9999 -9999 -9999 -9999 -9999 -9999 -9999 -9999 -9999 -9999 -9999 -9999 -9999 -9999 -9999 -9999 -9999 -9999
-9999 -9999 -9999 -9999 -9999 -9999 -9999 -9999 -9999 -9999 -9999 -9999 -9999 -9999 -9999 1.1865E-2 1.10228E-2 8.55823E-3 8.94324E-3 1.08543E-2 8.41725E-3 9.90071E-3 6.35138E-3 -9999 4.30373E-3 2.92034E-3 2.72907E-3 2.54789E-3 1.15031E-2 1.46897E-2 -9999 6.14201E-3 3.95837E-3 2.73187E-3 2.92286E-3 3.38856E-3 4.82308E-3 6.43154E-3 4.20415E-3 7.74306E-3 -9999 -9999 1.22847E-2 1.22843E-2 1.36165E-2 -9999 1.46424E-2 1.29456E-2 -9999 -9999 1.23274E-2 6.95236E-3 5.02036E-3 4.24462E-3 5.56441E-3 1.82997E-2 9.73577E-3 1.17868E-2 1.10598E-2 7.34443E-3 6.03743E-3 9.07143E-3 5.35514E-3 3.05816E-3 3.34896E-3 3.17401E-3 3.73703E-3 5.40258E-3 5.52407E-3 4.40568E-3 6.43013E-3 6.36437E-3 6.15043E-3 1.00574E-2 7.4546E-3 1.14968E-2 1.42903E-2 1.66854E-2 2.27018E-2 1.93526E-2 2.09827E-2 2.52885E-2 4.20996E-2 3.10346E-2 3.08527E-2 1.49057E-2 1.16177E-2 1.89832E-2 2.36008E-2 1.43628E-2 1.79063E-2 2.91663E-2 3.87081E-2 4.31712E-2 4.66495E-2 4.76864E-2 5.09791E-2 5.58716E-2 -9999 -9999 -9999 -9999 -9999 -9999 -9999 -9999 -9999 -9999 -9999 -9999 -9999 -9999 -9999 -9999 -9999 -9999 -9999 -9999 -9999 -9999 -9999 -9999 -9999 -9999 -9999 -9999 -9999 -9999 -9999 -9999 -9999 -9999 -9999 -9999 -9999 -9999
-9999 -9999 -9999 -9999 -9999 -9999 -9999 -9999 -9999 -9999 -9999 -9999 -9999 -9999 -9999 -9999 2.05448E-2 8.38641E-3 7.77953E-3 4.33562E-3 4.87422E-3 3.79522E-3 7.13511E-3 -9999 3.57903E-3 1.64991E-3 1.4485E-3 1.72442E-3 3.52629E-3 1.0025E-2 1.4259E-2 4.11349E-3 5.55277E-3 3.5983E-3 2.95411E-3 2.55487E-3 3.056E-3 2.98446E-3 5.9819E-3 1.24101E-2 -9999 -9999 -9999 -9999 -9999 7.00745E-3 4.46052E-3 7.20766E-3 2.18134E-2 -9999 5.11297E-3 6.48558E-3 4.90496E-3 4.37152E-3 1.17707E-2 9.94806E-3 4.31115E-3 5.79572E-3 1.16914E-2 2.36514E-2 2.40375E-2 1.3876E-2 8.61167E-3 6.53731E-3 3.88423E-3 4.62114E-3 7.86161E-3 1.07915E-2 1.40518E-2 9.15409E-3 4.41431E-3 9.91561E-3 7.62732E-3 9.44537E-3 7.73297E-3 5.84725E-3 6.99626E-3 9.61489E-3 8.40901E-3 1.18499E-2 1.06633E-2 1.68816E-2 1.72301E-2 1.02791E-2 1.72186E-2 1.40095E-2 1.58355E-2 1.99908E-2 2.45085E-2 2.07455E-2 1.82227E-2 2.03014E-2 2.86181E-2 3.73787E-2 3.86712E-2 4.16271E-2 4.42749E-2 -9999 -9999 -9999 -9999 -9999 -9999 -9999 -9999 -9999 -9999 -9999 -9999 -9999 -9999 -9999 -9999 -9999 -9999 -9999 -9999 -9999 -9999 -9999 -9999 -9999 -9999 -9999 -9999 -9999 -9999 -9999 -9999 -9999 -9999 -9999 -9999 -9999 -9999 -9999
-9999 -9999 -9999 -9999 -9999 -9999 -9999 -9999 -9999 -9999 -9999 -9999 -9999 -9999 -9999 -9999 2.33052E-2 1.18262E-2 1.06345E-2 1.34097E-2 6.59163E-3 2.7904E-3 -9999 -9999 5.4164E-3 -9999 2.92728E-3 2.22355E-3 6.38829E-3 1.4954E-2 7.75177E-3 2.51742E-3 4.99667E-3 6.98182E-3 -9999 7.52692E-3 8.47758E-3 8.49676E-3 1.29488E-2 -9999 1.50754E-2 1.89002E-2 -9999 4.90152E-3 1.04275E-2 1.64738E-2 1.2499E-2 -9999 2.16997E-2 -9999 5.32243E-3 5.32198E-3 3.25358E-3 5.43365E-3 -9999 2.76072E-2 2.3388E-2 2.57993E-2 2.20982E-2 7.94391E-3 9.02396E-3 2.04281E-2 1.3328E-2 5.86679E-3 3.97839E-3 3.70456E-3 4.44294E-3 4.34525E-3 5.62156E-3 8.91578E-3 1.61466E-2 8.00037E-3 1.99099E-2 1.97441E-2 8.45021E-3 9.95573E-3 6.79606E-3 8.91488E-3 8.91363E-3 7.743E-3 8.17948E-3 9.12722E-3 1.20891E-2 7.89219E-3 9.14574E-3 1.33405E-2 1.42959E-2 1.53267E-2 1.87692E-2 1.49815E-2 1.39782E-2 1.20061E-2 1.96779E-2 2.8914E-2 3.00326E-2 3.46908E-2 -9999 -9999 -9999 -9999 -9999 -9999 -9999 -9999 -9999 -9999 -9999 -9999 -9999 -9999 -9999 -9999 -9999 -9999 -9999 -9999 -9999 -9999 -9999 -9999 -9999 -9999 -9999 -9999 -9999 -9999 -9999 -9999 -9999 -9999 -9999 -9999 -9999 -9999 -9999 -9999
-9999 -9999 -9999 -9999 -9999 -9999 -9999 -9999 -9999 -9999 -9999 -9999 -9999 -9999 -9999 1.22063E-2 5.62552E-3 3.29416E-3 4.9112E-3 7.65047E-3 -9999 -9999 1.63862E-2 8.84959E-3 6.75837E-3 6.83784E-3 1.49323E-2 6.92399E-3 1.95556E-3 5.31448E-3 3.70693E-3 2.99714E-3 1.87864E-3 2.72352E-3 2.91911E-3 2.84539E-3 2.24847E-3 2.59627E-3 7.02594E-3 6.55763E-3 7.91123E-3 1.75277E-2 4.68581E-3 3.63466E-3 6.46769E-3 7.7769E-3 4.96285E-3 9.59705E-3 2.07772E-2 -9999 6.25693E-3 3.48313E-3 3.97789E-3 9.60179E-3 1.55328E-2 7.70012E-3 8.97871E-3 1.38088E-2 1.31296E-2 7.80808E-3 4.46501E-3 8.34441E-3 1.10252E-2 9.52115E-3 5.51374E-3 4.39075E-3 6.24754E-3 1.01034E-2 8.70462E-3 1.1737E-2 9.47531E-3 1.32568E-2 1.72361E-2 3.69571E-2 1.23626E-2 1.10864E-2 1.16707E-2 7.76878E-3 6.08798E-3 9.4659E-3 7.47066E-3 7.8104E-3 9.619E-3 8.88055E-3 1.22953E-2 9.85833E-3 1.02967E-2 1.38982E-2 1.24861E-2 1.51214E-2 1.19313E-2 1.28456E-2 1.72124E-2 1.72987E-2 2.32253E-2 -9999 -9999 -9999 -9999 -9999 -9999 -9999 -9999 -9999 -9999 -9999 -9999 -9999 -9999 -9999 -9999 -9999 -9999 -9999 -9999 -9999 -9999 -9999 -9999 -9999 -9999 -9999 -9999 -9999 -9999 -9999 -9999 -9999 -9999 -9999 -9999 -9999 -9999 -9999 -9999 -9999
-9999 -9999 -9999 -9999 -9999 -9999 -9999 -9999 -9999 -9999 -9999 -9999 -9999 -9999 -9999 -9999 -9999 -9999 -9999 -9999 -9999 -9999 4.02716E-3 5.07346E-3 3.52339E-3 2.48756E-3 1.06193E-2 3.426E-3 1.88915E-3 2.18566E-3 2.34345E-3 4.0114E-3 2.69177E-3 2.63419E-3 2.14826E-3 2.65823E-3 3.63766E-3 2.87417E-3 -9999 9.55492E-3 7.90962E-3 -9999 9.18486E-3 -9999 3.7144E-3 6.97866E-3 5.24382E-3 4.73081E-3 -9999 1.04947E-2 4.00742E-3 3.11166E-3 -9999 -9999 6.58871E-3 3.62081E-3 3.79741E-3 8.60313E-3 6.75576E-3 5.91971E-3 3.48571E-3 2.95799E-3 4.70757E-3 1.05785E-2 1.05029E-2 7.98857E-3 5.3988E-3 8.51914E-3 5.37303E-3 5.80712E-3 6.801E-3 5.11972E-3 6.23028E-3 1.48346E-2 3.92888E-2 2.95292E-2 2.80152E-2 2.8164E-2 1.85665E-2 7.91026E-3 1.45612E-2 2.1054E-2 3.60454E-2 4.3308E-2 4.33067E-2 3.60019E-2 3.03551E-2 1.45786E-2 9.98485E-3 1.21134E-2 1.25142E-2 1.06674E-2 1.17855E-2 1.29885E-2 -9999 -9999 -9999 -9999 -9999 -9999 -9999 -9999 -9999 -9999 -9999 -9999 -9999 -9999 -9999 -9999 -9999 -9999 -9999 -9999 -9999 -9999 -9999 -9999 -9999 -9999 -9999 -9999 -9999 -9999 -9999 -9999 -9999 -9999 -9999 -9999 -9999 -9999 -9999 -9999 -9999 -9999
-9999 -9999 -9999 -9999 -9999 -9999 -9999 -9999 -9999 -9999 -9999 -9999 -9999 -9999 -9999 -9999 1.87822E-2 -9999 -9999 1.57043E-2 1.92901E-2 -9999 3.75618E-3 4.56307E-3 3.2801E-3 5.12815E-3 9.54215E-3 9.22803E-3 5.42682E-3 8.27243E-3 3.73104E-3 2.3669E-3 5.20698E-3 5.05295E-3 5.22597E-3 5.0754E-3 6.90077E-3 7.35406E-3 1.08797E-2 4.9143E-3 -9999 8.16176E-3 6.79396E-3 8.10378E-3 -9999 9.7162E-3 1.00467E-2 9.6346E-3 -9999 6.24668E-3 5.45844E-3 1.08224E-2 1.93829E-2 1.09004E-2 6.18362E-3 3.44939E-3 3.6593E-3 4.2648E-3 5.01556E-3 2.23841E-3 2.41075E-3 2.61402E-3 3.61329E-3 8.95929E-3 1.07331E-2 1.8782E-2 1.84259E-2 1.88445E-2 8.28339E-3 5.04041E-3 9.81181E-3 1.48382E-2 1.93711E-2 2.06812E-2 1.57088E-2 8.91258E-3 1.52464E-2 2.45401E-2 4.14678E-2 5.71612E-2 5.92834E-2 5.17993E-2 5.35615E-2 5.26569E-2 6.56107E-2 5.88575E-2 4.33484E-2 2.56762E-2 1.17279E-2 1.20027E-2 9.50872E-3 -9999 -9999 -9999 -9999 -9999 -9999 -9999 -9999 -9999 -9999 -9999 -9999 -9999 -9999 -9999 -9999 -9999 -9999 -9999 -9999 -9999 -9999 -9999 -9999 -9999 -9999 -9999 -9999 -9999 -9999 -9999 -9999 -9999 -9999 -9999 -9999 -9999 -9999 -9999 -9999 -9999 -9999 -9999 -9999 -9999
-9999 -9999 -9999 -9999 -9999 -9999 -9999 -9999 -9999 -9999 -9999 -9999 -9999 -9999 -9999 -9999 -9999 -9999 -9999 1.07835E-2 6.58898E-3 1.14621E-2 -9999 8.14212E-3 8.14765E-3 3.71481E-3 4.64402E-3 5.62819E-3 7.39349E-3 1.29772E-2 -9999 2.06372E-3 2.63026E-3 2.20875E-3 1.88561E-3 2.84482E-3 2.74338E-3 3.80474E-3 1.1383E-2 1.22774E-2 -9999 3.13565E-3 3.58749E-3 4.89166E-3 1.53996E-2 6.10043E-3 -9999 -9999 -9999 5.29339E-3 4.51045E-3 -9999 7.08739E-3 3.98756E-3 8.44199E-3 7.86639E-3 6.35663E-3 4.84574E-3 3.03296E-3 2.56634E-3 9.26398E-3 3.47497E-3 3.15771E-3 3.37874E-3 4.32373E-3 6.19597E-3 8.90214E-3 1.5662E-2 2.53735E-2 1.29869E-2 1.73975E-2 1.12868E-2 9.5078E-3 6.75554E-3 7.28385E-3 1.56454E-2 1.50836E-2 1.85085E-2 2.5322E-2 3.91468E-2 3.44376E-2 2.94974E-2 3.02393E-2 3.95677E-2 4.05931E-2 4.44744E-2 7.28888E-2 4.37544E-2 3.25062E-2 1.138E-2 1.19511E-2 9.81401E-3 1.28713E-2 -9999 -9999 -9999 -9999 -9999 -9999 -9999 -9999 -9999 -9999 -9999 -9999 -9999 -9999 -9999 -9999 -9999 -9999 -9999 -9999 -9999 -9999 -9999 -9999 -9999 -9999 -9999 -9999 -9999 -9999 -9999 -9999 -9999 -9999 -9999 -9999 -9999 -9999 -9999 -9999 -9999 -9999 -9999
-9999 -9999 -9999 -9999 -9999 -9999 -9999 -9999 -9999 -9999 -9999 -9999 -9999 -9999 -9999 7.47975E-3 7.01906E-3 1.86649E-2 5.84792E-3 4.19438E-3 4.38825E-3 3.65952E-3 9.22883E-3 3.54231E-3 2.40693E-3 2.40741E-3 5.21384E-3 3.24916E-3 5.05877E-3 3.02057E-3 9.90846E-3 8.46642E-3 -9999 3.78011E-3 6.46336E-3 5.51219E-3 6.69265E-3 5.10132E-3 9.77058E-3 1.22846E-2 -9999 1.00773E-2 6.17108E-3 4.39646E-3 3.61736E-3 5.63833E-3 7.02923E-3 -9999 -9999 1.04953E-2 -9999 1.58483E-2 5.07584E-3 4.21589E-3 4.2494E-3 3.91194E-3 2.95107E-3 3.42198E-3 7.73791E-3 9.83124E-3 6.67589E-3 3.56292E-3 4.27718E-3 3.6882E-3 4.48713E-3 3.78816E-3 4.92699E-3 6.81589E-3 2.39054E-2 1.20331E-2 6.71557E-3 7.39859E-3 6.63372E-3 1.04245E-2 8.01069E-3 1.42732E-2 9.85344E-3 9.90319E-3 1.43362E-2 3.84825E-2 4.14828E-2 2.70843E-2 3.55151E-2 3.84324E-2 3.41286E-2 4.43973E-2 4.89065E-2 6.73698E-2 5.7543E-2 2.64592E-2 2.36453E-2 1.30284E-2 1.62974E-2 1.50089E-2 -9999 -9999 -9999 -9999 -9999 -9999 -9999 -9999 -9999 -9999 -9999 -9999 -9999 -9999 -9999 -9999 -9999 -9999 -9999 -9999 -9999 -9999 -9999 -9999 -9999 -9999 -9999 -9999 -9999 -9999 -9999 -9999 -9999 -9999 -9999 -9999 -9999 -9999 -9999 -9999 -9999 -9999
-9999 -9999 -9999 -9999 -9999 -9999 -9999 -9999 -9999 -9999 -9999 -9999 -9999 -9999 1.38386E-2 -9999 4.46812E-3 4.87454E-3 1.09727E-2 4.93353E-3 3.05601E-3 2.83961E-3 4.28459E-3 2.66895E-3 3.00118E-3 2.79305E-3 2.01782E-3 3.00535E-3 8.22413E-3 4.40275E-3 1.7264E-3 4.60245E-3 4.41588E-3 3.26949E-3 2.14892E-3 1.64989E-3 1.84259E-3 2.80039E-3 1.02124E-2 1.19097E-2 1.13701E-2 -9999 -9999 3.34779E-3 3.61421E-3 3.65567E-3 5.29972E-3 -9999 6.46412E-3 -9999 -9999 -9999 1.10062E-2 7.82611E-3 8.01417E-3 4.46721E-3 4.12212E-3 1.72227E-2 1.54724E-2 1.2825E-2 6.42238E-3 6.10379E-3 5.44733E-3 6.90905E-3 4.1877E-3 8.66391E-3 3.84261E-3 8.41673E-3 2.3052E-2 7.02859E-3 8.59911E-3 8.27373E-3 6.67952E-3 6.76982E-3 6.94151E-3 6.98501E-3 1.16802E-2 9.95281E-3 1.37285E-2 1.7081E-2 1.16225E-2 1.49016E-2 1.04391E-2 9.28546E-3 1.10949E-2 1.91205E-2 3.57214E-2 4.33795E-2 8.52491E-2 7.84464E-2 3.17705E-2 2.46418E-2 2.75177E-2 3.98649E-2 5.3261E-2 -9999 -9999 -9999 -9999 -9999 -9999 -9999 -9999 -9999 -9999 -9999 -9999 -9999 -9999 -9999 -9999 -9999 -9999 -9999 -9999 -9999 -9999 -9999 -9999 -9999 -9999 -9999 -9999 -9999 -9999 -9999 -9999 -9999 -9999 -9999 -9999 -9999 -9999 -9999 -9999 -9999
-9999 -9999 -9999 -9999 -9999 -9999 -9999 -9999 -9999 -9999 -9999 -9999 -9999 -9999 1.09908E-2 6.5728E-3 6.58147E-3 5.903E-3 4.55256E-3 4.27127E-3 3.30132E-3 2.12584E-3 2.67295E-3 3.47643E-3 2.24594E-3 2.17222E-3 3.02461E-3 3.02461E-3 2.33568E-3 1.02389E-2 2.6247E-3 6.80741E-3 3.41826E-3 2.39034E-3 2.47365E-3 2.65421E-3 2.40781E-3 4.27548E-3 1.07963E-2 1.2041E-2 6.16686E-3 5.94431E-3 1.32027E-2 -9999 6.79948E-3 6.74926E-3 -9999 -9999 -9999 1.68407E-2 5.66635E-3 4.22956E-3 1.45E-2 1.81201E-2 1.57189E-2 1.10401E-2 7.97432E-3 1.88135E-2 4.62421E-3 3.91508E-3 6.37371E-3 9.16237E-3 7.26584E-3 4.90644E-3 8.50927E-3 1.05544E-2 1.47297E-2 1.78417E-2 3.28043E-2 2.15694E-2 1.33577E-2 8.3018E-3 7.11463E-3 5.62366E-3 5.99205E-3 6.56082E-3 9.58012E-3 8.11817E-3 8.49403E-3 1.01364E-2 8.05885E-3 9.06473E-3 9.93448E-3 1.29427E-2 1.87328E-2 2.47112E-2 2.28668E-2 2.76627E-2 5.7511E-2 1.02034E-1 9.37505E-2 8.95592E-2 9.96254E-2 9.52966E-2 9.76336E-2 -9999 -9999 -9999 -9999 -9999 -9999 -9999 -9999 -9999 -9999 -9999 -9999 -9999 -9999 -9999 -9999 -9999 -9999 -9999 -9999 -9999 -9999 -9999 -9999 -9999 -9999 -9999 -9999 -9999 -9999 -9999 -9999 -9999 -9999 -9999 -9999 -9999 -9999 -9999 -9999 -9999
-9999 -9999 -9999 -9999 -9999 -9999 -9999 -9999 -9999 -9999 -9999 -9999 1.77933E-2 1.54883E-2 1.52336E-2 1.00058E-2 -9999 6.6711E-3 6.46539E-3 6.54066E-3 4.13195E-3 2.31141E-3 3.48144E-3 6.49627E-3 7.02947E-3 2.15729E-3 1.33352E-3 2.61227E-3 3.06308E-3 6.149E-3 1.03717E-2 3.29214E-3 1.37397E-3 1.80639E-3 1.95559E-3 4.67149E-3 7.68673E-3 9.71297E-3 8.56393E-3 7.59432E-3 5.75967E-3 5.55077E-3 4.11823E-3 9.94746E-3 1.02768E-2 1.05989E-2 -9999 -9999 1.37355E-2 7.10985E-3 2.12342E-3 2.08944E-3 5.71212E-3 1.28875E-2 1.84734E-2 2.17592E-2 2.51961E-2 2.62094E-2 1.07121E-2 1.51837E-2 1.63909E-2 5.78425E-3 6.41045E-3 6.21852E-3 7.87522E-3 9.2659E-3 8.04425E-3 7.5217E-3 1.80383E-2 4.51533E-2 3.98088E-2 1.92356E-2 8.76853E-3 7.23036E-3 9.17252E-3 1.06807E-2 1.08188E-2 1.03284E-2 6.85038E-3 8.56453E-3 7.85665E-3 9.31214E-3 1.06574E-2 1.2393E-2 1.01472E-2 1.16178E-2 1.85821E-2 2.41959E-2 3.78993E-2 5.76535E-2 9.03131E-2 1.03679E-1 9.60929E-2 9.88945E-2 1.08734E-1 -9999 -9999 -9999 -9999 -9999 -9999 -9999 -9999 -9999 -9999 -9999 -9999 -9999 -9999 -9999 -9999 -9999 -9999 -9999 -9999 -9999 -9999 -9999 -9999 -9999 -9999 -9999 -9999 -9999 -9999 -9999 -9999 -9999 -9999 -9999 -9999 -9999 -9999 -9999 -9999 -9999
-9999 -9999 -9999 -9999 -9999 -9999 -9999 -9999 -9999 2.19404E-2 1.69052E-2 1.91982E-2 1.43308E-2 8.44893E-3 4.86785E-3 4.86534E-3 6.39377E-3 7.54792E-3 5.79957E-3 3.44801E-3 2.05927E-3 2.87301E-3 2.40764E-3 3.37194E-3 5.38842E-3 6.89968E-3 1.6917E-3 1.81701E-3 2.64218E-3 6.98518E-3 1.09145E-2 5.70305E-3 3.7239E-3 5.7009E-3 7.86832E-3 3.7502E-3 2.09596E-3 5.85622E-3 8.29834E-3 4.15547E-3 4.77705E-3 6.98183E-3 5.73295E-3 8.6522E-3 7.95876E-3 -9999 -9999 9.57624E-3 4.62531E-3 2.20056E-3 1.65198E-3 3.30502E-3 8.35084E-3 3.97815E-3 5.14886E-3 5.48158E-3 1.32395E-2 2.80013E-2 7.3715E-3 1.46816E-2 3.07554E-2 3.52208E-2 2.09374E-2 1.17732E-2 5.16437E-3 4.32197E-3 4.09903E-3 1.17436E-2 8.37294E-3 7.59411E-3 3.45086E-2 6.40806E-2 1.52168E-2 1.62078E-2 1.26074E-2 6.91044E-3 8.03772E-3 1.34586E-2 7.65429E-3 1.32044E-2 8.53185E-3 7.50378E-3 8.12441E-3 7.46201E-3 8.88002E-3 9.94917E-3 1.07148E-2 1.8267E-2 4.39154E-2 6.87474E-2 8.90202E-2 1.0317E-1 1.0268E-1 1.09113E-1 1.119E-1 -9999 -9999 -9999 -9999 -9999 -9999 -9999 -9999 -9999 -9999 -9999 -9999 -9999 -9999 -9999 -9999 -9999 -9999 -9999 -9999 -9999 -9999 -9999 -9999 -9999 -9999 -9999 -9999 -9999 -9999 -9999 -9999 -9999 -9999 -9999 -9999 -9999 -9999 -9999 -9999 -9999
-9999 -9999 -9999 -9999 -9999 -9999 -9999 -9999 -9999 -9999 1.97926E-2 1.04863E-2 9.13718E-3 4.3299E-3 5.25631E-3 8.7154E-3 8.83104E-3 6.27353E-3 6.56195E-3 3.88206E-3 1.99252E-3 4.22963E-3 2.39796E-3 2.08974E-3 2.83902E-3 5.05292E-3 7.83915E-3 3.2023E-3 1.70915E-3 5.97735E-3 1.00923E-2 8.97718E-3 5.96905E-3 5.28225E-3 5.52251E-3 6.43873E-3 5.70199E-3 7.51356E-3 9.47995E-3 5.84949E-3 4.61932E-3 6.96912E-3 9.1336E-3 1.09658E-2 -9999 -9999 -9999 5.11595E-3 1.96972E-3 1.86535E-3 3.40743E-3 6.69284E-3 6.65771E-3 3.61379E-3 3.12018E-3 6.97531E-3 5.96574E-3 1.44525E-2 2.47495E-2 8.55571E-3 5.36242E-3 2.16735E-2 1.69195E-2 9.33455E-3 5.00014E-3 4.77675E-3 7.19072E-3 1.7465E-2 2.86729E-2 2.80692E-2 3.55659E-2 6.56287E-2 2.39236E-2 7.26237E-3 8.64752E-3 6.78385E-3 1.05342E-2 1.92048E-2 1.50503E-2 1.27697E-2 2.49094E-2 1.25582E-2 1.78182E-2 1.00933E-2 7.67019E-3 9.61068E-3 1.46173E-2 3.83223E-2 1.00739E-1 1.08101E-1 1.07987E-1 1.10225E-1 1.09467E-1 1.08877E-1 1.117E-1 -9999 -9999 -9999 -9999 -9999 -9999 -9999 -9999 -9999 -9999 -9999 -9999 -9999 -9999 -9999 -9999 -9999 -9999 -9999 -9999 -9999 -9999 -9999 -9999 -9999 -9999 -9999 -9999 -9999 -9999 -9999 -9999 -9999 -9999 -9999 -9999 -9999 -9999 -9999 -9999 -9999
-9999 -9999 -9999 -9999 -9999 -9999 -9999 -9999 -9999 1.15194E-2 1.40953E-2 8.3615E-3 6.52307E-3 9.28239E-3 7.72297E-3 1.03438E-2 5.38472E-3 -9999 6.36871E-3 4.0582E-3 3.50381E-3 5.40371E-3 6.3308E-3 1.82054E-3 4.51207E-3 1.82629E-3 7.01863E-3 1.01636E-2 9.37102E-3 9.78908E-3 8.33587E-3 9.3254E-3 7.31701E-3 7.65113E-3 8.27926E-3 8.53609E-3 7.88105E-3 7.19705E-3 7.51475E-3 9.05384E-3 9.04141E-3 8.92749E-3 1.07404E-2 -9999 -9999 -9999 8.46627E-3 1.80257E-3 2.36325E-3 5.4256E-3 3.71087E-3 2.8054E-3 2.67208E-3 1.7351E-3 3.86134E-3 6.57624E-3 9.07831E-3 3.19334E-3 7.66771E-3 2.97823E-2 9.11427E-3 1.29145E-2 1.00903E-2 5.69419E-3 5.88356E-3 1.02772E-2 1.29171E-2 1.06022E-2 8.18023E-3 1.01971E-2 4.17444E-2 6.99245E-2 1.17946E-2 9.57233E-3 1.00946E-2 8.64132E-3 6.04235E-3 8.20363E-3 9.06805E-3 1.19864E-2 1.20541E-2 1.61648E-2 2.52606E-2 3.99205E-2 2.57884E-2 3.9944E-2 8.97067E-2 1.08704E-1 1.08054E-1 1.07219E-1 1.02896E-1 1.01564E-1 1.08889E-1 1.11646E-1 1.10474E-1 1.13368E-1 -9999 -9999 -9999 -9999 -9999 -9999 -9999 -9999 -9999 -9999 -9999 -9999 -9999 -9999 -9999 -9999 -9999 -9999 -9999 -9999 -9999 -9999 -9999 -9999 -9999 -9999 -9999 -9999 -9999 -9999 -9999 -9999 -9999 -9999 -9999 -9999 -9999 -9999 -9999 -9999
-9999 -9999 -9999 -9999 2.30585E-2 2.32369E-2 2.35786E-2 1.77049E-2 1.13831E-2 1.24496E-2 1.31284E-2 1.02242E-2 9.59071E-3 8.70805E-3 9.45191E-3 1.17806E-2 -9999 1.26293E-2 7.29891E-3 5.83354E-3 5.39817E-3 5.22264E-3 8.24395E-3 7.60721E-3 4.3698E-3 5.35405E-3 4.22656E-3 8.09033E-3 7.79537E-3 6.33568E-3 4.62473E-3 6.54893E-3 8.02862E-3 4.25339E-3 3.12375E-3 3.90502E-3 8.83114E-3 6.17306E-3 6.66819E-3 8.38882E-3 7.67037E-3 9.65363E-3 -9999 -9999 -9999 8.46933E-3 2.80764E-3 6.75552E-3 6.90931E-3 2.74358E-3 3.39784E-3 3.29891E-3 2.43101E-3 1.08469E-3 3.907E-3 4.75812E-3 3.33213E-3 2.4654E-3 6.35621E-3 2.60012E-2 1.38085E-2 6.82074E-3 1.45544E-2 1.99256E-2 1.23441E-2 7.95899E-3 6.25158E-3 4.98356E-3 8.67805E-3 1.03818E-2 4.04872E-2 6.87958E-2 1.8355E-2 1.1683E-2 7.12266E-3 1.57318E-2 8.01337E-3 6.47605E-3 1.15641E-2 1.74909E-2 3.29496E-2 4.49988E-2 8.10287E-2 1.00252E-1 1.00391E-1 1.05157E-1 1.04163E-1 1.04299E-1 9.55418E-2 7.90094E-2 7.29728E-2 9.39959E-2 8.98017E-2 8.03099E-2 1.10011E-1 1.12253E-1 -9999 -9999 -9999 -9999 -9999 -9999 -9999 -9999 -9999 -9999 -9999 -9999 -9999 -9999 -9999 -9999 -9999 -9999 -9999 -9999 -9999 -9999 -9999 -9999 -9999 -9999 -9999 -9999 -9999 -9999 -9999 -9999 -9999 -9999 -9999 -9999 -9999 -9999 -9999 -9999
-9999 -9999 -9999 -9999 -9999 8.93757E-3 8.13498E-3 1.13648E-2 9.59185E-3 1.17219E-2 1.39357E-2 1.31178E-2 8.06809E-3 7.23548E-3 1.03829E-2 -9999 1.12429E-2 9.29163E-3 6.54534E-3 3.8274E-3 5.92765E-3 4.00169E-3 3.87228E-3 5.55483E-3 8.40272E-3 7.47491E-3 5.42574E-3 5.01267E-3 5.66956E-3 8.19764E-3 5.86061E-3 3.01842E-3 6.93603E-3 6.6183E-3 4.78532E-3 5.58362E-3 8.26808E-3 8.92532E-3 6.18743E-3 8.03895E-3 9.36281E-3 1.09182E-2 -9999 -9999 1.1793E-2 3.0729E-3 1.42584E-3 5.28592E-3 4.76296E-3 4.24242E-3 1.50851E-3 2.86824E-3 1.02222E-3 9.6743E-4 9.86146E-4 1.04768E-3 1.22842E-3 1.62683E-3 5.74206E-3 1.55062E-2 6.78988E-3 3.28921E-3 2.97421E-3 5.94991E-3 3.59128E-3 8.16921E-3 1.89505E-2 5.43213E-3 5.11933E-3 6.64933E-3 2.70271E-2 7.30809E-2 5.2787E-2 3.78828E-2 1.39224E-2 1.88438E-2 1.0411E-2 8.62546E-3 5.47605E-2 9.42437E-2 9.0659E-2 8.06404E-2 9.22148E-2 9.63531E-2 9.21386E-2 7.88735E-2 5.5216E-2 5.39454E-2 5.02912E-2 5.61321E-2 5.84034E-2 5.25592E-2 5.25837E-2 5.43282E-2 7.89205E-2 1.03527E-1 -9999 -9999 -9999 -9999 -9999 -9999 -9999 -9999 -9999 -9999 -9999 -9999 -9999 -9999 -9999 -9999 -9999 -9999 -9999 -9999 -9999 -9999 -9999 -9999 -9999 -9999 -9999 -9999 -9999 -9999 -9999 -9999 -9999 -9999 -9999 -9999 -9999 -9999 -9999 -9999
-9999 -9999 1.30381E-2 1.7566E-2 1.15717E-2 6.78894E-3 4.57263E-3 1.06821E-2 1.119E-2 9.75024E-3 7.36435E-3 1.08968E-2 1.1046E-2 -9999 -9999 1.26606E-2 1.05871E-2 6.3431E-3 3.55177E-3 4.90118E-3 3.07098E-3 3.10436E-3 3.35829E-3 3.00209E-3 6.70411E-3 7.01199E-3 5.2576E-3 2.60861E-3 3.83442E-3 6.44922E-3 8.59194E-3 4.485E-3 3.55887E-3 6.94562E-3 6.33453E-3 6.84248E-3 8.66019E-3 8.25937E-3 8.51407E-3 9.49987E-3 1.02353E-2 -9999 -9999 -9999 6.45141E-3 1.89661E-3 1.86124E-3 1.77932E-3 1.22647E-3 1.74527E-3 2.99013E-3 2.25403E-3 1.06329E-3 9.40766E-4 2.26207E-3 3.12457E-3 3.12051E-3 1.26263E-3 1.65666E-3 7.57729E-3 6.61907E-3 3.51031E-3 2.51227E-3 7.45763E-3 5.09161E-3 3.62033E-3 1.65395E-2 1.34398E-2 1.13258E-2 2.25042E-2 3.30829E-2 6.43575E-2 7.33784E-2 7.99859E-2 6.76729E-2 4.91577E-2 3.10392E-2 4.70755E-2 9.72273E-2 8.60162E-2 1.89869E-2 4.1995E-2 4.04746E-2 3.36702E-2 2.50923E-2 1.63986E-2 1.91325E-2 1.3567E-2 1.33052E-2 2.21581E-2 1.77361E-2 1.5054E-2 2.06768E-2 2.35215E-2 5.22242E-2 8.75329E-2 -9999 -9999 -9999 -9999 -9999 -9999 -9999 -9999 -9999 -9999 -9999 -9999 -9999 -9999 -9999 -9999 -9999 -9999 -9999 -9999 -9999 -9999 -9999 -9999 -9999 -9999 -9999 -9999 -9999 -9999 -9999 -9999 -9999 -9999 -9999 -9999 -9999 -9999 -9999 -9999
-9999 1.58718E-2 5.60566E-3 6.70889E-3 6.03417E-3 1.45069E-2 -9999 -9999 -9999 -9999 -9999 -9999 -9999 -9999 -9999 -9999 7.44614E-3 6.98414E-3 3.59183E-3 2.43992E-3 4.24377E-3 2.46392E-3 2.49129E-3 2.81291E-3 5.10849E-3 6.81121E-3 4.19925E-3 4.75667E-3 3.88263E-3 4.34456E-3 6.77506E-3 7.08117E-3 5.94596E-3 6.43773E-3 7.8777E-3 8.42091E-3 8.39533E-3 8.94472E-3 8.91943E-3 9.95057E-3 -9999 -9999 -9999 -9999 1.68024E-3 1.89608E-3 1.51981E-3 1.27783E-3 1.26462E-3 1.44178E-3 1.26835E-3 1.03875E-3 1.05543E-3 1.01611E-3 9.95191E-4 2.83591E-3 2.97152E-3 1.35235E-3 1.84102E-3 5.99093E-3 9.19809E-3 3.91073E-3 2.86867E-3 2.97602E-3 5.6568E-3 7.30462E-3 4.30143E-3 1.00282E-2 2.2352E-2 1.30024E-2 1.00793E-2 2.33445E-2 5.3667E-2 7.96681E-2 8.55945E-2 8.80822E-2 9.07801E-2 9.11296E-2 9.28297E-2 2.72467E-2 9.49521E-3 2.56568E-2 1.36778E-2 1.2381E-2 9.78505E-3 8.7668E-3 9.99211E-3 8.75844E-3 1.05536E-2 1.20572E-2 1.02107E-2 1.17242E-2 1.45917E-2 2.09058E-2 4.10183E-2 6.41893E-2 7.86615E-2 -9999 -9999 -9999 -9999 -9999 -9999 -9999 -9999 -9999 -9999 -9999 -9999 -9999 -9999 -9999 -9999 -9999 -9999 -9999 -9999 -9999 -9999 -9999 -9999 -9999 -9999 -9999 -9999 -9999 -9999 -9999 -9999 -9999 -9999 -9999 -9999 -9999 -9999 -9999
-9999 4.06388E-3 2.38414E-3 7.47574E-3 -9999 -9999 -9999 -9999 1.82216E-2 -9999 1.57497E-2 -9999 -9999 -9999 -9999 -9999 7.58346E-3 7.43957E-3 4.60153E-3 4.14207E-3 5.52905E-3 3.87246E-3 4.393E-3 5.41917E-3 6.6762E-3 6.6777E-3 5.22374E-3 4.81554E-3 4.80523E-3 6.90077E-3 6.64152E-3 7.12223E-3 7.69023E-3 7.947E-3 7.90975E-3 8.16747E-3 7.77524E-3 9.06862E-3 9.67264E-3 9.97251E-3 -9999 -9999 -9999 7.3137E-3 2.13512E-3 2.15636E-3 2.15367E-3 1.68118E-3 1.61096E-3 1.36459E-3 1.19598E-3 1.09756E-3 1.1902E-3 1.29789E-3 1.06315E-3 1.0707E-3 1.12687E-3 2.52549E-3 5.54128E-3 7.67299E-3 1.41779E-2 3.74467E-3 4.68038E-3 5.12071E-3 4.88881E-3 2.22017E-2 1.18108E-2 6.07046E-3 8.98779E-3 5.8602E-3 6.90133E-3 1.86838E-2 7.10815E-2 8.47051E-2 8.66297E-2 8.76923E-2 8.54035E-2 7.66955E-2 4.90056E-2 1.25301E-2 8.73469E-3 1.57791E-2 2.34807E-2 1.09086E-2 8.13498E-3 9.59981E-3 1.39958E-2 1.06026E-2 9.99985E-3 1.21405E-2 1.12406E-2 1.25047E-2 1.45613E-2 2.06356E-2 3.83668E-2 5.25003E-2 -9999 -9999 -9999 -9999 -9999 -9999 -9999 -9999 -9999 -9999 -9999 -9999 -9999 -9999 -9999 -9999 -9999 -9999 -9999 -9999 -9999 -9999 -9999 -9999 -9999 -9999 -9999 -9999 -9999 -9999 -9999 -9999 -9999 -9999 -9999 -9999 -9999 -9999 -9999 -9999
-9999 3.31144E-3 5.43066E-3 1.79128E-2 7.91703E-3 1.43603E-2 2.04321E-2 -9999 -9999 -9999 -9999 -9999 -9999 -9999 -9999 -9999 -9999 6.43811E-3 -9999 3.88012E-3 3.05878E-3 4.41184E-3 5.2691E-3 3.23284E-3 4.11442E-3 6.29013E-3 5.31243E-3 5.49136E-3 6.2555E-3 -9999 3.34681E-3 3.62514E-3 5.63735E-3 7.76424E-3 7.67417E-3 8.179E-3 8.82886E-3 9.41296E-3 9.37648E-3 9.66523E-3 1.02908E-2 1.09635E-2 4.51475E-3 1.67649E-3 1.82459E-3 2.17555E-3 1.68261E-3 1.37483E-3 1.29395E-3 1.30636E-3 1.31918E-3 1.25518E-3 1.25695E-3 1.31316E-3 1.32358E-3 1.21515E-3 1.21126E-3 2.04155E-3 4.44862E-3 5.51729E-3 2.19949E-2 2.42315E-2 1.83802E-2 2.34792E-2 2.51584E-2 3.84114E-2 4.04508E-2 4.26605E-2 4.94995E-2 4.11673E-2 4.51323E-2 7.27201E-2 8.22905E-2 8.51324E-2 8.31612E-2 7.75668E-2 6.98864E-2 3.84795E-2 1.11667E-2 1.01806E-2 9.11375E-3 1.50941E-2 1.79801E-2 1.47514E-2 1.11027E-2 1.22523E-2 1.51924E-2 1.783E-2 1.6509E-2 1.79733E-2 1.78715E-2 1.58699E-2 2.00984E-2 3.15203E-2 -9999 -9999 -9999 -9999 -9999 -9999 -9999 -9999 -9999 -9999 -9999 -9999 -9999 -9999 -9999 -9999 -9999 -9999 -9999 -9999 -9999 -9999 -9999 -9999 -9999 -9999 -9999 -9999 -9999 -9999 -9999 -9999 -9999 -9999 -9999 -9999 -9999 -9999 -9999 -9999 -9999 -9999
-9999 3.68689E-3 1.21188E-2 1.47413E-2 3.60174E-3 3.3785E-3 9.83071E-3 -9999 -9999 -9999 -9999 -9999 -9999 -9999 -9999 -9999 -9999 -9999 -9999 -9999 5.53788E-3 6.0896E-3 3.85396E-3 4.03692E-3 4.97446E-3 5.86569E-3 -9999 -9999 -9999 -9999 -9999 -9999 -9999 -9999 7.77515E-3 8.29536E-3 8.26248E-3 9.12933E-3 9.40266E-3 1.00097E-2 1.0314E-2 5.88841E-3 3.76942E-3 4.49118E-3 4.50294E-3 2.14148E-3 1.66573E-3 1.00581E-3 9.10944E-4 1.10656E-3 1.22005E-3 1.25435E-3 1.2056E-3 1.24694E-3 1.16102E-3 1.1167E-3 1.20739E-3 2.03399E-3 7.35952E-3 1.31534E-2 3.96799E-3 9.46433E-3 2.53248E-3 2.89131E-3 1.04028E-2 1.72642E-2 1.65073E-2 2.60479E-2 5.97995E-2 7.12831E-2 7.44958E-2 7.97618E-2 8.35701E-2 7.52223E-2 5.52922E-2 4.98558E-2 5.14149E-2 2.63057E-2 1.48592E-2 1.17766E-2 7.88052E-3 1.09863E-2 1.24201E-2 9.85525E-3 1.15719E-2 1.49076E-2 1.6545E-2 1.39933E-2 1.35102E-2 2.49598E-2 3.0832E-2 2.92005E-2 3.42422E-2 -9999 -9999 -9999 -9999 -9999 -9999 -9999 -9999 -9999 -9999 -9999 -9999 -9999 -9999 -9999 -9999 -9999 -9999 -9999 -9999 -9999 -9999 -9999 -9999 -9999 -9999 -9999 -9999 -9999 -9999 -9999 -9999 -9999 -9999 -9999 -9999 -9999 -9999 -9999 -9999 -9999 -9999 -9999
-9999 -9999 8.02109E-3 2.03101E-3 2.33443E-3 6.85697E-3 5.96126E-3 2.85798E-3 8.93976E-3 -9999 -9999 -9999 -9999 -9999 -9999 -9999 -9999 -9999 -9999 -9999 -9999 -9999 -9999 -9999 3.78164E-3 5.35318E-3 -9999 -9999 -9999 -9999 -9999 -9999 -9999 -9999 -9999 7.75831E-3 8.28397E-3 8.24406E-3 8.12688E-3 8.9553E-3 9.22472E-3 4.05239E-3 2.04612E-3 2.04815E-3 1.86569E-3 1.81452E-3 1.66604E-3 1.13909E-3 9.59691E-4 1.04498E-3 1.15245E-3 1.2123E-3 1.15045E-3 1.09357E-3 1.07639E-3 1.17921E-3 1.19773E-3 1.41983E-3 2.04306E-3 2.71769E-3 1.96576E-3 3.59339E-3 2.35957E-3 3.52169E-3 8.43358E-3 1.20136E-2 1.36404E-2 2.87824E-2 5.40811E-2 7.18897E-2 7.17389E-2 8.11527E-2 6.53683E-2 3.77491E-2 3.31778E-2 2.08854E-2 3.66179E-2 3.25288E-2 2.38544E-2 1.78448E-2 1.22799E-2 7.60425E-3 8.93387E-3 1.29754E-2 1.14694E-2 1.40467E-2 1.15892E-2 2.05236E-2 2.62956E-2 3.34524E-2 -9999 -9999 -9999 -9999 -9999 -9999 -9999 -9999 -9999 -9999 -9999 -9999 -9999 -9999 -9999 -9999 -9999 -9999 -9999 -9999 -9999 -9999 -9999 -9999 -9999 -9999 -9999 -9999 -9999 -9999 -9999 -9999 -9999 -9999 -9999 -9999 -9999 -9999 -9999 -9999 -9999 -9999 -9999 -9999 -9999 -9999
-9999 -9999 -9999 1.95592E-3 2.74447E-3 2.272E-3 4.01756E-3 -9999 1.10768E-2 -9999 -9999 -9999 -9999 -9999 -9999 -9999 -9999 -9999 -9999 -9999 -9999 -9999 -9999 -9999 -9999 -9999 -9999 2.8911E-3 3.69328E-3 3.6863E-3 5.54815E-3 5.73731E-3 -9999 -9999 -9999 -9999 8.02271E-3 7.90409E-3 8.14418E-3 7.75592E-3 5.1701E-3 7.24922E-3 2.97751E-3 1.91826E-3 1.70118E-3 1.57717E-3 1.33708E-3 1.30134E-3 1.22941E-3 1.22726E-3 1.21799E-3 1.212E-3 1.15639E-3 1.1717E-3 1.05802E-3 1.18599E-3 1.17576E-3 1.50703E-3 1.30203E-3 5.82499E-3 3.97744E-3 2.20874E-3 2.44923E-3 3.94026E-3 6.10952E-3 4.00074E-3 7.90924E-3 4.46172E-2 5.14939E-2 5.96429E-2 3.49599E-2 4.89843E-2 3.33771E-2 1.56686E-2 2.51465E-2 1.25239E-2 2.53823E-2 1.72512E-2 1.94393E-2 1.86453E-2 9.9519E-3 8.88578E-3 1.00429E-2 1.63144E-2 1.48023E-2 1.98992E-2 1.9828E-2 2.50672E-2 1.76978E-2 1.39277E-2 -9999 -9999 -9999 -9999 -9999 -9999 -9999 -9999 -9999 -9999 -9999 -9999 -9999 -9999 -9999 -9999 -9999 -9999 -9999 -9999 -9999 -9999 -9999 -9999 -9999 -9999 -9999 -9999 -9999 -9999 -9999 -9999 -9999 -9999 -9999 -9999 -9999 -9999 -9999 -9999 -9999 -9999 -9999 -9999 -9999 -9999
-9999 -9999 -9999 -9999 3.44474E-3 1.53358E-3 3.64106E-3 3.80434E-3 4.44801E-3 -9999 -9999 -9999 -9999 -9999 -9999 -9999 -9999 -9999 -9999 -9999 -9999 -9999 -9999 -9999 -9999 -9999 -9999 -9999 -9999 -9999 -9999 -9999 -9999 -9999 -9999 -9999 -9999 8.01337E-3 7.89164E-3 5.21305E-3 3.96745E-3 3.42527E-3 2.56725E-3 2.26437E-3 2.50908E-3 2.16593E-3 1.09568E-3 9.97279E-4 1.11166E-3 1.08608E-3 1.10961E-3 1.15867E-3 1.11999E-3 1.12171E-3 1.05237E-3 1.21457E-3 1.36965E-3 1.53755E-3 4.01287E-3 1.28368E-2 1.00547E-2 2.65042E-3 2.93813E-3 2.28205E-3 2.72288E-3 4.12427E-3 1.82667E-2 6.63395E-2 3.76752E-2 4.76441E-2 2.43744E-2 2.67799E-2 1.95842E-2 9.95454E-3 1.9994E-2 1.15321E-2 1.8279E-2 1.81299E-2 1.09447E-2 1.6136E-2 1.19665E-2 7.3017E-3 8.51001E-3 1.0851E-2 1.39235E-2 1.06029E-2 1.51939E-2 1.18502E-2 1.42036E-2 1.23301E-2 -9999 -9999 -9999 -9999 -9999 -9999 -9999 -9999 -9999 -9999 -9999 -9999 -9999 -9999 -9999 -9999 -9999 -9999 -9999 -9999 -9999 -9999 -9999 -9999 -9999 -9999 -9999 -9999 -9999 -9999 -9999 -9999 -9999 -9999 -9999 -9999 -9999 -9999 -9999 -9999 -9999 -9999 -9999 -9999 -9999 -9999
-9999 -9999 -9999 -9999 -9999 -9999 3.55053E-3 -9999 -9999 -9999 -9999 -9999 -9999 -9999 -9999 -9999 -9999 -9999 -9999 -9999 -9999 -9999 -9999 -9999 -9999 -9999 -9999 -9999 -9999 -9999 -9999 -9999 -9999 -9999 -9999 -9999 -9999 -9999 6.52174E-3 2.78462E-3 -9999 3.96595E-3 4.08295E-3 5.69717E-3 4.73982E-3 4.07616E-3 1.73407E-3 1.06224E-3 7.69186E-4 8.05464E-4 9.24169E-4 1.01736E-3 1.11018E-3 1.04774E-3 9.58457E-4 1.05812E-3 1.64217E-3 2.00299E-3 4.43013E-3 3.51912E-3 1.53279E-2 1.03895E-2 4.25041E-3 4.46728E-3 2.92191E-3 3.52365E-3 1.2973E-2 6.70509E-2 5.80054E-2 3.07371E-2 1.10505E-2 1.27707E-2 8.81614E-3 1.13505E-2 1.54986E-2 1.29848E-2 1.67547E-2 1.39703E-2 1.35571E-2 1.23303E-2 1.40234E-2 1.02268E-2 8.63598E-3 1.23837E-2 1.85384E-2 9.23489E-3 1.29397E-2 1.04557E-2 1.12917E-2 1.13214E-2 -9999 -9999 -9999 -9999 -9999 -9999 -9999 -9999 -9999 -9999 -9999 -9999 -9999 -9999 -9999 -9999 -9999 -9999 -9999 -9999 -9999 -9999 -9999 -9999 -9999 -9999 -9999 -9999 -9999 -9999 -9999 -9999 -9999 -9999 -9999 -9999 -9999 -9999 -9999 -9999 -9999 -9999 -9999 -9999 -9999 -9999
-9999 -9999 -9999 -9999 -9999 -9999 -9999 -9999 -9999 -9999 -9999 -9999 -9999 -9999 -9999 -9999 -9999 -9999 -9999 -9999 -9999 -9999 -9999 -9999 -9999 -9999 -9999 -9999 -9999 -9999 -9999 -9999 -9999 -9999 -9999 -9999 -9999 7.52E-3 -9999 -9999 7.43232E-3 6.04226E-3 8.088E-3 5.48385E-3 4.25485E-3 3.43536E-3 2.31606E-3 1.05304E-3 5.93038E-4 6.10445E-4 7.61832E-4 9.33643E-4 1.02757E-3 1.0134E-3 9.16293E-4 1.32042E-3 2.82657E-3 5.18541E-3 9.98049E-3 1.18454E-2 1.45004E-2 2.6962E-2 1.56881E-2 1.76743E-2 1.2591E-2 7.88738E-3 3.65E-2 6.1339E-2 4.66992E-2 1.40181E-2 7.74751E-3 8.35953E-3 8.71419E-3 1.35201E-2 1.03505E-2 1.2474E-2 1.96222E-2 1.51084E-2 1.14056E-2 1.40911E-2 2.11877E-2 1.16926E-2 8.53685E-3 1.28467E-2 1.74973E-2 9.08436E-3 1.24698E-2 1.01249E-2 9.77089E-3 9.3471E-3 -9999 -9999 -9999 -9999 -9999 -9999 -9999 -9999 -9999 -9999 -9999 -9999 -9999 -9999 -9999 -9999 -9999 -9999 -9999 -9999 -9999 -9999 -9999 -9999 -9999 -9999 -9999 -9999 -9999 -9999 -9999 -9999 -9999 -9999 -9999 -9999 -9999 -9999 -9999 -9999 -9999 -9999 -9999 -9999 -9999 -9999
-9999 -9999 -9999 -9999 -9999 -9999 -9999 -9999 -9999 -9999 -9999 -9999 -9999 -9999 -9999 -9999 -9999 -9999 -9999 -9999 -9999 -9999 -9999 -9999 -9999 -9999 -9999 -9999 -9999 -9999 -9999 3.71463E-3 2.85323E-3 -9999 -9999 -9999 5.17189E-3 3.39741E-3 5.5903E-3 4.20699E-3 3.88619E-3 9.27919E-3 3.57409E-3 1.9423E-3 3.66165E-3 1.70804E-3 1.56679E-3 1.22248E-3 9.28793E-4 5.74712E-4 7.2535E-4 8.95498E-4 9.56974E-4 1.02508E-3 1.1359E-3 2.22811E-3 3.46178E-3 6.70266E-3 9.43234E-3 3.35495E-3 4.74008E-3 1.20821E-2 3.69566E-3 7.20116E-3 2.00573E-2 1.57856E-2 1.29024E-2 1.79359E-2 4.50388E-2 2.69367E-2 1.11981E-2 7.9461E-3 7.60804E-3 8.12183E-3 9.17651E-3 1.13539E-2 1.82194E-2 2.37424E-2 3.27569E-2 3.81459E-2 3.84414E-2 3.27552E-2 1.94256E-2 3.01271E-2 1.49212E-2 8.75937E-3 1.84407E-2 1.02835E-2 1.24457E-2 -9999 -9999 -9999 -9999 -9999 -9999 -9999 -9999 -9999 -9999 -9999 -9999 -9999 -9999 -9999 -9999 -9999 -9999 -9999 -9999 -9999 -9999 -9999 -9999 -9999 -9999 -9999 -9999 -9999 -9999 -9999 -9999 -9999 -9999 -9999 -9999 -9999 -9999 -9999 -9999 -9999 -9999 -9999 -9999 -9999 -9999 -9999
-9999 -9999 -9999 -9999 -9999 -9999 -9999 -9999 -9999 -9999 -9999 -9999 -9999 -9999 -9999 -9999 -9999 -9999 -9999 -9999 -9999 -9999 -9999 -9999 -9999 -9999 -9999 -9999 -9999 2.21139E-3 1.05675E-3 8.15439E-4 1.23345E-3 1.28673E-3 -9999 -9999 3.21694E-3 1.61511E-3 2.17847E-3 2.99762E-3 3.22794E-3 3.57071E-3 2.85904E-3 4.93677E-3 2.80875E-3 1.82083E-3 1.28297E-3 1.41997E-3 9.87114E-4 6.12796E-4 6.51606E-4 8.99503E-4 9.56297E-4 1.00441E-3 1.00465E-3 2.13112E-3 3.29319E-3 8.61195E-3 7.46867E-3 5.00823E-3 2.9517E-3 4.89405E-3 2.54669E-3 3.00084E-3 3.78252E-3 3.53801E-3 6.74155E-3 9.4926E-3 4.08684E-2 3.1241E-2 1.28043E-2 7.14951E-3 8.46074E-3 1.83981E-2 2.09581E-2 2.34012E-2 3.91383E-2 6.47567E-2 6.75704E-2 5.7514E-2 5.31247E-2 5.57223E-2 5.34777E-2 6.29941E-2 3.39624E-2 2.62925E-2 2.38997E-2 1.51266E-2 1.08374E-2 -9999 -9999 -9999 -9999 -9999 -9999 -9999 -9999 -9999 -9999 -9999 -9999 -9999 -9999 -9999 -9999 -9999 -9999 -9999 -9999 -9999 -9999 -9999 -9999 -9999 -9999 -9999 -9999 -9999 -9999 -9999 -9999 -9999 -9999 -9999 -9999 -9999 -9999 -9999 -9999 -9999 -9999 -9999 -9999 -9999 -9999 -9999
-9999 -9999 -9999 -9999 -9999 -9999 -9999 -9999 -9999 -9999 -9999 -9999 -9999 -9999 -9999 -9999 -9999 -9999 -9999 -9999 -9999 -9999 -9999 -9999 -9999 -9999 -9999 -9999 -9999 -9999 2.13834E-3 1.86269E-3 -9999 -9999 -9999 -9999 3.63911E-3 2.95281E-3 1.61982E-3 2.90212E-3 4.17847E-3 9.16563E-4 9.43504E-4 1.48505E-3 1.20876E-3 1.35293E-3 9.56805E-4 9.63685E-4 7.60911E-4 6.19953E-4 6.41652E-4 8.43343E-4 1.02618E-3 1.09433E-3 1.14539E-3 1.82727E-3 6.73113E-3 7.04217E-3 4.84141E-3 1.24126E-2 1.09695E-2 4.40151E-3 4.13645E-3 4.64093E-3 1.03972E-2 1.78677E-2 2.86523E-2 1.32483E-2 3.41228E-2 5.74821E-2 2.70103E-2 2.46571E-2 4.5148E-2 8.44001E-2 7.8605E-2 7.63125E-2 7.31107E-2 5.22913E-2 3.38252E-2 2.81996E-2 2.18396E-2 1.77251E-2 1.3282E-2 1.48425E-2 1.53823E-2 2.75554E-2 4.61618E-2 2.52328E-2 1.09089E-2 1.0297E-2 1.67457E-2 -9999 -9999 -9999 -9999 -9999 -9999 -9999 -9999 -9999 -9999 -9999 -9999 -9999 -9999 -9999 -9999 -9999 -9999 -9999 -9999 -9999 -9999 -9999 -9999 -9999 -9999 -9999 -9999 -9999 -9999 -9999 -9999 -9999 -9999 -9999 -9999 -9999 -9999 -9999 -9999 -9999 -9999 -9999 -9999 -9999
-9999 -9999 -9999 -9999 -9999 -9999 -9999 -9999 -9999 -9999 -9999 -9999 -9999 -9999 -9999 -9999 -9999 -9999 -9999 -9999 -9999 -9999 -9999 -9999 -9999 -9999 -9999 -9999 -9999 -9999 -9999 -9999 -9999 -9999 -9999 4.43825E-3 -9999 -9999 -9999 6.40356E-3 3.49336E-3 2.34452E-3 6.52143E-4 1.87809E-3 1.36269E-3 1.84403E-3 1.56625E-3 9.54991E-4 6.0474E-4 5.94396E-4 6.33251E-4 6.94796E-4 8.12519E-4 1.28019E-3 1.91169E-3 3.25397E-3 2.16931E-3 8.57865E-3 2.13932E-3 4.63349E-3 1.06836E-2 1.86496E-2 2.39284E-2 2.50598E-2 1.83475E-2 1.10369E-2 1.83675E-2 4.04613E-2 5.80846E-2 6.23278E-2 6.13958E-2 5.56339E-2 6.63554E-2 4.80452E-2 1.37212E-2 2.16368E-2 2.09879E-2 3.49267E-2 3.34044E-2 3.17159E-2 3.75306E-2 4.8139E-2 4.62327E-2 5.64617E-2 4.00694E-2 3.13504E-2 3.94947E-2 4.94605E-2 2.39106E-2 2.27978E-2 3.81172E-2 4.39838E-2 -9999 -9999 -9999 -9999 -9999 -9999 -9999 -9999 -9999 -9999 -9999 -9999 -9999 -9999 -9999 -9999 -9999 -9999 -9999 -9999 -9999 -9999 -9999 -9999 -9999 -9999 -9999 -9999 -9999 -9999 -9999 -9999 -9999 -9999 -9999 -9999 -9999 -9999 -9999 -9999 -9999 -9999 -9999 -9999
-9999 -9999 -9999 -9999 -9999 -9999 -9999 -9999 -9999 -9999 -9999 -9999 -9999 -9999 -9999 -9999 -9999 -9999 -9999 -9999 -9999 -9999 -9999 -9999 -9999 -9999 -9999 -9999 -9999 -9999 -9999 -9999 -9999 -9999 -9999 3.97023E-3 2.38019E-3 4.47624E-3 1.67781E-3 2.32506E-3 9.41221E-4 3.76115E-3 2.8935E-3 2.21688E-3 1.89341E-3 1.31997E-3 6.75043E-4 5.99639E-4 6.57112E-4 6.92451E-4 6.91422E-4 7.05568E-4 2.21823E-3 7.99773E-4 2.16769E-3 4.64995E-3 6.55066E-3 1.2037E-2 4.36014E-3 2.74836E-3 5.49597E-3 7.45666E-3 3.70671E-3 4.06276E-3 5.13481E-3 6.81783E-3 1.38608E-2 3.25775E-2 1.82923E-2 1.64534E-2 1.51968E-2 2.44893E-2 6.90925E-2 3.00008E-2 1.29694E-2 1.38559E-2 2.72592E-2 5.57786E-2 3.80832E-2 6.15546E-2 9.2683E-2 9.60663E-2 1.12493E-1 1.03744E-1 7.49272E-2 1.05869E-1 3.95533E-2 1.80702E-2 -9999 5.32406E-2 4.79352E-2 4.84509E-2 -9999 -9999 -9999 -9999 -9999 -9999 -9999 -9999 -9999 -9999 -9999 -9999 -9999 -9999 -9999 -9999 -9999 -9999 -9999 -9999 -9999 -9999 -9999 -9999 -9999 -9999 -9999 -9999 -9999 -9999 -9999 -9999 -9999 -9999 -9999 -9999 -9999 -9999 -9999 -9999 -9999 -9999 -9999 -9999
-9999 -9999 -9999 -9999 -9999 -9999 -9999 -9999 -9999 -9999 -9999 -9999 -9999 -9999 -9999 -9999 -9999 -9999 -9999 -9999 -9999 -9999 -9999 -9999 -9999 -9999 -9999 -9999 -9999 -9999 -9999 -9999 -9999 1.40935E-3 2.38211E-3 3.25868E-3 8.70312E-4 2.36589E-3 7.85562E-4 1.88582E-3 1.16944E-3 2.71096E-3 3.73733E-3 1.75868E-3 1.17661E-3 9.7891E-4 6.36266E-4 7.27459E-4 6.96381E-4 6.46226E-4 7.35839E-4 7.45269E-4 1.10476E-3 8.17412E-4 1.56608E-3 3.79131E-3 4.37764E-3 1.42849E-2 1.45974E-2 3.86908E-3 2.72359E-3 4.03266E-3 3.06506E-3 3.32963E-3 5.12821E-3 6.29608E-3 1.30187E-2 2.69651E-2 2.97884E-2 1.25889E-2 1.18212E-2 3.22675E-2 9.9464E-2 6.73465E-2 5.64889E-2 5.49567E-2 9.39127E-2 1.06248E-1 9.32781E-2 8.15546E-2 1.0454E-1 1.04168E-1 8.46753E-2 6.34073E-2 4.81139E-2 9.71898E-2 1.17369E-1 5.63486E-2 -9999 -9999 -9999 -9999 -9999 -9999 -9999 -9999 -9999 -9999 -9999 -9999 -9999 -9999 -9999 -9999 -9999 -9999 -9999 -9999 -9999 -9999 -9999 -9999 -9999 -9999 -9999 -9999 -9999 -9999 -9999 -9999 -9999 -9999 -9999 -9999 -9999 -9999 -9999 -9999 -9999 -9999 -9999 -9999 -9999 -9999 -9999 -9999
-9999 -9999 -9999 -9999 -9999 -9999 -9999 -9999 -9999 -9999 -9999 -9999 -9999 -9999 -9999 -9999 -9999 -9999 -9999 -9999 -9999 -9999 -9999 -9999 -9999 -9999 -9999 -9999 -9999 -9999 -9999 2.59982E-3 2.12285E-3 1.17348E-3 6.71712E-4 -9999 8.3883E-4 1.08786E-3 -9999 1.51995E-3 9.75053E-4 1.27416E-3 1.34802E-3 2.07261E-3 1.25119E-3 9.10365E-4 8.27935E-4 8.85966E-4 9.33282E-4 8.10294E-4 8.75097E-4 8.72773E-4 7.29852E-4 1.33207E-3 1.00627E-3 1.74751E-3 4.12122E-3 8.70928E-3 1.78001E-2 2.74382E-2 3.57578E-3 2.82298E-3 5.75635E-3 4.47997E-3 9.06953E-3 2.19447E-2 5.41298E-2 7.64668E-2 8.44857E-2 8.19013E-2 8.47568E-2 1.00661E-1 6.14046E-2 6.65169E-2 8.24107E-2 5.94731E-2 8.87511E-2 4.79415E-2 2.13908E-2 3.21902E-2 2.03019E-2 1.69421E-2 1.69358E-2 1.97217E-2 4.60503E-2 8.26761E-2 1.12372E-1 1.11388E-1 -9999 -9999 -9999 -9999 -9999 -9999 -9999 -9999 -9999 -9999 -9999 -9999 -9999 -9999 -9999 -9999 -9999 -9999 -9999 -9999 -9999 -9999 -9999 -9999 -9999 -9999 -9999 -9999 -9999 -9999 -9999 -9999 -9999 -9999 -9999 -9999 -9999 -9999 -9999 -9999 -9999 -9999 -9999 -9999 -9999 -9999 -9999 -9999
-9999 -9999 -9999 -9999 -9999 -9999 -9999 -9999 -9999 -9999 -9999 -9999 -9999 -9999 -9999 -9999 -9999 -9999 -9999 -9999 -9999 -9999 -9999 -9999 -9999 -9999 -9999 -9999 -9999 -9999 2.10899E-3 2.04311E-3 8.32891E-4 5.91469E-4 5.43085E-4 2.19984E-3 9.4007E-4 7.81929E-4 2.56294E-3 1.95961E-3 1.3434E-3 1.26573E-3 2.79813E-3 2.04567E-3 1.5869E-3 1.28671E-3 1.21367E-3 1.25687E-3 8.49257E-4 9.25527E-4 9.75059E-4 9.89999E-4 9.67087E-4 7.98363E-4 8.87673E-4 1.42175E-3 1.74707E-3 2.68029E-3 3.64079E-3 5.82976E-3 2.73752E-2 4.55533E-3 2.07886E-2 4.27529E-2 6.95234E-2 7.07581E-2 7.09225E-2 7.44235E-2 4.35184E-2 8.17633E-2 9.25785E-2 8.46223E-2 5.40915E-2 6.03282E-2 5.85961E-2 3.92987E-2 1.90044E-2 1.20396E-2 1.05212E-2 1.29844E-2 1.24306E-2 1.35728E-2 1.57586E-2 2.8504E-2 3.08564E-2 1.87863E-2 3.35747E-2 -9999 -9999 -9999 -9999 -9999 -9999 -9999 -9999 -9999 -9999 -9999 -9999 -9999 -9999 -9999 -9999 -9999 -9999 -9999 -9999 -9999 -9999 -9999 -9999 -9999 -9999 -9999 -9999 -9999 -9999 -9999 -9999 -9999 -9999 -9999 -9999 -9999 -9999 -9999 -9999 -9999 -9999 -9999 -9999 -9999 -9999 -9999 -9999 -9999
-9999 -9999 -9999 -9999 -9999 -9999 -9999 -9999 -9999 -9999 -9999 -9999 -9999 -9999 -9999 -9999 -9999 -9999 -9999 -9999 -9999 -9999 -9999 -9999 -9999 -9999 -9999 -9999 -9999 1.56355E-3 1.65347E-3 1.60664E-3 6.12399E-4 5.5436E-4 1.09033E-3 1.72879E-3 1.51771E-3 6.53428E-4 1.34963E-3 1.31901E-3 7.54884E-4 8.91389E-4 1.33992E-3 1.51117E-3 9.85796E-4 1.18518E-3 1.23921E-3 1.57282E-3 1.37605E-3 1.34356E-3 1.32822E-3 1.24603E-3 1.18916E-3 8.62325E-4 1.07558E-3 1.94328E-3 2.0715E-3 1.90565E-3 3.98043E-3 4.19226E-3 1.08245E-2 3.2265E-2 1.24809E-2 1.23636E-2 2.62326E-2 1.98782E-2 4.99889E-2 5.21985E-2 3.0982E-2 3.71439E-2 6.40924E-2 7.58662E-2 5.78994E-2 6.28571E-2 1.71431E-2 8.86025E-3 8.7088E-3 8.99235E-3 1.30834E-2 1.97153E-2 1.18034E-2 1.30248E-2 2.4849E-2 3.73229E-2 1.15748E-2 -9999 -9999 -9999 -9999 -9999 -9999 -9999 -9999 -9999 -9999 -9999 -9999 -9999 -9999 -9999 -9999 -9999 -9999 -9999 -9999 -9999 -9999 -9999 -9999 -9999 -9999 -9999 -9999 -9999 -9999 -9999 -9999 -9999 -9999 -9999 -9999 -9999 -9999 -9999 -9999 -9999 -9999 -9999 -9999 -9999 -9999 -9999 -9999 -9999 -9999 -9999
-9999 -9999 -9999 -9999 -9999 -9999 -9999 -9999 -9999 -9999 -9999 -9999 -9999 -9999 -9999 -9999 -9999 -9999 -9999 -9999 -9999 -9999 -9999 -9999 -9999 -9999 -9999 -9999 -9999 1.28841E-3 1.13021E-3 6.67451E-4 5.21762E-4 7.69265E-4 1.45796E-3 8.63082E-4 5.79354E-4 9.74631E-4 7.14982E-4 1.63122E-3 5.65069E-4 1.00981E-3 8.07853E-4 7.41632E-4 1.15948E-3 1.62398E-3 1.58459E-3 2.15686E-3 1.64362E-3 1.66343E-3 1.30951E-3 1.02134E-3 8.49152E-4 8.86164E-4 2.17811E-3 1.80174E-3 3.09105E-3 5.64325E-3 6.63322E-3 3.20577E-3 1.22222E-2 3.73692E-3 4.29614E-3 4.08838E-3 3.92874E-3 2.78277E-2 7.42647E-2 3.9628E-2 3.71739E-2 6.6867E-2 6.39405E-2 3.12216E-2 2.22057E-2 5.57044E-2 1.23631E-2 8.88733E-3 1.09009E-2 1.73563E-2 2.98584E-2 4.57395E-2 4.61103E-2 4.65245E-2 -9999 -9999 1.05449E-2 -9999 -9999 -9999 -9999 -9999 -9999 -9999 -9999 -9999 -9999 -9999 -9999 -9999 -9999 -9999 -9999 -9999 -9999 -9999 -9999 -9999 -9999 -9999 -9999 -9999 -9999 -9999 -9999 -9999 -9999 -9999 -9999 -9999 -9999 -9999 -9999 -9999 -9999 -9999 -9999 -9999 -9999 -9999 -9999 -9999 -9999 -9999 -9999 -9999 -9999 -9999
-9999 -9999 -9999 -9999 -9999 -9999 -9999 -9999 -9999 -9999 -9999 -9999 -9999 -9999 -9999 -9999 -9999 -9999 -9999 -9999 -9999 -9999 -9999 -9999 -9999 -9999 -9999 -9999 -9999 1.30803E-3 1.2046E-3 9.76853E-4 1.19548E-3 1.06368E-3 9.36836E-4 7.71647E-4 6.01675E-4 5.92711E-4 1.2542E-3 8.60206E-4 1.48288E-3 9.46235E-4 1.11441E-3 7.75392E-4 1.34171E-3 2.2128E-3 3.16929E-3 2.3565E-3 2.01165E-3 1.66343E-3 1.24799E-3 8.90516E-4 7.59373E-4 1.03271E-3 3.9368E-3 5.01241E-3 1.95545E-3 4.84918E-3 3.35598E-3 1.84565E-3 6.45148E-3 2.45752E-3 4.06523E-3 3.06004E-3 6.19535E-3 5.12777E-2 4.51831E-2 1.96042E-2 3.8859E-2 4.69123E-2 1.85549E-2 9.17905E-3 1.20343E-2 3.64601E-2 3.69197E-2 1.64746E-2 1.47996E-2 4.85353E-2 3.81018E-2 3.25739E-2 -9999 -9999 -9999 -9999 -9999 -9999 -9999 -9999 -9999 -9999 -9999 -9999 -9999 -9999 -9999 -9999 -9999 -9999 -9999 -9999 -9999 -9999 -9999 -9999 -9999 -9999 -9999 -9999 -9999 -9999 -9999 -9999 -9999 -9999 -9999 -9999 -9999 -9999 -9999 -9999 -9999 -9999 -9999 -9999 -9999 -9999 -9999 -9999 -9999 -9999 -9999 -9999 -9999 -9999 -9999 -9999
-9999 -9999 -9999 -9999 -9999 -9999 -9999 -9999 -9999 -9999 -9999 -9999 -9999 -9999 -9999 -9999 -9999 -9999 -9999 -9999 -9999 -9999 -9999 -9999 -9999 -9999 -9999 -9999 -9999 -9999 -9999 5.70948E-4 5.26283E-4 5.89259E-4 6.89681E-4 1.32691E-3 1.37298E-3 1.78374E-3 8.0584E-4 5.61476E-4 9.32526E-4 -9999 -9999 1.11325E-3 9.01815E-4 1.84097E-3 6.047E-3 4.17444E-3 3.71072E-3 2.30013E-3 1.95752E-3 2.73292E-3 1.29081E-3 1.62386E-3 4.48908E-3 9.10743E-3 9.19788E-3 1.4553E-2 2.16719E-3 2.53316E-3 3.72672E-3 3.06339E-3 4.93026E-3 4.08263E-3 2.20898E-2 8.25875E-2 4.59607E-2 1.44688E-2 4.06639E-2 2.09973E-2 8.12549E-3 8.42905E-3 1.10593E-2 1.58762E-2 5.61388E-2 4.94082E-2 4.40895E-2 2.09556E-2 2.09749E-2 2.59911E-2 2.44983E-2 -9999 -9999 -9999 -9999 -9999 -9999 -9999 -9999 -9999 -9999 -9999 -9999 -9999 -9999 -9999 -9999 -9999 -9999 -9999 -9999 -9999 -9999 -9999 -9999 -9999 -9999 -9999 -9999 -9999 -9999 -9999 -9999 -9999 -9999 -9999 -9999 -9999 -9999 -9999 -9999 -9999 -9999 -9999 -9999 -9999 -9999 -9999 -9999 -9999 -9999 -9999 -9999 -9999 -9999 -9999
-9999 -9999 -9999 -9999 -9999 -9999 -9999 -9999 -9999 -9999 -9999 -9999 -9999 -9999 -9999 -9999 -9999 -9999 -9999 -9999 -9999 -9999 -9999 -9999 -9999 -9999 -9999 6.65025E-4 7.30319E-4 5.74981E-4 1.26052E-3 -9999 -9999 7.80152E-4 5.33685E-4 6.89756E-4 5.71219E-4 6.48701E-4 8.06119E-4 -9999 1.16648E-3 1.11858E-3 1.01983E-3 1.21613E-3 9.86849E-4 1.34668E-3 6.48959E-3 1.20713E-2 1.21759E-2 8.12977E-3 4.42127E-3 1.67566E-3 1.90821E-3 9.67185E-4 1.71049E-3 1.85843E-3 1.76932E-3 5.14066E-3 1.26685E-2 1.06379E-2 9.16454E-3 1.08925E-2 2.06259E-2 2.45118E-2 1.57232E-2 7.18101E-3 4.32804E-2 5.30949E-2 1.32156E-2 2.01866E-2 2.76183E-2 9.03582E-3 6.97916E-3 9.48741E-3 3.31867E-2 2.30967E-2 1.17049E-2 7.45552E-3 1.3787E-2 8.43229E-3 1.19572E-2 -9999 -9999 -9999 -9999 -9999 -9999 -9999 -9999 -9999 -9999 -9999 -9999 -9999 -9999 -9999 -9999 -9999 -9999 -9999 -9999 -9999 -9999 -9999 -9999 -9999 -9999 -9999 -9999 -9999 -9999 -9999 -9999 -9999 -9999 -9999 -9999 -9999 -9999 -9999 -9999 -9999 -9999 -9999 -9999 -9999 -9999 -9999 -9999 -9999 -9999 -9999 -9999 -9999 -9999 -9999
-9999 -9999 -9999 -9999 -9999 -9999 -9999 -9999 -9999 -9999 -9999 -9999 -9999 -9999 -9999 -9999 -9999 -9999 -9999 -9999 -9999 -9999 -9999 -9999 -9999 -9999 4.14708E-4 4.83054E-4 6.13649E-4 4.29404E-4 4.99758E-4 1.21262E-3 1.55126E-3 7.21094E-4 6.21024E-4 -9999 -9999 -9999 2.16667E-3 8.79418E-4 7.67808E-4 1.04857E-3 1.13542E-3 1.02281E-3 9.31978E-4 1.84217E-3 2.33255E-3 1.24619E-2 1.01581E-2 4.50461E-3 6.04802E-3 4.71307E-3 3.10147E-3 1.68539E-3 2.5902E-3 3.80391E-3 3.68935E-3 8.33576E-3 1.05748E-2 8.35734E-3 1.63955E-2 5.06415E-2 2.61704E-2 4.53812E-3 5.47421E-3 6.33966E-3 1.8062E-2 4.97732E-2 5.53832E-3 4.85861E-3 1.55228E-2 2.51602E-2 7.36916E-3 7.9889E-3 1.37511E-2 3.3561E-2 9.65197E-3 6.68996E-3 6.37043E-3 5.8942E-3 6.4234E-3 -9999 -9999 -9999 -9999 -9999 -9999 -9999 -9999 -9999 -9999 -9999 -9999 -9999 -9999 -9999 -9999 -9999 -9999 -9999 -9999 -9999 -9999 -9999 -9999 -9999 -9999 -9999 -9999 -9999 -9999 -9999 -9999 -9999 -9999 -9999 -9999 -9999 -9999 -9999 -9999 -9999 -9999 -9999 -9999 -9999 -9999 -9999 -9999 -9999 -9999 -9999 -9999 -9999 -9999 -9999
-9999 -9999 -9999 -9999 -9999 -9999 -9999 -9999 -9999 -9999 -9999 -9999 -9999 -9999 -9999 -9999 -9999 -9999 -9999 -9999 -9999 -9999 -9999 -9999 -9999 3.76862E-4 4.14983E-4 3.54511E-4 4.12683E-4 3.77091E-4 3.01722E-4 5.90566E-4 9.48677E-4 -9999 1.66976E-3 1.55106E-3 1.56745E-3 1.67671E-3 1.53003E-3 2.21859E-3 2.75228E-3 2.73461E-3 2.12761E-3 2.226E-3 2.10358E-3 2.21405E-3 1.35793E-3 8.8704E-3 1.13914E-2 4.94413E-3 2.96936E-3 3.18846E-3 3.97466E-3 3.54963E-3 1.78575E-3 3.37225E-3 3.25954E-3 4.04134E-3 4.3921E-3 3.34843E-3 3.63796E-3 1.87149E-2 5.15477E-2 1.71802E-2 1.59983E-2 4.4571E-2 4.30892E-2 6.34495E-2 2.02595E-2 7.39737E-3 8.25027E-3 8.6445E-3 1.60581E-2 6.79407E-3 5.53944E-3 2.11573E-2 3.40805E-2 1.21881E-2 6.57735E-3 6.88521E-3 -9999 -9999 -9999 -9999 -9999 -9999 -9999 -9999 -9999 -9999 -9999 -9999 -9999 -9999 -9999 -9999 -9999 -9999 -9999 -9999 -9999 -9999 -9999 -9999 -9999 -9999 -9999 -9999 -9999 -9999 -9999 -9999 -9999 -9999 -9999 -9999 -9999 -9999 -9999 -9999 -9999 -9999 -9999 -9999 -9999 -9999 -9999 -9999 -9999 -9999 -9999 -9999 -9999 -9999 -9999 -9999
-9999 -9999 -9999 -9999 -9999 -9999 -9999 -9999 -9999 -9999 -9999 -9999 -9999 -9999 -9999 -9999 -9999 -9999 -9999 -9999 -9999 -9999 -9999 -9999 -9999 2.01241E-4 2.45405E-4 -9999 2.63857E-4 2.20225E-4 -9999 1.01861E-3 9.70024E-4 1.51997E-3 1.04071E-3 1.02355E-3 1.28214E-3 2.63313E-3 2.18159E-3 1.14935E-3 8.66919E-4 7.61689E-4 9.08189E-4 4.24077E-4 5.92171E-4 1.02254E-3 1.49498E-3 -9999 6.72577E-3 1.61568E-3 1.94782E-3 7.13482E-3 5.15437E-3 4.88172E-3 1.9493E-3 1.87519E-3 2.20903E-3 3.13068E-3 2.7254E-3 4.47786E-3 1.06201E-2 2.80915E-2 6.28652E-2 6.23727E-2 5.11744E-2 1.60726E-2 5.30973E-3 2.71878E-2 7.66786E-2 1.63533E-2 1.08683E-2 6.11416E-3 1.16559E-2 1.12903E-2 6.27204E-3 1.99387E-2 2.19449E-2 1.1072E-2 6.31553E-3 6.99782E-3 -9999 -9999 -9999 -9999 -9999 -9999 -9999 -9999 -9999 -9999 -9999 -9999 -9999 -9999 -9999 -9999 -9999 -9999 -9999 -9999 -9999 -9999 -9999 -9999 -9999 -9999 -9999 -9999 -9999 -9999 -9999 -9999 -9999 -9999 -9999 -9999 -9999 -9999 -9999 -9999 -9999 -9999 -9999 -9999 -9999 -9999 -9999 -9999 -9999 -9999 -9999 -9999 -9999 -9999 -9999 -9999
-9999 -9999 -9999 -9999 -9999 -9999 -9999 -9999 -9999 -9999 -9999 -9999 -9999 -9999 9.50592E-5 7.60281E-5 6.9895E-5 7.133E-5 6.83607E-5 -9999 -9999 -9999 -9999 -9999 1.18608E-4 1.69757E-4 2.41211E-4 2.40608E-4 3.53795E-4 -9999 4.12658E-4 2.5489E-4 5.3358E-4 1.17507E-3 -9999 8.43549E-4 5.6934E-4 6.61412E-4 8.84385E-4 7.20113E-4 8.7343E-4 7.38827E-4 9.09024E-4 1.00837E-3 2.06066E-3 8.82606E-4 1.08999E-2 5.46661E-3 2.34188E-3 2.93363E-3 1.61941E-3 2.01585E-3 2.72834E-3 4.57751E-3 2.74204E-3 6.02011E-3 8.31642E-3 8.20823E-3 8.55214E-3 1.87628E-2 5.41357E-2 6.06453E-2 6.99069E-2 3.81306E-2 1.93591E-2 8.13143E-3 5.30524E-3 1.44796E-2 6.47282E-2 1.53339E-2 8.42003E-3 5.5547E-3 8.16793E-3 1.28862E-2 1.13559E-2 2.04248E-2 1.46958E-2 1.02064E-2 1.13279E-2 -9999 -9999 -9999 -9999 -9999 -9999 -9999 -9999 -9999 -9999 -9999 -9999 -9999 -9999 -9999 -9999 -9999 -9999 -9999 -9999 -9999 -9999 -9999 -9999 -9999 -9999 -9999 -9999 -9999 -9999 -9999 -9999 -9999 -9999 -9999 -9999 -9999 -9999 -9999 -9999 -9999 -9999 -9999 -9999 -9999 -9999 -9999 -9999 -9999 -9999 -9999 -9999 -9999 -9999 -9999 -9999 -9999
-9999 -9999 -9999 -9999 -9999 -9999 -9999 -9999 1.67529E-4 1.40848E-4 1.43727E-4 1.34356E-4 1.07507E-4 9.35731E-5 6.73389E-5 -9999 5.30534E-5 5.39136E-5 6.16354E-5 -9999 -9999 -9999 -9999 -9999 -9999 1.63147E-4 2.1199E-4 2.01688E-4 3.76378E-4 3.95746E-4 -9999 -9999 6.90589E-4 -9999 1.20271E-3 1.07391E-3 -9999 1.38439E-3 1.18839E-3 1.23279E-3 1.02106E-3 7.90095E-4 1.08571E-3 2.22793E-3 2.26991E-3 8.74337E-4 1.01276E-2 -9999 2.54935E-3 1.84343E-3 1.51573E-3 3.17635E-3 2.9348E-3 4.09391E-3 2.97096E-3 3.14761E-3 8.09282E-3 3.64394E-2 2.99144E-2 3.74809E-2 2.98716E-2 1.13004E-2 1.7458E-2 2.53454E-2 5.6051E-3 6.57217E-3 6.57284E-3 1.10593E-2 2.69482E-2 3.72569E-2 9.7593E-3 7.53309E-3 1.63238E-2 1.01257E-2 9.2106E-3 9.79972E-3 8.62467E-3 6.17946E-3 -9999 -9999 -9999 -9999 -9999 -9999 -9999 -9999 -9999 -9999 -9999 -9999 -9999 -9999 -9999 -9999 -9999 -9999 -9999 -9999 -9999 -9999 -9999 -9999 -9999 -9999 -9999 -9999 -9999 -9999 -9999 -9999 -9999 -9999 -9999 -9999 -9999 -9999 -9999 -9999 -9999 -9999 -9999 -9999 -9999 -9999 -9999 -9999 -9999 -9999 -9999 -9999 -9999 -9999 -9999 -9999 -9999 -9999
-9999 -9999 -9999 -9999 -9999 -9999 -9999 -9999 -9999 -9999 -9999 -9999 -9999 8.80898E-5 7.47225E-5 7.00819E-5 -9999 5.92053E-5 -9999 -9999 -9999 -9999 -9999 -9999 -9999 -9999 -9999 -9999 -9999 -9999 8.34004E-4 8.71573E-4 -9999 -9999 1.56779E-3 -9999 -9999 1.08651E-3 1.73585E-3 3.20718E-3 1.44185E-3 7.57681E-4 8.24307E-4 1.52853E-3 1.7584E-3 1.52152E-3 -9999 -9999 -9999 -9999 5.50686E-3 1.12209E-2 3.5008E-3 9.68587E-3 1.7035E-2 1.47981E-2 3.13302E-2 1.83897E-2 4.73859E-3 7.04429E-3 1.90754E-2 4.25515E-3 5.94833E-3 1.01108E-2 1.20459E-2 6.0261E-3 9.76888E-3 5.40224E-3 7.40924E-3 2.14811E-2 3.53337E-2 1.94607E-2 1.05171E-2 6.86112E-3 6.81479E-3 1.03508E-2 9.04372E-3 1.00566E-2 -9999 -9999 -9999 -9999 -9999 -9999 -9999 -9999 -9999 -9999 -9999 -9999 -9999 -9999 -9999 -9999 -9999 -9999 -9999 -9999 -9999 -9999 -9999 -9999 -9999 -9999 -9999 -9999 -9999 -9999 -9999 -9999 -9999 -9999 -9999 -9999 -9999 -9999 -9999 -9999 -9999 -9999 -9999 -9999 -9999 -9999 -9999 -9999 -9999 -9999 -9999 -9999 -9999 -9999 -9999 -9999 -9999 -9999
-9999 -9999 -9999 -9999 -9999 -9999 -9999 -9999 -9999 -9999 -9999 -9999 9.17005E-5 6.86656E-5 -9999 -9999 -9999 6.23792E-5 -9999 6.5108E-5 6.97848E-5 -9999 -9999 1.36482E-4 1.41357E-4 -9999 1.57476E-4 4.84064E-4 -9999 5.59997E-4 7.73758E-4 5.51152E-4 5.38659E-4 6.81901E-4 3.34926E-4 7.8321E-4 9.87278E-4 2.08374E-3 1.43602E-3 3.63277E-3 2.31938E-3 3.75662E-3 -9999 -9999 4.34241E-3 -9999 -9999 7.28765E-3 7.93729E-3 -9999 -9999 1.68175E-2 1.37775E-2 2.3898E-2 1.73769E-2 3.24818E-3 6.69506E-3 3.07321E-3 3.10826E-3 4.17845E-3 7.34297E-3 1.10181E-2 8.11199E-3 5.10008E-3 1.31017E-2 9.15984E-3 1.1542E-2 5.08892E-3 6.64065E-3 1.18883E-2 2.54582E-2 1.20509E-2 6.08087E-3 6.46066E-3 9.27808E-3 1.44984E-2 1.03006E-2 -9999 -9999 -9999 -9999 -9999 -9999 -9999 -9999 -9999 -9999 -9999 -9999 -9999 -9999 -9999 -9999 -9999 -9999 -9999 -9999 -9999 -9999 -9999 -9999 -9999 -9999 -9999 -9999 -9999 -9999 -9999 -9999 -9999 -9999 -9999 -9999 -9999 -9999 -9999 -9999 -9999 -9999 -9999 -9999 -9999 -9999 -9999 -9999 -9999 -9999 -9999 -9999 -9999 -9999 -9999 -9999 -9999 -9999 -9999
-9999 -9999 -9999 -9999 -9999 -9999 -9999 -9999 -9999 -9999 -9999 -9999 8.35246E-5 6.0853E-5 7.16779E-5 5.93839E-5 6.61076E-5 6.88978E-5 6.37152E-5 6.50999E-5 6.85347E-5 -9999 -9999 -9999 8.60816E-5 2.07831E-4 -9999 4.05169E-4 -9999 -9999 4.22917E-4 1.9653E-4 2.40789E-4 3.48985E-4 7.57761E-4 7.01387E-4 5.7136E-4 1.15099E-3 2.51238E-3 2.25412E-3 9.92085E-4 8.38263E-4 5.00776E-3 6.99736E-3 3.53265E-3 -9999 -9999 1.48598E-2 -9999 -9999 2.10593E-2 -9999 1.41986E-2 8.66705E-3 2.02603E-3 3.51935E-3 8.78652E-3 4.49456E-3 2.83275E-3 4.3005E-3 4.89913E-3 1.04956E-2 4.77926E-3 6.15437E-3 6.51723E-3 1.20804E-2 1.34137E-2 9.45063E-3 5.82375E-3 9.7214E-3 1.96456E-2 1.50307E-2 1.04697E-2 9.5715E-3 1.55163E-2 1.79419E-2 -9999 -9999 -9999 -9999 -9999 -9999 -9999 -9999 -9999 -9999 -9999 -9999 -9999 -9999 -9999 -9999 -9999 -9999 -9999 -9999 -9999 -9999 -9999 -9999 -9999 -9999 -9999 -9999 -9999 -9999 -9999 -9999 -9999 -9999 -9999 -9999 -9999 -9999 -9999 -9999 -9999 -9999 -9999 -9999 -9999 -9999 -9999 -9999 -9999 -9999 -9999 -9999 -9999 -9999 -9999 -9999 -9999 -9999 -9999 -9999
-9999 -9999 -9999 -9999 -9999 -9999 -9999 -9999 -9999 -9999 -9999 -9999 -9999 6.37207E-5 -9999 5.50368E-5 -9999 6.37656E-5 5.32569E-5 5.68379E-5 6.47958E-5 8.47462E-5 1.45614E-4 -9999 1.55297E-4 -9999 1.48534E-4 4.08538E-4 -9999 -9999 -9999 5.61548E-4 -9999 2.19593E-4 4.26682E-4 4.68999E-4 6.58076E-4 1.10787E-3 1.54987E-3 2.34819E-3 9.71214E-4 1.28496E-3 -9999 2.67836E-3 2.12622E-3 6.92988E-3 -9999 2.65691E-3 9.39744E-3 -9999 5.25823E-3 1.26686E-2 -9999 1.00895E-2 5.4196E-3 3.85219E-3 1.09947E-2 4.51237E-3 5.01367E-3 2.59311E-3 4.89608E-3 1.54725E-2 4.96949E-3 5.60865E-3 1.03035E-2 2.29302E-2 1.7472E-2 8.55844E-3 1.21137E-2 6.16426E-3 1.25472E-2 1.34178E-2 1.31744E-2 1.90823E-2 2.13565E-2 1.32878E-2 -9999 -9999 -9999 -9999 -9999 -9999 -9999 -9999 -9999 -9999 -9999 -9999 -9999 -9999 -9999 -9999 -9999 -9999 -9999 -9999 -9999 -9999 -9999 -9999 -9999 -9999 -9999 -9999 -9999 -9999 -9999 -9999 -9999 -9999 -9999 -9999 -9999 -9999 -9999 -9999 -9999 -9999 -9999 -9999 -9999 -9999 -9999 -9999 -9999 -9999 -9999 -9999 -9999 -9999 -9999 -9999 -9999 -9999 -9999 -9999
-9999 -9999 -9999 -9999 -9999 -9999 -9999 -9999 -9999 -9999 8.89484E-5 7.33286E-5 6.64706E-5 6.37376E-5 5.51044E-5 4.41449E-5 5.18211E-5 4.74156E-5 5.15459E-5 5.87285E-5 5.82156E-5 1.01008E-4 6.86092E-5 1.54894E-4 -9999 -9999 1.28601E-4 -9999 9.12124E-5 6.19065E-4 -9999 -9999 -9999 3.51851E-4 5.13935E-4 -9999 -9999 -9999 -9999 -9999 -9999 -9999 -9999 4.26931E-3 -9999 -9999 -9999 8.07771E-3 1.07895E-2 1.27018E-2 7.65465E-3 3.43959E-3 1.92258E-2 2.45478E-2 1.28085E-2 -9999 3.70821E-2 -9999 -9999 8.94553E-3 5.83082E-3 1.4578E-2 4.04865E-3 5.39652E-3 8.64653E-3 2.77419E-2 8.86854E-3 1.63224E-2 5.85287E-3 4.94498E-3 8.44694E-3 1.39294E-2 1.67021E-2 1.19152E-2 2.58973E-2 1.20935E-2 -9999 -9999 -9999 -9999 -9999 -9999 -9999 -9999 -9999 -9999 -9999 -9999 -9999 -9999 -9999 -9999 -9999 -9999 -9999 -9999 -9999 -9999 -9999 -9999 -9999 -9999 -9999 -9999 -9999 -9999 -9999 -9999 -9999 -9999 -9999 -9999 -9999 -9999 -9999 -9999 -9999 -9999 -9999 -9999 -9999 -9999 -9999 -9999 -9999 -9999 -9999 -9999 -9999 -9999 -9999 -9999 -9999 -9999 -9999 -9999
-9999 -9999 -9999 -9999 -9999 -9999 -9999 -9999 9.74724E-5 -9999 8.87661E-5 -9999 6.74444E-5 5.74925E-5 5.43416E-5 5.76267E-5 -9999 -9999 5.32113E-5 5.46963E-5 -9999 -9999 1.06462E-4 -9999 -9999 -9999 1.80277E-4 2.08595E-4 1.24269E-4 1.91187E-4 3.27512E-4 9.59986E-4 1.11188E-3 -9999 1.38534E-3 1.59934E-3 1.47263E-3 9.8191E-4 6.51284E-4 2.10016E-3 -9999 -9999 -9999 -9999 -9999 -9999 -9999 -9999 -9999 -9999 5.95412E-3 -9999 1.52445E-2 1.69909E-2 1.10177E-2 8.68882E-3 1.09216E-2 8.42849E-3 2.88571E-2 4.16104E-2 4.60051E-2 2.23839E-2 6.81422E-3 9.87253E-3 1.85006E-2 3.65132E-2 8.51503E-3 6.71613E-3 5.64944E-3 6.44707E-3 6.44218E-3 9.71671E-3 1.73475E-2 2.50353E-2 3.2139E-2 2.45216E-2 1.29317E-2 1.01484E-2 -9999 -9999 -9999 -9999 -9999 -9999 -9999 -9999 -9999 -9999 -9999 -9999 -9999 -9999 -9999 -9999 -9999 -9999 -9999 -9999 -9999 -9999 -9999 -9999 -9999 -9999 -9999 -9999 -9999 -9999 -9999 -9999 -9999 -9999 -9999 -9999 -9999 -9999 -9999 -9999 -9999 -9999 -9999 -9999 -9999 -9999 -9999 -9999 -9999 -9999 -9999 -9999 -9999 -9999 -9999 -9999 -9999 -9999
-9999 -9999 -9999 -9999 -9999 -9999 -9999 -9999 7.59492E-5 8.43714E-5 -9999 6.34807E-5 5.18232E-5 5.42566E-5 5.77332E-5 4.83028E-5 -9999 4.18117E-5 4.51046E-5 4.13002E-5 6.40311E-5 8.42645E-5 1.30218E-4 -9999 -9999 -9999 1.0492E-4 1.59624E-4 1.5787E-4 1.77549E-4 4.48232E-4 4.74051E-4 8.11079E-4 1.2169E-3 3.49035E-4 6.50908E-4 8.4753E-4 4.51487E-4 9.32669E-4 1.13103E-3 1.5645E-3 6.2566E-3 -9999 -9999 -9999 -9999 -9999 -9999 -9999 2.08768E-2 -9999 5.58766E-3 4.55449E-3 7.07989E-3 3.86186E-3 4.76266E-3 6.03324E-3 1.10088E-2 2.88371E-2 5.43057E-3 3.54983E-2 3.64765E-2 2.60147E-2 3.76788E-2 2.26245E-2 4.30917E-2 7.49979E-3 1.01915E-2 1.42209E-2 8.45176E-3 5.84853E-3 9.05094E-3 1.71812E-2 2.89862E-2 1.39903E-2 2.27665E-2 2.76541E-2 1.09465E-2 1.02015E-2 -9999 -9999 -9999 -9999 -9999 -9999 -9999 -9999 -9999 -9999 -9999 -9999 -9999 -9999 -9999 -9999 -9999 -9999 -9999 -9999 -9999 -9999 -9999 -9999 -9999 -9999 -9999 -9999 -9999 -9999 -9999 -9999 -9999 -9999 -9999 -9999 -9999 -9999 -9999 -9999 -9999 -9999 -9999 -9999 -9999 -9999 -9999 -9999 -9999 -9999 -9999 -9999 -9999 -9999 -9999 -9999 -9999
-9999 -9999 -9999 -9999 9.61929E-5 6.79183E-5 7.56742E-5 3.29483E-5 2.35306E-5 8.03783E-5 -9999 6.43795E-5 6.7456E-5 -9999 5.42566E-5 5.0329E-5 5.24649E-5 5.03555E-5 -9999 -9999 5.1368E-5 6.15341E-5 -9999 -9999 -9999 -9999 1.14387E-4 1.14411E-4 -9999 3.70433E-4 2.66087E-4 2.27222E-4 4.11843E-4 7.87041E-4 -9999 3.59088E-4 5.3333E-4 1.5775E-3 1.15764E-3 1.61158E-3 8.66251E-4 7.41379E-4 1.46274E-3 4.3076E-3 9.58594E-3 4.37589E-3 -9999 -9999 -9999 -9999 2.39626E-2 -9999 -9999 3.1433E-3 4.19463E-3 1.00086E-2 1.12931E-2 1.66965E-2 -9999 6.2618E-3 2.36301E-2 1.40567E-2 6.50683E-3 2.07781E-2 2.77492E-2 4.83431E-2 1.42761E-2 1.05722E-2 2.62111E-2 1.20958E-2 6.80947E-3 2.17788E-2 3.36675E-2 1.97806E-2 1.5476E-2 1.9415E-2 3.53036E-2 1.16275E-2 1.04545E-2 1.55906E-2 -9999 -9999 -9999 -9999 -9999 -9999 -9999 -9999 -9999 -9999 -9999 -9999 -9999 -9999 -9999 -9999 -9999 -9999 -9999 -9999 -9999 -9999 -9999 -9999 -9999 -9999 -9999 -9999 -9999 -9999 -9999 -9999 -9999 -9999 -9999 -9999 -9999 -9999 -9999 -9999 -9999 -9999 -9999 -9999 -9999 -9999 -9999 -9999 -9999 -9999 -9999 -9999 -9999 -9999 -9999 -9999
-9999 -9999 -9999 -9999 3.31805E-5 3.4767E-5 3.47946E-5 3.37989E-5 3.35016E-5 -9999 5.44854E-5 -9999 3.3691E-5 3.71966E-5 3.88371E-5 3.2931E-5 4.94821E-5 5.63839E-5 8.40709E-5 7.77486E-5 8.5622E-5 -9999 -9999 -9999 -9999 -9999 -9999 -9999 4.43744E-4 -9999 1.31986E-4 1.72484E-4 3.50795E-4 5.3847E-4 1.03092E-3 -9999 5.16642E-4 8.8661E-4 6.86269E-4 5.44475E-4 6.56231E-4 7.94208E-4 1.51826E-3 5.972E-3 4.25544E-3 4.57002E-3 5.96901E-3 2.64178E-3 1.59736E-2 1.92075E-2 -9999 -9999 -9999 6.77953E-3 3.37463E-3 4.47928E-3 6.35246E-3 1.75582E-2 -9999 6.23924E-3 2.21372E-2 3.4112E-2 6.40925E-3 6.05181E-3 1.60161E-2 6.19263E-2 3.49198E-2 1.93165E-2 2.84559E-2 1.78641E-2 3.47265E-2 2.99631E-2 1.18672E-2 7.94295E-3 1.60277E-2 3.33787E-2 3.52263E-2 1.95622E-2 1.53034E-2 9.91787E-3 -9999 -9999 -9999 -9999 -9999 -9999 -9999 -9999 -9999 -9999 -9999 -9999 -9999 -9999 -9999 -9999 -9999 -9999 -9999 -9999 -9999 -9999 -9999 -9999 -9999 -9999 -9999 -9999 -9999 -9999 -9999 -9999 -9999 -9999 -9999 -9999 -9999 -9999 -9999 -9999 -9999 -9999 -9999 -9999 -9999 -9999 -9999 -9999 -9999 -9999 -9999 -9999 -9999 -9999 -9999 -9999
-9999 -9999 -9999 -9999 4.33531E-5 4.59688E-5 1.94663E-5 1.69023E-5 3.06134E-5 2.50133E-5 4.93857E-5 -9999 3.01482E-5 2.59947E-5 3.15295E-5 2.42714E-5 2.19712E-5 3.32357E-5 7.04798E-5 6.8654E-5 6.63151E-5 1.22428E-4 -9999 9.0555E-5 -9999 -9999 -9999 2.91157E-4 2.64035E-4 4.65694E-4 -9999 2.21515E-4 2.34984E-4 2.73153E-4 4.99402E-4 -9999 8.2329E-4 4.86581E-4 1.00404E-3 6.94953E-4 4.86945E-4 1.23375E-3 4.02667E-3 1.51809E-3 1.85937E-3 4.68269E-3 5.57065E-3 1.9382E-3 3.06025E-3 1.94294E-3 -9999 -9999 3.26278E-2 -9999 -9999 -9999 1.03286E-2 -9999 3.70806E-2 9.86465E-3 2.54975E-2 6.2814E-2 2.51433E-2 9.62109E-3 1.45274E-2 2.89788E-2 9.78836E-3 3.00067E-2 4.43188E-2 4.70024E-2 2.26873E-2 1.26905E-2 1.29294E-2 1.18758E-2 1.27192E-2 1.62032E-2 2.98211E-2 3.87361E-2 2.58079E-2 1.81344E-2 1.07918E-2 -9999 -9999 -9999 -9999 -9999 -9999 -9999 -9999 -9999 -9999 -9999 -9999 -9999 -9999 -9999 -9999 -9999 -9999 -9999 -9999 -9999 -9999 -9999 -9999 -9999 -9999 -9999 -9999 -9999 -9999 -9999 -9999 -9999 -9999 -9999 -9999 -9999 -9999 -9999 -9999 -9999 -9999 -9999 -9999 -9999 -9999 -9999 -9999 -9999 -9999 -9999 -9999 -9999 -9999 -9999
-9999 -9999 -9999 -9999 -9999 2.6528E-5 2.51238E-5 3.41967E-5 1.87669E-5 2.06285E-5 2.94271E-5 -9999 -9999 3.71002E-5 4.10131E-5 1.91711E-5 1.85473E-5 2.38966E-5 -9999 5.82483E-5 9.45096E-5 8.96254E-5 1.30068E-4 9.93394E-5 -9999 -9999 -9999 1.3999E-4 3.04965E-4 2.58476E-4 4.87695E-4 -9999 -9999 3.8233E-4 9.8326E-4 1.18566E-3 -9999 4.23913E-4 1.20351E-3 6.51633E-4 6.32851E-4 6.99592E-4 4.05896E-3 9.77238E-4 1.77746E-3 2.41836E-3 8.4193E-3 1.73707E-3 2.02429E-3 2.0321E-3 1.6837E-2 2.90026E-2 -9999 1.79355E-2 3.11805E-2 4.08866E-2 -9999 1.96592E-2 5.68119E-3 9.63085E-3 4.00366E-2 1.82942E-2 4.02683E-2 9.24346E-3 8.47845E-3 1.7441E-2 1.44106E-2 8.30187E-3 9.43947E-3 2.45698E-2 3.10699E-2 1.36588E-2 1.1123E-2 1.22505E-2 1.23262E-2 9.032E-3 8.90511E-3 1.31893E-2 2.29626E-2 4.29718E-2 3.99599E-2 -9999 -9999 -9999 -9999 -9999 -9999 -9999 -9999 -9999 -9999 -9999 -9999 -9999 -9999 -9999 -9999 -9999 -9999 -9999 -9999 -9999 -9999 -9999 -9999 -9999 -9999 -9999 -9999 -9999 -9999 -9999 -9999 -9999 -9999 -9999 -9999 -9999 -9999 -9999 -9999 -9999 -9999 -9999 -9999 -9999 -9999 -9999 -9999 -9999 -9999 -9999 -9999 -9999 -9999 -9999
-9999 -9999 -9999 -9999 -9999 -9999 -9999 2.18453E-5 2.66283E-5 2.07961E-5 4.26761E-5 5.2339E-5 -9999 -9999 4.72019E-5 1.69041E-5 2.40107E-5 2.28809E-5 4.83009E-5 6.01969E-5 6.21382E-5 1.14704E-4 -9999 7.68383E-5 -9999 2.98492E-4 -9999 1.05102E-4 2.90543E-4 1.71975E-4 1.68619E-4 5.61972E-4 6.79473E-4 1.06297E-3 1.03302E-3 4.44403E-4 1.16794E-3 9.30517E-4 4.80915E-4 7.64543E-4 5.91928E-4 1.00691E-3 9.97643E-4 1.72879E-3 1.62805E-3 1.59193E-3 6.66113E-3 2.09867E-3 3.27563E-3 9.79628E-3 1.66916E-2 2.44749E-2 3.00806E-2 -9999 5.25577E-3 1.87835E-2 4.96718E-2 3.89357E-2 2.71117E-2 3.81735E-2 2.57064E-2 1.16809E-2 3.01321E-2 1.406E-2 7.2263E-3 1.13414E-2 8.37728E-3 8.93607E-3 1.33622E-2 8.65091E-3 1.63228E-2 4.37295E-2 2.32178E-2 1.52917E-2 2.76217E-2 1.13389E-2 1.56455E-2 1.24225E-2 1.31674E-2 3.00899E-2 4.87716E-2 -9999 -9999 -9999 -9999 -9999 -9999 -9999 -9999 -9999 -9999 -9999 -9999 -9999 -9999 -9999 -9999 -9999 -9999 -9999 -9999 -9999 -9999 -9999 -9999 -9999 -9999 -9999 -9999 -9999 -9999 -9999 -9999 -9999 -9999 -9999 -9999 -9999 -9999 -9999 -9999 -9999 -9999 -9999 -9999 -9999 -9999 -9999 -9999 -9999 -9999 -9999 -9999 -9999 -9999 -9999
-9999 -9999 -9999 -9999 -9999 3.03351E-5 2.47565E-5 2.76243E-5 2.19046E-5 3.01255E-5 1.23306E-5 3.44782E-5 -9999 -9999 3.62812E-5 2.64828E-5 3.34198E-5 2.01467E-5 2.84291E-5 2.51577E-5 7.11583E-5 -9999 7.85902E-5 6.39682E-5 -9999 3.09828E-4 -9999 -9999 1.87727E-4 1.94064E-4 1.62914E-4 2.57564E-4 -9999 1.26057E-3 -9999 -9999 3.57142E-4 5.62257E-4 9.71702E-4 1.03686E-3 1.03104E-3 7.60756E-4 2.14742E-3 2.63579E-3 1.49432E-3 1.67405E-3 4.22841E-3 2.41111E-3 7.0516E-3 1.49969E-2 4.6044E-3 1.76092E-2 2.36347E-2 -9999 5.77201E-3 1.6172E-2 4.50191E-2 1.49229E-2 1.06765E-2 3.25015E-2 3.35371E-2 7.59997E-3 1.6042E-2 3.65542E-2 1.48329E-2 9.61068E-3 6.97847E-3 8.29531E-3 2.84189E-2 9.88218E-3 7.89902E-3 4.01759E-2 4.7228E-2 3.52888E-2 4.48713E-2 3.95536E-2 4.37946E-2 4.23314E-2 2.14107E-2 4.1587E-2 -9999 -9999 -9999 -9999 -9999 -9999 -9999 -9999 -9999 -9999 -9999 -9999 -9999 -9999 -9999 -9999 -9999 -9999 -9999 -9999 -9999 -9999 -9999 -9999 -9999 -9999 -9999 -9999 -9999 -9999 -9999 -9999 -9999 -9999 -9999 -9999 -9999 -9999 -9999 -9999 -9999 -9999 -9999 -9999 -9999 -9999 -9999 -9999 -9999 -9999 -9999 -9999 -9999 -9999 -9999 -9999
-9999 -9999 -9999 -9999 -9999 -9999 -9999 -9999 4.43185E-5 1.94065E-5 3.197E-5 1.52246E-5 2.89191E-5 -9999 -9999 2.66379E-5 1.7045E-5 1.55336E-5 2.39578E-5 3.38273E-5 6.40678E-5 1.19388E-4 8.22852E-5 4.0172E-5 8.659E-5 7.91101E-5 3.90938E-4 -9999 -9999 1.37413E-4 -9999 4.72884E-4 1.92102E-4 4.18046E-4 -9999 -9999 1.04591E-3 1.52575E-3 1.34733E-3 1.71268E-3 2.11944E-3 2.64445E-3 4.05073E-3 2.50033E-3 1.34297E-3 1.40344E-3 1.1817E-3 3.05742E-3 8.58969E-3 3.02968E-3 5.63084E-3 1.11023E-2 1.75767E-2 1.24733E-2 7.72313E-3 1.09797E-2 2.44257E-2 3.97909E-2 3.28531E-2 1.92153E-2 2.38628E-2 7.06429E-3 1.98562E-2 4.66918E-2 3.75942E-2 1.1122E-2 8.8991E-3 3.04586E-2 2.28991E-2 1.15784E-2 7.94894E-3 1.24483E-2 4.54728E-2 4.62094E-2 4.27917E-2 4.55316E-2 4.95778E-2 3.90258E-2 1.78358E-2 2.44816E-2 3.46433E-2 -9999 -9999 -9999 -9999 -9999 -9999 -9999 -9999 -9999 -9999 -9999 -9999 -9999 -9999 -9999 -9999 -9999 -9999 -9999 -9999 -9999 -9999 -9999 -9999 -9999 -9999 -9999 -9999 -9999 -9999 -9999 -9999 -9999 -9999 -9999 -9999 -9999 -9999 -9999 -9999 -9999 -9999 -9999 -9999 -9999 -9999 -9999 -9999 -9999 -9999 -9999 -9999 -9999 -9999 -9999
-9999 -9999 -9999 -9999 5.25953E-5 2.70119E-5 2.41475E-5 1.97141E-5 1.95434E-5 3.7718E-5 2.23556E-5 2.88244E-5 2.55703E-5 6.35402E-5 -9999 -9999 2.0078E-5 2.29342E-5 2.62054E-5 3.86798E-5 8.17947E-5 -9999 -9999 3.3194E-5 7.27542E-5 7.61633E-5 3.87936E-4 -9999 -9999 -9999 1.96558E-4 4.17102E-4 5.27096E-4 1.80954E-4 1.20959E-3 1.33641E-3 8.97929E-4 1.58531E-3 -9999 7.59994E-4 6.89114E-4 1.6673E-3 1.72919E-3 1.19457E-3 1.56538E-3 3.12688E-3 1.97507E-3 3.54509E-3 1.79421E-3 1.17727E-3 1.47971E-3 6.10359E-3 1.03919E-2 5.03719E-3 7.96882E-3 1.58569E-2 3.46046E-2 1.82769E-2 1.13437E-2 5.05481E-3 1.82838E-2 2.91217E-2 2.57816E-2 2.34962E-2 3.46828E-2 2.10405E-2 1.92557E-2 4.50328E-2 1.05995E-2 6.71643E-3 9.93421E-3 2.62581E-2 5.50705E-2 4.22618E-2 4.2802E-2 4.93765E-2 4.54145E-2 1.90406E-2 2.18886E-2 -9999 -9999 -9999 -9999 -9999 -9999 -9999 -9999 -9999 -9999 -9999 -9999 -9999 -9999 -9999 -9999 -9999 -9999 -9999 -9999 -9999 -9999 -9999 -9999 -9999 -9999 -9999 -9999 -9999 -9999 -9999 -9999 -9999 -9999 -9999 -9999 -9999 -9999 -9999 -9999 -9999 -9999 -9999 -9999 -9999 -9999 -9999 -9999 -9999 -9999 -9999 -9999 -9999 -9999 -9999 -9999 -9999
-9999 -9999 -9999 -9999 -9999 -9999 -9999 4.31481E-5 4.7653E-5 -9999 -9999 3.49195E-5 4.51025E-5 5.12756E-5 5.57541E-5 -9999 2.57146E-5 2.17223E-5 -9999 7.2647E-5 1.16048E-4 9.64403E-5 -9999 8.32656E-5 9.82684E-5 -9999 -9999 -9999 -9999 5.74508E-4 5.27726E-4 5.14079E-4 -9999 1.01714E-3 7.44919E-4 1.14727E-3 9.34617E-4 5.19628E-4 1.36322E-3 2.30441E-3 2.6438E-3 -9999 -9999 -9999 6.57182E-3 6.74107E-3 5.44113E-3 1.90459E-3 8.0382E-4 1.23247E-3 3.2483E-3 5.92257E-3 6.64926E-3 2.8068E-3 2.12102E-3 3.22026E-3 1.01179E-2 1.62995E-2 3.86409E-3 9.54253E-3 9.32536E-3 3.96958E-3 1.07787E-2 1.87439E-2 3.97028E-2 3.72817E-2 3.93223E-2 3.70062E-2 1.40848E-2 1.18172E-2 6.5518E-3 1.14766E-2 5.71661E-2 4.88988E-2 6.33832E-2 6.16496E-2 1.98961E-2 1.5575E-2 -9999 -9999 -9999 -9999 -9999 -9999 -9999 -9999 -9999 -9999 -9999 -9999 -9999 -9999 -9999 -9999 -9999 -9999 -9999 -9999 -9999 -9999 -9999 -9999 -9999 -9999 -9999 -9999 -9999 -9999 -9999 -9999 -9999 -9999 -9999 -9999 -9999 -9999 -9999 -9999 -9999 -9999 -9999 -9999 -9999 -9999 -9999 -9999 -9999 -9999 -9999 -9999 -9999 -9999 -9999 -9999 -9999 -9999
-9999 -9999 -9999 4.44119E-5 4.44391E-5 4.01375E-5 2.24726E-5 3.55802E-5 2.29122E-5 2.95571E-5 3.05465E-5 1.84317E-5 5.26481E-5 2.30497E-5 3.02022E-5 7.84672E-5 -9999 -9999 3.49568E-5 3.6368E-5 7.25704E-5 1.16311E-4 -9999 -9999 2.08577E-4 1.84356E-4 -9999 -9999 -9999 -9999 2.04182E-4 2.26036E-4 5.94609E-4 7.8641E-4 9.10975E-4 7.19121E-4 -9999 -9999 5.23245E-4 1.09373E-3 -9999 1.87201E-3 4.51648E-3 5.00788E-3 5.17915E-3 3.80776E-3 1.36224E-3 1.30229E-3 1.26048E-3 2.29156E-3 3.62331E-3 4.22568E-3 2.96418E-3 1.1209E-3 1.09916E-3 1.77454E-3 2.77994E-3 6.41472E-3 6.27291E-3 6.94778E-3 3.77528E-3 5.54424E-3 1.07767E-2 3.47603E-2 1.65195E-2 2.56708E-2 3.81431E-2 4.77261E-2 4.82968E-2 2.06995E-2 8.99085E-3 9.73172E-3 2.68213E-2 7.22974E-2 6.95095E-2 -9999 -9999 -9999 -9999 -9999 -9999 -9999 -9999 -9999 -9999 -9999 -9999 -9999 -9999 -9999 -9999 -9999 -9999 -9999 -9999 -9999 -9999 -9999 -9999 -9999 -9999 -9999 -9999 -9999 -9999 -9999 -9999 -9999 -9999 -9999 -9999 -9999 -9999 -9999 -9999 -9999 -9999 -9999 -9999 -9999 -9999 -9999 -9999 -9999 -9999 -9999 -9999 -9999 -9999 -9999 -9999 -9999 -9999 -9999 -9999 -9999
-9999 -9999 4.51417E-5 3.99663E-5 2.05234E-5 2.05309E-5 2.9109E-5 2.21917E-5 2.86687E-5 2.80227E-5 1.16352E-5 1.94412E-5 3.29926E-5 2.80731E-5 -9999 6.05271E-5 -9999 3.21799E-5 2.196E-5 2.9362E-5 3.35432E-5 5.07644E-5 1.524E-4 1.87411E-4 7.5767E-5 6.01669E-5 -9999 -9999 -9999 -9999 -9999 1.953E-4 1.91616E-4 2.28359E-4 1.49875E-3 5.57717E-4 1.62274E-3 3.15502E-3 -9999 -9999 -9999 9.21043E-4 1.36279E-3 1.94844E-3 3.2231E-3 1.7651E-3 1.01631E-3 8.6858E-4 8.26341E-4 1.34493E-3 2.05578E-3 2.44847E-3 1.09589E-3 8.80974E-4 9.40851E-4 8.63489E-4 9.26452E-4 2.16507E-3 3.02426E-3 2.66605E-3 1.57987E-3 2.08177E-3 8.32178E-3 2.26051E-2 9.44833E-3 1.0632E-2 2.17765E-2 1.18572E-2 5.70486E-2 5.32663E-2 1.7658E-2 4.23469E-2 4.42689E-2 6.64895E-2 -9999 -9999 -9999 -9999 -9999 -9999 -9999 -9999 -9999 -9999 -9999 -9999 -9999 -9999 -9999 -9999 -9999 -9999 -9999 -9999 -9999 -9999 -9999 -9999 -9999 -9999 -9999 -9999 -9999 -9999 -9999 -9999 -9999 -9999 -9999 -9999 -9999 -9999 -9999 -9999 -9999 -9999 -9999 -9999 -9999 -9999 -9999 -9999 -9999 -9999 -9999 -9999 -9999 -9999 -9999 -9999 -9999 -9999 -9999 -9999 -9999 -9999
-9999 -9999 4.80455E-5 3.47625E-5 2.32873E-5 1.7781E-5 2.17129E-5 2.0337E-5 2.22704E-5 2.83809E-5 3.09472E-5 1.85335E-5 1.16843E-5 2.20567E-5 -9999 5.42781E-5 -9999 3.21781E-5 3.19874E-5 3.33036E-5 2.84693E-5 8.01376E-5 8.25409E-5 7.78745E-5 4.77352E-5 7.82581E-5 -9999 4.89542E-4 -9999 -9999 -9999 -9999 6.24395E-4 -9999 6.62797E-4 6.21313E-4 7.57499E-4 9.12213E-4 3.88733E-3 3.92137E-3 -9999 1.76002E-3 4.95768E-4 9.4081E-4 9.56903E-4 1.35079E-3 1.50238E-3 6.7503E-4 6.64513E-4 7.87994E-4 1.12702E-3 1.18864E-3 9.32899E-4 9.76929E-4 1.04605E-3 8.69931E-4 9.63948E-4 1.12376E-3 1.67539E-3 1.91741E-3 1.4122E-3 2.71618E-3 6.49431E-3 5.41539E-3 9.07523E-3 9.81811E-3 1.42828E-2 1.04257E-2 5.03614E-2 5.09078E-2 2.78324E-2 2.59411E-2 1.53372E-2 4.33992E-2 -9999 -9999 -9999 -9999 -9999 -9999 -9999 -9999 -9999 -9999 -9999 -9999 -9999 -9999 -9999 -9999 -9999 -9999 -9999 -9999 -9999 -9999 -9999 -9999 -9999 -9999 -9999 -9999 -9999 -9999 -9999 -9999 -9999 -9999 -9999 -9999 -9999 -9999 -9999 -9999 -9999 -9999 -9999 -9999 -9999 -9999 -9999 -9999 -9999 -9999 -9999 -9999 -9999 -9999 -9999 -9999 -9999 -9999 -9999 -9999 -9999 -9999
-9999 -9999 4.78439E-5 1.35162E-5 2.10016E-5 1.81103E-5 1.71777E-5 2.09069E-5 1.69291E-5 2.45122E-5 3.28779E-5 2.04628E-5 1.93628E-5 1.66684E-5 1.73719E-5 5.42236E-5 -9999 5.18956E-5 5.88308E-5 2.9527E-5 4.31424E-5 9.71689E-5 9.03428E-5 1.164E-4 4.43435E-5 7.04431E-5 7.33957E-5 4.95337E-4 -9999 7.42295E-4 -9999 -9999 6.7465E-4 2.71109E-4 2.14163E-4 4.32633E-4 4.79428E-4 4.94132E-4 8.85628E-4 2.14124E-3 3.73859E-3 5.77822E-3 2.78E-3 2.73159E-3 2.59481E-3 4.54774E-3 1.9107E-3 8.69157E-4 5.88353E-4 6.95382E-4 8.37385E-4 9.2662E-4 9.64418E-4 1.06797E-3 1.06139E-3 9.78599E-4 1.16022E-3 1.22018E-3 1.31349E-3 1.30071E-3 1.46397E-3 2.27483E-3 7.21421E-3 6.20566E-3 4.78872E-3 2.02993E-2 6.65715E-3 9.12532E-3 6.38052E-2 6.78242E-2 1.24774E-2 1.38214E-2 1.22438E-2 2.80636E-2 8.0038E-2 -9999 -9999 -9999 -9999 -9999 -9999 -9999 -9999 -9999 -9999 -9999 -9999 -9999 -9999 -9999 -9999 -9999 -9999 -9999 -9999 -9999 -9999 -9999 -9999 -9999 -9999 -9999 -9999 -9999 -9999 -9999 -9999 -9999 -9999 -9999 -9999 -9999 -9999 -9999 -9999 -9999 -9999 -9999 -9999 -9999 -9999 -9999 -9999 -9999 -9999 -9999 -9999 -9999 -9999 -9999 -9999 -9999 -9999 -9999 -9999 -9999
-9999 -9999 -9999 4.23302E-5 -9999 -9999 1.99502E-5 1.72126E-5 1.47301E-5 2.16517E-5 4.81397E-5 2.69833E-5 1.84156E-5 2.83328E-5 1.90496E-5 -9999 -9999 -9999 -9999 -9999 -9999 3.96795E-5 3.61105E-5 1.53589E-4 9.15961E-5 7.26131E-5 6.95039E-5 2.49785E-4 3.81861E-4 5.19761E-4 -9999 -9999 -9999 2.73175E-4 3.80647E-4 3.14762E-4 6.20717E-4 5.4223E-4 6.24432E-4 2.39331E-3 1.74749E-3 1.42123E-3 7.68484E-3 2.43131E-3 5.79497E-3 1.70703E-3 6.91775E-4 5.25895E-4 5.88663E-4 6.76835E-4 7.6633E-4 8.41962E-4 9.64518E-4 1.09984E-3 1.13572E-3 1.19036E-3 1.31797E-3 2.49337E-3 5.79702E-3 1.48545E-3 2.79724E-3 6.21052E-3 2.94296E-3 1.02878E-2 1.84585E-2 1.44132E-2 4.04936E-3 1.1226E-2 3.87915E-2 7.08508E-2 1.10212E-2 8.54511E-3 2.47424E-2 1.94081E-2 7.10538E-2 -9999 -9999 -9999 -9999 -9999 -9999 -9999 -9999 -9999 -9999 -9999 -9999 -9999 -9999 -9999 -9999 -9999 -9999 -9999 -9999 -9999 -9999 -9999 -9999 -9999 -9999 -9999 -9999 -9999 -9999 -9999 -9999 -9999 -9999 -9999 -9999 -9999 -9999 -9999 -9999 -9999 -9999 -9999 -9999 -9999 -9999 -9999 -9999 -9999 -9999 -9999 -9999 -9999 -9999 -9999 -9999 -9999 -9999 -9999 -9999 -9999
-9999 -9999 4.76531E-5 -9999 1.11436E-5 1.98677E-5 -9999 2.08907E-5 1.71721E-5 4.66825E-5 4.88393E-5 -9999 1.73435E-5 -9999 -9999 -9999 -9999 -9999 -9999 -9999 -9999 -9999 -9999 -9999 -9999 -9999 1.08625E-4 9.2349E-5 1.77253E-4 -9999 -9999 -9999 9.5961E-4 5.76907E-4 7.81736E-4 -9999 3.74257E-4 3.75075E-4 6.13285E-4 1.11545E-3 2.98608E-3 8.68351E-4 4.24028E-3 4.09713E-3 3.1795E-3 1.72986E-3 7.6102E-4 5.82037E-4 6.69117E-4 7.42396E-4 8.43938E-4 8.9719E-4 1.02702E-3 1.10008E-3 1.10473E-3 1.1045E-3 1.12197E-3 2.24614E-3 1.06668E-2 1.03122E-2 1.56776E-2 2.46442E-2 3.86976E-3 7.54983E-3 3.47308E-2 4.41782E-3 3.51379E-3 8.19676E-3 4.5558E-2 7.22444E-2 1.86065E-2 8.36466E-3 1.69405E-2 2.68858E-2 3.7033E-2 -9999 -9999 -9999 -9999 -9999 -9999 -9999 -9999 -9999 -9999 -9999 -9999 -9999 -9999 -9999 -9999 -9999 -9999 -9999 -9999 -9999 -9999 -9999 -9999 -9999 -9999 -9999 -9999 -9999 -9999 -9999 -9999 -9999 -9999 -9999 -9999 -9999 -9999 -9999 -9999 -9999 -9999 -9999 -9999 -9999 -9999 -9999 -9999 -9999 -9999 -9999 -9999 -9999 -9999 -9999 -9999 -9999 -9999 -9999 -9999 -9999
-9999 -9999 4.66926E-5 2.08856E-5 2.41672E-5 1.98327E-5 1.41222E-5 1.63658E-5 4.63975E-5 4.65107E-5 -9999 -9999 -9999 -9999 -9999 -9999 -9999 -9999 -9999 -9999 -9999 -9999 -9999 -9999 -9999 -9999 -9999 -9999 -9999 -9999 -9999 -9999 -9999 -9999 6.05232E-4 5.18269E-4 -9999 -9999 -9999 7.19997E-4 -9999 3.99935E-3 2.82081E-3 2.96663E-3 1.76375E-3 2.28633E-3 1.47786E-3 7.92707E-4 7.66147E-4 8.17242E-4 8.66988E-4 9.59018E-4 1.02713E-3 1.06843E-3 8.97124E-4 8.85286E-4 9.07421E-4 2.03471E-3 1.01716E-2 5.48535E-3 1.14903E-2 3.95553E-2 3.4927E-2 3.10705E-2 3.96433E-2 1.15492E-2 4.9038E-3 7.50409E-3 5.43771E-2 7.22057E-2 1.03159E-2 6.99345E-3 6.18686E-3 1.54191E-2 4.42206E-2 -9999 -9999 -9999 -9999 -9999 -9999 -9999 -9999 -9999 -9999 -9999 -9999 -9999 -9999 -9999 -9999 -9999 -9999 -9999 -9999 -9999 -9999 -9999 -9999 -9999 -9999 -9999 -9999 -9999 -9999 -9999 -9999 -9999 -9999 -9999 -9999 -9999 -9999 -9999 -9999 -9999 -9999 -9999 -9999 -9999 -9999 -9999 -9999 -9999 -9999 -9999 -9999 -9999 -9999 -9999 -9999 -9999 -9999 -9999 -9999 -9999
-9999 -9999 4.66926E-5 2.81667E-5 1.34561E-5 -9999 -9999 2.95445E-5 3.62051E-5 -9999 -9999 -9999 -9999 -9999 -9999 -9999 -9999 -9999 -9999 -9999 -9999 -9999 -9999 -9999 -9999 -9999 -9999 -9999 -9999 -9999 -9999 -9999 -9999 -9999 -9999 -9999 -9999 -9999 -9999 3.81313E-3 3.33734E-3 2.26709E-3 1.73101E-3 1.34699E-3 1.37944E-3 1.54897E-3 8.61524E-4 9.85634E-4 9.07493E-4 9.85819E-4 1.00513E-3 9.66956E-4 8.71217E-4 6.87428E-4 8.50649E-4 1.13225E-3 1.32212E-3 1.01585E-3 2.80759E-3 2.22534E-2 5.02551E-3 2.30628E-3 5.92693E-3 1.54501E-2 4.56736E-2 5.25926E-2 2.91811E-2 1.86402E-2 5.94123E-2 6.59814E-2 1.6655E-2 6.08539E-3 1.02654E-2 7.3474E-3 4.2525E-2 -9999 -9999 -9999 -9999 -9999 -9999 -9999 -9999 -9999 -9999 -9999 -9999 -9999 -9999 -9999 -9999 -9999 -9999 -9999 -9999 -9999 -9999 -9999 -9999 -9999 -9999 -9999 -9999 -9999 -9999 -9999 -9999 -9999 -9999 -9999 -9999 -9999 -9999 -9999 -9999 -9999 -9999 -9999 -9999 -9999 -9999 -9999 -9999 -9999 -9999 -9999 -9999 -9999 -9999 -9999 -9999 -9999 -9999 -9999 -9999 -9999
-9999 -9999 -9999 -9999 -9999 3.26447E-5 -9999 -9999 -9999 -9999 -9999 -9999 -9999 -9999 -9999 -9999 -9999 -9999 -9999 -9999 -9999 -9999 -9999 -9999 -9999 -9999 -9999 -9999 -9999 -9999 -9999 -9999 -9999 -9999 -9999 -9999 -9999 -9999 -9999 -9999 -9999 -9999 1.35993E-3 1.24337E-3 1.21109E-3 1.21403E-3 1.05014E-3 1.16777E-3 9.85907E-4 9.83798E-4 1.04317E-3 1.02653E-3 8.95342E-4 7.62835E-4 1.03703E-3 1.64508E-3 2.04354E-3 1.91008E-3 1.4096E-3 1.40637E-3 3.17074E-3 2.19469E-3 5.49618E-3 8.92844E-3 1.79346E-2 5.50574E-2 5.89059E-2 6.12101E-2 7.44959E-2 6.66003E-2 2.30225E-2 6.00631E-3 5.83031E-3 8.15699E-3 3.92204E-2 -9999 -9999 -9999 -9999 -9999 -9999 -9999 -9999 -9999 -9999 -9999 -9999 -9999 -9999 -9999 -9999 -9999 -9999 -9999 -9999 -9999 -9999 -9999 -9999 -9999 -9999 -9999 -9999 -9999 -9999 -9999 -9999 -9999 -9999 -9999 -9999 -9999 -9999 -9999 -9999 -9999 -9999 -9999 -9999 -9999 -9999 -9999 -9999 -9999 -9999 -9999 -9999 -9999 -9999 -9999 -9999 -9999 -9999 -9999 -9999 -9999
-9999 -9999 -9999 -9999 -9999 -9999 -9999 -9999 -9999 -9999 -9999 -9999 -9999 -9999 -9999 -9999 -9999 -9999 -9999 -9999 -9999 -9999 -9999 -9999 -9999 -9999 -9999 -9999 -9999 -9999 -9999 -9999 -9999 -9999 -9999 -9999 -9999 -9999 -9999 -9999 -9999 -9999 -9999 -9999 1.21196E-3 1.32808E-3 1.21714E-3 1.12771E-3 1.01807E-3 9.82095E-4 8.4507E-4 9.08052E-4 1.09731E-3 1.28791E-3 1.51565E-3 2.18661E-3 2.44113E-3 1.85252E-3 1.29422E-3 1.25406E-3 1.38999E-3 2.87822E-3 9.46199E-3 2.09926E-2 3.48429E-2 5.76858E-2 6.45365E-2 6.95656E-2 6.81003E-2 7.21953E-2 5.8436E-2 2.09757E-2 8.55285E-3 2.53137E-2 -9999 -9999 -9999 -9999 -9999 -9999 -9999 -9999 -9999 -9999 -9999 -9999 -9999 -9999 -9999 -9999 -9999 -9999 -9999 -9999 -9999 -9999 -9999 -9999 -9999 -9999 -9999 -9999 -9999 -9999 -9999 -9999 -9999 -9999 -9999 -9999 -9999 -9999 -9999 -9999 -9999 -9999 -9999 -9999 -9999 -9999 -9999 -9999 -9999 -9999 -9999 -9999 -9999 -9999 -9999 -9999 -9999 -9999 -9999 -9999 -9999 -9999
-9999 -9999 -9999 -9999 -9999 -9999 -9999 -9999 -9999 -9999 -9999 -9999 -9999 -9999 -9999 -9999 -9999 -9999 -9999 -9999 -9999 -9999 -9999 -9999 -9999 -9999 -9999 -9999 -9999 -9999 -9999 -9999 -9999 -9999 -9999 -9999 -9999 -9999 -9999 -9999 -9999 -9999 -9999 -9999 -9999 -9999 1.41787E-3 1.29949E-3 1.2094E-3 1.15941E-3 1.12593E-3 1.18535E-3 1.33922E-3 1.70465E-3 2.15802E-3 2.69101E-3 3.30281E-3 3.44411E-3 4.60931E-3 3.70626E-3 2.11115E-3 9.08239E-3 3.53757E-2 6.06882E-2 6.14394E-2 6.63894E-2 4.90913E-2 1.52115E-2 1.04182E-2 4.45373E-2 7.63681E-2 7.70748E-2 -9999 -9999 -9999 -9999 -9999 -9999 -9999 -9999 -9999 -9999 -9999 -9999 -9999 -9999 -9999 -9999 -9999 -9999 -9999 -9999 -9999 -9999 -9999 -9999 -9999 -9999 -9999 -9999 -9999 -9999 -9999 -9999 -9999 -9999 -9999 -9999 -9999 -9999 -9999 -9999 -9999 -9999 -9999 -9999 -9999 -9999 -9999 -9999 -9999 -9999 -9999 -9999 -9999 -9999 -9999 -9999 -9999 -9999 -9999 -9999 -9999 -9999 -9999 -9999
-9999 -9999 -9999 -9999 -9999 -9999 -9999 -9999 -9999 -9999 -9999 -9999 -9999 -9999 -9999 -9999 -9999 -9999 -9999 -9999 -9999 -9999 -9999 -9999 -9999 -9999 -9999 -9999 -9999 -9999 -9999 -9999 -9999 -9999 -9999 -9999 -9999 -9999 -9999 -9999 -9999 -9999 -9999 -9999 -9999 -9999 -9999 1.12886E-3 8.62854E-4 9.82345E-4 1.08361E-3 1.14283E-3 1.30254E-3 1.58332E-3 1.93141E-3 2.91802E-3 3.69445E-3 5.4347E-3 8.7388E-3 1.55096E-2 1.5381E-2 3.23467E-2 5.49242E-2 2.23926E-2 4.51906E-2 3.51094E-2 8.35045E-3 6.5047E-3 1.14309E-2 2.85775E-2 2.97286E-2 -9999 -9999 -9999 -9999 -9999 -9999 -9999 -9999 -9999 -9999 -9999 -9999 -9999 -9999 -9999 -9999 -9999 -9999 -9999 -9999 -9999 -9999 -9999 -9999 -9999 -9999 -9999 -9999 -9999 -9999 -9999 -9999 -9999 -9999 -9999 -9999 -9999 -9999 -9999 -9999 -9999 -9999 -9999 -9999 -9999 -9999 -9999 -9999 -9999 -9999 -9999 -9999 -9999 -9999 -9999 -9999 -9999 -9999 -9999 -9999 -9999 -9999 -9999 -9999 -9999
-9999 -9999 -9999 -9999 -9999 -9999 -9999 -9999 -9999 -9999 -9999 -9999 -9999 -9999 -9999 -9999 -9999 -9999 -9999 -9999 -9999 -9999 -9999 -9999 -9999 -9999 -9999 -9999 -9999 -9999 -9999 -9999 -9999 -9999 -9999 -9999 -9999 -9999 -9999 -9999 -9999 -9999 -9999 -9999 -9999 -9999 -9999 -9999 7.43884E-4 8.78357E-4 9.36452E-4 1.00022E-3 1.10638E-3 1.28822E-3 1.6647E-3 2.52975E-3 2.81931E-3 2.75728E-3 2.87947E-3 6.42063E-3 3.1768E-2 1.12896E-2 6.08652E-3 1.46086E-2 5.2078E-2 8.1296E-3 -9999 -9999 -9999 -9999 -9999 -9999 -9999 -9999 -9999 -9999 -9999 -9999 -9999 -9999 -9999 -9999 -9999 -9999 -9999 -9999 -9999 -9999 -9999 -9999 -9999 -9999 -9999 -9999 -9999 -9999 -9999 -9999 -9999 -9999 -9999 -9999 -9999 -9999 -9999 -9999 -9999 -9999 -9999 -9999 -9999 -9999 -9999 -9999 -9999 -9999 -9999 -9999 -9999 -9999 -9999 -9999 -9999 -9999 -9999 -9999 -9999 -9999 -9999 -9999 -9999 -9999 -9999 -9999 -9999 -9999
-9999 -9999 -9999 -9999 -9999 -9999 -9999 -9999 -9999 -9999 -9999 -9999 -9999 -9999 -9999 -9999 -9999 -9999 -9999 -9999 -9999 -9999 -9999 -9999 -9999 -9999 -9999 -9999 -9999 -9999 -9999 -9999 -9999 -9999 -9999 -9999 -9999 -9999 -9999 -9999 -9999 -9999 -9999 -9999 -9999 -9999 -9999 -9999 -9999 7.45224E-4 7.92779E-4 6.85942E-4 6.22949E-4 1.18503E-3 1.72455E-3 2.03323E-3 2.14006E-3 1.22794E-3 1.3579E-3 4.97734E-3 1.53488E-2 9.31859E-3 9.67638E-3 3.93796E-2 -9999 -9999 -9999 -9999 -9999 -9999 -9999 -9999 -9999 -9999 -9999 -9999 -9999 -9999 -9999 -9999 -9999 -9999 -9999 -9999 -9999 -9999 -9999 -9999 -9999 -9999 -9999 -9999 -9999 -9999 -9999 -9999 -9999 -9999 -9999 -9999 -9999 -9999 -9999 -9999 -9999 -9999 -9999 -9999 -9999 -9999 -9999 -9999 -9999 -9999 -9999 -9999 -9999 -9999 -9999 -9999 -9999 -9999 -9999 -9999 -9999 -9999 -9999 -9999 -9999 -9999 -9999 -9999 -9999 -9999 -9999 -9999
-9999 -9999 -9999 -9999 -9999 -9999 -9999 -9999 -9999 -9999 -9999 -9999 -9999 -9999 -9999 -9999 -9999 -9999 -9999 -9999 -9999 -9999 -9999 -9999 -9999 -9999 -9999 -9999 -9999 -9999 -9999 -9999 -9999 -9999 -9999 -9999 -9999 -9999 -9999 -9999 -9999 -9999 -9999 -9999 -9999 -9999 -9999 -9999 -9999 -9999 5.28839E-4 1.37589E-3 1.46214E-3 7.91093E-4 1.29657E-3 1.60362E-3 1.56231E-3 1.18058E-3 1.9218E-3 2.49845E-3 4.11976E-3 9.07752E-3 2.25357E-2 9.28551E-3 -9999 -9999 -9999 -9999 -9999 -9999 -9999 -9999 -9999 -9999 -9999 -9999 -9999 -9999 -9999 -9999 -9999 -9999 -9999 -9999 -9999 -9999 -9999 -9999 -9999 -9999 -9999 -9999 -9999 -9999 -9999 -9999 -9999 -9999 -9999 -9999 -9999 -9999 -9999 -9999 -9999 -9999 -9999 -9999 -9999 -9999 -9999 -9999 -9999 -9999 -9999 -9999 -9999 -9999 -9999 -9999 -9999 -9999 -9999 -9999 -9999 -9999 -9999 -9999 -9999 -9999 -9999 -9999 -9999 -9999 -9999 -9999
-9999 -9999 -9999 -9999 -9999 -9999 -9999 -9999 -9999 -9999 -9999 -9999 -9999 -9999 -9999 -9999 -9999 -9999 -9999 -9999 -9999 -9999 -9999 -9999 -9999 -9999 -9999 -9999 -9999 -9999 -9999 -9999 -9999 -9999 -9999 -9999 -9999 -9999 -9999 -9999 -9999 -9999 -9999 -9999 -9999 -9999 -9999 -9999 -9999 -9999 -9999 7.20473E-4 1.4622E-3 7.25777E-4 1.06479E-3 1.31553E-3 1.25699E-3 1.00265E-3 1.79513E-3 3.81458E-3 5.83902E-3 8.91971E-3 -9999 -9999 -9999 -9999 -9999 -9999 -9999 -9999 -9999 -9999 -9999 -9999 -9999 -9999 -9999 -9999 -9999 -9999 -9999 -9999 -9999 -9999 -9999 -9999 -9999 -9999 -9999 -9999 -9999 -9999 -9999 -9999 -9999 -9999 -9999 -9999 -9999 -9999 -9999 -9999 -9999 -9999 -9999 -9999 -9999 -9999 -9999 -9999 -9999 -9999 -9999 -9999 -9999 -9999 -9999 -9999 -9999 -9999 -9999 -9999 -9999 -9999 -9999 -9999 -9999 -9999 -9999 -9999 -9999 -9999 -9999 -9999 -9999 -9999
-9999 -9999 -9999 -9999 -9999 -9999 -9999 -9999 -9999 -9999 -9999 -9999 -9999 -9999 -9999 -9999 -9999 -9999 -9999 -9999 -9999 -9999 -9999 -9999 -9999 -9999 -9999 -9999 -9999 -9999 -9999 -9999 -9999 -9999 -9999 -9999 -9999 -9999 -9999 -9999 -9999 -9999 -9999 -9999 -9999 -9999 -9999 -9999 -9999 -9999 -9999 -9999 -9999 7.29274E-4 1.0143E-3 1.18102E-3 1.25699E-3 1.33113E-3 1.92245E-3 3.73581E-3 4.43039E-3 1.8258E-3 -9999 -9999 -9999 -9999 -9999 -9999 -9999 -9999 -9999 -9999 -9999 -9999 -9999 -9999 -9999 -9999 -9999 -9999 -9999 -9999 -9999 -9999 -9999 -9999 -9999 -9999 -9999 -9999 -9999 -9999 -9999 -9999 -9999 -9999 -9999 -9999 -9999 -9999 -9999 -9999 -9999 -9999 -9999 -9999 -9999 -9999 -9999 -9999 -9999 -9999 -9999 -9999 -9999 -9999 -9999 -9999 -9999 -9999 -9999 -9999 -9999 -9999 -9999 -9999 -9999 -9999 -9999 -9999 -9999 -9999 -9999 -9999 -9999 -9999
-9999 -9999 -9999 -9999 -9999 -9999 -9999 -9999 -9999 -9999 -9999 -9999 -9999 -9999 -9999 -9999 -9999 -9999 -9999 -9999 -9999 -9999 -9999 -9999 -9999 -9999 -9999 -9999 -9999 -9999 -9999 -9999 -9999 -9999 -9999 -9999 -9999 -9999 -9999 -9999 -9999 -9999 -9999 -9999 -9999 -9999 -9999 -9999 -9999 -9999 -9999 -9999 -9999 -9999 9.00255E-4 1.15247E-3 1.45531E-3 1.67527E-3 1.77161E-3 2.9285E-3 3.21489E-3 -9999 -9999 -9999 -9999 -9999 -9999 -9999 -9999 -9999 -9999 -9999 -9999 -9999 -9999 -9999 -9999 -9999 -9999 -9999 -9999 -9999 -9999 -9999 -9999 -9999 -9999 -9999 -9999 -9999 -9999 -9999 -9999 -9999 -9999 -9999 -9999 -9999 -9999 -9999 -9999 -9999 -9999 -9999 -9999 -9999 -9999 -9999 -9999 -9999 -9999 -9999 -9999 -9999 -9999 -9999 -9999 -9999 -9999 -9999 -9999 -9999 -9999 -9999 -9999 -9999 -9999 -9999 -9999 -9999 -9999 -9999 -9999 -9999 -9999 -9999
-9999 -9999 -9999 -9999 -9999 -9999 -9999 -9999 -9999 -9999 -9999 -9999 -9999 -9999 -9999 -9999 -9999 -9999 -9999 -9999 -9999 -9999 -9999 -9999 -9999 -9999 -9999 -9999 -9999 -9999 -9999 -9999 -9999 -9999 -9999 -9999 -9999 -9999 -9999 -9999 -9999 -9999 -9999 -9999 -9999 -9999 -9999 -9999 -9999 -9999 -9999 -9999 -9999 -9999 -9999 1.19947E-3 1.43656E-3 1.76677E-3 2.09945E-3 2.54278E-3 -9999 -9999 -9999 -9999 -9999 -9999 -9999 -9999 -9999 -9999 -9999 -9999 -9999 -9999 -9999 -9999 -9999 -9999 -9999 -9999 -9999 -9999 -9999 -9999 -9999 -9999 -9999 -9999 -9999 -9999 -9999 -9999 -9999 -9999 -9999 -9999 -9999 -9999 -9999 -9999 -9999 -9999 -9999 -9999 -9999 -9999 -9999 -9999 -9999 -9999 -9999 -9999 -9999 -9999 -9999 -9999 -9999 -9999 -9999 -9999 -9999 -9999 -9999 -9999 -9999 -9999 -9999 -9999 -9999 -9999 -9999 -9999 -9999 -9999 -9999 -9999
